# Supplementary material for: In‐depth proteomic analysis reveals unique subtype‐specific signatures in human small‐cell lung cancer
Source: Clin Transl Med. 2022 Sep 23;12(9):e1060. doi: 10.1002/ctm2.1060 (PMC9506422; doi:10.1002/ctm2.1060)
Supplement: Supplementary file 2 — Supporting Information [file CTM2-12-e1060-s003.xlsx]

## Sheet: Legend
Supplementary Table 1. The experimental design for the proteomic analysis.
Sheet	Description
Cell_Pellet	The experimental design for the cell pellet data.
Cell_Media	The experimental design for the cell media data.
Column	Description
Sheets "Cell Pellet' and "Cell Media"
Cell line ID	The official cell line IDs.
Internal cell line ID	Internally used cell line IDs.
Subtype	The cell lines' subtype as determined by qPCR.
MS vial ID (G = cell growth; D = digestion, B = MS batch)	A unique ID for each vial measured by nLC-MS/MS. The label also indicates whether the cell line replicate was derived from a new culture (G), whether the digestion was repeated (D) and in which batch they were measured (B).
Data acquisition mode	The data acquisition mode (DDA or DIA).
Raw file ID	Raw file IDs assigned to MS vials.
File ID for data processing	A tidyer version of the raw file IDs for data processing.
Batch number	The batch number.
Comment	Comments about measurements that were removed at a certain step during the data processing.

## Sheet: Cell_Pellet
Supplementary Table 1. The experimental design for the cell pellet data.
Cell line ID	Internal cell line ID	Subtype	MS vial ID (G = cell growth; D = digestion, B = MS batch)	Data acquisition mode	Raw file ID	File ID for data processing	Batch number	Comment
H209	SCLC01	SCLC-A	SCLC01_G1_D1_B1	DDA	20191101_SCLC1_DDA_R1.raw	SCLC01_DDA_R1	1
H209	SCLC01	SCLC-A	SCLC01_G1_D1_B1	DIA	20191025_SCLC1_DIA_R1.raw	SCLC01_DIA_R1	1
H209	SCLC01	SCLC-A	SCLC01_G1_D1_B1	DIA	20191025_SCLC1_DIA_R2.raw	SCLC01_DIA_R2	1
H1688	SCLC02	SCLC-A	SCLC02_G1_D1_B1	DDA	20191101_SCLC2_DDA_R1.raw	SCLC02_B1_DDA_R1	1
H1688	SCLC02	SCLC-A	SCLC02_G1_D1_B1	DIA	20191025_SCLC2_DIA_R1.raw	SCLC02_B1_DIA_R1	1
H1688	SCLC02	SCLC-A	SCLC02_G1_D1_B1	DIA	20191025_SCLC2_DIA_R2.raw	SCLC02_B1_DIA_R2	1
H1688	SCLC02	SCLC-A	SCLC02_G2_D1_B2	DDA	20200221_SCLC2_B2_DDA_R1.raw	SCLC02_B2_DDA_R1	2
H1688	SCLC02	SCLC-A	SCLC02_G1_D1_B2	DIA	20200221_SCLC2_B1_DIA_R1.raw	SCLC02_B1_DIA_R1.1	2
H1688	SCLC02	SCLC-A	SCLC02_G2_D1_B2	DIA	20200221_SCLC2_B2_DIA_R2.raw	SCLC02_B2_DIA_R2	2
H1688	SCLC02	SCLC-A	SCLC02_G1_D1_B2	DDA	20200221_SCLC2_B1_DDA_R2.raw	SCLC02_B1_DDA_R2	2
H1688	SCLC02	SCLC-A	SCLC02_G2_D1_B2	DIA	20200221_SCLC2_B2_DIA_R3.raw	SCLC02_B2_DIA_R3	2
H1688	SCLC02	SCLC-A	SCLC02_G1_D1_B2	DIA	20200221_SCLC2_B1_DIA_R3.raw	SCLC02_B1_DIA_R3	2
CRL2177	SCLC03	SCLC-Y	SCLC03_G1_D1_B1	DDA	20191101_SCLC3_DDA_R1.raw	SCLC03_DDA_R1	1
CRL2177	SCLC03	SCLC-Y	SCLC03_G1_D1_B1	DIA	20191025_SCLC3_DIA_R1.raw	SCLC03_DIA_R1	1
CRL2177	SCLC03	SCLC-Y	SCLC03_G1_D1_B1	DIA	20191025_SCLC3_DIA_R2.raw	SCLC03_DIA_R2	1
H446	SCLC04	SCLC-N	SCLC04_G1_D1_B1	DDA	20191101_SCLC4_DDA_R1.raw	SCLC04_DDA_R1	1
H446	SCLC04	SCLC-N	SCLC04_G1_D1_B1	DIA	20191025_SCLC4_DIA_R1.raw	SCLC04_DIA_R1	1
H446	SCLC04	SCLC-N	SCLC04_G1_D1_B1	DIA	20191025_SCLC4_DIA_R2.raw	SCLC04_DIA_R2	1
H841	SCLC05	SCLC-Y	SCLC05_G1_D1_B1	DDA	20191101_SCLC5_DDA_R1.raw	SCLC05_DDA_R1	1
H841	SCLC05	SCLC-Y	SCLC05_G1_D1_B1	DIA	20191025_SCLC5_DIA_R1.raw	SCLC05_DIA_R1	1
H841	SCLC05	SCLC-Y	SCLC05_G1_D1_B1	DIA	20191025_SCLC5_DIA_R2.raw	SCLC05_DIA_R2	1
GLC4	SCLC06	SCLC-N	SCLC06_G1_D1_B1	DDA	20191101_SCLC6_DDA_R1.raw	SCLC06_DDA_R1	1
GLC4	SCLC06	SCLC-N	SCLC06_G1_D1_B1	DIA	20191025_SCLC6_DIA_R1.raw	SCLC06_DIA_R1	1
GLC4	SCLC06	SCLC-N	SCLC06_G1_D1_B1	DIA	20191025_SCLC6_DIA_R2.raw	SCLC06_DIA_R2	1
GLC4	SCLC06	SCLC-N	SCLC06_G1_D1_B2	DIA	20200221_SCLC6_B1_DIA_R1.raw	SCLC06_B1_DIA_R1	2
GLC4	SCLC06	SCLC-N	SCLC06_G1_D1_B2	DIA	20200221_SCLC6_B1_DIA_R2.raw	SCLC06_B1_DIA_R2	2
GLC4	SCLC06	SCLC-N	SCLC06_G1_D1_B2	DDA	20200221_SCLC6_B1_DDA_R3.raw	SCLC06_B1_DDA_R3	2
H146	SCLC07	SCLC-A	SCLC07_G1_D1_B1	DDA	20191101_SCLC7_DDA_R1.raw	SCLC07_DDA_R1	1
H146	SCLC07	SCLC-A	SCLC07_G1_D1_B1	DIA	20191025_SCLC7_DIA_R1.raw	SCLC07_DIA_R1	1
H146	SCLC07	SCLC-A	SCLC07_G1_D1_B1	DIA	20191025_SCLC7_DIA_R2.raw	SCLC07_DIA_R2	1
HLHE	SCLC08	SCLC-Y	SCLC08_G1_D1_B1	DDA	20191101_SCLC8_DDA_R1.raw	SCLC08_B1_DDA_R1	1
HLHE	SCLC08	SCLC-Y	SCLC08_G1_D1_B1	DIA	20191025_SCLC8_DIA_R1.raw	SCLC08_B1_DIA_R1	1
HLHE	SCLC08	SCLC-Y	SCLC08_G1_D1_B1	DIA	20191025_SCLC8_DIA_R2.raw	SCLC08_B1_DIA_R2	1
HLHE	SCLC08	SCLC-Y	SCLC08_G2_D1_B2	DIA	20200221_SCLC8_B2_DIA_R1.raw	SCLC08_B2_DIA_R1	2
HLHE	SCLC08	SCLC-Y	SCLC08_G2_D1_B2	DIA	20200221_SCLC8_B2_DIA_R2.raw	SCLC08_B2_DIA_R2	2
HLHE	SCLC08	SCLC-Y	SCLC08_G2_D1_B2	DDA	20200221_SCLC8_B2_DDA_R3.raw	SCLC08_B2_DDA_R3	2
H1048	SCLC09	SCLC-P	SCLC09_G1_D1_B1	DDA	20191101_SCLC9_DDA_R1.raw	SCLC09_DDA_R1	1
H1048	SCLC09	SCLC-P	SCLC09_G1_D1_B1	DIA	20191025_SCLC9_DIA_R1.raw	SCLC09_DIA_R1	1
H1048	SCLC09	SCLC-P	SCLC09_G1_D1_B1	DIA	20191025_SCLC9_DIA_R2.raw	SCLC09_DIA_R2	1
H196	SCLC10	SCLC-Y	SCLC10_G1_D1_B1	DDA	20191101_SCLC10_DDA_R1.raw	SCLC10_DDA_R1	1
H196	SCLC10	SCLC-Y	SCLC10_G1_D1_B1	DIA	20191025_SCLC10_DIA_R1.raw	SCLC10_DIA_R1	1
H196	SCLC10	SCLC-Y	SCLC10_G1_D1_B1	DIA	20191025_SCLC10_DIA_R2.raw	SCLC10_DIA_R2	1
H211	SCLC11	SCLC-P	SCLC11_G1_D1_B1	DDA	20191101_SCLC11_DDA_R1.raw	SCLC11_DDA_R1	1
H211	SCLC11	SCLC-P	SCLC11_G1_D1_B1	DIA	20191025_SCLC11_DIA_R1.raw	SCLC11_DIA_R1	1
H211	SCLC11	SCLC-P	SCLC11_G1_D1_B1	DIA	20191025_SCLC11_DIA_R2.raw	SCLC11_DIA_R2	1
H82	SCLC12	SCLC-N	SCLC12_G1_D1_B1	DDA	20191101_SCLC12_DDA_R1.raw	SCLC12_DDA_R1	1
H82	SCLC12	SCLC-N	SCLC12_G1_D1_B1	DIA	20191025_SCLC12_DIA_R1.raw	SCLC12_DIA_R1	1
H82	SCLC12	SCLC-N	SCLC12_G1_D1_B1	DIA	20191025_SCLC12_DIA_R2.raw	SCLC12_DIA_R2	1
H524	SCLC13	SCLC-N	SCLC13_G1_D1_B1	DDA	20191101_SCLC13_DDA_R1.raw	SCLC13_DDA_R1	1
H524	SCLC13	SCLC-N	SCLC13_G1_D1_B1	DIA	20191025_SCLC13_DIA_R1.raw	SCLC13_DIA_R1	1
H524	SCLC13	SCLC-N	SCLC13_G1_D1_B1	DIA	20191025_SCLC13_DIA_R2.raw	SCLC13_DIA_R2	1
DMS53	SCLC14	SCLC-A	SCLC14_G1_D1_B1	DDA	20191101_SCLC14_DDA_R1.raw	SCLC14_B1_DDA_R1	1
DMS53	SCLC14	SCLC-A	SCLC14_G1_D1_B1	DIA	20191025_SCLC14_DIA_R1.raw	SCLC14_B1_DIA_R1	1
DMS53	SCLC14	SCLC-A	SCLC14_G1_D1_B1	DIA	20191025_SCLC14_DIA_R2.raw	SCLC14_B1_DIA_R2	1
DMS53	SCLC14	SCLC-A	SCLC14_G2_D1_B2	DIA	20200221_SCLC14_B2_DIA_R1.raw	SCLC14_B2_DIA_R1	2
DMS53	SCLC14	SCLC-A	SCLC14_G1_D1_B2	DDA	20200221_SCLC14_B1_DDA_R1.raw	SCLC14_B1_DDA_R1.1	2
DMS53	SCLC14	SCLC-A	SCLC14_G2_D1_B2	DDA	20200221_SCLC14_B2_DDA_R2.raw	SCLC14_B2_DDA_R2	2
DMS53	SCLC14	SCLC-A	SCLC14_G1_D1_B2	DIA	20200221_SCLC14_B1_DIA_R2.raw	SCLC14_B1_DIA_R2.1	2
DMS53	SCLC14	SCLC-A	SCLC14_G2_D1_B2	DIA	20200221_SCLC14_B2_DIA_R3.raw	SCLC14_B2_DIA_R3	2
DMS53	SCLC14	SCLC-A	SCLC14_G1_D1_B2	DIA	20200221_SCLC14_B1_DIA_R3.raw	SCLC14_B1_DIA_R3	2
DMS153	SCLC15	SCLC-A	SCLC15_G1_D1_B1	DDA	20191101_SCLC15_DDA_R1.raw	SCLC15_DDA_R1	1
DMS153	SCLC15	SCLC-A	SCLC15_G1_D1_B1	DIA	20191025_SCLC15_DIA_R1.raw	SCLC15_DIA_R1	1
DMS153	SCLC15	SCLC-A	SCLC15_G1_D1_B1	DIA	20191025_SCLC15_DIA_R2.raw	SCLC15_DIA_R2	1
H378	SCLC16	SCLC-A	SCLC16_G1_D1_B1	DDA	20191101_SCLC16_DDA_R1.raw	SCLC16_DDA_R1	1
H378	SCLC16	SCLC-A	SCLC16_G1_D1_B1	DIA	20191025_SCLC16_DIA_R1.raw	SCLC16_DIA_R1	1
H378	SCLC16	SCLC-A	SCLC16_G1_D1_B1	DIA	20191025_SCLC16_DIA_R2.raw	SCLC16_DIA_R2	1
H1882	SCLC17	SCLC-A	SCLC17_G1_D2_B1	DDA	20191101_SCLC17_D2_DDA_R1.raw	SCLC17_D2_DDA_R1	1
H1882	SCLC17	SCLC-A	SCLC17_G1_D1_B1	DDA	20191101_SCLC17_DDA_R1.raw	SCLC17_DDA_R1	1
H1882	SCLC17	SCLC-A	SCLC17_G1_D1_B1	DIA	20191025_SCLC17_DIA_R1.raw	SCLC17_DIA_R1	1
H1882	SCLC17	SCLC-A	SCLC17_G1_D1_B1	DIA	20191025_SCLC17_DIA_R2.raw	SCLC17_DIA_R2	1
H1882	SCLC17	SCLC-A	SCLC17_G1_D2_B1	DIA	20191101_SCLC17_D2_DIA_R1.raw	SCLC17_D2_DIA_R1	1
H1882	SCLC17	SCLC-A	SCLC17_G1_D2_B1	DIA	20191101_SCLC17_D2_DIA_R2.raw	SCLC17_D2_DIA_R2	1
CRL2066	SCLC18	SCLC-Y	SCLC18_G1_D1_B1	DDA	20191101_SCLC18_DDA_R1.raw	SCLC18_DDA_R1	1
CRL2066	SCLC18	SCLC-Y	SCLC18_G1_D1_B1	DIA	20191025_SCLC18_DIA_R1.raw	SCLC18_DIA_R1	1
CRL2066	SCLC18	SCLC-Y	SCLC18_G1_D1_B1	DIA	20191025_SCLC18_DIA_R2.raw	SCLC18_DIA_R2	1
SHP77	SCLC19	SCLC-A	SCLC19_G1_D2_B1	DDA	20191101_SCLC19_D2_DDA_R1.raw	SCLC19_D2_DDA_R1	1
SHP77	SCLC19	SCLC-A	SCLC19_G1_D2_B1	DIA	20191101_SCLC19_D2_DIA_R1.raw	SCLC19_D2_DIA_R1	1
SHP77	SCLC19	SCLC-A	SCLC19_G1_D2_B1	DIA	20191101_SCLC19_D2_DIA_R2.raw	SCLC19_D2_DIA_R2	1
H526	SCLC20	SCLC-P	SCLC20_G1_D1_B2	DDA	20200221_SCLC20_DDA_R1.raw	SCLC20_DDA_R1	2	Removed before normalization; measurement was repeated (SCLC20_DDA_R1_T)
H526	SCLC20	SCLC-P	SCLC20_G1_D1_B2	DIA	20200221_SCLC20_DIA_R2.raw	SCLC20_DIA_R2	2
H526	SCLC20	SCLC-P	SCLC20_G1_D1_B2	DIA	20200221_SCLC20_DIA_R3.raw	SCLC20_DIA_R3	2
H526	SCLC20	SCLC-P	SCLC20_G1_D1_B2	DDA	20200221_SCLC20_DDA_R1_T.raw	SCLC20_DDA_R1_T	2
COR	SCLC21	SCLC-P	SCLC21_G1_D1_B2	DIA	20200221_SCLC21_DIA_R1.raw	SCLC21_DIA_R1	2
COR	SCLC21	SCLC-P	SCLC21_G1_D1_B2	DIA	20200221_SCLC21_DIA_R2.raw	SCLC21_DIA_R2	2
COR	SCLC21	SCLC-P	SCLC21_G1_D1_B2	DDA	20200221_SCLC21_DDA_R3.raw	SCLC21_DDA_R3	2
H661	SCLC22	NSCLC	SCLC22_G1_D1_B2	DIA	20200221_SCLC22_DIA_R1.raw	SCLC22_DIA_R1	2	Removed after batch correction
H661	SCLC22	NSCLC	SCLC22_G1_D1_B2	DDA	20200221_SCLC22_DDA_R2.raw	SCLC22_DDA_R2	2	Removed after batch correction
H661	SCLC22	NSCLC	SCLC22_G1_D1_B2	DIA	20200221_SCLC22_DIA_R3.raw	SCLC22_DIA_R3	2	Removed after batch correction
H1341	SCLC23	SCLC-Y	SCLC23_G1_D1_B2	DDA	20200221_SCLC23_DDA_R1.raw	SCLC23_DDA_R1	2
H1341	SCLC23	SCLC-Y	SCLC23_G1_D1_B2	DIA	20200221_SCLC23_DIA_R2.raw	SCLC23_DIA_R2	2
H1341	SCLC23	SCLC-Y	SCLC23_G1_D1_B2	DIA	20200221_SCLC23_DIA_R3.raw	SCLC23_DIA_R3	2
H1694	SCLC24	SCLC-N	SCLC24_G1_D1_B2	DIA	20200221_SCLC24_DIA_R1.raw	SCLC24_DIA_R1	2
H1694	SCLC24	SCLC-N	SCLC24_G1_D1_B2	DIA	20200221_SCLC24_DIA_R2.raw	SCLC24_DIA_R2	2
H1694	SCLC24	SCLC-N	SCLC24_G1_D1_B2	DDA	20200221_SCLC24_DDA_R3.raw	SCLC24_DDA_R3	2
H720	SCLC25	CARCINOID	SCLC25_G1_D1_B2	DIA	20200221_SCLC25_DIA_R1.raw	SCLC25_DIA_R1	2	Removed after batch correction
H720	SCLC25	CARCINOID	SCLC25_G1_D1_B2	DDA	20200221_SCLC25_DDA_R2.raw	SCLC25_DDA_R2	2	Removed after batch correction
H720	SCLC25	CARCINOID	SCLC25_G1_D1_B2	DIA	20200221_SCLC25_DIA_R3.raw	SCLC25_DIA_R3	2	Removed after batch correction
H460	SCLC26	NSCLC	SCLC26_G1_D1_B2	DDA	20200221_SCLC26_DDA_R1.raw	SCLC26_DDA_R1	2	Removed before normalization; measurement was repeated (SCLC26_DDA_R1_T)
H460	SCLC26	NSCLC	SCLC26_G1_D1_B2	DIA	20200221_SCLC26_DIA_R2.raw	SCLC26_DIA_R2	2	Removed after batch correction
H460	SCLC26	NSCLC	SCLC26_G1_D1_B2	DIA	20200221_SCLC26_DIA_R3.raw	SCLC26_DIA_R3	2	Removed after batch correction
H460	SCLC26	NSCLC	SCLC26_G1_D1_B2	DDA	20200221_SCLC26_DDA_R1_T.raw	SCLC26_DDA_R1_T	2	Removed after batch correction
N417	SCLC27	SCLC-N	SCLC27_G1_D1_B2	DIA	20200221_SCLC27_DIA_R1.raw	SCLC27_DIA_R1	2
N417	SCLC27	SCLC-N	SCLC27_G1_D1_B2	DIA	20200221_SCLC27_DIA_R2.raw	SCLC27_DIA_R2	2
N417	SCLC27	SCLC-N	SCLC27_G1_D1_B2	DDA	20200221_SCLC27_DDA_R3.raw	SCLC27_DDA_R3	2
H2171	SCLC28	SCLC-N	SCLC28_G1_D1_B2	DIA	20200221_SCLC28_DIA_R1.raw	SCLC28_DIA_R1	2
H2171	SCLC28	SCLC-N	SCLC28_G1_D1_B2	DDA	20200221_SCLC28_DDA_R2.raw	SCLC28_DDA_R2	2
H2171	SCLC28	SCLC-N	SCLC28_G1_D1_B2	DIA	20200221_SCLC28_DIA_R3.raw	SCLC28_DIA_R3	2
H372	SCLC29	SCLC-Y	SCLC29_G1_D1_B2	DDA	20200221_SCLC29_DDA_R1.raw	SCLC29_DDA_R1	2	Removed before normalization; measurement was repeated (SCLC29_DDA_R1_T )
H372	SCLC29	SCLC-Y	SCLC29_G1_D1_B2	DIA	20200221_SCLC29_DIA_R2.raw	SCLC29_DIA_R2	2
H372	SCLC29	SCLC-Y	SCLC29_G1_D1_B2	DIA	20200221_SCLC29_DIA_R3.raw	SCLC29_DIA_R3	2
H372	SCLC29	SCLC-Y	SCLC29_G1_D1_B2	DDA	20200221_SCLC29_DDA_R1_T.raw	SCLC29_DDA_R1_T	2

## Sheet: Cell_Media
Supplementary Table 1. The experimental design for the cell media data.
Cell line ID	Internal cell line ID	Subtype	MS vial ID (G = cell growth; D = digestion, B = MS batch)	Data acquisition mode	Raw file ID	File ID for data processing	Batch number	Comment
H209	SCLC01	SCLC-A	SCLC01_G1_D1_B1	DDA	20191213_SCLC1_sn_DDA_R1.raw	SCLC01_DDA_R1	1
H209	SCLC01	SCLC-A	SCLC01_G1_D1_B1	DDA	20191213_SCLC1_sn_DDA_R2.raw	SCLC01_DDA_R2	1
H209	SCLC01	SCLC-A	SCLC01_G1_D1_B1	DIA	20191213_SCLC1_sn_DIA_R1.raw	SCLC01_DIA_R1	1
H1688	SCLC02	SCLC-A	SCLC02_G1_D1_B1	DDA	20191213_SCLC2_sn_DDA_R1.raw	SCLC02_B1_D1_DDA_R1	1
H1688	SCLC02	SCLC-A	SCLC02_G1_D1_B1	DDA	20191213_SCLC2_sn_DDA_R2.raw	SCLC02_B1_D1_DDA_R2	1
H1688	SCLC02	SCLC-A	SCLC02_G1_D1_B1	DIA	20191213_SCLC2_sn_DIA_R1.raw	SCLC02_B1_D1_DIA_R1	1
H1688	SCLC02	SCLC-A	SCLC02_G1_D2_B2	DDA	20200311_SN_SCLC2_B1_D2_DDA_R1.raw	SCLC02_B1_D2_DDA_R1	2
H1688	SCLC02	SCLC-A	SCLC02_G1_D2_B2	DIA	20200311_SN_SCLC2_B1_D2_DIA_R2.raw	SCLC02_B1_D2_DIA_R2	2
H1688	SCLC02	SCLC-A	SCLC02_G1_D2_B2	DDA	20200311_SN_SCLC2_B2_DDA_R3.raw	SCLC02_B1_D2_DDA_R3	2
H1688	SCLC02	SCLC-A	SCLC02_G2_D1_B2	DDA	20200311_SN_SCLC2_B2_DDA_R1.raw	SCLC02_B2_DDA_R1	2
H1688	SCLC02	SCLC-A	SCLC02_G2_D1_B2	DIA	20200311_SN_SCLC2_B2_DIA_R2.raw	SCLC02_B2_DIA_R2	2
H1688	SCLC02	SCLC-A	SCLC02_G2_D1_B2	DDA	20200311_SN_SCLC2_B1_D2_DDA_R3.raw	SCLC02_B2_DDA_R3	2
CRL2177	SCLC03	SCLC-Y	SCLC03_G1_D1_B1	DDA	20191213_SCLC3_sn_DDA_R1.raw	SCLC03_DDA_R1	1
CRL2177	SCLC03	SCLC-Y	SCLC03_G1_D1_B1	DDA	20191213_SCLC3_sn_DDA_R2.raw	SCLC03_DDA_R2	1
CRL2177	SCLC03	SCLC-Y	SCLC03_G1_D1_B1	DIA	20191213_SCLC3_sn_DIA_R1.raw	SCLC03_DIA_R1	1
H446	SCLC04	SCLC-N	SCLC04_G1_D1_B1	DDA	20191213_SCLC4_sn_DDA_R1.raw	SCLC04_DDA_R1	1
H446	SCLC04	SCLC-N	SCLC04_G1_D1_B1	DDA	20191213_SCLC4_sn_DDA_R2.raw	SCLC04_DDA_R2	1
H446	SCLC04	SCLC-N	SCLC04_G1_D1_B1	DIA	20191213_SCLC4_sn_DIA_R1.raw	SCLC04_DIA_R1	1
H841	SCLC05	SCLC-Y	SCLC05_G1_D1_B1	DDA	20191213_SCLC5_sn_DDA_R1.raw	SCLC05_B1.1_DDA_R1	1
H841	SCLC05	SCLC-Y	SCLC05_G1_D1_B1	DDA	20191213_SCLC5_sn_DDA_R2.raw	SCLC05_B1.1_DDA_R2	1
H841	SCLC05	SCLC-Y	SCLC05_G1_D1_B1	DIA	20191213_SCLC5_sn_DIA_R1.raw	SCLC05_B1.1_DIA_R1	1
H841	SCLC05	SCLC-Y	SCLC05_G1_D1_B2	DDA	20200311_SN_SCLC5_B1_DDA_R1.raw	SCLC05_B1.2_DDA_R1	2
H841	SCLC05	SCLC-Y	SCLC05_G1_D1_B2	DIA	20200311_SN_SCLC5_B1_DIA_R2.raw	SCLC05_B1.2_DIA_R2	2
H841	SCLC05	SCLC-Y	SCLC05_G1_D1_B2	DDA	20200311_SN_SCLC5_B1_DDA_R3.raw	SCLC05_B1.2_DDA_R3	2
GLC4	SCLC06	SCLC-N	SCLC06_G1_D1_B1	DDA	20191213_SCLC6_sn_DDA_R1.raw	SCLC06_DDA_R1	1
GLC4	SCLC06	SCLC-N	SCLC06_G1_D1_B1	DDA	20191213_SCLC6_sn_DDA_R2.raw	SCLC06_DDA_R2	1
GLC4	SCLC06	SCLC-N	SCLC06_G1_D1_B1	DIA	20191213_SCLC6_sn_DIA_R1.raw	SCLC06_DIA_R1	1
H146	SCLC07	SCLC-A	SCLC07_G1_D1_B1	DDA	20191213_SCLC7_sn_DDA_R1.raw	SCLC07_DDA_R1	1
H146	SCLC07	SCLC-A	SCLC07_G1_D1_B1	DDA	20191213_SCLC7_sn_DDA_R2.raw	SCLC07_DDA_R2	1
H146	SCLC07	SCLC-A	SCLC07_G1_D1_B1	DIA	20191213_SCLC7_sn_DIA_R1.raw	SCLC07_DIA_R1	1
HLHE	SCLC08	SCLC-Y	SCLC08_G1_D1_B1	DDA	20191213_SCLC8_sn_DDA_R1.raw	SCLC08_B1_DDA_R1	1	Removed before normalization
HLHE	SCLC08	SCLC-Y	SCLC08_G2_D1_B2	DDA	20200311_SN_SCLC8_B2_DDA_R1.raw	SCLC08_B2_DDA_R1	2
HLHE	SCLC08	SCLC-Y	SCLC08_G2_D1_B2	DIA	20200311_SN_SCLC8_B2_DIA_R2.raw	SCLC08_B2_DIA_R2	2
HLHE	SCLC08	SCLC-Y	SCLC08_G2_D1_B2	DDA	20200311_SN_SCLC8_B2_DDA_R3.raw	SCLC08_B2_DDA_R3	2
H1048	SCLC09	SCLC-P	SCLC09_G1_D1_B1	DDA	20191213_SCLC9_sn_DDA_R1.raw	SCLC09_B1_DDA_R1	1
H1048	SCLC09	SCLC-P	SCLC09_G1_D1_B1	DDA	20191213_SCLC9_sn_DDA_R2.raw	SCLC09_B1_DDA_R2	1
H1048	SCLC09	SCLC-P	SCLC09_G1_D1_B1	DIA	20191213_SCLC9_sn_DIA_R1.raw	SCLC09_B1_DIA_R1	1
H1048	SCLC09	SCLC-P	SCLC09_G2_D1_B2	DDA	20200311_SN_SCLC9_B2_DDA_R1.raw	SCLC09_B2_DDA_R1	2	Removed after normalization
H1048	SCLC09	SCLC-P	SCLC09_G2_D1_B2	DIA	20200311_SN_SCLC9_B2_DIA_R2.raw	SCLC09_B2_DIA_R2	2
H1048	SCLC09	SCLC-P	SCLC09_G2_D1_B2	DDA	20200311_SN_SCLC9_B2_DDA_R3.raw	SCLC09_B2_DDA_R3	2
H196	SCLC10	SCLC-Y	SCLC10_G1_D1_B1	DDA	20191213_SCLC10_sn_DDA_R1.raw	SCLC10_DDA_R1	1
H196	SCLC10	SCLC-Y	SCLC10_G1_D1_B1	DDA	20191213_SCLC10_sn_DDA_R2.raw	SCLC10_DDA_R2	1
H196	SCLC10	SCLC-Y	SCLC10_G1_D1_B1	DIA	20191213_SCLC10_sn_DIA_R1.raw	SCLC10_DIA_R1	1
H211	SCLC11	SCLC-P	SCLC11_G1_D1_B1	DDA	20191213_SCLC11_sn_DDA_R1.raw	SCLC11_DDA_R1	1
H211	SCLC11	SCLC-P	SCLC11_G1_D1_B1	DDA	20191213_SCLC11_sn_DDA_R2.raw	SCLC11_DDA_R2	1
H211	SCLC11	SCLC-P	SCLC11_G1_D1_B1	DIA	20191213_SCLC11_sn_DIA_R1.raw	SCLC11_DIA_R1	1
H82	SCLC12	SCLC-N	SCLC12_G1_D1_B1	DDA	20191213_SCLC12_sn_DDA_R1.raw	SCLC12_DDA_R1	1
H82	SCLC12	SCLC-N	SCLC12_G1_D1_B1	DDA	20191213_SCLC12_sn_DDA_R2.raw	SCLC12_DDA_R2	1
H82	SCLC12	SCLC-N	SCLC12_G1_D1_B1	DIA	20191213_SCLC12_sn_DIA_R1.raw	SCLC12_DIA_R1	1
H524	SCLC13	SCLC-N	SCLC13_G1_D1_B1	DDA	20191213_SCLC13_sn_DDA_R1.raw	SCLC13_DDA_R1	1
H524	SCLC13	SCLC-N	SCLC13_G1_D1_B1	DDA	20191213_SCLC13_sn_DDA_R2.raw	SCLC13_DDA_R2	1
H524	SCLC13	SCLC-N	SCLC13_G1_D1_B1	DIA	20191213_SCLC13_sn_DIA_R1.raw	SCLC13_DIA_R1	1
DMS53	SCLC14	SCLC-A	SCLC14_G1_D1_B1	DDA	20191213_SCLC14_sn_DDA_R1.raw	SCLC14_B1_DDA_R1	1
DMS53	SCLC14	SCLC-A	SCLC14_G1_D1_B1	DDA	20191213_SCLC14_sn_DDA_R2.raw	SCLC14_B1_DDA_R2	1
DMS53	SCLC14	SCLC-A	SCLC14_G1_D1_B1	DIA	20191213_SCLC14_sn_DIA_R1.raw	SCLC14_B1_DIA_R1	1
DMS53	SCLC14	SCLC-A	SCLC14_G2_D1_B2	DDA	20200311_SN_SCLC14_B2_DDA_R1.raw	SCLC14_B2_DDA_R1	2
DMS53	SCLC14	SCLC-A	SCLC14_G2_D1_B2	DIA	20200311_SN_SCLC14_B2_DIA_R2.raw	SCLC14_B2_DIA_R2	2
DMS53	SCLC14	SCLC-A	SCLC14_G2_D1_B2	DDA	20200311_SN_SCLC14_B2_DDA_R3.raw	SCLC14_B2_DDA_R3	2
DMS153	SCLC15	SCLC-A	SCLC15_G1_D1_B1	DDA	20191213_SCLC15_sn_DDA_R1.raw	SCLC15_DDA_R1	1
DMS153	SCLC15	SCLC-A	SCLC15_G1_D1_B1	DDA	20191213_SCLC15_sn_DDA_R2.raw	SCLC15_DDA_R2	1
DMS153	SCLC15	SCLC-A	SCLC15_G1_D1_B1	DIA	20191213_SCLC15_sn_DIA_R1.raw	SCLC15_DIA_R1	1
H378	SCLC16	SCLC-A	SCLC16_G1_D1_B1	DDA	20191213_SCLC16_sn_DDA_R1.raw	SCLC16_B1_D1_DDA_R1	1
H378	SCLC16	SCLC-A	SCLC16_G1_D1_B1	DDA	20191213_SCLC16_sn_DDA_R2.raw	SCLC16_B1_D1_DDA_R2	1
H378	SCLC16	SCLC-A	SCLC16_G1_D1_B1	DIA	20191213_SCLC16_sn_DIA_R1.raw	SCLC16_B1_D1_DIA_R1	1
H378	SCLC16	SCLC-A	SCLC16_G1_D2_B2	DDA	20200311_SN_SCLC16_B1_D2_DDA_R1.raw	SCLC16_B1_D2_DDA_R1	2
H378	SCLC16	SCLC-A	SCLC16_G1_D2_B2	DIA	20200311_SN_SCLC16_B1_D2_DIA_R2.raw	SCLC16_B1_D2_DIA_R2	2
H378	SCLC16	SCLC-A	SCLC16_G1_D2_B2	DDA	20200311_SN_SCLC16_B1_D2_DDA_R3.raw	SCLC16_B1_D2_DDA_R3	2
H1882	SCLC17	SCLC-A	SCLC17_G1_D1_B1	DDA	20191213_SCLC17_sn_DDA_R1.raw	SCLC17_DDA_R1	1
H1882	SCLC17	SCLC-A	SCLC17_G1_D1_B1	DDA	20191213_SCLC17_sn_DDA_R2.raw	SCLC17_DDA_R2	1
H1882	SCLC17	SCLC-A	SCLC17_G1_D1_B1	DIA	20191213_SCLC17_sn_DIA_R1.raw	SCLC17_DIA_R1	1
CRL2066	SCLC18	SCLC-Y	SCLC18_G1_D1_B1	DDA	20191213_SCLC18_sn_DDA_R1.raw	SCLC18_DDA_R1	1
CRL2066	SCLC18	SCLC-Y	SCLC18_G1_D1_B1	DDA	20191213_SCLC18_sn_DDA_R2.raw	SCLC18_DDA_R2	1
CRL2066	SCLC18	SCLC-Y	SCLC18_G1_D1_B1	DIA	20191213_SCLC18_sn_DIA_R1.raw	SCLC18_DIA_R1	1
SHP77	SCLC19	SCLC-A	SCLC19_G1_D1_B1	DDA	20191213_SCLC19_sn_DDA_R1.raw	SCLC19_B1.1_DDA_R1	1
SHP77	SCLC19	SCLC-A	SCLC19_G1_D1_B1	DDA	20191213_SCLC19_sn_DDA_R2.raw	SCLC19_B1.1_DDA_R2	1
SHP77	SCLC19	SCLC-A	SCLC19_G1_D1_B2	DDA	20200311_SN_SCLC19_B1_DDA_R1.raw	SCLC19_B1.2_DDA_R1	2
SHP77	SCLC19	SCLC-A	SCLC19_G1_D1_B2	DIA	20200311_SN_SCLC19_B1_DIA_R2.raw	SCLC19_B1.2_DIA_R2	2
SHP77	SCLC19	SCLC-A	SCLC19_G1_D1_B2	DDA	20200311_SN_SCLC19_B1_DDA_R3.raw	SCLC19_B1.2_DDA_R3	2
H526	SCLC20	SCLC-P	SCLC20_G1_D1_B2	DDA	20200311_SN_SCLC20_DDA_R1.raw	SCLC20_DDA_R1	2
H526	SCLC20	SCLC-P	SCLC20_G1_D1_B2	DIA	20200311_SN_SCLC20_DIA_R2.raw	SCLC20_DIA_R2	2
H526	SCLC20	SCLC-P	SCLC20_G1_D1_B2	DDA	20200311_SN_SCLC20_DDA_R3.raw	SCLC20_DDA_R3	2
COR	SCLC21	SCLC-P	SCLC21_G1_D1_B2	DDA	20200311_SN_SCLC21_DDA_R1.raw	SCLC21_DDA_R1	2
COR	SCLC21	SCLC-P	SCLC21_G1_D1_B2	DIA	20200311_SN_SCLC21_DIA_R2.raw	SCLC21_DIA_R2	2
COR	SCLC21	SCLC-P	SCLC21_G1_D1_B2	DDA	20200311_SN_SCLC21_DDA_R3.raw	SCLC21_DDA_R3	2
H661	SCLC22	NSCLC	SCLC22_G1_D1_B2	DDA	20200311_SN_SCLC22_DDA_R1.raw	SCLC22_DDA_R1	2	Removed after batch correction
H661	SCLC22	NSCLC	SCLC22_G1_D1_B2	DIA	20200311_SN_SCLC22_DIA_R2.raw	SCLC22_DIA_R2	2	Removed after batch correction
H661	SCLC22	NSCLC	SCLC22_G1_D1_B2	DDA	20200311_SN_SCLC22_DDA_R3.raw	SCLC22_DDA_R3	2	Removed after batch correction
H1341	SCLC23	SCLC-Y	SCLC23_G1_D1_B2	DDA	20200311_SN_SCLC23_DDA_R1.raw	SCLC23_DDA_R1	2
H1341	SCLC23	SCLC-Y	SCLC23_G1_D1_B2	DIA	20200311_SN_SCLC23_DIA_R2.raw	SCLC23_DIA_R2	2
H1341	SCLC23	SCLC-Y	SCLC23_G1_D1_B2	DDA	20200311_SN_SCLC23_DDA_R3.raw	SCLC23_DDA_R3	2
H1694	SCLC24	SCLC-N	SCLC24_G1_D1_B2	DDA	20200311_SN_SCLC24_DDA_R1.raw	SCLC24_DDA_R1	2
H1694	SCLC24	SCLC-N	SCLC24_G1_D1_B2	DIA	20200311_SN_SCLC24_DIA_R2.raw	SCLC24_DIA_R2	2
H1694	SCLC24	SCLC-N	SCLC24_G1_D1_B2	DDA	20200311_SN_SCLC24_DDA_R3.raw	SCLC24_DDA_R3	2
H720	SCLC25	CARCINOID	SCLC25_G1_D1_B2	DDA	20200311_SN_SCLC25_DDA_R1.raw	SCLC25_DDA_R1	2	Removed after batch correction
H720	SCLC25	CARCINOID	SCLC25_G1_D1_B2	DIA	20200311_SN_SCLC25_DIA_R2.raw	SCLC25_DIA_R2	2	Removed after batch correction
H720	SCLC25	CARCINOID	SCLC25_G1_D1_B2	DDA	20200311_SN_SCLC25_DDA_R3.raw	SCLC25_DDA_R3	2	Removed after batch correction
H460	SCLC26	NSCLC	SCLC26_G1_D1_B2	DDA	20200311_SN_SCLC26_DDA_R1.raw	SCLC26_DDA_R1	2	Removed after batch correction
H460	SCLC26	NSCLC	SCLC26_G1_D1_B2	DIA	20200311_SN_SCLC26_DIA_R2.raw	SCLC26_DIA_R2	2	Removed after batch correction
H460	SCLC26	NSCLC	SCLC26_G1_D1_B2	DDA	20200311_SN_SCLC26_DDA_R3.raw	SCLC26_DDA_R3	2	Removed after batch correction
N417	SCLC27	SCLC-N	SCLC27_G1_D1_B2	DDA	20200311_SN_SCLC27_DDA_R1.raw	SCLC27_DDA_R1	2
N417	SCLC27	SCLC-N	SCLC27_G1_D1_B2	DIA	20200311_SN_SCLC27_DIA_R2.raw	SCLC27_DIA_R2	2
N417	SCLC27	SCLC-N	SCLC27_G1_D1_B2	DDA	20200311_SN_SCLC27_DDA_R3.raw	SCLC27_DDA_R3	2
H2171	SCLC28	SCLC-N	SCLC28_G1_D1_B2	DDA	20200311_SN_SCLC28_DDA_R1.raw	SCLC28_DDA_R1	2
H2171	SCLC28	SCLC-N	SCLC28_G1_D1_B2	DIA	20200311_SN_SCLC28_DIA_R2.raw	SCLC28_DIA_R2	2
H2171	SCLC28	SCLC-N	SCLC28_G1_D1_B2	DDA	20200311_SN_SCLC28_DDA_R3.raw	SCLC28_DDA_R3	2
H372	SCLC29	SCLC-Y	SCLC29_G1_D1_B2	DDA	20200311_SN_SCLC29_DDA_R1.raw	SCLC29_DDA_R1	2
H372	SCLC29	SCLC-Y	SCLC29_G1_D1_B2	DIA	20200311_SN_SCLC29_DIA_R2.raw	SCLC29_DIA_R2	2
H372	SCLC29	SCLC-Y	SCLC29_G1_D1_B2	DDA	20200311_SN_SCLC29_DDA_R3.raw	SCLC29_DDA_R3	2
