# Supplementary material for: In‐depth proteomic analysis reveals unique subtype‐specific signatures in human small‐cell lung cancer
Source: Clin Transl Med. 2022 Sep 23;12(9):e1060. doi: 10.1002/ctm2.1060 (PMC9506422; doi:10.1002/ctm2.1060)
Supplement: Supplementary file 3 — Supporting Information [file CTM2-12-e1060-s004.xlsx]

## Sheet: Legend
Supplementary Table 2. Differentially expressed proteins between adherent and suspension cell lines, and overrepresentation analysis results.
Sheet	Description
Significant_proteins	T-test results for proteins differentially expressed between suspension and adherent cell lines.
ORA_results_CP	Overrepresentation analysis results in the cell pellet data for Gene Ontology, KEGG and Reactome terms using the differentially expressed proteins between suspension and adherent cell lines. Only terms with nominal p-value < 0.05 are shown.
ORA_results_CM	Overrepresentation analysis results in the cell media data for Gene Ontology, KEGG and Reactome terms using the differentially expressed proteins between suspension and adherent cell lines. Only terms with nominal p-value < 0.05 are shown.
Column	Description
Sheet "Significant_proteins"
Accession	The protein accession number.
Gene	The gene name for the protein.
Data	Whether the differential expression analysis results are shown in the cell pellet (CP) or in the cell media (CM) for a protein.
Secreted	A star (*) indicates whether the protein was mentioned in at least two secretome databases as secreted protein.
Surface	A star (*) indicates whether the protein was mentioned in two surfaceome databases as cell-surface protein.
Plasma.detect	A star (*) indicates whether the protein was previously detected in the human plasma.
Blood.secr	A star (*) indicates whether the protein is considered actively secreted in the human blood.
Druggable	If the protein is targetable with an FDA-approved drug, then the protein's class is indicated.
p.v Culture	The nominal p-value of the t-test comparing adherent and suspension cell lines.
p.adj Culture	The Benjamini-Hochberg adjusted p-value of the t-test comparing adherent and suspension cell lines.
Log2FC(Susp-Adh)	The proteins' average log2 fold change between suspension and adherent cell lines.
Log2FC.95%.CI(Susp-Adh)	The 95% confidence intervals for the average log2 fold change values.
Sheets "ORA_results_CP" and "ORA_results_CM"
Database	The pathway database (Gene Ontology Biological Process/Molecular Function/Cellular Component, KEGG, Reactome).
ID	Pathway ID.
Description	Pathway description.
GeneRatio	Differentially expressed proteins in the gene set / total number of differentially expressed proteins present in the database.
BgRatio	Size of the gene set / total number of unique background genes (universe).
pvalue	P-value of overrepresentation analysis (one-sided Fisher's exact test).
p.adjust	Benjamini-Hochberg adjusted p-value of overrepresentation analysis.
qvalue	Q-value of overrepresentation analysis.
ProteinIDs	Differentially expressed proteins (denoted by protein accession numbers or Entrez IDs) in the gene set, separated by "/".
GeneNames	Gene names of differentially expressed proteins in the gene set, separated by "/".
Direction	Whether the protein was up- or downregulated in suspension cell lines compared to adherent cell lines.

## Sheet: Significant_proteins
Supplementary Table 2. T-test results for proteins differentially expressed between suspension and adherent cell lines.
Accession	Gene	Data	Secreted	Surface	Plasma.detect	Blood.secr	Druggable	p.v Culture	p.adj Culture	Log2FC(Susp-Adh)	Log2FC.95%.CI(Susp-Adh)
A0A0B4J2D5	GATD3B	CM						0.000116303	0.0169228	1.49558	[0.8367 , 2.1545]
A0AVT1	UBA6	CP			*			0.00292631	0.0491866	0.458992	[0.1754 , 0.7426]
A2RTX5	TARSL2	CP						0.00149769	0.0368074	1.42563	[0.6132 , 2.238]
A2RU48	SMCO3	CM						0.00211486	0.0390996	-1.53017	[-2.4385 , -0.6219]
A6NIH7	UNC119B	CM						0.000937142	0.0279968	0.909714	[0.4179 , 1.4015]
A7E2Y1	MYH7B	CP						0.00272214	0.0480553	-0.847969	[-1.3672 , -0.3287]
O00148	DDX39A	CP			*			0.00290823	0.0491866	0.475413	[0.1819 , 0.769]
O00178	GTPBP1	CP			*			2.51896e-06	0.0016459	0.799575	[0.539 , 1.0602]
O00204	SULT2B1	CM						0.00309172	0.0471662	-4.00051	[-6.49 , -1.5111]
O00303	EIF3F	CP			*			0.000932619	0.0302651	-0.894593	[-1.378 , -0.4112]
O00391	QSOX1	CM	*		*			0.000772147	0.0257763	-1.28254	[-1.9616 , -0.6035]
O00515	LAD1	CM	*					0.00153898	0.0343388	-1.73086	[-2.7203 , -0.7414]
O00522	KRIT1	CP						0.00155782	0.0370372	-0.886573	[-1.3941 , -0.379]
O00560	SDCBP	CP			*			0.00277276	0.0483636	-0.996135	[-1.6075 , -0.3848]
O00622	CYR61	CM	*					0.000796455	0.0257918	-3.54011	[-5.4207 , -1.6595]
O00762	UBE2C	CM						0.00162794	0.0349362	1.85393	[0.7872 , 2.9207]
O14494	PLPP1	CP						0.00138268	0.0354311	-1.48572	[-2.3246 , -0.6468]
O14531	DPYSL4	CP						0.0023763	0.0447821	0.617901	[0.2459 , 0.9899]
O14561	NDUFAB1	CM			*			0.000577535	0.0229919	1.60414	[0.7803 , 2.428]
O14641	DVL2	CM						0.000992388	0.0284567	1.9447	[0.8867 , 3.0027]
O14733	MAP2K7	CP						0.000152315	0.0135033	1.30316	[0.7149 , 1.8914]
O14773	TPP1	CP			*			0.00170912	0.0388967	-1.47156	[-2.3231 , -0.62]
O14773	TPP1	CM			*			0.00319254	0.0473966	-1.68369	[-2.7357 , -0.6316]
O14974	PPP1R12A	CM			*			0.00173906	0.0360339	1.00273	[0.4213 , 1.5842]
O15127	SCAMP2	CP			*			0.000756968	0.0272251	-0.848865	[-1.2974 , -0.4004]
O15145	ARPC3	CP			*			0.000154663	0.0135033	-0.938234	[-1.3623 , -0.5141]
O15164	TRIM24	CM						0.00228601	0.0405904	1.02571	[0.4111 , 1.6403]
O15212	PFDN6	CM			*			0.000973092	0.0283461	1.15894	[0.5298 , 1.7881]
O15243	LEPROT	CP						0.00270697	0.0480002	-1.21121	[-1.9524 , -0.4701]
O15260	SURF4	CP			*			0.00065474	0.0250182	-1.18877	[-1.8073 , -0.5702]
O15355	PPM1G	CM			*			0.000501205	0.0225894	1.37047	[0.6768 , 2.0642]
O15457	MSH4	CM						0.00092543	0.0279594	1.62173	[0.7461 , 2.4973]
O15516	CLOCK	CP						0.000136562	0.0128408	-0.894923	[-1.2949 , -0.4949]
O15533	TAPBP	CP			*			0.00240557	0.0448656	-1.1012	[-1.7652 , -0.4372]
O15541	RNF113A	CP						0.00054433	0.0228755	1.23926	[0.6067 , 1.8718]
O43292	GPAA1	CP						9.8237e-05	0.0109696	-0.562324	[-0.8064 , -0.3183]
O43347	MSI1	CP						0.0025483	0.0464242	2.84908	[1.1188 , 4.5794]
O43493	TGOLN2	CP		*	*			0.00292986	0.0491866	-1.02975	[-1.6662 , -0.3933]
O43493	TGOLN2	CM		*	*			1.5833e-06	0.00557866	-2.07555	[-2.7304 , -1.4207]
O43639	NCK2	CP			*			0.00200461	0.0411949	0.919817	[0.3773 , 1.4623]
O43684	BUB3	CP			*			0.00121514	0.0332679	0.306338	[0.1359 , 0.4768]
O43709	BUD23	CP						0.00224971	0.0434455	0.573423	[0.2305 , 0.9164]
O43809	NUDT21	CP			*			6.72349e-05	0.00911467	0.405518	[0.2352 , 0.5758]
O43813	LANCL1	CP			*			0.000362878	0.0200354	0.719981	[0.3671 , 1.0728]
O43813	LANCL1	CM			*			0.000576722	0.0229919	1.42397	[0.6928 , 2.1552]
O43852	CALU	CP			*			0.00189726	0.0405478	-1.2454	[-1.9751 , -0.5157]
O43933	PEX1	CP						0.000238498	0.0158392	0.32105	[0.17 , 0.4721]
O60282	KIF5C	CP						0.000770589	0.0272251	1.2867	[0.6056 , 1.9678]
O60341	KDM1A	CP			*			0.00105178	0.0315519	0.61091	[0.2764 , 0.9454]
O60504	SORBS3	CP			*			0.00073593	0.0268934	-3.23368	[-4.9371 , -1.5303]
O60506	SYNCRIP	CM			*			0.000519455	0.0225894	0.914009	[0.4497 , 1.3783]
O60664	PLIN3	CP			*			2.89781e-05	0.0058554	-3.37191	[-4.6926 , -2.0512]
O60664	PLIN3	CM			*			0.00066848	0.0244157	-2.26589	[-3.4475 , -1.0843]
O60678	PRMT3	CP						0.00300742	0.0494664	0.494648	[0.1879 , 0.8014]
O60841	EIF5B	CM			*			0.00188732	0.0375609	-1.85047	[-2.934 , -0.767]
O60925	PFDN1	CM						4.24869e-05	0.0126052	1.74339	[1.0389 , 2.4479]
O75177	SS18L1	CP						0.00149242	0.0368074	1.71963	[0.7401 , 2.6992]
O75369	FLNB	CP			*			5.68291e-05	0.00809575	-1.4009	[-1.981 , -0.8209]
O75369	FLNB	CM			*			0.000205134	0.0187147	-1.82336	[-2.6693 , -0.9774]
O75439	PMPCB	CM			*			0.0034819	0.0486654	2.06037	[0.7584 , 3.3623]
O75493	CA11	CM	*		*			0.00038262	0.0206921	2.24807	[1.1406 , 3.3555]
O75534	CSDE1	CM			*			0.00325302	0.0476251	-1.85104	[-3.0105 , -0.6916]
O75575	CRCP	CP						0.00118691	0.0331359	1.12393	[0.5002 , 1.7477]
O75818	RPP40	CM						0.00291149	0.0458306	-4.28379	[-6.9292 , -1.6384]
O94776	MTA2	CP			*			0.00245621	0.0453724	-0.58275	[-0.935 , -0.2305]
O94805	ACTL6B	CP						0.00012674	0.0125317	2.83549	[1.5766 , 4.0943]
O94819	KBTBD11	CP						0.000290752	0.0177085	0.851479	[0.4431 , 1.2598]
O94851	MICAL2	CM						0.00192535	0.0375609	-2.98584	[-4.7383 , -1.2334]
O94886	TMEM63A	CP		*				0.000866982	0.0291272	-2.16714	[-3.3289 , -1.0053]
O94901	SUN1	CP						0.00170117	0.0388967	-0.614004	[-0.9691 , -0.2589]
O94927	HAUS5	CP						0.00129342	0.034491	1.1303	[0.4969 , 1.7637]
O95072	REC8	CP						0.00232511	0.0442138	1.33674	[0.5341 , 2.1394]
O95210	STBD1	CP						0.00153779	0.0370372	-1.06754	[-1.6778 , -0.4573]
O95219	SNX4	CP						0.000401455	0.0203267	-0.823205	[-1.2307 , -0.4157]
O95239	KIF4A	CM						0.00183146	0.037235	-1.6778	[-2.6567 , -0.6989]
O95340	PAPSS2	CP			*			0.00010074	0.0109696	-2.8164	[-4.0415 , -1.5913]
O95433	AHSA1	CP			*			9.26954e-05	0.0107068	1.14459	[0.6503 , 1.6389]
O95490	ADGRL2	CM			*			0.00227954	0.0405904	-2.31289	[-3.6984 , -0.9274]
O95551	TDP2	CP						0.0014305	0.0359981	0.589388	[0.2553 , 0.9235]
O95568	METTL18	CP						0.00171642	0.0388967	-0.726668	[-1.1474 , -0.3059]
O95573	ACSL3	CP			*			0.00226254	0.0434455	-1.4598	[-2.3335 , -0.5861]
O95714	HERC2	CP						0.00206069	0.041535	1.09139	[0.4456 , 1.7372]
O95757	HSPA4L	CM			*			0.00134865	0.0325603	0.917531	[0.4009 , 1.4341]
O95777	LSM8	CM						0.00293849	0.0459576	1.04795	[0.4 , 1.6959]
O95785	WIZ	CP						0.000286785	0.0175944	0.49653	[0.2587 , 0.7343]
O95897	OLFM2	CP	*		*			0.000421998	0.0207661	-2.14214	[-3.2078 , -1.0765]
O95989	NUDT3	CP			*			0.0020297	0.0412859	0.428009	[0.1752 , 0.6808]
O95995	GAS8	CM						0.000285734	0.0196138	0.765714	[0.3991 , 1.1323]
O95999	BCL10	CM						0.00274946	0.0441218	1.12968	[0.4371 , 1.8223]
O96001	PPP1R17	CP						0.000866261	0.0291272	3.23772	[1.5021 , 4.9733]
O96005	CLPTM1	CP						0.00042814	0.0207661	-1.15279	[-1.7271 , -0.5785]
O96019	ACTL6A	CP			*			0.0027045	0.0480002	0.524076	[0.2034 , 0.8447]
P00374	DHFR	CM					Enzyme	0.00044671	0.0216825	1.50919	[0.7541 , 2.2642]
P00451	F8	CM	*		*	*		0.00243508	0.0419392	-1.96991	[-3.1595 , -0.7803]
P00492	HPRT1	CP			*		Enzyme	0.000460196	0.0213407	1.21205	[0.6038 , 1.8203]
P00492	HPRT1	CM			*		Enzyme	0.000211529	0.0187147	1.72342	[0.9215 , 2.5253]
P00505	GOT2	CM			*			0.00194143	0.0376318	1.27413	[0.5256 , 2.0227]
P00533	EGFR	CP	*	*	*	*	Enzyme	0.000829218	0.0282169	-3.35023	[-5.1377 , -1.5628]
P00734	F2	CM	*		*	*	Enzyme	0.00319596	0.0473966	-2.08137	[-3.3821 , -0.7806]
P00747	PLG	CP	*		*	*	Enzyme	0.000413667	0.0206956	2.77358	[1.3966 , 4.1506]
P00973	OAS1	CP						0.00143023	0.0359981	-1.03127	[-1.6158 , -0.4467]
P01008	SERPINC1	CM	*		*	*		0.00206447	0.0385689	-2.21367	[-3.5238 , -0.9035]
P01009	SERPINA1	CP	*		*	*		5.38487e-05	0.00794033	-2.02531	[-2.8601 , -1.1905]
P01033	TIMP1	CM	*		*	*		0.00223944	0.0405904	-2.9848	[-4.7689 , -1.2007]
P01258	CALCA	CP	*		*			0.000521687	0.0226019	-2.24564	[-3.387 , -1.1043]
P01889	HLA-B	CP		*	*			0.00114407	0.0327393	-3.54686	[-5.5072 , -1.5866]
P01892	HLA-A	CP		*	*			0.000693045	0.0261213	-1.74458	[-2.6578 , -0.8314]
P02144	MB	CP			*			0.00233337	0.0442709	1.59556	[0.637 , 2.5541]
P02545	LMNA	CP			*			2.54571e-06	0.0016459	-1.88002	[-2.4932 , -1.2668]
P02545	LMNA	CM			*			0.000413274	0.0212856	-1.32946	[-1.9894 , -0.6695]
P02679	FGG	CM	*		*	*		0.000342728	0.0203677	-2.4183	[-3.5968 , -1.2398]
P02749	APOH	CM	*		*	*		6.64434e-05	0.0144603	-4.61962	[-6.5579 , -2.6813]
P04004	VTN	CM	*		*	*		0.00144054	0.0332925	-2.03168	[-3.1843 , -0.8791]
P04062	GBA	CP			*			0.000345615	0.0192377	-1.43155	[-2.1297 , -0.7334]
P04066	FUCA1	CM			*			0.00112573	0.0298277	-2.84348	[-4.4122 , -1.2748]
P04114	APOB	CM	*		*	*		0.00338497	0.0482655	-2.40569	[-3.9203 , -0.8911]
P04406	GAPDH	CM			*		Enzyme	0.0011417	0.0298277	2.02409	[0.9057 , 3.1425]
P04626	ERBB2	CP		*	*		Enzyme, CD marker	0.00225251	0.0434455	-1.15607	[-1.8476 , -0.4646]
P04844	RPN2	CP			*			0.000655103	0.0250182	-0.79599	[-1.2102 , -0.3818]
P05091	ALDH2	CM			*		Enzyme	0.00146985	0.0336819	1.3842	[0.5971 , 2.1713]
P05121	SERPINE1	CM	*		*	*		0.000512224	0.0225894	-5.01634	[-7.5611 , -2.4716]
P05231	IL6	CM	*		*	*		0.00113331	0.0298277	-4.43275	[-6.8801 , -1.9854]
P05362	ICAM1	CP		*	*		CD marker	0.000948831	0.0304191	-3.05736	[-4.7126 , -1.4022]
P05423	POLR3D	CP						0.00030493	0.0180489	1.08207	[0.5607 , 1.6034]
P05423	POLR3D	CM						0.00289092	0.0458306	1.3285	[0.5088 , 2.1482]
P05452	CLEC3B	CM	*		*	*		0.000937169	0.0279968	-2.78835	[-4.2959 , -1.2808]
P05534	HLA-A	CP		*	*			4.36551e-05	0.00696935	-2.6015	[-3.6552 , -1.5478]
P05556	ITGB1	CP		*	*		Transporter, CD marker	0.000491454	0.0219577	-1.50564	[-2.2662 , -0.7451]
P05997	COL5A2	CP	*		*			0.000137498	0.0128408	-3.86706	[-5.5965 , -2.1376]
P06396	GSN	CM	*		*	*		0.000254557	0.0191304	-1.61039	[-2.3729 , -0.8479]
P06454	PTMA	CP			*			0.000176079	0.0139867	1.12055	[0.608 , 1.6331]
P06737	PYGL	CM			*			0.000325516	0.0203677	-1.72124	[-2.5558 , -0.8867]
P06753	TPM3	CP			*			0.00178126	0.0395027	-0.856601	[-1.3547 , -0.3585]
P07237	P4HB	CP	*		*			3.14823e-06	0.00189006	-0.887284	[-1.1811 , -0.5935]
P07311	ACYP1	CP			*			5.14856e-06	0.00270461	1.89776	[1.2466 , 2.5489]
P07339	CTSD	CP	*		*	*		0.00191188	0.0405478	-1.03043	[-1.6347 , -0.4262]
P07355	ANXA2	CM	*		*	*		0.00352051	0.0486928	-1.83953	[-3.0036 , -0.6755]
P07437	TUBB	CM			*			0.00122943	0.0309512	0.99553	[0.4409 , 1.5502]
P07478	PRSS2	CM	*		*			0.0028589	0.0454733	-1.82185	[-2.9443 , -0.6994]
P07602	PSAP	CP	*		*			0.00032532	0.0185788	-0.742215	[-1.1021 , -0.3824]
P07602	PSAP	CM	*		*			0.00230019	0.0405904	-0.952608	[-1.5239 , -0.3813]
P07686	HEXB	CP			*			2.42816e-06	0.0016459	-2.5462	[-3.3739 , -1.7185]
P07686	HEXB	CM			*			0.000469401	0.0218274	-2.54784	[-3.8289 , -1.2668]
P07738	BPGM	CM			*			0.000760144	0.0257763	1.40006	[0.66 , 2.1401]
P07741	APRT	CM			*			0.0014154	0.0330791	1.8877	[0.819 , 2.9564]
P07858	CTSB	CM	*		*	*		0.00087174	0.0266912	-1.70677	[-2.6223 , -0.7912]
P07996	THBS1	CM	*		*			0.0023717	0.0412417	-3.3359	[-5.3439 , -1.3279]
P08134	RHOC	CP			*			2.49591e-05	0.00566977	-2.79559	[-3.8776 , -1.7136]
P08134	RHOC	CM			*			0.000361752	0.0203677	-2.07394	[-3.09 , -1.0579]
P08236	GUSB	CM			*			0.000577422	0.0229919	-1.88169	[-2.8481 , -0.9153]
P08670	VIM	CP			*			7.57066e-05	0.00964112	-3.23111	[-4.6021 , -1.8601]
P08697	SERPINF2	CM	*		*	*		0.00230423	0.0405904	-3.59969	[-5.7588 , -1.4406]
P08758	ANXA5	CM			*			0.000472228	0.0218274	-2.72863	[-4.1014 , -1.3558]
P08865	RPSA	CM			*			7.94927e-05	0.0149068	1.08553	[0.623 , 1.5481]
P09104	ENO2	CM			*			0.00122135	0.0309512	1.34519	[0.5963 , 2.0941]
P09110	ACAA1	CP			*		Enzyme	4.5718e-05	0.00711592	-1.1585	[-1.6295 , -0.6875]
P09327	VIL1	CM			*			4.42859e-05	0.0126052	-3.88677	[-5.4629 , -2.3107]
P09382	LGALS1	CM	*		*	*		0.000627161	0.023596	-4.44093	[-6.7413 , -2.1406]
P09382	LGALS1	CP	*		*	*		0.000436154	0.0208341	-5.05571	[-7.579 , -2.5324]
P09471	GNAO1	CP			*			0.000469724	0.0213407	0.964259	[0.4794 , 1.4491]
P09493	TPM1	CP			*			0.0027819	0.0483636	-1.19462	[-1.9281 , -0.4611]
P09497	CLTB	CP						0.00255181	0.0464242	-0.911672	[-1.4654 , -0.3579]
P09497	CLTB	CM						0.000162719	0.0169228	-1.79275	[-2.6069 , -0.9786]
P09564	CD7	CP		*				0.00270371	0.0480002	0.661406	[0.2568 , 1.0661]
P09619	PDGFRB	CM		*	*		Enzyme, CD marker	0.00268926	0.0437713	0.94113	[0.3657 , 1.5165]
P0C2W1	FBXO45	CP						1.03202e-05	0.00352046	0.941638	[0.6014 , 1.2819]
P0CG13	CHTF8	CP						0.000771054	0.0272251	0.945019	[0.4447 , 1.4453]
P0CG38	POTEI	CP						0.00299993	0.04944	-1.08309	[-1.7545 , -0.4117]
P0DPD7	EEF1AKMT4	CP						0.00119703	0.0331359	1.35282	[0.6013 , 2.1043]
P10145	CXCL8	CM	*		*	*		0.00151536	0.0342908	-4.9649	[-7.798 , -2.1318]
P10242	MYB	CP						0.000373945	0.0201475	3.40065	[1.7292 , 5.0721]
P10619	CTSA	CM			*			7.3969e-06	0.00587182	-2.20476	[-2.9817 , -1.4278]
P10619	CTSA	CP			*			2.26528e-07	0.000857053	-1.80186	[-2.3013 , -1.3025]
P10768	ESD	CM			*			0.000219142	0.0187147	1.90731	[1.0169 , 2.7977]
P10809	HSPD1	CM			*			0.00215209	0.0395868	1.30003	[0.5267 , 2.0733]
P10909	CLU	CP	*		*	*		0.00133201	0.0348771	-2.19913	[-3.4356 , -0.9627]
P10909	CLU	CM	*		*	*		0.000235318	0.0187147	-2.29292	[-3.3706 , -1.2153]
P11142	HSPA8	CM			*			0.0010488	0.0287914	1.00918	[0.4568 , 1.5616]
P11216	PYGB	CP			*			0.0029833	0.04944	0.713457	[0.2715 , 1.1554]
P11233	RALA	CM						0.000690841	0.0245131	1.5421	[0.7352 , 2.349]
P11413	G6PD	CP			*			0.000394139	0.0203267	-1.37133	[-2.0489 , -0.6938]
P11441	UBL4A	CM			*			0.00146434	0.0336819	0.957118	[0.4131 , 1.5011]
P11586	MTHFD1	CP						0.00225731	0.0434455	0.58099	[0.2334 , 0.9286]
P12111	COL6A3	CP	*		*			0.000936673	0.0302798	1.21739	[0.5592 , 1.8755]
P12277	CKB	CM			*		Enzyme	0.000786956	0.0257918	2.43296	[1.1422 , 3.7238]
P13500	CCL2	CM	*		*	*		0.00322555	0.047582	-3.59978	[-5.8521 , -1.3475]
P13591	NCAM1	CM		*	*			0.00051632	0.0225894	2.64838	[1.3038 , 3.993]
P13591	NCAM1	CP		*	*			0.000236392	0.0158392	2.72723	[1.4449 , 4.0096]
P13667	PDIA4	CP			*			0.000142085	0.0129807	-1.24968	[-1.8102 , -0.6891]
P13686	ACP5	CP			*			0.000412973	0.0206956	-1.33847	[-2.0029 , -0.6741]
P13746	HLA-A	CM		*	*			8.54909e-05	0.0153848	-3.76103	[-5.3737 , -2.1483]
P13797	PLS3	CP			*			0.00127791	0.0344618	-1.24412	[-1.9403 , -0.5479]
P14209	CD99	CM			*			0.00191976	0.0375609	-2.10774	[-3.3444 , -0.8711]
P14314	PRKCSH	CP			*			1.76081e-05	0.00477408	-0.870919	[-1.1988 , -0.543]
P14625	HSP90B1	CP			*			0.00293774	0.0491866	-1.04745	[-1.695 , -0.3999]
P14866	HNRNPL	CP			*			0.0010583	0.0315519	0.356044	[0.161 , 0.5511]
P15144	ANPEP	CM		*	*			0.00347677	0.0486654	-1.90409	[-3.1071 , -0.7011]
P15289	ARSA	CP			*			0.00153595	0.0370372	-1.81955	[-2.8595 , -0.7796]
P15291	B4GALT1	CP			*			0.00248515	0.0456882	-0.953177	[-1.5303 , -0.3761]
P15291	B4GALT1	CM			*			0.00264939	0.0437331	-1.34228	[-2.1614 , -0.5231]
P15374	UCHL3	CM			*			1.06512e-05	0.00648933	1.7587	[1.1217 , 2.3957]
P15531	NME1	CM			*			0.00193083	0.0375609	0.795456	[0.3284 , 1.2625]
P15586	GNS	CM			*			0.00103344	0.0286608	-1.86197	[-2.8795 , -0.8444]
P15848	ARSB	CP			*			0.00242872	0.0449635	-1.49484	[-2.3973 , -0.5924]
P16104	H2AFX	CM						0.00226715	0.0405904	1.94989	[0.7826 , 3.1171]
P16278	GLB1	CP			*			0.000166357	0.0139867	-0.824903	[-1.2003 , -0.4495]
P16949	STMN1	CM			*			0.000259498	0.0191304	1.83878	[0.9665 , 2.7111]
P16949	STMN1	CP			*			0.000391275	0.0203267	1.13915	[0.5767 , 1.7016]
P17480	UBTF	CP						0.0004803	0.0216918	0.574999	[0.2852 , 0.8648]
P17948	FLT1	CM		*	*	*	Enzyme	0.00250678	0.042631	-2.63171	[-4.2267 , -1.0367]
P18077	RPL35A	CM			*			0.000252509	0.0191304	1.70645	[0.899 , 2.5139]
P18621	RPL17	CM			*			0.00109199	0.029235	1.23565	[0.5563 , 1.915]
P18827	SDC1	CP	*	*	*	*		0.00122566	0.0334469	-1.64304	[-2.5582 , -0.7279]
P18858	LIG1	CP						0.000533729	0.0228243	0.702627	[0.3447 , 1.0606]
P19256	CD58	CP		*	*			2.99822e-05	0.00586047	-2.27009	[-3.1617 , -1.3785]
P19634	SLC9A1	CP		*	*			0.00168877	0.038888	-1.20109	[-1.8952 , -0.507]
P19883	FST	CM	*		*	*		5.18233e-06	0.00587182	-5.1975	[-6.9817 , -3.4133]
P19971	TYMP	CM			*		Enzyme	0.00252271	0.0427062	-2.08888	[-3.3559 , -0.8219]
P19971	TYMP	CP			*		Enzyme	4.31943e-07	0.000881848	-1.56174	[-2.0132 , -1.1103]
P20020	ATP2B1	CP						6.34495e-06	0.00296274	-1.27204	[-1.7153 , -0.8288]
P20138	CD33	CP		*	*		CD marker	0.000976793	0.0304191	-2.34428	[-3.6175 , -1.0711]
P20248	CCNA2	CM						7.40974e-05	0.0149068	1.51118	[0.8712 , 2.1512]
P20340	RAB6A	CM			*			0.000127221	0.0169228	1.40605	[0.7816 , 2.0305]
P20810	CAST	CM			*			0.000710368	0.024785	-2.17509	[-3.3166 , -1.0336]
P20933	AGA	CM			*			0.00172072	0.0359292	-2.29031	[-3.6167 , -0.9639]
P22102	GART	CP			*		Enzyme	0.00173543	0.0388967	0.954801	[0.4013 , 1.5083]
P22532	SPRR2D	CM						0.000952553	0.0279968	-1.18676	[-1.8295 , -0.544]
P22830	FECH	CP						7.50103e-05	0.00964112	-1.11096	[-1.582 , -0.6399]
P23284	PPIB	CP			*	*		8.87671e-08	0.000746088	-1.35789	[-1.7125 , -1.0032]
P23284	PPIB	CM			*	*		0.000290144	0.0196138	-1.62108	[-2.3984 , -0.8438]
P23435	CBLN1	CM	*		*			0.00281404	0.0448918	2.81178	[1.0828 , 4.5407]
P23634	ATP2B4	CP		*				0.000345492	0.0192377	-1.17158	[-1.743 , -0.6002]
P24390	KDELR1	CP						0.000429436	0.0207661	-1.56163	[-2.3398 , -0.7834]
P24592	IGFBP6	CM	*		*	*		0.000827384	0.0261666	-3.83219	[-5.8763 , -1.7881]
P24666	ACP1	CP			*			0.001711	0.0388967	0.909546	[0.3831 , 1.436]
P24752	ACAT1	CM			*			0.000316547	0.0203677	2.26504	[1.1698 , 3.3603]
P25205	MCM3	CP			*			0.00158121	0.0373317	0.487773	[0.2081 , 0.7675]
P25325	MPST	CM			*			0.00340097	0.0482655	0.903527	[0.3343 , 1.4727]
P25445	FAS	CP	*	*	*	*		0.00123857	0.0336898	-0.990768	[-1.5433 , -0.4383]
P25445	FAS	CM	*	*	*	*		0.000566093	0.0229919	-2.75721	[-4.1703 , -1.3441]
P25774	CTSS	CP			*			0.00212183	0.0422471	-2.45306	[-3.9097 , -0.9964]
P26440	IVD	CM			*			0.00107468	0.0289327	1.94126	[0.8758 , 3.0067]
P27348	YWHAQ	CM			*			0.00033927	0.0203677	1.31974	[0.6773 , 1.9622]
P27487	DPP4	CM		*	*	*	Enzyme, CD marker	0.00270475	0.0437713	-1.30773	[-2.1079 , -0.5076]
P27695	APEX1	CP			*		Enzyme	0.00204665	0.0413512	1.06187	[0.4341 , 1.6897]
P27695	APEX1	CM			*		Enzyme	0.00152142	0.0342908	1.30741	[0.561 , 2.0538]
P27701	CD82	CM		*				0.000989015	0.0284567	-2.48351	[-3.8341 , -1.1329]
P27797	CALR	CP	*		*			0.00141755	0.0359981	-0.777269	[-1.2174 , -0.3371]
P27824	CANX	CP			*			0.000446758	0.0210168	-1.00507	[-1.5079 , -0.5022]
P28300	LOX	CM	*		*			0.00191766	0.0375609	-2.7003	[-4.2844 , -1.1162]
P28340	POLD1	CP						0.00130085	0.034491	0.725171	[0.3185 , 1.1318]
P28799	GRN	CP	*		*	*		9.09727e-05	0.0107068	-2.25993	[-3.2342 , -1.2856]
P28799	GRN	CM	*		*	*		0.000116238	0.0169228	-3.58557	[-5.1652 , -2.006]
P29084	GTF2E2	CP						0.00171092	0.0388967	0.784585	[0.3305 , 1.2387]
P29320	EPHA3	CM		*				3.65994e-05	0.0125186	-2.39006	[-3.3441 , -1.436]
P29353	SHC1	CP						0.000653442	0.0250182	-1.05364	[-1.6018 , -0.5055]
P30043	BLVRB	CP			*		Enzyme	0.00249732	0.0457299	-2.31691	[-3.7205 , -0.9134]
P30049	ATP5F1D	CM			*			0.00340505	0.0482655	1.11795	[0.4136 , 1.8223]
P30086	PEBP1	CP			*			0.000332085	0.0187327	0.938954	[0.4828 , 1.3951]
P30101	PDIA3	CP			*			0.000156362	0.0135033	-1.19306	[-1.7329 , -0.6532]
P30466	HLA-B	CM		*	*			0.00067819	0.0244157	-2.33136	[-3.5489 , -1.1138]
P31431	SDC4	CM	*		*	*		0.00357614	0.0493361	-3.73142	[-6.0975 , -1.3653]
P31947	SFN	CM	*		*			0.00291526	0.0458306	0.899654	[0.344 , 1.4553]
P32455	GBP1	CM			*			0.000261716	0.0191304	-1.18119	[-1.742 , -0.6204]
P32455	GBP1	CP			*			0.00152597	0.0370372	-1.82994	[-2.875 , -0.7849]
P32456	GBP2	CP			*			0.00189979	0.0405478	-2.18067	[-3.4585 , -0.9028]
P32969	RPL9	CM			*			0.000137716	0.0169228	1.68995	[0.934 , 2.4458]
P34913	EPHX2	CP			*			0.00166553	0.0387777	0.785359	[0.3323 , 1.2385]
P35268	RPL22	CM			*			0.000117168	0.0169228	1.57133	[0.8786 , 2.2641]
P35610	SOAT1	CP					Enzyme	0.000540803	0.0228755	-1.23915	[-1.8713 , -0.607]
P35749	MYH11	CM			*			0.00256401	0.0431968	0.896963	[0.3518 , 1.4421]
P35813	PPM1A	CM			*			0.00278145	0.0445031	1.20703	[0.4659 , 1.9481]
P35813	PPM1A	CP			*			0.000679992	0.0257447	0.758899	[0.3625 , 1.1553]
P36507	MAP2K2	CM			*		Enzyme	0.00191994	0.0375609	-1.34671	[-2.1369 , -0.5566]
P36873	PPP1CC	CM			*			0.000344074	0.0203677	1.19156	[0.6107 , 1.7725]
P36897	TGFBR1	CM		*				0.000440455	0.0216825	-4.11988	[-6.1782 , -2.0616]
P37108	SRP14	CM			*			1.07996e-05	0.00648933	1.87473	[1.195 , 2.5545]
P37840	SNCA	CM			*			0.00142519	0.0330791	-2.92185	[-4.5774 , -1.2663]
P38159	RBMX	CP						0.00176136	0.0392686	0.521536	[0.2187 , 0.8244]
P38398	BRCA1	CP						0.00198819	0.0411364	0.767019	[0.3151 , 1.2189]
P38571	LIPA	CP			*			0.000127702	0.0125317	-2.02482	[-2.9244 , -1.1253]
P38606	ATP6V1A	CM			*			0.000681727	0.0244157	1.09201	[0.5214 , 1.6626]
P39019	RPS19	CM			*			0.00045484	0.0217321	1.53664	[0.7665 , 2.3068]
P39210	MPV17	CP						0.00185965	0.0402843	-0.947644	[-1.5015 , -0.3937]
P39656	DDOST	CP			*			3.31502e-05	0.00611542	-0.437358	[-0.6105 , -0.2642]
P40189	IL6ST	CM	*	*	*	*		0.000288965	0.0196138	-2.59727	[-3.8421 , -1.3524]
P40261	NNMT	CM			*		Enzyme	0.0015531	0.0343481	-4.09302	[-6.4353 , -1.7508]
P40429	RPL13A	CM			*			0.00198351	0.0379244	1.87981	[0.7726 , 2.987]
P40938	RFC3	CP						0.00187916	0.0405478	0.477013	[0.1979 , 0.7562]
P40939	HADHA	CP			*			0.000417479	0.0207628	0.587767	[0.2957 , 0.8798]
P41223	BUD31	CM						0.000458111	0.0217321	1.72492	[0.8597 , 2.5901]
P42766	RPL35	CM						0.000180344	0.0180611	2.7228	[1.4745 , 3.9711]
P43251	BTD	CM	*		*	*		0.00136843	0.0327455	-1.93452	[-3.0256 , -0.8435]
P43307	SSR1	CP			*			0.000989291	0.0304191	-0.733412	[-1.1323 , -0.3345]
P43487	RANBP1	CP			*			0.00192985	0.0405478	0.586397	[0.2421 , 0.9307]
P43487	RANBP1	CM			*			0.000668835	0.0244157	1.2145	[0.5812 , 1.8478]
P43652	AFM	CM	*		*	*		0.00274332	0.0441218	-3.44595	[-5.5581 , -1.3338]
P43686	PSMC4	CM			*			0.00316213	0.0473966	1.81523	[0.6824 , 2.9481]
P45877	PPIC	CM			*			6.15297e-05	0.0144603	-3.06651	[-4.3448 , -1.7882]
P45877	PPIC	CP			*			0.00267206	0.0479886	-0.773254	[-1.2456 , -0.3009]
P46776	RPL27A	CM			*			0.000438039	0.0216825	1.61625	[0.8092 , 2.4233]
P46777	RPL5	CM			*			0.000822199	0.0261556	1.30065	[0.6073 , 1.994]
P46778	RPL21	CM			*			0.00123197	0.0309512	2.33219	[1.0325 , 3.6319]
P46779	RPL28	CM			*			0.00192377	0.0375609	1.05479	[0.4358 , 1.6738]
P46779	RPL28	CP			*			0.00282901	0.0485499	0.3417	[0.1314 , 0.552]
P46781	RPS9	CM			*			0.000190895	0.0181116	1.66226	[0.8962 , 2.4283]
P46782	RPS5	CM			*			0.00102583	0.0286608	1.11455	[0.506 , 1.7231]
P46783	RPS10	CM			*			0.000184359	0.0181116	1.92286	[1.0395 , 2.8062]
P46937	YAP1	CP						2.24761e-06	0.0016459	-3.20898	[-4.2465 , -2.1714]
P46939	UTRN	CP			*			2.92596e-05	0.0058554	-1.25258	[-1.7436 , -0.7616]
P47756	CAPZB	CP			*			0.000991312	0.0304191	-0.564029	[-0.8709 , -0.2572]
P47813	EIF1AX	CM						0.000170268	0.0173738	2.3838	[1.2967 , 3.4709]
P48147	PREP	CP			*			5.09076e-05	0.00764068	-2.67884	[-3.7778 , -1.5799]
P48507	GCLM	CM			*			0.000234505	0.0187147	-0.929854	[-1.3667 , -0.493]
P48556	PSMD8	CM						0.00200944	0.0381301	-1.17477	[-1.8678 , -0.4817]
P49137	MAPKAPK2	CM						0.00258533	0.0432863	-3.0979	[-4.9827 , -1.2131]
P49207	RPL34	CM						0.000265842	0.0191304	2.06629	[1.0838 , 3.0488]
P49336	CDK8	CP						0.00202526	0.0412859	0.659813	[0.2702 , 1.0494]
P49366	DHPS	CM						0.000340054	0.0203677	1.67101	[0.8573 , 2.4847]
P49368	CCT3	CM			*			0.000366229	0.0203677	1.05319	[0.5366 , 1.5698]
P49454	CENPF	CM						0.00317019	0.0473966	-3.26476	[-5.3029 , -1.2266]
P49454	CENPF	CP						0.000631624	0.0250182	0.794553	[0.3827 , 1.2064]
P49458	SRP9	CP			*			0.00283039	0.0485499	0.459259	[0.1767 , 0.7419]
P49458	SRP9	CM			*			1.60081e-05	0.00721431	1.29454	[0.8107 , 1.7783]
P49588	AARS	CM						0.000160397	0.0169228	0.877224	[0.4794 , 1.2751]
P49674	CSNK1E	CP						0.00119849	0.0331359	0.559402	[0.2486 , 0.8702]
P49711	CTCF	CP						0.00220802	0.043059	0.575312	[0.232 , 0.9186]
P49736	MCM2	CM			*			0.000333533	0.0203677	1.18191	[0.6075 , 1.7563]
P49748	ACADVL	CM			*			0.00259691	0.0433459	0.889183	[0.3479 , 1.4305]
P49768	PSEN1	CP		*				0.000559941	0.0229619	-1.41233	[-2.1354 , -0.6893]
P49848	TAF6	CP						0.000263972	0.0167991	1.48763	[0.7808 , 2.1945]
P50053	KHK	CP			*			0.0020046	0.0411949	0.612339	[0.2512 , 0.9735]
P50148	GNAQ	CP			*			0.000320756	0.0185788	-0.901965	[-1.3387 , -0.4653]
P50454	SERPINH1	CP			*			0.000394666	0.0203267	-2.28997	[-3.4216 , -1.1584]
P50750	CDK9	CP						0.00238514	0.044787	-0.962253	[-1.5419 , -0.3826]
P50914	RPL14	CM			*			0.0018445	0.0373598	1.57635	[0.6559 , 2.4968]
P51148	RAB5C	CP			*			0.00242681	0.0449635	-0.58856	[-0.9438 , -0.2333]
P51571	SSR4	CP			*			0.00160162	0.0376253	-0.658286	[-1.0363 , -0.2802]
P51659	HSD17B4	CP			*			0.000238167	0.0158392	-1.15894	[-1.7042 , -0.6136]
P51687	SUOX	CP			*			0.000176393	0.0139867	-1.94062	[-2.8285 , -1.0528]
P51813	BMX	CM						0.000336772	0.0203677	1.96069	[1.0069 , 2.9145]
P52272	HNRNPM	CP			*			0.00148509	0.0368074	0.380682	[0.164 , 0.5974]
P52907	CAPZA1	CP			*			0.000393079	0.0203267	-0.650574	[-0.9719 , -0.3292]
P53041	PPP5C	CM			*			0.000466663	0.0218274	1.52801	[0.7602 , 2.2959]
P53680	AP2S1	CM						0.00350387	0.0486654	-1.08106	[-1.7647 , -0.3974]
P54105	CLNS1A	CP			*			0.0014553	0.036404	0.962529	[0.4158 , 1.5092]
P54105	CLNS1A	CM			*			0.000355508	0.0203677	1.54865	[0.7913 , 2.306]
P54578	USP14	CM			*			0.00261718	0.0435499	1.57821	[0.6166 , 2.5399]
P55145	MANF	CP	*		*	*		0.000829208	0.0282169	-0.923102	[-1.4156 , -0.4306]
P56199	ITGA1	CP		*	*			0.000250542	0.0160749	-1.9946	[-2.9376 , -1.0516]
P57076	CFAP298	CP						0.000223663	0.0157974	1.64201	[0.874 , 2.4101]
P57721	PCBP3	CP						9.12683e-05	0.0107068	0.610968	[0.3475 , 0.8744]
P57729	RAB38	CP						0.00136819	0.035167	0.747974	[0.3261 , 1.1698]
P58107	EPPK1	CP			*			2.28389e-05	0.0054846	-0.925867	[-1.2817 , -0.5701]
P60002	ELOF1	CP						0.00295518	0.0492796	0.669374	[0.2552 , 1.0835]
P60510	PPP4C	CM						0.00171215	0.0359046	1.1154	[0.4698 , 1.761]
P60520	GABARAPL2	CP						0.000173767	0.0139867	1.14448	[0.6216 , 1.6674]
P60866	RPS20	CM			*			0.000595204	0.0229919	1.30465	[0.6325 , 1.9768]
P60891	PRPS1	CP			*			0.00103203	0.0313149	0.711098	[0.3226 , 1.0996]
P60903	S100A10	CM			*			0.00198818	0.0379244	-3.06829	[-4.8761 , -1.2605]
P61073	CXCR4	CM		*			Transporter, G protein coupled receptor, CD marker	0.00269359	0.0437713	2.52412	[0.9806 , 4.0677]
P61244	MAX	CP			*			1.87828e-05	0.00484654	0.663532	[0.4124 , 0.9146]
P61254	RPL26	CM						0.000615243	0.0234312	1.41291	[0.6825 , 2.1433]
P61313	RPL15	CM			*			0.00180562	0.0369878	0.921408	[0.3847 , 1.4581]
P61353	RPL27	CM			*			0.00117552	0.0305481	1.81158	[0.8073 , 2.8159]
P61769	B2M	CM			*	*		0.000404651	0.0212725	-1.96131	[-2.9329 , -0.9897]
P61769	B2M	CP			*	*		1.05825e-05	0.00352046	-3.0775	[-4.1916 , -1.9634]
P61803	DAD1	CP						0.00238722	0.044787	-0.647465	[-1.0375 , -0.2574]
P61916	NPC2	CM	*		*	*		9.63499e-05	0.0162831	-2.29806	[-3.2938 , -1.3023]
P61916	NPC2	CP	*		*	*		0.000759286	0.0272251	-1.74859	[-2.6728 , -0.8244]
P62136	PPP1CA	CM			*			0.000646435	0.0239447	1.04572	[0.5023 , 1.5891]
P62241	RPS8	CM			*			0.000726031	0.0251691	1.68457	[0.7985 , 2.5707]
P62249	RPS16	CM			*			0.000207103	0.0187147	1.46282	[0.7835 , 2.1421]
P62266	RPS23	CM			*			0.00161545	0.0348062	1.22579	[0.5211 , 1.9305]
P62269	RPS18	CM			*			0.000333593	0.0203677	1.23147	[0.6329 , 1.83]
P62277	RPS13	CM			*			0.000994511	0.0284567	1.20784	[0.5506 , 1.8651]
P62280	RPS11	CM			*			0.00243095	0.0419392	1.12317	[0.445 , 1.8013]
P62304	SNRPE	CM			*			0.00319363	0.0473966	1.00853	[0.3783 , 1.6387]
P62312	LSM6	CM			*			0.000159834	0.0169228	1.28386	[0.7018 , 1.8659]
P62314	SNRPD1	CM			*			0.002527	0.0427062	1.2925	[0.5084 , 2.0766]
P62318	SNRPD3	CM			*			0.00263447	0.0437032	1.03428	[0.4035 , 1.665]
P62380	TBPL1	CP						0.000126415	0.0125317	1.45184	[0.8074 , 2.0962]
P62633	CNBP	CM			*			0.00107465	0.0289327	0.985915	[0.4448 , 1.527]
P62714	PPP2CB	CM						0.000221715	0.0187147	1.76191	[0.9385 , 2.5854]
P62750	RPL23A	CM			*			0.000157268	0.0169228	2.16497	[1.1848 , 3.1451]
P62826	RAN	CM			*			5.97872e-06	0.00587182	1.63407	[1.0672 , 2.2009]
P62826	RAN	CP			*			0.000120742	0.012376	0.525229	[0.2931 , 0.7574]
P62829	RPL23	CM			*			0.00322903	0.047582	1.1101	[0.4154 , 1.8048]
P62837	UBE2D2	CP						0.000304258	0.0180489	0.546614	[0.2833 , 0.8099]
P62847	RPS24	CM			*			0.00187784	0.0375609	1.99055	[0.8257 , 3.1554]
P62851	RPS25	CM			*			0.000121076	0.0169228	1.55684	[0.8685 , 2.2452]
P62854	RPS26	CM						0.00186706	0.0375609	1.3226	[0.5492 , 2.096]
P62861	FAU	CM						0.000299521	0.0199976	2.2525	[1.1691 , 3.3359]
P62888	RPL30	CM			*			0.000350387	0.0203677	1.26353	[0.6465 , 1.8806]
P62910	RPL32	CM			*			0.00019028	0.0181116	1.8235	[0.9834 , 2.6636]
P62917	RPL8	CM			*			6.68467e-05	0.0144603	2.46154	[1.4282 , 3.4949]
P63000	RAC1	CM			*			0.000950111	0.0279968	1.25917	[0.5774 , 1.941]
P63244	RACK1	CM			*			0.000156852	0.0169228	1.13004	[0.6186 , 1.6415]
P63279	UBE2I	CP			*			0.00144956	0.0363687	0.530272	[0.2292 , 0.8313]
P63279	UBE2I	CM			*			0.000974921	0.0283461	0.754689	[0.3449 , 1.1645]
P67775	PPP2CA	CM						0.000108117	0.0169228	1.35843	[0.7638 , 1.953]
P67809	YBX1	CM			*			0.00319892	0.0473966	0.513155	[0.1924 , 0.8339]
P67812	SEC11A	CP						0.00152515	0.0370372	-0.67613	[-1.0622 , -0.29]
P68371	TUBB4B	CM						0.00155612	0.0343481	1.12304	[0.4802 , 1.7658]
P68400	CSNK2A1	CP						0.000113407	0.0117677	0.487336	[0.2731 , 0.7016]
P68400	CSNK2A1	CM						3.09467e-06	0.00557866	1.93847	[1.2974 , 2.5796]
P68402	PAFAH1B2	CM			*			7.60766e-05	0.0149068	1.0565	[0.608 , 1.505]
P68871	HBB	CM			*		Transporter	0.00228941	0.0405904	1.30539	[0.523 , 2.0878]
P78371	CCT2	CM			*			0.00056293	0.0229919	1.15578	[0.5638 , 1.7478]
P78406	RAE1	CP						0.00303597	0.0497414	0.438276	[0.1662 , 0.7104]
P78406	RAE1	CM						0.0005614	0.0229919	1.71458	[0.8366 , 2.5926]
P78540	ARG2	CM						0.00188763	0.0375609	1.62412	[0.6731 , 2.5751]
P83731	RPL24	CM			*			0.0017129	0.0359046	1.67611	[0.7059 , 2.6463]
P83916	CBX1	CM			*			0.00204531	0.0384376	0.69463	[0.284 , 1.1053]
P84098	RPL19	CM			*			0.00349559	0.0486654	1.36375	[0.5016 , 2.226]
P84103	SRSF3	CM			*			0.000395945	0.0212007	1.23721	[0.6257 , 1.8488]
Q00610	CLTC	CP			*			0.000326335	0.0185788	-0.50114	[-0.7442 , -0.2581]
Q00653	NFKB2	CP						0.00201422	0.0412859	-1.12388	[-1.7871 , -0.4607]
Q00796	SORD	CM			*			1.3199e-05	0.00713801	1.92836	[1.2184 , 2.6384]
Q00796	SORD	CP			*			0.000703693	0.0262083	1.13568	[0.5403 , 1.7311]
Q01167	FOXK2	CM						0.00138574	0.0328687	1.04982	[0.4569 , 1.6427]
Q01415	GALK2	CP			*			0.000978929	0.0304191	0.471665	[0.2154 , 0.7279]
Q01664	TFAP4	CP						0.00112153	0.0323932	1.23689	[0.5548 , 1.919]
Q02750	MAP2K1	CM			*		Enzyme	0.00344937	0.0486654	-3.11403	[-5.0794 , -1.1487]
Q02809	PLOD1	CM			*			0.00190617	0.0375609	-3.11188	[-4.9361 , -1.2876]
Q02809	PLOD1	CP			*			0.000888197	0.0294295	-1.97542	[-3.0372 , -0.9136]
Q03518	TAP1	CP						0.000425075	0.0207661	-1.53528	[-2.2996 , -0.771]
Q03519	TAP2	CP						0.00194411	0.0405605	-3.01832	[-4.7919 , -1.2447]
Q03692	COL10A1	CM	*		*			0.00119027	0.0305481	-2.27049	[-3.5309 , -1.01]
Q04721	NOTCH2	CM		*	*			0.00247507	0.0424927	-2.11352	[-3.3924 , -0.8346]
Q04756	HGFAC	CM	*		*	*		0.00308317	0.0471662	-1.84945	[-2.9999 , -0.699]
Q04771	ACVR1	CP		*				1.79501e-06	0.0016459	-2.26247	[-2.9826 , -1.5424]
Q04941	PLP2	CP			*			0.00232131	0.0442138	-1.13074	[-1.8096 , -0.4519]
Q05397	PTK2	CM			*			0.0008713	0.0266912	1.70596	[0.7909 , 2.621]
Q05639	EEF1A2	CM			*			0.00300197	0.0465177	3.18043	[1.2087 , 5.1521]
Q06203	PPAT	CP			*			0.00260787	0.0472201	0.846789	[0.331 , 1.3625]
Q06203	PPAT	CM			*			0.000361103	0.0203677	1.48273	[0.7565 , 2.209]
Q07020	RPL18	CM			*			0.000856385	0.0266912	1.51921	[0.7058 , 2.3326]
Q07065	CKAP4	CP			*			0.000530485	0.0228243	-1.58756	[-2.3958 , -0.7793]
Q07157	TJP1	CM						0.000162717	0.0169228	-1.9312	[-2.8082 , -1.0542]
Q07666	KHDRBS1	CM			*			0.00124727	0.031084	1.48283	[0.6553 , 2.3103]
Q08345	DDR1	CM		*	*			0.000102049	0.0167236	-3.26671	[-4.6893 , -1.8441]
Q09666	AHNAK	CP			*			0.00292221	0.0491866	-2.12824	[-3.4431 , -0.8133]
Q10471	GALNT2	CP			*			0.000204356	0.0149357	-1.07535	[-1.5741 , -0.5766]
Q12802	AKAP13	CM			*			0.00296946	0.0461954	1.44148	[0.5491 , 2.3339]
Q12841	FSTL1	CP	*		*	*		3.7724e-05	0.00634141	-3.76799	[-5.2759 , -2.2601]
Q12841	FSTL1	CM	*		*	*		0.00135855	0.0326534	-4.55787	[-7.1263 , -1.9895]
Q12866	MERTK	CM		*	*			0.00158224	0.034503	1.12201	[0.4785 , 1.7655]
Q12874	SF3A3	CP			*			0.00135307	0.0351004	0.297337	[0.1299 , 0.4648]
Q12893	TMEM115	CP						3.22094e-05	0.00611542	-0.816349	[-1.1388 , -0.4938]
Q12907	LMAN2	CP		*	*			6.43149e-05	0.00886175	-0.874224	[-1.24 , -0.5084]
Q12907	LMAN2	CM		*	*			0.000533024	0.0228777	-1.12588	[-1.6994 , -0.5524]
Q12986	NFX1	CP						1.90287e-05	0.00484654	1.27769	[0.7937 , 1.7617]
Q13112	CHAF1B	CM						0.00265245	0.0437331	-3.46562	[-5.5809 , -1.3504]
Q13155	AIMP2	CM			*			0.0031295	0.0473966	1.03853	[0.3913 , 1.6858]
Q13185	CBX3	CM			*			0.000873583	0.0266912	1.10587	[0.5125 , 1.6992]
Q13206	DDX10	CP						0.000708267	0.0262246	0.390418	[0.1856 , 0.5952]
Q13310	PABPC4	CP			*			0.00183743	0.0400093	1.08323	[0.451 , 1.7155]
Q13330	MTA1	CP						0.00204336	0.0413512	0.905386	[0.3702 , 1.4406]
Q13435	SF3B2	CP			*			0.000909182	0.0296979	0.286567	[0.1321 , 0.441]
Q13443	ADAM9	CP	*	*	*			0.000277468	0.017275	-1.65348	[-2.4429 , -0.8641]
Q13444	ADAM15	CP		*	*			0.00149536	0.0368074	-1.41871	[-2.227 , -0.6104]
Q13445	TMED1	CP						1.08902e-05	0.00352046	-0.548677	[-0.7477 , -0.3496]
Q13480	GAB1	CP						0.000304752	0.0180489	-1.51369	[-2.2429 , -0.7844]
Q13501	SQSTM1	CM			*			0.00107535	0.0289327	-2.42112	[-3.75 , -1.0922]
Q13509	TUBB3	CM			*			0.000578967	0.0229919	1.46245	[0.7112 , 2.2137]
Q13547	HDAC1	CP					Enzyme	0.000171557	0.0139867	0.384965	[0.2093 , 0.5606]
Q13586	STIM1	CP		*	*			0.00142783	0.0359981	-0.851187	[-1.3336 , -0.3688]
Q13596	SNX1	CP			*			0.000219548	0.0157032	-0.789722	[-1.1585 , -0.421]
Q13627	DYRK1A	CP						0.000948087	0.0304191	0.593147	[0.2721 , 0.9142]
Q13637	RAB32	CP			*			0.00193452	0.0405478	-1.32061	[-2.0962 , -0.5451]
Q13724	MOGS	CP			*			0.000448135	0.0210168	-0.905147	[-1.3581 , -0.4522]
Q13867	BLMH	CP			*			0.000641262	0.0250182	1.18534	[0.5699 , 1.8008]
Q14088	RAB33A	CP						0.000718704	0.0264943	2.34899	[1.1147 , 3.5833]
Q14118	DAG1	CP		*	*			5.26819e-07	0.000881848	-1.64509	[-2.1269 , -1.1633]
Q14186	TFDP1	CP						0.0005559	0.0229619	1.69226	[0.8266 , 2.558]
Q14192	FHL2	CP			*			0.00179048	0.0396027	-2.79619	[-4.4232 , -1.1692]
Q14192	FHL2	CM			*			5.55689e-05	0.0144603	-2.49501	[-3.5261 , -1.4639]
Q14232	EIF2B1	CP			*			1.74467e-05	0.00477408	0.90595	[0.5651 , 1.2468]
Q14493	SLBP	CM						0.00329059	0.0479664	1.74513	[0.6504 , 2.8398]
Q14493	SLBP	CP						0.000186034	0.0142147	0.629786	[0.3402 , 0.9193]
Q14627	IL13RA2	CM		*				0.00166316	0.035551	-2.20988	[-3.4846 , -0.9351]
Q14686	NCOA6	CP						0.00247687	0.0456537	0.949412	[0.3749 , 1.524]
Q14694	USP10	CP						0.000550896	0.0229619	0.81456	[0.3983 , 1.2309]
Q14696	MESD	CP			*			0.00109773	0.0322118	-0.834012	[-1.2928 , -0.3752]
Q14865	ARID5B	CP						0.000182277	0.0141856	-1.80929	[-2.6396 , -0.979]
Q15056	EIF4H	CM			*			0.000552397	0.0229919	1.06861	[0.5223 , 1.6149]
Q15084	PDIA6	CP			*			0.000401406	0.0203267	-0.887289	[-1.3265 , -0.4481]
Q15124	PGM5	CP			*			0.00215311	0.0426813	-1.72696	[-2.7543 , -0.6996]
Q15149	PLEC	CM			*			0.000214515	0.0187147	-2.92548	[-4.2885 , -1.5625]
Q15181	PPA1	CP			*			0.000308756	0.0181475	0.936577	[0.4848 , 1.3884]
Q15181	PPA1	CM			*			2.8556e-05	0.0110308	1.93148	[1.1758 , 2.6871]
Q15185	PTGES3	CM			*			0.00302941	0.0466754	1.23529	[0.4686 , 2.002]
Q15223	NECTIN1	CM	*		*			0.00350952	0.0486654	1.25048	[0.4595 , 2.0415]
Q15223	NECTIN1	CP	*		*			3.62214e-05	0.00621309	1.10145	[0.6621 , 1.5408]
Q15233	NONO	CP			*			0.000244215	0.0158392	0.429505	[0.2269 , 0.6321]
Q15345	LRRC41	CP						1.75973e-05	0.00477408	-1.14458	[-1.5755 , -0.7137]
Q15428	SF3A2	CP			*			0.00148309	0.0368074	0.40771	[0.1756 , 0.6398]
Q15434	RBMS2	CP						0.000767695	0.0272251	-2.35572	[-3.6022 , -1.1092]
Q15629	TRAM1	CP						0.000327146	0.0185788	-2.03284	[-3.019 , -1.0467]
Q15633	TARBP2	CP			*			0.00218192	0.0429485	0.913718	[0.3693 , 1.4581]
Q15649	ZNHIT3	CP						9.91237e-06	0.00352046	1.67536	[1.0718 , 2.2789]
Q15651	HMGN3	CP						0.00261113	0.0472201	0.364377	[0.1424 , 0.5863]
Q15751	HERC1	CP						0.00179771	0.0396582	-0.590819	[-0.9348 , -0.2469]
Q15836	VAMP3	CP			*			0.00198025	0.0410964	-1.39931	[-2.2234 , -0.5753]
Q15843	NEDD8	CM			*			0.00167686	0.0355733	0.572022	[0.2417 , 0.9023]
Q15907	RAB11B	CP						4.23938e-05	0.00696935	-0.558961	[-0.7848 , -0.3331]
Q15942	ZYX	CM			*			0.00151201	0.0342908	-2.61174	[-4.1017 , -1.1218]
Q15942	ZYX	CP			*			0.000439635	0.0208765	-2.57845	[-3.8664 , -1.2905]
Q16394	EXT1	CM			*			0.00156797	0.0343481	-1.75742	[-2.7642 , -0.7506]
Q16537	PPP2R5E	CM						0.00229375	0.0405904	1.77316	[0.7102 , 2.8361]
Q16563	SYPL1	CM		*				0.00167736	0.0355733	-1.3014	[-2.0529 , -0.5499]
Q16610	ECM1	CM	*		*			0.000502591	0.0225894	-4.30059	[-6.478 , -2.1232]
Q16630	CPSF6	CP						0.00265255	0.0477403	0.497593	[0.1939 , 0.8013]
Q16773	KYAT1	CM			*			0.000559221	0.0229919	1.3804	[0.6738 , 2.087]
Q16881	TXNRD1	CP			*		Enzyme	0.00269804	0.0480002	-0.940748	[-1.5162 , -0.3653]
Q2TAA2	IAH1	CM			*			4.27953e-05	0.0126052	1.28402	[0.7648 , 1.8032]
Q2TBE0	CWF19L2	CP						0.00292001	0.0491866	0.62241	[0.2379 , 1.0069]
Q32MZ4	LRRFIP1	CP			*			0.0018037	0.0396764	-0.903386	[-1.4295 , -0.3773]
Q32P28	P3H1	CP			*			0.00267818	0.0479959	-1.86084	[-2.998 , -0.7237]
Q3KRA9	ALKBH6	CP						6.29517e-07	0.000881848	-1.70762	[-2.2137 , -1.2016]
Q3SYG4	BBS9	CM						0.00123621	0.0309512	0.823535	[0.3644 , 1.2827]
Q494V2	CFAP100	CM						0.00159016	0.0345364	-3.18847	[-5.0181 , -1.3588]
Q4G0F5	VPS26B	CM			*			0.00249075	0.0425345	0.584367	[0.2305 , 0.9383]
Q4G0J3	LARP7	CM						0.000604472	0.0231843	1.13227	[0.548 , 1.7165]
Q4G0U5	CFAP221	CM						0.00310487	0.0471662	1.42817	[0.539 , 2.3174]
Q4LDG9	DNAL1	CP						0.000103105	0.0109696	0.947864	[0.5347 , 1.361]
Q4V328	GRIPAP1	CM						0.00318309	0.0473966	0.846383	[0.3177 , 1.375]
Q53EP0	FNDC3B	CP						8.96496e-05	0.0107068	-2.23278	[-3.1942 , -1.2714]
Q53EU6	GPAT3	CP						5.84151e-06	0.00288811	-1.542	[-2.076 , -1.008]
Q53FT3	HIKESHI	CP						0.00153321	0.0370372	1.23269	[0.5283 , 1.937]
Q53FT3	HIKESHI	CM						0.00334294	0.0482655	1.44266	[0.5358 , 2.3495]
Q53HC9	EIPR1	CM						0.00338123	0.0482655	1.3835	[0.5126 , 2.2544]
Q53HV7	SMUG1	CP						0.000388651	0.0203267	1.48316	[0.7514 , 2.2149]
Q5BJF2	TMEM97	CP						0.000745623	0.0270128	1.16676	[0.5513 , 1.7822]
Q5JVF3	PCID2	CM						0.000628295	0.023596	1.5893	[0.7659 , 2.4127]
Q5R372	RABGAP1L	CP			*			0.00167075	0.0387886	-1.44511	[-2.2792 , -0.6111]
Q5SSJ5	HP1BP3	CM			*			0.00207305	0.0385689	1.2534	[0.5112 , 1.9956]
Q5T8P6	RBM26	CP						0.00131528	0.0346549	0.368655	[0.1617 , 0.5756]
Q5THK1	PRR14L	CP						0.000482613	0.0216918	-1.58434	[-2.3832 , -0.7855]
Q5VIR6	VPS53	CP			*			0.00161633	0.037842	0.395258	[0.168 , 0.6225]
Q5VSY0	GKAP1	CM						0.000214639	0.0187147	2.33874	[1.249 , 3.4285]
Q5VTL8	PRPF38B	CP						0.0026949	0.0480002	0.533899	[0.2074 , 0.8604]
Q5VV42	CDKAL1	CP						0.000106691	0.0112092	-1.39609	[-2.0065 , -0.7857]
Q5VWN6	FAM208B	CP						0.000237506	0.0158392	0.755568	[0.4001 , 1.111]
Q5W0V3	FAM160B1	CP						0.000178383	0.0140122	-1.34802	[-1.9654 , -0.7306]
Q68CP4	HGSNAT	CP						0.000974908	0.0304191	-1.65089	[-2.5473 , -0.7545]
Q68D10	SPTY2D1	CP						0.00210127	0.0421508	1.14776	[0.467 , 1.8285]
Q69YN4	VIRMA	CP						0.0019062	0.0405478	1.52913	[0.6327 , 2.4255]
Q6DD88	ATL3	CP			*			2.73121e-05	0.0058554	-0.632436	[-0.879 , -0.3859]
Q6FI81	CIAPIN1	CP			*			0.00082231	0.0282103	0.855742	[0.3996 , 1.3119]
Q6KC79	NIPBL	CP						0.00134288	0.034944	0.490988	[0.2147 , 0.7673]
Q6NUI2	GPAT2	CP						0.00108197	0.0319087	0.510543	[0.2301 , 0.791]
Q6NW40	RGMB	CM		*	*			0.00130511	0.0316802	-1.27496	[-1.9901 , -0.5598]
Q6NYC8	PPP1R18	CM			*			0.00113736	0.0298277	-1.92173	[-2.9831 , -0.8603]
Q6P1L5	FAM117B	CP						0.00192497	0.0405478	1.40606	[0.5808 , 2.2313]
Q6P1Q0	LETMD1	CP						0.00182609	0.0399338	1.23904	[0.5164 , 1.9617]
Q6P1R4	DUS1L	CP						0.000819705	0.0282103	0.850128	[0.3971 , 1.3031]
Q6P2H3	CEP85	CP			*			0.00288687	0.0491866	1.11459	[0.427 , 1.8022]
Q6UW63	KDELC1	CP						8.87838e-07	0.00106604	-1.47806	[-1.9263 , -1.0298]
Q6UWY0	ARSK	CM	*					0.00204697	0.0384376	-1.18462	[-1.885 , -0.4842]
Q6UX71	PLXDC2	CP		*	*			0.00015502	0.0135033	-1.74789	[-2.5382 , -0.9576]
Q6UX73	C16orf89	CM	*		*	*		0.0023142	0.0406337	0.778263	[0.3112 , 1.2453]
Q6UXH1	CRELD2	CP	*		*			7.01404e-05	0.00935762	-0.720212	[-1.0238 , -0.4166]
Q6WCQ1	MPRIP	CM			*			0.000422167	0.0215385	1.39361	[0.7003 , 2.0869]
Q6WKZ4	RAB11FIP1	CP						0.00120464	0.0331955	-0.713138	[-1.1096 , -0.3167]
Q6YN16	HSDL2	CP						0.000463756	0.0213407	-1.18041	[-1.7732 , -0.5876]
Q6ZUT1	NKAPD1	CP						0.000450092	0.0210168	1.55769	[0.7778 , 2.3376]
Q70UQ0	IKBIP	CP						3.4979e-05	0.00612498	-1.9401	[-2.7117 , -1.1685]
Q71U36	TUBA1A	CP						0.00172281	0.0388967	0.722539	[0.304 , 1.1411]
Q7L4I2	RSRC2	CP						0.00049898	0.0219577	1.10792	[0.5474 , 1.6685]
Q7Z2W4	ZC3HAV1	CP			*			0.00132536	0.0348114	0.448225	[0.1964 , 0.7001]
Q7Z304	MAMDC2	CM	*					0.00052213	0.0225894	-3.05384	[-4.6061 , -1.5016]
Q7Z309	FAM122B	CP						4.72587e-05	0.00722198	1.31565	[0.7793 , 1.852]
Q7Z406	MYH14	CP			*			0.00219704	0.0430446	-0.582329	[-0.9296 , -0.2351]
Q7Z7A1	CNTRL	CM						0.000637941	0.023793	-3.7193	[-5.6493 , -1.7893]
Q86TM6	SYVN1	CP						0.00272626	0.0480553	-1.37005	[-2.2091 , -0.531]
Q86U90	YRDC	CP						0.00202441	0.0412859	1.06443	[0.4359 , 1.6929]
Q86UA1	PRPF39	CM						0.00315716	0.0473966	1.27505	[0.4795 , 2.0706]
Q86UA6	RPAIN	CP						0.000240028	0.0158392	1.7395	[0.9204 , 2.5586]
Q86V35	CABP7	CM						0.00349126	0.0486654	-3.46203	[-5.6505 , -1.2736]
Q86V48	LUZP1	CP						0.000364713	0.0200354	-1.8931	[-2.8213 , -0.9649]
Q86V88	MDP1	CP			*			0.000636645	0.0250182	1.14145	[0.5493 , 1.7336]
Q86V97	KBTBD6	CP						0.000184258	0.0142081	1.77189	[0.958 , 2.5858]
Q86W42	THOC6	CP						0.00294902	0.0492774	0.803438	[0.3065 , 1.3004]
Q86W92	PPFIBP1	CP						0.000562779	0.0229619	-1.90866	[-2.8863 , -0.931]
Q86WN1	FCHSD1	CP						0.000567219	0.0230313	-2.02061	[-3.0564 , -0.9848]
Q86Y82	STX12	CP						1.44666e-05	0.0045034	-1.27032	[-1.7414 , -0.7993]
Q86YP4	GATAD2A	CP						0.00104454	0.0315519	0.571179	[0.2587 , 0.8837]
Q86YZ3	HRNR	CP			*			0.00241865	0.0449635	-1.12048	[-1.7966 , -0.4444]
Q8IUD2	ERC1	CP						0.000140441	0.0129715	-1.09922	[-1.5918 , -0.6067]
Q8IUF8	RIOX2	CM						0.00103109	0.0286608	2.00388	[0.9091 , 3.0987]
Q8IUQ0	CLVS1	CM						0.000782205	0.0257918	1.5563	[0.7311 , 2.3815]
Q8IV33	KIAA0825	CM						0.00140891	0.0330791	-2.23347	[-3.4973 , -0.9696]
Q8IVL5	P3H2	CP						0.00299089	0.04944	-0.49426	[-0.8005 , -0.188]
Q8IW45	NAXD	CM			*			0.000951188	0.0279968	1.90676	[0.8742 , 2.9393]
Q8IWQ3	BRSK2	CP						0.00177497	0.0394672	1.46994	[0.6155 , 2.3244]
Q8IWU5	SULF2	CM			*			0.00199159	0.0379244	-2.5494	[-4.0518 , -1.047]
Q8IX01	SUGP2	CP						0.000601428	0.0240715	0.534072	[0.2586 , 0.8095]
Q8IX01	SUGP2	CM						0.00334428	0.0482655	1.0214	[0.3793 , 1.6635]
Q8IXQ6	PARP9	CM						0.00223218	0.0405904	-2.43556	[-3.8908 , -0.9803]
Q8IY17	PNPLA6	CP						2.7313e-05	0.0058554	-1.5841	[-2.2016 , -0.9666]
Q8IY22	CMIP	CM			*			0.000263467	0.0191304	1.82275	[0.9568 , 2.6887]
Q8IYM0	FAM186B	CM						6.30158e-05	0.0144603	-1.95914	[-2.7775 , -1.1408]
Q8IYS1	PM20D2	CM						0.00173443	0.0360339	2.11719	[0.8899 , 3.3445]
Q8IYU8	MICU2	CP						0.00120854	0.0331955	-1.4864	[-2.313 , -0.6598]
Q8IZ40	RCOR2	CP						7.17456e-05	0.00942222	2.25481	[1.3025 , 3.2071]
Q8IZQ5	SELENOH	CM						0.00196866	0.037888	2.56303	[1.0547 , 4.0713]
Q8N0V3	RBFA	CP						0.00109992	0.0322118	1.80899	[0.8136 , 2.8044]
Q8N0V5	GCNT2	CM			*			0.002684	0.0437713	-1.82365	[-2.9384 , -0.7089]
Q8N0Y2	ZNF444	CP						0.00157403	0.0372668	0.40995	[0.175 , 0.6449]
Q8N158	GPC2	CP						0.000220461	0.0157032	1.90616	[1.0158 , 2.7966]
Q8N1B4	VPS52	CP						0.000897091	0.0295688	0.491285	[0.2269 , 0.7556]
Q8N1G2	CMTR1	CP						0.00128658	0.034491	0.847714	[0.373 , 1.3225]
Q8N1Q1	CA13	CM			*			0.000338547	0.0203677	-2.43937	[-3.6267 , -1.2521]
Q8N3F8	MICALL1	CP						0.00226402	0.0434455	-1.0974	[-1.7542 , -0.4406]
Q8N3X1	FNBP4	CP						0.00133849	0.034938	-1.88604	[-2.947 , -0.825]
Q8N488	RYBP	CP						0.00023827	0.0158392	-1.25421	[-1.8444 , -0.664]
Q8N5I4	DHRSX	CP	*			*		0.00199197	0.0411364	-1.27842	[-2.0318 , -0.525]
Q8N697	SLC15A4	CP		*				0.000157444	0.0135033	-1.68567	[-2.4489 , -0.9225]
Q8N6Y2	LRRC17	CM	*					0.00154296	0.0343388	-2.42488	[-3.8115 , -1.0383]
Q8N7R7	CCNYL1	CP						0.00212316	0.0422471	-0.77553	[-1.2361 , -0.315]
Q8N9V7	TOPAZ1	CM						0.000135145	0.0169228	0.970705	[0.5373 , 1.4042]
Q8NAV1	PRPF38A	CP						0.00141771	0.0359981	1.05343	[0.4569 , 1.65]
Q8NBA8	DTWD2	CP						0.00136749	0.035167	-1.40183	[-2.1924 , -0.6113]
Q8NBJ5	COLGALT1	CP			*			0.0017196	0.0388967	-1.08255	[-1.7095 , -0.4556]
Q8NBK3	SUMF1	CP			*			0.000886642	0.0294295	-2.14074	[-3.2912 , -0.9903]
Q8NBS9	TXNDC5	CP			*			0.000131986	0.0126061	-0.801277	[-1.1583 , -0.4442]
Q8NDH3	NPEPL1	CM			*			0.00271051	0.0437713	1.46762	[0.5694 , 2.3658]
Q8NE86	MCU	CP			*			0.00229867	0.0440099	-1.2587	[-2.0135 , -0.5039]
Q8NFZ4	NLGN2	CM		*	*			0.000277272	0.0194738	1.91298	[0.9997 , 2.8262]
Q8NFZ5	TNIP2	CM						0.000583218	0.0229919	-1.57977	[-2.3919 , -0.7676]
Q8NGA1	OR1M1	CM		*				0.00211838	0.0390996	-2.22565	[-3.547 , -0.9043]
Q8NGA1	OR1M1	CP		*				0.00219339	0.0430446	-1.87913	[-2.9995 , -0.7588]
Q8NHP6	MOSPD2	CP						0.00299762	0.04944	-1.06694	[-1.7283 , -0.4056]
Q8NHP8	PLBD2	CP			*			0.000274147	0.0171956	-0.841927	[-1.2434 , -0.4404]
Q8TAQ2	SMARCC2	CM			*			0.00152812	0.0342908	-3.03476	[-4.7682 , -1.3014]
Q8TB22	SPATA20	CP	*					0.00235448	0.0445707	-1.72828	[-2.7677 , -0.6889]
Q8TBP5	FAM174A	CP		*				0.000812344	0.0282103	-1.41105	[-2.1622 , -0.6599]
Q8TBQ9	TMEM167A	CP						0.00155194	0.0370372	-0.940967	[-1.4794 , -0.4025]
Q8TDP1	RNASEH2C	CP						0.000195936	0.0145738	0.872632	[0.4695 , 1.2758]
Q8TEA1	NSUN6	CP						0.00279748	0.0483636	0.565817	[0.2182 , 0.9135]
Q8TEA8	DTD1	CP			*			0.00240742	0.0448656	0.821069	[0.3259 , 1.3162]
Q8TEB1	DCAF11	CP						0.00135906	0.0351474	0.316927	[0.1383 , 0.4955]
Q8WTT2	NOC3L	CP						0.00114556	0.0327393	0.425001	[0.1901 , 0.6599]
Q8WV99	ZFAND2B	CM						0.00123594	0.0309512	1.75035	[0.7745 , 2.7262]
Q8WVC6	DCAKD	CP						4.39471e-05	0.00696935	1.04146	[0.6194 , 1.4635]
Q8WVK2	SNRNP27	CP						0.000327094	0.0185788	0.729598	[0.3757 , 1.0835]
Q8WWQ0	PHIP	CP						0.000102622	0.0109696	0.868798	[0.4903 , 1.2473]
Q8WWY3	PRPF31	CP			*			2.37931e-05	0.00555502	-0.831166	[-1.1516 , -0.5107]
Q8WXB1	METTL21A	CP						0.00155642	0.0370372	0.893869	[0.3822 , 1.4055]
Q8WXB1	METTL21A	CM						0.00142507	0.0330791	1.24697	[0.5404 , 1.9535]
Q8WXF0	SRSF12	CP						0.000704447	0.0262083	1.56388	[0.7439 , 2.3839]
Q92520	FAM3C	CP	*		*			9.29919e-05	0.0107068	-0.807461	[-1.1562 , -0.4587]
Q92542	NCSTN	CP		*	*			0.000991652	0.0304191	-0.923615	[-1.4261 , -0.4212]
Q92600	CNOT9	CP						0.00248961	0.0456882	0.580168	[0.2288 , 0.9315]
Q92619	ARHGAP45	CP			*			2.90695e-05	0.0058554	-0.668547	[-0.9305 , -0.4066]
Q92791	P3H4	CP						0.000534965	0.0228243	-0.690265	[-1.042 , -0.3385]
Q92841	DDX17	CP			*			0.000966127	0.0304191	0.447148	[0.2046 , 0.6897]
Q92854	SEMA4D	CM		*	*			0.00207536	0.0385689	1.52308	[0.6211 , 2.4251]
Q92879	CELF1	CP						0.000822074	0.0282103	0.813412	[0.3798 , 1.247]
Q92945	KHSRP	CM			*			0.000778028	0.0257918	1.62886	[0.7657 , 2.492]
Q92954	PRG4	CM	*		*			0.00156878	0.0343481	-1.30508	[-2.0528 , -0.5574]
Q92968	PEX13	CP						0.000429898	0.0207661	-1.33804	[-2.0049 , -0.6712]
Q93063	EXT2	CM			*			0.0029026	0.0458306	-2.62382	[-4.2435 , -1.0041]
Q93099	HGD	CM			*			0.0033763	0.0482655	-3.25102	[-5.2972 , -1.2049]
Q969H8	MYDGF	CM	*		*	*		0.000160033	0.0169228	-1.34974	[-1.9618 , -0.7377]
Q969H8	MYDGF	CP	*		*	*		3.05908e-07	0.000857053	-1.38826	[-1.7806 , -0.9959]
Q969M3	YIPF5	CP						8.84657e-05	0.0107068	-1.17616	[-1.682 , -0.6703]
Q969U7	PSMG2	CM						0.00226932	0.0405904	0.617252	[0.2477 , 0.9868]
Q96A73	KIAA1191	CP						0.000562295	0.0229619	-0.804776	[-1.217 , -0.3926]
Q96AT9	RPE	CM			*			0.00177193	0.0365748	0.856028	[0.3585 , 1.3535]
Q96AY3	FKBP10	CM			*			6.16335e-05	0.0144603	1.73216	[1.01 , 2.4543]
Q96CV9	OPTN	CM			*			3.70372e-05	0.0125186	-2.78452	[-3.8972 , -1.6719]
Q96CW1	AP2M1	CP			*			0.00140641	0.0359296	-1.2173	[-1.906 , -0.5286]
Q96CW1	AP2M1	CM			*			0.0020424	0.0384376	-3.16488	[-5.0356 , -1.2941]
Q96CS3	FAF2	CP			*			0.00279729	0.0483636	-0.735655	[-1.1877 , -0.2836]
Q96D71	REPS1	CP						0.0030533	0.049928	0.755307	[0.286 , 1.2246]
Q96DB5	RMDN1	CM						0.00100478	0.0285991	2.16913	[0.9874 , 3.3508]
Q96DH6	MSI2	CP						0.000496713	0.0219577	1.64549	[0.8134 , 2.4776]
Q96DZ1	ERLEC1	CP						0.000128225	0.0125317	-1.15288	[-1.6653 , -0.6405]
Q96EB6	SIRT1	CP						0.00273582	0.0481058	0.517443	[0.2004 , 0.8345]
Q96EK6	GNPNAT1	CM			*			0.00228379	0.0405904	1.405	[0.5632 , 2.2468]
Q96EV2	RBM33	CM						0.00233309	0.0408328	1.76157	[0.7033 , 2.8198]
Q96EZ8	MCRS1	CP						0.00280794	0.0483636	0.628549	[0.2422 , 1.0149]
Q96F24	NRBF2	CM						0.00302279	0.0466754	1.5366	[0.5831 , 2.4901]
Q96FJ2	DYNLL2	CM			*			0.00249324	0.0425345	1.49673	[0.5902 , 2.4032]
Q96FZ2	HMCES	CP						1.74012e-05	0.00477408	0.699787	[0.4366 , 0.963]
Q96GA7	SDSL	CP			*			5.55895e-05	0.00805568	-3.4157	[-4.8274 , -2.004]
Q96GD0	PDXP	CM			*			0.00140038	0.033071	1.75352	[0.762 , 2.7451]
Q96GD0	PDXP	CP			*			0.000130415	0.0125993	1.12407	[0.6237 , 1.6244]
Q96GM5	SMARCD1	CP						0.00251612	0.045974	0.970872	[0.3822 , 1.5596]
Q96I99	SUCLG2	CP			*			0.00115298	0.0327393	-1.23397	[-1.9166 , -0.5514]
Q96J01	THOC3	CP						0.000839385	0.0284477	0.556747	[0.2593 , 0.8542]
Q96JM7	L3MBTL3	CP						0.000190732	0.0144424	0.836723	[0.4511 , 1.2223]
Q96K76	USP47	CM						0.00267638	0.0437713	1.65215	[0.6426 , 2.6617]
Q96LD8	SENP8	CM						0.000144593	0.0169228	1.28959	[0.7102 , 1.869]
Q96LL9	DNAJC30	CP						0.0016026	0.0376253	-0.810376	[-1.2758 , -0.3449]
Q96LT7	C9orf72	CP						0.000380463	0.0203254	0.966461	[0.4906 , 1.4423]
Q96LW7	CARD19	CP						7.28421e-06	0.00306119	-1.98974	[-2.6901 , -1.2893]
Q96M96	FGD4	CM						0.00340566	0.0482655	-0.879889	[-1.4343 , -0.3255]
Q96N06	SPATA33	CP						0.000146974	0.013283	1.4277	[0.7853 , 2.0701]
Q96N64	PWWP2A	CP						0.00106997	0.0317776	0.702476	[0.3171 , 1.0878]
Q96N66	MBOAT7	CP						0.00220427	0.043059	-1.07209	[-1.7117 , -0.4325]
Q96NC0	ZMAT2	CP						0.00280254	0.0483636	0.389224	[0.15 , 0.6284]
Q96NW4	ANKRD27	CP						0.000796049	0.0278476	0.460417	[0.2158 , 0.705]
Q96QA5	GSDMA	CM			*			0.000365449	0.0203677	-1.76578	[-2.6317 , -0.8998]
Q96RT1	ERBIN	CP			*			0.0023759	0.0447821	-0.392875	[-0.6294 , -0.1563]
Q96S66	CLCC1	CM						0.000255265	0.0191304	-1.23939	[-1.8264 , -0.6524]
Q96S94	CCNL2	CP						0.00096506	0.0304191	1.38095	[0.6319 , 2.13]
Q96ST3	SIN3A	CM						2.8306e-05	0.0110308	1.51126	[0.9204 , 2.1021]
Q96ST3	SIN3A	CP						0.0015401	0.0370372	0.491995	[0.2107 , 0.7733]
Q99426	TBCB	CM			*			0.000912095	0.0277113	1.18156	[0.5446 , 1.8185]
Q99439	CNN2	CP			*			0.000889364	0.0294295	-1.31096	[-2.0157 , -0.6062]
Q99504	EYA3	CP						0.00173111	0.0388967	1.29007	[0.5424 , 2.0378]
Q99519	NEU1	CP			*			0.000570303	0.0230452	-1.10665	[-1.6743 , -0.539]
Q99570	PIK3R4	CP						0.000650185	0.0250182	-1.10111	[-1.6736 , -0.5286]
Q99653	CHP1	CP						0.000372309	0.0201475	-0.537553	[-0.8017 , -0.2735]
Q99715	COL12A1	CM	*		*			0.00325838	0.0476251	-1.86031	[-3.0258 , -0.6948]
Q99733	NAP1L4	CM			*			0.00127773	0.0315524	1.00671	[0.4434 , 1.5701]
Q99808	SLC29A1	CM		*				0.000742907	0.0255901	1.25993	[0.5956 , 1.9243]
Q99832	CCT7	CM			*			0.0019638	0.037888	1.9109	[0.7867 , 3.0351]
Q99986	VRK1	CP						0.00302943	0.0497312	0.881057	[0.3342 , 1.4279]
Q9BQ39	DDX50	CP						0.00196799	0.0409429	0.751921	[0.3094 , 1.1944]
Q9BQA1	WDR77	CM			*			0.000793982	0.0257918	1.35524	[0.6355 , 2.0749]
Q9BQA9	CYBC1	CP						0.00148928	0.0368074	-0.961913	[-1.5097 , -0.4141]
Q9BQE3	TUBA1C	CM			*			0.00106664	0.0289327	0.976082	[0.4408 , 1.5114]
Q9BQQ3	GORASP1	CP						0.00165358	0.0386064	-1.24678	[-1.9655 , -0.5281]
Q9BRJ6	C7orf50	CM						0.00223076	0.0405904	0.90726	[0.3652 , 1.4493]
Q9BRK5	SDF4	CM			*			0.0012921	0.0316184	-1.76156	[-2.7486 , -0.7745]
Q9BRL6	SRSF8	CP						0.000774158	0.0272251	1.20421	[0.5664 , 1.842]
Q9BRZ2	TRIM56	CP						0.00174869	0.0390898	-1.85321	[-2.9286 , -0.7779]
Q9BSJ8	ESYT1	CP			*			0.00194478	0.0405605	-0.491257	[-0.7799 , -0.2026]
Q9BT73	PSMG3	CM			*			0.00130634	0.0316802	1.43257	[0.6289 , 2.2363]
Q9BTE6	AARSD1	CP			*			0.000740257	0.0269345	0.948851	[0.4487 , 1.449]
Q9BTT0	ANP32E	CM			*			0.00307857	0.0471662	1.12499	[0.4253 , 1.8247]
Q9BTV5	FSD1	CM						0.000590809	0.0229919	1.55259	[0.7533 , 2.3518]
Q9BTV5	FSD1	CP						0.000986835	0.0304191	0.796007	[0.3632 , 1.2288]
Q9BUP3	HTATIP2	CM						8.81897e-05	0.0153848	-3.2003	[-4.5763 , -1.8243]
Q9BV73	CEP250	CM						0.00310229	0.0471662	-2.94577	[-4.7797 , -1.1119]
Q9BVA1	TUBB2B	CP						0.000292928	0.0177127	0.742044	[0.3859 , 1.0982]
Q9BVJ6	UTP14A	CM						0.000409086	0.0212725	1.10346	[0.5562 , 1.6507]
Q9BVK6	TMED9	CP			*			0.00105861	0.0315519	-0.9656	[-1.4947 , -0.4365]
Q9BVK8	TMEM147	CP						0.0021803	0.0429485	-0.859688	[-1.3719 , -0.3475]
Q9BVW5	TIPIN	CM						0.0033804	0.0482655	1.38279	[0.5124 , 2.2532]
Q9BW60	ELOVL1	CP						0.00105628	0.0315519	-1.33771	[-2.0705 , -0.6049]
Q9BW71	HIRIP3	CP						0.00152679	0.0370372	1.30429	[0.5594 , 2.0492]
Q9BWD1	ACAT2	CM			*			7.99367e-05	0.0149068	1.34532	[0.7718 , 1.9188]
Q9BWF3	RBM4	CP						0.00263787	0.0475779	0.40083	[0.1564 , 0.6453]
Q9BWJ5	SF3B5	CM						0.000815525	0.0261556	1.55614	[0.7274 , 2.3849]
Q9BWV1	BOC	CM		*	*			2.66834e-06	0.00557866	1.1608	[0.7809 , 1.5407]
Q9BWW4	SSBP3	CM						0.000449045	0.0216825	2.27583	[1.1366 , 3.415]
Q9BXJ4	C1QTNF3	CM	*		*	*		1.5057e-05	0.00721431	-4.06441	[-5.5762 , -2.5527]
Q9BXM9	FSD1L	CP						0.00127925	0.0344618	2.10202	[0.9256 , 3.2785]
Q9BXS5	AP1M1	CM						0.000437428	0.0216825	1.81514	[0.9089 , 2.7213]
Q9BY32	ITPA	CM			*			0.000226263	0.0187147	2.38514	[1.2683 , 3.502]
Q9BZ95	NSD3	CP						0.000193027	0.0144857	0.759827	[0.4093 , 1.1104]
Q9BZG1	RAB34	CP			*			0.00099111	0.0304191	-0.67302	[-1.0391 , -0.3069]
Q9C026	TRIM9	CP						0.00182921	0.0399338	0.652056	[0.2717 , 1.0324]
Q9C0B0	UNK	CP						0.00290583	0.0491866	0.749376	[0.2867 , 1.212]
Q9GZN8	C20orf27	CP			*			0.00131203	0.0346549	0.790779	[0.3469 , 1.2346]
Q9GZU8	FAM192A	CP						8.1102e-06	0.00311205	0.841669	[0.543 , 1.1403]
Q9GZY8	MFF	CP			*			0.00293062	0.0491866	-0.847711	[-1.3716 , -0.3238]
Q9GZZ1	NAA50	CP						0.000909824	0.0296979	0.574892	[0.2651 , 0.8847]
Q9GZZ1	NAA50	CM						0.00102496	0.0286608	1.37744	[0.6254 , 2.1295]
Q9H078	clpB	CM						0.00182351	0.0372133	1.92923	[0.8042 , 3.0542]
Q9H081	MIS12	CP						0.00115051	0.0327393	-1.29834	[-2.0164 , -0.5803]
Q9H081	MIS12	CM						0.000123194	0.0169228	-2.10695	[-3.04 , -1.1739]
Q9H0F7	ARL6	CP						0.000657825	0.0250182	1.37828	[0.6608 , 2.0958]
Q9H0U3	MAGT1	CP						0.000382084	0.0203254	-0.553182	[-0.8257 , -0.2807]
Q9H115	NAPB	CP						0.00116871	0.032963	0.629967	[0.281 , 0.979]
Q9H1D9	POLR3F	CP						0.00119846	0.0331359	0.867889	[0.3857 , 1.3501]
Q9H1X3	DNAJC25	CP						0.00297964	0.04944	-3.14576	[-5.0941 , -1.1974]
Q9H1Y0	ATG5	CP						1.11411e-06	0.00117051	-1.11856	[-1.4631 , -0.7741]
Q9H2J4	PDCL3	CM						0.00119187	0.0305481	0.809969	[0.3603 , 1.2597]
Q9H2W6	MRPL46	CP			*			0.00239255	0.044787	-0.291568	[-0.4673 , -0.1159]
Q9H3M7	TXNIP	CP						6.00417e-05	0.00841084	1.02231	[0.597 , 1.4476]
Q9H3P2	NELFA	CM						0.00349154	0.0486654	-1.82058	[-2.9714 , -0.6697]
Q9H3U5	MFSD1	CP						0.00111819	0.0323932	-1.46364	[-2.2705 , -0.6568]
Q9H3Z4	DNAJC5	CM						0.00112347	0.0298277	0.995192	[0.4463 , 1.5441]
Q9H4A5	GOLPH3L	CM						0.000520163	0.0225894	-2.14842	[-3.24 , -1.0568]
Q9H6T0	ESRP2	CP						0.000642677	0.0250182	-0.954382	[-1.45 , -0.4588]
Q9H773	DCTPP1	CM			*			0.0032548	0.0476251	1.06315	[0.3972 , 1.7291]
Q9H832	UBE2Z	CM						0.00104227	0.028758	0.87944	[0.3984 , 1.3605]
Q9H944	MED20	CP						0.000218245	0.0157032	0.709916	[0.3786 , 1.0412]
Q9H9B1	EHMT1	CP						0.00192102	0.0405478	0.60113	[0.2484 , 0.9539]
Q9HAV4	XPO5	CP			*			3.41969e-05	0.00611542	1.30107	[0.7846 , 1.8176]
Q9HBE1	PATZ1	CP						0.00155992	0.0370372	1.01445	[0.4336 , 1.5953]
Q9HC07	TMEM165	CP						0.00212575	0.0422471	-0.848703	[-1.3528 , -0.3446]
Q9HC38	GLOD4	CP			*			0.00124907	0.033866	0.75825	[0.335 , 1.1815]
Q9HCD5	NCOA5	CP						0.00100513	0.0307203	0.570003	[0.2595 , 0.8805]
Q9HCJ0	TNRC6C	CP						0.00167522	0.0387886	1.27149	[0.5374 , 2.0056]
Q9HCM3	KIAA1549	CM			*			0.00159915	0.0345928	1.77563	[0.7561 , 2.7952]
Q9HCM3	KIAA1549	CP			*			0.000555627	0.0229619	1.13773	[0.5557 , 1.7197]
Q9HCM7	FBRSL1	CP						0.00019998	0.0147441	1.1658	[0.6262 , 1.7054]
Q9HCN8	SDF2L1	CP						0.00024413	0.0158392	-0.909294	[-1.3381 , -0.4804]
Q9HD47	RANGRF	CM						0.00051059	0.0225894	1.68893	[0.8324 , 2.5454]
Q9NP50	SINHCAF	CP						0.00272723	0.0480553	1.8524	[0.7178 , 2.987]
Q9NPA8	ENY2	CM						0.00294034	0.0459576	1.60165	[0.6113 , 2.592]
Q9NPA8	ENY2	CP						0.00222099	0.0431119	0.548444	[0.221 , 0.8759]
Q9NPF0	CD320	CP		*	*			0.000869831	0.0291272	-0.955693	[-1.4682 , -0.4432]
Q9NPQ8	RIC8A	CM			*			0.00178543	0.0367133	1.45751	[0.6097 , 2.3053]
Q9NPR9	GPR108	CP		*				0.000265828	0.0167991	-0.883051	[-1.3029 , -0.4632]
Q9NQC3	RTN4	CP			*			0.000168046	0.0139867	-0.806369	[-1.1736 , -0.4391]
Q9NQP4	PFDN4	CM			*			0.000554773	0.0229919	0.887917	[0.4338 , 1.342]
Q9NQT4	EXOSC5	CM						0.00257992	0.0432863	0.918738	[0.3599 , 1.4776]
Q9NQW6	ANLN	CP						0.00206741	0.0415709	-0.704776	[-1.122 , -0.2876]
Q9NR12	PDLIM7	CM			*			0.000856494	0.0266912	-2.13546	[-3.2788 , -0.9921]
Q9NRA2	SLC17A5	CP		*				0.000168282	0.0139867	-0.458543	[-0.6674 , -0.2497]
Q9NRC6	SPTBN5	CM						0.00068071	0.0244157	-1.51542	[-2.3072 , -0.7237]
Q9NRN9	METTL5	CP						0.00062181	0.0247692	0.926615	[0.4471 , 1.4062]
Q9NSB8	HOMER2	CP						0.00180798	0.0396764	-0.551912	[-0.8734 , -0.2304]
Q9NSV4	DIAPH3	CP						0.00276054	0.0483636	-0.629161	[-1.0151 , -0.2432]
Q9NUI1	DECR2	CP						0.000436264	0.0208341	-1.71521	[-2.5713 , -0.8591]
Q9NUJ1	ABHD10	CM			*			0.000593362	0.0229919	1.60377	[0.7778 , 2.4297]
Q9NUT2	ABCB8	CP						0.00184269	0.0400202	0.691816	[0.2879 , 1.0957]
Q9NV35	NUDT15	CP						0.000281989	0.0174273	0.701942	[0.3663 , 1.0376]
Q9NV35	NUDT15	CM						0.00138572	0.0328687	2.14647	[0.9342 , 3.3588]
Q9NVH2	INTS7	CP						0.000729195	0.0267637	0.543065	[0.2573 , 0.8289]
Q9NVJ2	ARL8B	CP						0.00212618	0.0422471	-0.728523	[-1.1612 , -0.2958]
Q9NVQ4	FAIM	CP						0.00173228	0.0388967	1.73372	[0.7288 , 2.7386]
Q9NVS9	PNPO	CM			*			0.00224764	0.0405904	1.27994	[0.5145 , 2.0453]
Q9NVX2	NLE1	CM						0.000268844	0.0191304	1.1452	[0.6001 , 1.6903]
Q9NW13	RBM28	CM						0.000231403	0.0187147	1.11897	[0.5939 , 1.644]
Q9NXF7	DCAF16	CP						2.14828e-05	0.00531069	1.35419	[0.8363 , 1.8721]
Q9NXS3	KLHL28	CM						0.000369882	0.0203677	-2.90873	[-4.3369 , -1.4806]
Q9NXU5	ARL15	CP						0.00107744	0.0318869	-0.727492	[-1.1269 , -0.3281]
Q9NZ63	C9orf78	CP						0.000980626	0.0304191	0.606926	[0.2772 , 0.9367]
Q9NZ72	STMN3	CP						0.00192808	0.0405478	1.19307	[0.4927 , 1.8934]
Q9NZJ4	SACS	CP						0.000911606	0.0296979	-0.759585	[-1.169 , -0.3502]
Q9NZM1	MYOF	CP		*	*			3.38287e-05	0.00611542	-0.974638	[-1.3612 , -0.5881]
Q9NZM3	ITSN2	CP						0.000468779	0.0213407	0.27065	[0.1346 , 0.4067]
Q9NZP5	OR5AC2	CM		*				0.000865893	0.0266912	-3.76854	[-5.7886 , -1.7485]
Q9NZR1	TMOD2	CP						0.00261242	0.0472201	0.477255	[0.1865 , 0.768]
Q9NZV1	CRIM1	CM		*	*			0.000767479	0.0257763	-2.85663	[-4.3682 , -1.3451]
Q9NY26	SLC39A1	CP						0.00129346	0.034491	-1.03791	[-1.6195 , -0.4563]
Q9NYL9	TMOD3	CP			*			0.000468984	0.0213407	-0.843871	[-1.2681 , -0.4196]
Q9NYP7	ELOVL5	CP						0.000244984	0.0158392	-1.06283	[-1.5643 , -0.5614]
Q9P1U1	ACTR3B	CM						0.00236391	0.0412387	1.34385	[0.5353 , 2.1524]
Q9P258	RCC2	CP			*			0.00118877	0.0331359	1.04647	[0.4656 , 1.6273]
Q9P2B4	CTTNBP2NL	CP						0.00280802	0.0483636	0.531619	[0.2048 , 0.8584]
Q9P2E3	ZNFX1	CP						0.00216327	0.0427818	-1.2654	[-2.0186 , -0.5122]
Q9P2P6	STARD9	CM						0.00271142	0.0437713	0.723004	[0.2805 , 1.1655]
Q9P2R6	RERE	CP						0.00188586	0.0405478	1.35437	[0.5614 , 2.1473]
Q9P2S5	WRAP73	CP						0.000101164	0.0109696	0.708934	[0.4004 , 1.0174]
Q9UBG0	MRC2	CM		*	*			0.00102311	0.0286608	-3.20659	[-4.957 , -1.4562]
Q9UBI6	GNG12	CP			*			0.000238011	0.0158392	-2.85411	[-4.197 , -1.5113]
Q9UBS8	RNF14	CP						0.000798486	0.0278476	0.514707	[0.2412 , 0.7882]
Q9UBT2	UBA2	CM			*			0.0012625	0.0313193	1.25659	[0.5544 , 1.9588]
Q9UBV2	SEL1L	CP						0.000542856	0.0228755	-2.79393	[-4.2197 , -1.3682]
Q9UBV7	B4GALT7	CP						0.000704709	0.0262083	-1.53224	[-2.3357 , -0.7288]
Q9UBW7	ZMYM2	CP						0.00287533	0.0491202	0.835625	[0.3204 , 1.3508]
Q9UBX3	SLC25A10	CP						8.21223e-05	0.0103021	-0.998451	[-1.4251 , -0.5718]
Q9UDY2	TJP2	CM			*			0.00297264	0.0461954	1.39069	[0.5296 , 2.2518]
Q9UEE9	CFDP1	CM						0.00015985	0.0169228	1.99296	[1.0894 , 2.8965]
Q9UH17	APOBEC3B	CP						0.000647721	0.0250182	-2.14981	[-3.2671 , -1.0325]
Q9UHK0	NUFIP1	CP						0.00231573	0.0442138	1.26585	[0.5061 , 2.0256]
Q9UHQ4	BCAP29	CP						0.000495731	0.0219577	-1.25443	[-1.8887 , -0.6202]
Q9UHV9	PFDN2	CM			*			0.000770787	0.0257763	1.27014	[0.5978 , 1.9425]
Q9UIA9	XPO7	CM			*			0.00238841	0.0413991	-2.04437	[-3.276 , -0.8127]
Q9UID3	VPS51	CP						0.00285722	0.0489103	0.470792	[0.1807 , 0.7608]
Q9UIV1	CNOT7	CP						0.0015484	0.0370372	0.331472	[0.1419 , 0.5211]
Q9UIV1	CNOT7	CM						0.000372855	0.0203677	1.54919	[0.788 , 2.3104]
Q9UJA5	TRMT6	CM						0.00118823	0.0305481	1.33541	[0.5942 , 2.0766]
Q9UJX2	CDC23	CM						0.00152634	0.0342908	-3.49185	[-5.4861 , -1.4976]
Q9UK45	LSM7	CM						7.60036e-06	0.00587182	1.31332	[0.8496 , 1.7771]
Q9UKG9	CROT	CP						0.00190453	0.0405478	-1.93353	[-3.0669 , -0.8002]
Q9UKK6	NXT1	CP						0.000400034	0.0203267	0.437135	[0.2208 , 0.6534]
Q9UKM7	MAN1B1	CM			*			0.00170133	0.0359046	-1.81602	[-2.8664 , -0.7657]
Q9UKM7	MAN1B1	CP			*			0.000512979	0.0223398	-1.24664	[-1.8791 , -0.6141]
Q9UKV3	ACIN1	CM			*			0.00332758	0.0482655	1.7802	[0.6619 , 2.8985]
Q9UL33	TRAPPC2L	CP						0.00276601	0.0483636	0.57621	[0.2227 , 0.9298]
Q9ULC4	MCTS1	CP			*			0.00203359	0.0412859	0.404459	[0.1655 , 0.6434]
Q9ULC4	MCTS1	CM			*			0.000442918	0.0216825	1.48246	[0.7414 , 2.2235]
Q9ULG6	CCPG1	CP						0.00115696	0.0327417	-1.85946	[-2.8884 , -0.8305]
Q9UM13	ANAPC10	CP						0.00296088	0.0492796	0.686756	[0.2617 , 1.1118]
Q9UM21	MGAT4A	CP	*			*		4.69508e-06	0.00263081	-1.0739	[-1.4399 , -0.7079]
Q9UPT9	USP22	CP						0.000504599	0.0220893	1.40397	[0.6928 , 2.1151]
Q9UPW5	AGTPBP1	CP						0.00221536	0.0431022	1.2588	[0.5074 , 2.0102]
Q9UPW6	SATB2	CP						0.000370662	0.0201475	-1.17639	[-1.7541 , -0.5987]
Q9UPY5	SLC7A11	CP					Transporter	0.00278066	0.0483636	-1.93693	[-3.1262 , -0.7477]
Q9UQ80	PA2G4	CP			*			0.000100242	0.0109696	0.598723	[0.3384 , 0.8591]
Q9Y223	GNE	CP			*			0.00168057	0.0388054	0.86273	[0.3645 , 1.361]
Q9Y285	FARSA	CM			*			0.00128906	0.0316184	1.03519	[0.4553 , 1.6151]
Q9Y2G5	POFUT2	CP						0.00111834	0.0323932	-1.559	[-2.4185 , -0.6995]
Q9Y2T2	AP3M1	CP						0.00192794	0.0405478	-0.565505	[-0.8975 , -0.2335]
Q9Y383	LUC7L2	CP			*			0.000235089	0.0158392	0.814838	[0.4319 , 1.1978]
Q9Y388	RBMX2	CP						8.14576e-06	0.00311205	1.05145	[0.6782 , 1.4247]
Q9Y3B3	TMED7	CP			*			7.05202e-06	0.00306119	-1.0316	[-1.3939 , -0.6693]
Q9Y3B8	REXO2	CM			*			0.000764144	0.0257763	1.05439	[0.4967 , 1.612]
Q9Y3E7	CHMP3	CP						0.00293448	0.0491866	-0.485456	[-0.7855 , -0.1854]
Q9Y3S1	WNK2	CP						0.00110972	0.0323861	1.03716	[0.4659 , 1.6084]
Q9Y3Z3	SAMHD1	CM			*			0.000408946	0.0212725	1.80869	[0.9118 , 2.7056]
Q9Y4H2	IRS2	CP						0.000589396	0.0237028	-0.652538	[-0.9884 , -0.3167]
Q9Y4K0	LOXL2	CM	*					0.000132264	0.0169228	-4.98954	[-7.2132 , -2.7659]
Q9Y5B6	PAXBP1	CP						0.000772269	0.0272251	-1.88372	[-2.8811 , -0.8863]
Q9Y5B9	SUPT16H	CM			*			0.000820033	0.0261556	0.739125	[0.3452 , 1.133]
Q9Y5M8	SRPRB	CM			*			0.00340929	0.0482655	-2.60845	[-4.2522 , -0.9647]
Q9Y5R8	TRAPPC1	CM						0.000693511	0.0245131	1.34295	[0.6399 , 2.046]
Q9Y639	NPTN	CP		*	*			0.000173395	0.0139867	-0.888933	[-1.295 , -0.4829]
Q9Y6A4	CFAP20	CP						0.00130034	0.034491	0.499806	[0.2196 , 0.7801]
Q9Y6D6	ARFGEF1	CP						0.00119813	0.0331359	-0.774499	[-1.2048 , -0.3442]
Q9Y6I9	TEX264	CM	*					0.000704019	0.024723	1.07132	[0.5096 , 1.633]
Q9Y6K0	CEPT1	CP						0.000963032	0.0304191	-0.843705	[-1.3012 , -0.3862]
Q9Y6K1	DNMT3A	CP						0.00102711	0.0312786	1.50435	[0.6828 , 2.3259]
Q9Y6N5	SQOR	CP						0.00113009	0.0325288	-2.78463	[-4.3215 , -1.2477]

## Sheet: ORA_results_CP
Supplementary Table 2. Overrepresentation analysis results in the cell pellet data for Gene Ontology, KEGG and Reactome terms using the differentially expressed proteins between suspension and adherent cell lines.
Database	ID	Description	GeneRatio	BgRatio	pvalue	p.adjust	qvalue	ProteinIDs	GeneNames	Direction
KEGG	hsa04141	Protein processing in endoplasmic reticulum	24/260	260/11183	8.05098e-09	2.27038e-06	2.18648e-06	O14733/P04844/P07237/P13667/P14314/P14625/P27797/P27824/P30101/P39656/P43307/P51571/P61803/P62837/Q07065/Q12907/Q13724/Q15084/Q15629/Q86TM6/Q8NBS9/Q96DZ1/Q9UBV2/Q9UKM7	MAP2K7/RPN2/P4HB/PDIA4/PRKCSH/HSP90B1/CALR/CANX/PDIA3/DDOST/SSR1/SSR4/DAD1/UBE2D2/CKAP4/LMAN2/MOGS/PDIA6/TRAM1/SYVN1/TXNDC5/ERLEC1/SEL1L/MAN1B1	UP/DN/DN/DN/DN/DN/DN/DN/DN/DN/DN/DN/DN/UP/DN/DN/DN/DN/DN/DN/DN/DN/DN/DN
KEGG	hsa04142	Lysosome	20/260	197/11183	3.05522e-08	4.30787e-06	4.14867e-06	O14773/P04062/P07339/P07602/P07686/P09497/P10619/P13686/P15289/P15848/P16278/P25774/P38571/P61916/Q00610/Q68CP4/Q8NBK3/Q99519/Q9NRA2/Q9Y2T2	TPP1/GBA/CTSD/PSAP/HEXB/CLTB/CTSA/ACP5/ARSA/ARSB/GLB1/CTSS/LIPA/NPC2/CLTC/HGSNAT/SUMF1/NEU1/SLC17A5/AP3M1	DN/DN/DN/DN/DN/DN/DN/DN/DN/DN/DN/DN/DN/DN/DN/DN/DN/DN/DN/DN
KEGG	hsa00513	Various types of N-glycan biosynthesis	7/260	52/11183	0.000185358	0.0174237	0.0167798	P04844/P07686/P15291/P39656/P61803/Q9UKM7/Q9UM21	RPN2/HEXB/B4GALT1/DDOST/DAD1/MAN1B1/MGAT4A	DN/DN/DN/DN/DN/DN/DN
KEGG	hsa00510	N-Glycan biosynthesis	7/260	67/11183	0.000896398	0.0631961	0.0608607	P04844/P15291/P39656/P61803/Q13724/Q9UKM7/Q9UM21	RPN2/B4GALT1/DDOST/DAD1/MOGS/MAN1B1/MGAT4A	DN/DN/DN/DN/DN/DN/DN
KEGG	hsa03040	Spliceosome	12/260	184/11183	0.00122486	0.0690824	0.0665295	P38159/P52272/Q12874/Q13435/Q15428/Q5VTL8/Q8NAV1/Q8WVK2/Q8WWY3/Q96J01/Q96NC0/Q9BRL6	RBMX/HNRNPM/SF3A3/SF3B2/SF3A2/PRPF38B/PRPF38A/SNRNP27/PRPF31/THOC3/ZMAT2/SRSF8	UP/UP/UP/UP/UP/UP/UP/UP/DN/UP/UP/UP
KEGG	hsa04146	Peroxisome	9/260	117/11183	0.00160454	0.0754133	0.0726265	O43933/O95573/P09110/P34913/P39210/P51659/Q92968/Q9NUI1/Q9UKG9	PEX1/ACSL3/ACAA1/EPHX2/MPV17/HSD17B4/PEX13/DECR2/CROT	UP/DN/DN/UP/DN/DN/DN/DN/DN
KEGG	hsa00740	Riboflavin metabolism	3/260	12/11183	0.0023393	0.0866318	0.0834304	P13686/P24666/P30043	ACP5/ACP1/BLVRB	DN/UP/DN
KEGG	hsa00511	Other glycan degradation	4/260	25/11183	0.00245764	0.0866318	0.0834304	P04062/P07686/P16278/Q99519	GBA/HEXB/GLB1/NEU1	DN/DN/DN/DN
KEGG	hsa00600	Sphingolipid metabolism	7/260	83/11183	0.00312679	0.0979728	0.0943523	O14494/P04062/P07602/P07686/P15289/P16278/Q99519	PLPP1/GBA/PSAP/HEXB/ARSA/GLB1/NEU1	DN/DN/DN/DN/DN/DN/DN
KEGG	hsa00531	Glycosaminoglycan degradation	4/260	30/11183	0.00486181	0.137103	0.132037	P07686/P15848/P16278/Q68CP4	HEXB/ARSB/GLB1/HGSNAT	DN/DN/DN/DN
KEGG	hsa05169	Epstein-Barr virus infection	16/260	342/11183	0.00625614	0.160385	0.154458	O14733/O15533/P00973/P01889/P05362/P08670/P19256/P25445/P27797/P30101/P61769/Q00653/Q03518/Q03519/Q13547/Q96ST3	MAP2K7/TAPBP/OAS1/HLA-B/ICAM1/VIM/CD58/FAS/CALR/PDIA3/B2M/NFKB2/TAP1/TAP2/HDAC1/SIN3A	UP/DN/DN/DN/DN/DN/DN/DN/DN/DN/DN/DN/DN/DN/UP/UP
KEGG	hsa04961	Endocrine and other factor-regulated calcium reabsorption	6/260	74/11183	0.00737983	0.163899	0.157842	P09497/P20020/P23634/P50148/Q00610/Q96CW1	CLTB/ATP2B1/ATP2B4/GNAQ/CLTC/AP2M1	DN/DN/DN/DN/DN/DN
KEGG	hsa03030	DNA replication	5/260	53/11183	0.00755563	0.163899	0.157842	P18858/P25205/P28340/P40938/Q8TDP1	LIG1/MCM3/POLD1/RFC3/RNASEH2C	UP/UP/UP/UP/UP
KEGG	hsa00920	Sulfur metabolism	3/260	19/11183	0.00913773	0.18406	0.177258	O95340/P51687/Q9Y6N5	PAPSS2/SUOX/SQOR	DN/DN/DN
KEGG	hsa04144	Endocytosis	16/260	372/11183	0.0133517	0.23854	0.229725	O15145/O60282/O95219/P00533/P01889/P09497/P47756/P51148/P52907/Q00610/Q13596/Q15907/Q6WKZ4/Q96CW1/Q9Y3E7/Q9Y6D6	ARPC3/KIF5C/SNX4/EGFR/HLA-B/CLTB/CAPZB/RAB5C/CAPZA1/CLTC/SNX1/RAB11B/RAB11FIP1/AP2M1/CHMP3/ARFGEF1	DN/UP/DN/DN/DN/DN/DN/DN/DN/DN/DN/DN/DN/DN/DN/DN
KEGG	hsa01040	Biosynthesis of unsaturated fatty acids	4/260	40/11183	0.0135342	0.23854	0.229725	P09110/P51659/Q9BW60/Q9NYP7	ACAA1/HSD17B4/ELOVL1/ELOVL5	DN/DN/DN/DN
KEGG	hsa05206	MicroRNAs in cancer	12/260	253/11183	0.0152417	0.252832	0.243489	P00533/P04626/P08670/P09493/P16949/P29353/P38398/P63279/Q13547/Q96EB6/Q9Y4H2/Q9Y6K1	EGFR/ERBB2/VIM/TPM1/STMN1/SHC1/BRCA1/UBE2I/HDAC1/SIRT1/IRS2/DNMT3A	DN/DN/DN/DN/UP/DN/UP/UP/UP/UP/DN/UP
KEGG	hsa01212	Fatty acid metabolism	6/260	93/11183	0.0211443	0.33126	0.319019	O95573/P09110/P40939/P51659/Q9BW60/Q9NYP7	ACSL3/ACAA1/HADHA/HSD17B4/ELOVL1/ELOVL5	DN/DN/UP/DN/DN/DN
KEGG	hsa04145	Phagosome	12/260	271/11183	0.024623	0.360264	0.346951	P01889/P05556/P25774/P27797/P27824/P51148/Q03518/Q03519/Q15836/Q71U36/Q86Y82/Q9BVA1	HLA-B/ITGB1/CTSS/CALR/CANX/RAB5C/TAP1/TAP2/VAMP3/TUBA1A/STX12/TUBB2B	DN/DN/DN/DN/DN/DN/DN/DN/DN/UP/DN/UP
KEGG	hsa04612	Antigen processing and presentation	9/260	181/11183	0.0255506	0.360264	0.346951	O15533/P01889/P25774/P27797/P27824/P30101/P61769/Q03518/Q03519	TAPBP/HLA-B/CTSS/CALR/CANX/PDIA3/B2M/TAP1/TAP2	DN/DN/DN/DN/DN/DN/DN/DN/DN
KEGG	hsa00310	Lysine degradation	5/260	76/11183	0.0317386	0.426204	0.410454	P40939/Q02809/Q8NBJ5/Q9BZ95/Q9H9B1	HADHA/PLOD1/COLGALT1/NSD3/EHMT1	UP/DN/DN/UP/UP
KEGG	hsa03410	Base excision repair	4/260	53/11183	0.0343701	0.440563	0.424282	P18858/P27695/P28340/Q53HV7	LIG1/APEX1/POLD1/SMUG1	UP/UP/UP/UP
KEGG	hsa03430	Mismatch repair	3/260	33/11183	0.0405898	0.497667	0.479276	P18858/P28340/P40938	LIG1/POLD1/RFC3	UP/UP/UP
KEGG	hsa05170	Human immunodeficiency virus 1 infection	13/260	330/11183	0.044705	0.525284	0.505873	O14733/O15533/P01889/P09471/P25445/P27797/P30101/P50148/P61769/Q03518/Q03519/Q9UBI6/Q9UH17	MAP2K7/TAPBP/HLA-B/GNAO1/FAS/CALR/PDIA3/GNAQ/B2M/TAP1/TAP2/GNG12/APOBEC3B	UP/DN/DN/UP/DN/DN/DN/DN/DN/DN/DN/DN/DN
GOBP	GO:0006457	protein folding	22/485	358/29245	1.76769e-07	0.000734651	0.000701679	O95433/P07237/P10909/P13667/P14625/P23284/P27797/P27824/P28799/P30101/P45877/P61769/P68400/Q13724/Q14696/Q15084/Q32P28/Q8NBS9/Q9H1X3/Q9HCN8/Q9NZJ4/Q9Y2G5	AHSA1/P4HB/CLU/PDIA4/HSP90B1/PPIB/CALR/CANX/GRN/PDIA3/PPIC/B2M/CSNK2A1/MOGS/MESD/PDIA6/P3H1/TXNDC5/DNAJC25/SDF2L1/SACS/POFUT2	UP/DN/DN/DN/DN/DN/DN/DN/DN/DN/DN/DN/UP/DN/DN/DN/DN/DN/DN/DN/DN/DN
GOBP	GO:0019882	antigen processing and presentation	16/485	246/29245	4.08432e-06	0.00848722	0.00810631	O15533/P01889/P04062/P05362/P07339/P25774/P27797/P30101/P61769/Q03518/Q03519/Q13637/Q14088/Q9BZG1/Q9H1Y0/Q9NVJ2	TAPBP/HLA-B/GBA/ICAM1/CTSD/CTSS/CALR/PDIA3/B2M/TAP1/TAP2/RAB32/RAB33A/RAB34/ATG5/ARL8B	DN/DN/DN/DN/DN/DN/DN/DN/DN/DN/DN/DN/UP/DN/DN/DN
GOBP	GO:0034975	protein folding in endoplasmic reticulum	5/485	17/29245	6.44955e-06	0.00893477	0.00853377	P07237/P14625/P27797/P27824/P30101	P4HB/HSP90B1/CALR/CANX/PDIA3	DN/DN/DN/DN/DN
GOBP	GO:0006487	protein N-linked glycosylation	10/485	111/29245	1.65896e-05	0.0172366	0.016463	P04844/P15291/P39656/P61803/Q13724/Q9BQQ3/Q9H0U3/Q9HC07/Q9UBV7/Q9UM21	RPN2/B4GALT1/DDOST/DAD1/MOGS/GORASP1/MAGT1/TMEM165/B4GALT7/MGAT4A	DN/DN/DN/DN/DN/DN/DN/DN/DN/DN
GOBP	GO:0002474	antigen processing and presentation of peptide antigen via MHC class I	7/485	61/29245	6.65288e-05	0.0552987	0.0528169	O15533/P01889/P27797/P30101/P61769/Q03518/Q03519	TAPBP/HLA-B/CALR/PDIA3/B2M/TAP1/TAP2	DN/DN/DN/DN/DN/DN/DN
GOBP	GO:0030970	retrograde protein transport, ER to cytosol	6/485	49/29245	0.000154161	0.071305	0.0681048	P14625/Q86TM6/Q8IWQ3/Q96CS3/Q96DZ1/Q9UBV2	HSP90B1/SYVN1/BRSK2/FAF2/ERLEC1/SEL1L	DN/DN/UP/DN/DN/DN
GOBP	GO:1903513	endoplasmic reticulum to cytosol transport	6/485	49/29245	0.000154161	0.071305	0.0681048	P14625/Q86TM6/Q8IWQ3/Q96CS3/Q96DZ1/Q9UBV2	HSP90B1/SYVN1/BRSK2/FAF2/ERLEC1/SEL1L	DN/DN/UP/DN/DN/DN
GOBP	GO:0019080	viral gene expression	11/485	175/29245	0.000174528	0.071305	0.0681048	O00303/P27824/P50750/Q01664/Q13547/Q13724/Q15633/Q9H1Y0/Q9UKM7/Q9ULC4/Q9UM21	EIF3F/CANX/CDK9/TFAP4/HDAC1/MOGS/TARBP2/ATG5/MAN1B1/MCTS1/MGAT4A	DN/DN/DN/UP/UP/DN/UP/DN/DN/UP/DN
GOBP	GO:0070085	glycosylation	18/485	408/29245	0.000184179	0.071305	0.0681048	P04062/P04844/P15291/P39656/P49768/P61803/Q10471/Q13724/Q6UW63/Q99653/Q9BQQ3/Q9H0U3/Q9HC07/Q9UBV7/Q9UKM7/Q9UM21/Q9Y2G5/Q9Y6D6	GBA/RPN2/B4GALT1/DDOST/PSEN1/DAD1/GALNT2/MOGS/KDELC1/CHP1/GORASP1/MAGT1/TMEM165/B4GALT7/MAN1B1/MGAT4A/POFUT2/ARFGEF1	DN/DN/DN/DN/DN/DN/DN/DN/DN/DN/DN/DN/DN/DN/DN/DN/DN/DN
GOBP	GO:0006486	protein glycosylation	17/485	373/29245	0.000188728	0.071305	0.0681048	P04844/P15291/P39656/P49768/P61803/Q10471/Q13724/Q6UW63/Q99653/Q9BQQ3/Q9H0U3/Q9HC07/Q9UBV7/Q9UKM7/Q9UM21/Q9Y2G5/Q9Y6D6	RPN2/B4GALT1/DDOST/PSEN1/DAD1/GALNT2/MOGS/KDELC1/CHP1/GORASP1/MAGT1/TMEM165/B4GALT7/MAN1B1/MGAT4A/POFUT2/ARFGEF1	DN/DN/DN/DN/DN/DN/DN/DN/DN/DN/DN/DN/DN/DN/DN/DN/DN
GOBP	GO:0043413	macromolecule glycosylation	17/485	373/29245	0.000188728	0.071305	0.0681048	P04844/P15291/P39656/P49768/P61803/Q10471/Q13724/Q6UW63/Q99653/Q9BQQ3/Q9H0U3/Q9HC07/Q9UBV7/Q9UKM7/Q9UM21/Q9Y2G5/Q9Y6D6	RPN2/B4GALT1/DDOST/PSEN1/DAD1/GALNT2/MOGS/KDELC1/CHP1/GORASP1/MAGT1/TMEM165/B4GALT7/MAN1B1/MGAT4A/POFUT2/ARFGEF1	DN/DN/DN/DN/DN/DN/DN/DN/DN/DN/DN/DN/DN/DN/DN/DN/DN
GOBP	GO:0007034	vacuolar transport	14/485	275/29245	0.000225018	0.0779312	0.0744336	O15243/P07602/P10909/P15848/P28799/Q5VIR6/Q68CP4/Q8N1B4/Q96LT7/Q99570/Q9NVJ2/Q9UID3/Q9Y2T2/Q9Y3E7	LEPROT/PSAP/CLU/ARSB/GRN/VPS53/HGSNAT/VPS52/C9orf72/PIK3R4/ARL8B/VPS51/AP3M1/CHMP3	DN/DN/DN/DN/DN/UP/DN/UP/UP/DN/DN/UP/DN/DN
GOBP	GO:0007041	lysosomal transport	12/485	216/29245	0.000283349	0.0905844	0.0865189	P07602/P10909/P15848/P28799/Q5VIR6/Q68CP4/Q8N1B4/Q96LT7/Q9NVJ2/Q9UID3/Q9Y2T2/Q9Y3E7	PSAP/CLU/ARSB/GRN/VPS53/HGSNAT/VPS52/C9orf72/ARL8B/VPS51/AP3M1/CHMP3	DN/DN/DN/DN/UP/DN/UP/UP/DN/UP/DN/DN
GOBP	GO:0006144	purine nucleobase metabolic process	5/485	38/29245	0.000392705	0.114355	0.109223	O60341/P00492/P22102/P60891/Q06203	KDM1A/HPRT1/GART/PRPS1/PPAT	UP/UP/UP/UP/UP
GOBP	GO:0006405	RNA export from nucleus	9/485	134/29245	0.000412734	0.114355	0.109223	O00148/P62826/P78406/Q16630/Q86W42/Q96J01/Q9HAV4/Q9NPA8/Q9UKK6	DDX39A/RAN/RAE1/CPSF6/THOC6/THOC3/XPO5/ENY2/NXT1	UP/UP/UP/UP/UP/UP/UP/UP/UP
GOBP	GO:0000380	alternative mRNA splicing, via spliceosome	9/485	139/29245	0.000539234	0.128058	0.122311	O60341/P14866/P38159/P52272/Q8WXF0/Q92841/Q92879/Q9BWF3/Q9H6T0	KDM1A/HNRNPL/RBMX/HNRNPM/SRSF12/DDX17/CELF1/RBM4/ESRP2	UP/UP/UP/UP/UP/UP/UP/UP/DN
GOBP	GO:0007033	vacuole organization	15/485	337/29245	0.000565809	0.128058	0.122311	O14773/O95219/P04062/P07686/P15848/P28799/P49768/P60520/Q86Y82/Q96LT7/Q9BZG1/Q9H1Y0/Q9HC07/Q9NVJ2/Q9Y3E7	TPP1/SNX4/GBA/HEXB/ARSB/GRN/PSEN1/GABARAPL2/STX12/C9orf72/RAB34/ATG5/TMEM165/ARL8B/CHMP3	DN/DN/DN/DN/DN/DN/DN/UP/DN/UP/DN/DN/DN/DN/DN
GOBP	GO:0007040	lysosome organization	9/485	141/29245	0.000598001	0.128058	0.122311	O14773/P04062/P07686/P15848/P28799/Q9BZG1/Q9HC07/Q9NVJ2/Q9Y3E7	TPP1/GBA/HEXB/ARSB/GRN/RAB34/TMEM165/ARL8B/CHMP3	DN/DN/DN/DN/DN/DN/DN/DN/DN
GOBP	GO:0080171	lytic vacuole organization	9/485	141/29245	0.000598001	0.128058	0.122311	O14773/P04062/P07686/P15848/P28799/Q9BZG1/Q9HC07/Q9NVJ2/Q9Y3E7	TPP1/GBA/HEXB/ARSB/GRN/RAB34/TMEM165/ARL8B/CHMP3	DN/DN/DN/DN/DN/DN/DN/DN/DN
GOBP	GO:0019883	antigen processing and presentation of endogenous antigen	6/485	63/29245	0.000616258	0.128058	0.122311	O15533/P01889/P61769/Q03518/Q03519/Q9H1Y0	TAPBP/HLA-B/B2M/TAP1/TAP2/ATG5	DN/DN/DN/DN/DN/DN
GOBP	GO:0009113	purine nucleobase biosynthetic process	4/485	25/29245	0.000716793	0.137643	0.131465	P00492/P22102/P60891/Q06203	HPRT1/GART/PRPS1/PPAT	UP/UP/UP/UP
GOBP	GO:0009112	nucleobase metabolic process	6/485	65/29245	0.000728618	0.137643	0.131465	O60341/P00492/P19971/P22102/P60891/Q06203	KDM1A/HPRT1/TYMP/GART/PRPS1/PPAT	UP/UP/DN/UP/UP/UP
GOBP	GO:0031062	positive regulation of histone methylation	7/485	91/29245	0.000806437	0.14285	0.136438	P02545/P10242/P38398/Q96EB6/Q96EZ8/Q9BZ95/Q9Y5B6	LMNA/MYB/BRCA1/SIRT1/MCRS1/NSD3/PAXBP1	DN/UP/UP/UP/UP/UP/DN
GOBP	GO:0051574	positive regulation of histone H3-K9 methylation	4/485	26/29245	0.000836099	0.14285	0.136438	P02545/P10242/P38398/Q96EB6	LMNA/MYB/BRCA1/SIRT1	DN/UP/UP/UP
GOBP	GO:0019885	antigen processing and presentation of endogenous peptide antigen via MHC class I	5/485	45/29245	0.000869185	0.14285	0.136438	O15533/P01889/P61769/Q03518/Q03519	TAPBP/HLA-B/B2M/TAP1/TAP2	DN/DN/DN/DN/DN
GOBP	GO:0036503	ERAD pathway	10/485	180/29245	0.00089367	0.14285	0.136438	P14625/P27797/P27824/Q86TM6/Q8IWQ3/Q96CS3/Q96DZ1/Q9HCN8/Q9UBV2/Q9UKM7	HSP90B1/CALR/CANX/SYVN1/BRSK2/FAF2/ERLEC1/SDF2L1/SEL1L/MAN1B1	DN/DN/DN/DN/UP/DN/DN/DN/DN/DN
GOBP	GO:0031060	regulation of histone methylation	9/485	150/29245	0.000930964	0.1433	0.136868	O60341/P02545/P10242/P38398/P49711/Q96EB6/Q96EZ8/Q9BZ95/Q9Y5B6	KDM1A/LMNA/MYB/BRCA1/CTCF/SIRT1/MCRS1/NSD3/PAXBP1	UP/DN/UP/UP/UP/UP/UP/UP/DN
GOBP	GO:0033143	regulation of intracellular steroid hormone receptor signaling pathway	9/485	154/29245	0.00112076	0.162034	0.154761	O15516/O60341/P27797/P38398/P46937/Q13547/Q92600/Q96EB6/Q9UBS8	CLOCK/KDM1A/CALR/BRCA1/YAP1 /HDAC1/CNOT9/SIRT1/RNF14	DN/UP/DN/UP/DN/UP/UP/UP/UP
GOBP	GO:2000618	regulation of histone H4-K16 acetylation	3/485	13/29245	0.00114542	0.162034	0.154761	P38398/Q96EB6/Q9H1Y0	BRCA1/SIRT1/ATG5	UP/UP/DN
GOBP	GO:0018126	protein hydroxylation	5/485	48/29245	0.00116964	0.162034	0.154761	P07237/Q02809/Q32P28/Q8IVL5/Q92791	P4HB/PLOD1/P3H1/P3H2/P3H4	DN/DN/DN/DN/DN
GOBP	GO:1905475	regulation of protein localization to membrane	14/485	327/29245	0.00123701	0.165839	0.158395	O95573/P00533/P04626/P05556/P23634/P32455/Q00610/Q14118/Q14696/Q8N158/Q96CW1/Q99653/Q9GZY8/Q9UPY5	ACSL3/EGFR/ERBB2/ITGB1/ATP2B4/GBP1/CLTC/DAG1/MESD/GPC2/AP2M1/CHP1/MFF/SLC7A11	DN/DN/DN/DN/DN/DN/DN/DN/DN/UP/DN/DN/DN/DN
GOBP	GO:0016573	histone acetylation	13/485	293/29245	0.00132896	0.167263	0.159756	O15516/O94805/O96019/P38398/P49711/P49848/Q96EB6/Q96EZ8/Q96ST3/Q9GZZ1/Q9H1Y0/Q9NPA8/Q9UPT9	CLOCK/ACTL6B/ACTL6A/BRCA1/CTCF/TAF6/SIRT1/MCRS1/SIN3A/NAA50/ATG5/ENY2/USP22	DN/UP/UP/UP/UP/UP/UP/UP/UP/UP/DN/UP/UP
GOBP	GO:0016197	endosomal transport	16/485	407/29245	0.00139743	0.167263	0.159756	O15243/O95219/Q00610/Q13596/Q15836/Q15907/Q5VIR6/Q8IUD2/Q8N1B4/Q8N3F8/Q96D71/Q96NW4/Q9NVJ2/Q9NZM3/Q9UID3/Q9Y3E7	LEPROT/SNX4/CLTC/SNX1/VAMP3/RAB11B/VPS53/ERC1/VPS52/MICALL1/REPS1/ANKRD27/ARL8B/ITSN2/VPS51/CHMP3	DN/DN/DN/DN/DN/DN/UP/DN/UP/DN/UP/UP/DN/UP/UP/DN
GOBP	GO:0021795	cerebral cortex cell migration	7/485	100/29245	0.00140461	0.167263	0.159756	O94901/P00533/P0C2W1/P49768/Q92968/Q96N66/Q9NQC3	SUN1/EGFR/FBXO45/PSEN1/PEX13/MBOAT7/RTN4	DN/DN/UP/DN/DN/DN/DN
GOBP	GO:0006346	DNA methylation-dependent heterochromatin assembly	5/485	50/29245	0.00140862	0.167263	0.159756	O60341/Q13547/Q96EB6/Q96JM7/Q9Y6K1	KDM1A/HDAC1/SIRT1/L3MBTL3/DNMT3A	UP/UP/UP/UP/UP
GOBP	GO:0043984	histone H4-K16 acetylation	4/485	31/29245	0.00164838	0.168981	0.161397	P38398/Q96EB6/Q96EZ8/Q9H1Y0	BRCA1/SIRT1/MCRS1/ATG5	UP/UP/UP/DN
GOBP	GO:0070885	negative regulation of calcineurin-NFAT signaling cascade	4/485	31/29245	0.00164838	0.168981	0.161397	P23634/Q14192/Q99653/Q9NSB8	ATP2B4/FHL2/CHP1/HOMER2	DN/DN/DN/DN
GOBP	GO:0106057	negative regulation of calcineurin-mediated signaling	4/485	31/29245	0.00164838	0.168981	0.161397	P23634/Q14192/Q99653/Q9NSB8	ATP2B4/FHL2/CHP1/HOMER2	DN/DN/DN/DN
GOBP	GO:0009268	response to pH	6/485	76/29245	0.00165553	0.168981	0.161397	P04062/P15848/P19634/P25774/Q15907/Q99653	GBA/ARSB/SLC9A1/CTSS/RAB11B/CHP1	DN/DN/DN/DN/DN/DN
GOBP	GO:0043967	histone H4 acetylation	8/485	132/29245	0.00165823	0.168981	0.161397	O94805/O96019/P38398/Q96EB6/Q96EZ8/Q9GZZ1/Q9H1Y0/Q9UPT9	ACTL6B/ACTL6A/BRCA1/SIRT1/MCRS1/NAA50/ATG5/USP22	UP/UP/UP/UP/UP/UP/DN/UP
GOBP	GO:0034976	response to endoplasmic reticulum stress	17/485	455/29245	0.00172715	0.168981	0.161397	O43639/P07237/P10909/P13667/P14625/P27797/P27824/P30101/P55145/Q86TM6/Q8IWQ3/Q96CS3/Q96DZ1/Q96EB6/Q9HCN8/Q9UBV2/Q9UKM7	NCK2/P4HB/CLU/PDIA4/HSP90B1/CALR/CANX/PDIA3/MANF/SYVN1/BRSK2/FAF2/ERLEC1/SIRT1/SDF2L1/SEL1L/MAN1B1	UP/DN/DN/DN/DN/DN/DN/DN/DN/DN/UP/DN/DN/UP/DN/DN/DN
GOBP	GO:0018393	internal peptidyl-lysine acetylation	13/485	302/29245	0.00173801	0.168981	0.161397	O15516/O94805/O96019/P38398/P49711/P49848/Q96EB6/Q96EZ8/Q96ST3/Q9GZZ1/Q9H1Y0/Q9NPA8/Q9UPT9	CLOCK/ACTL6B/ACTL6A/BRCA1/CTCF/TAF6/SIRT1/MCRS1/SIN3A/NAA50/ATG5/ENY2/USP22	DN/UP/UP/UP/UP/UP/UP/UP/UP/UP/DN/UP/UP
GOBP	GO:0002483	antigen processing and presentation of endogenous peptide antigen	5/485	53/29245	0.00183201	0.168981	0.161397	O15533/P01889/P61769/Q03518/Q03519	TAPBP/HLA-B/B2M/TAP1/TAP2	DN/DN/DN/DN/DN
GOBP	GO:1900363	regulation of mRNA polyadenylation	4/485	32/29245	0.00185944	0.168981	0.161397	O43809/P50750/Q16630/Q69YN4	NUDT21/CDK9/CPSF6/VIRMA	UP/DN/UP/UP
GOBP	GO:0070972	protein localization to endoplasmic reticulum	7/485	105/29245	0.00186133	0.168981	0.161397	O43292/P24390/P49458/P60520/Q15629/Q9NQC3/Q9UHQ4	GPAA1/KDELR1/SRP9/GABARAPL2/TRAM1/RTN4/BCAP29	DN/DN/UP/UP/DN/DN/DN
GOBP	GO:0048002	antigen processing and presentation of peptide antigen	9/485	166/29245	0.00188461	0.168981	0.161397	O15533/P01889/P07339/P25774/P27797/P30101/P61769/Q03518/Q03519	TAPBP/HLA-B/CTSD/CTSS/CALR/PDIA3/B2M/TAP1/TAP2	DN/DN/DN/DN/DN/DN/DN/DN/DN
GOBP	GO:0031507	heterochromatin assembly	8/485	135/29245	0.001911	0.168981	0.161397	O60341/P49711/Q13547/Q96EB6/Q96JM7/Q96ST3/Q9P2E3/Q9Y6K1	KDM1A/CTCF/HDAC1/SIRT1/L3MBTL3/SIN3A/ZNFX1/DNMT3A	UP/UP/UP/UP/UP/UP/DN/UP
GOBP	GO:0018279	protein N-linked glycosylation via asparagine	4/485	33/29245	0.0020885	0.177139	0.169189	P04844/P39656/P61803/Q9H0U3	RPN2/DDOST/DAD1/MAGT1	DN/DN/DN/DN
GOBP	GO:0035067	negative regulation of histone acetylation	4/485	33/29245	0.0020885	0.177139	0.169189	P38398/Q96EB6/Q96ST3/Q9H1Y0	BRCA1/SIRT1/SIN3A/ATG5	UP/UP/UP/DN
GOBP	GO:0051168	nuclear export	12/485	273/29245	0.00216901	0.177992	0.170004	O00148/P27797/P35813/P62826/P78406/Q16630/Q86W42/Q96J01/Q99653/Q9HAV4/Q9NPA8/Q9UKK6	DDX39A/CALR/PPM1A/RAN/RAE1/CPSF6/THOC6/THOC3/CHP1/XPO5/ENY2/NXT1	UP/DN/UP/UP/UP/UP/UP/UP/DN/UP/UP/UP
GOBP	GO:0006475	internal protein amino acid acetylation	13/485	310/29245	0.00218422	0.177992	0.170004	O15516/O94805/O96019/P38398/P49711/P49848/Q96EB6/Q96EZ8/Q96ST3/Q9GZZ1/Q9H1Y0/Q9NPA8/Q9UPT9	CLOCK/ACTL6B/ACTL6A/BRCA1/CTCF/TAF6/SIRT1/MCRS1/SIN3A/NAA50/ATG5/ENY2/USP22	DN/UP/UP/UP/UP/UP/UP/UP/UP/UP/DN/UP/UP
GOBP	GO:0030433	ubiquitin-dependent ERAD pathway	8/485	139/29245	0.00229421	0.183203	0.17498	P14625/P27797/P27824/Q86TM6/Q96CS3/Q96DZ1/Q9UBV2/Q9UKM7	HSP90B1/CALR/CANX/SYVN1/FAF2/ERLEC1/SEL1L/MAN1B1	DN/DN/DN/DN/DN/DN/DN/DN
GOBP	GO:0018196	peptidyl-asparagine modification	4/485	34/29245	0.00233632	0.183203	0.17498	P04844/P39656/P61803/Q9H0U3	RPN2/DDOST/DAD1/MAGT1	DN/DN/DN/DN
GOBP	GO:0007030	Golgi organization	12/485	277/29245	0.00244397	0.188095	0.179653	O15260/Q12907/Q13445/Q53FT3/Q6DD88/Q969M3/Q99986/Q9BQQ3/Q9BVK6/Q9UID3/Q9Y3B3/Q9Y6D6	SURF4/LMAN2/TMED1/HIKESHI/ATL3/YIPF5/VRK1/GORASP1/TMED9/VPS51/TMED7/ARFGEF1	DN/DN/DN/UP/DN/DN/UP/DN/DN/UP/DN/DN
GOBP	GO:0040029	regulation of gene expression, epigenetic	11/485	242/29245	0.00252645	0.190907	0.182339	O60341/P38398/P49711/Q13330/Q13547/Q96EB6/Q96GM5/Q96JM7/Q96ST3/Q9P2E3/Q9Y6K1	KDM1A/BRCA1/CTCF/MTA1/HDAC1/SIRT1/SMARCD1/L3MBTL3/SIN3A/ZNFX1/DNMT3A	UP/UP/UP/UP/UP/UP/UP/UP/UP/DN/UP
GOBP	GO:0032527	protein exit from endoplasmic reticulum	6/485	83/29245	0.00259453	0.192551	0.183909	P14625/Q86TM6/Q8IWQ3/Q96CS3/Q96DZ1/Q9UBV2	HSP90B1/SYVN1/BRSK2/FAF2/ERLEC1/SEL1L	DN/DN/UP/DN/DN/DN
GOBP	GO:0018394	peptidyl-lysine acetylation	13/485	317/29245	0.00264823	0.193089	0.184423	O15516/O94805/O96019/P38398/P49711/P49848/Q96EB6/Q96EZ8/Q96ST3/Q9GZZ1/Q9H1Y0/Q9NPA8/Q9UPT9	CLOCK/ACTL6B/ACTL6A/BRCA1/CTCF/TAF6/SIRT1/MCRS1/SIN3A/NAA50/ATG5/ENY2/USP22	DN/UP/UP/UP/UP/UP/UP/UP/UP/UP/DN/UP/UP
GOBP	GO:0051567	histone H3-K9 methylation	6/485	84/29245	0.00275579	0.197466	0.188604	O60341/P02545/P10242/P38398/Q96EB6/Q9H9B1	KDM1A/LMNA/MYB/BRCA1/SIRT1/EHMT1	UP/DN/UP/UP/UP/UP
GOBP	GO:0030518	intracellular steroid hormone receptor signaling pathway	11/485	246/29245	0.0028649	0.200265	0.191277	O14494/O15516/O60341/P27797/P38398/P46937/Q13547/Q92600/Q92841/Q96EB6/Q9UBS8	PLPP1/CLOCK/KDM1A/CALR/BRCA1/YAP1 /HDAC1/CNOT9/DDX17/SIRT1/RNF14	DN/DN/UP/DN/UP/DN/UP/UP/UP/UP/UP
GOBP	GO:2000757	negative regulation of peptidyl-lysine acetylation	4/485	36/29245	0.00289121	0.200265	0.191277	P38398/Q96EB6/Q96ST3/Q9H1Y0	BRCA1/SIRT1/SIN3A/ATG5	UP/UP/UP/DN
GOBP	GO:0006012	galactose metabolic process	3/485	18/29245	0.00307288	0.205982	0.196737	P15291/P16278/Q01415	B4GALT1/GLB1/GALK2	DN/DN/UP
GOBP	GO:0033540	fatty acid beta-oxidation using acyl-CoA oxidase	3/485	18/29245	0.00307288	0.205982	0.196737	P09110/Q9NUI1/Q9UKG9	ACAA1/DECR2/CROT	DN/DN/DN
GOBP	GO:0051570	regulation of histone H3-K9 methylation	5/485	60/29245	0.00317237	0.209276	0.199883	O60341/P02545/P10242/P38398/Q96EB6	KDM1A/LMNA/MYB/BRCA1/SIRT1	UP/DN/UP/UP/UP
GOBP	GO:0031333	negative regulation of protein-containing complex assembly	11/485	251/29245	0.00333837	0.212247	0.202722	P04062/P10909/P16949/P35813/P47756/P52907/Q13627/Q96NW4/Q9NZR1/Q9NYL9/Q9Y6D6	GBA/CLU/STMN1/PPM1A/CAPZB/CAPZA1/DYRK1A/ANKRD27/TMOD2/TMOD3/ARFGEF1	DN/DN/UP/UP/DN/DN/UP/UP/UP/DN/DN
GOBP	GO:0045814	negative regulation of gene expression, epigenetic	8/485	148/29245	0.00337663	0.212247	0.202722	O60341/P49711/Q13547/Q96EB6/Q96JM7/Q96ST3/Q9P2E3/Q9Y6K1	KDM1A/CTCF/HDAC1/SIRT1/L3MBTL3/SIN3A/ZNFX1/DNMT3A	UP/UP/UP/UP/UP/UP/DN/UP
GOBP	GO:0140718	facultative heterochromatin assembly	5/485	61/29245	0.00340939	0.212247	0.202722	O60341/Q13547/Q96EB6/Q96JM7/Q9Y6K1	KDM1A/HDAC1/SIRT1/L3MBTL3/DNMT3A	UP/UP/UP/UP/UP
GOBP	GO:0071459	protein localization to chromosome, centromeric region	4/485	38/29245	0.00353	0.212247	0.202722	O43684/P49711/Q9H081/Q9P258	BUB3/CTCF/MIS12/RCC2	UP/UP/DN/UP
GOBP	GO:0031058	positive regulation of histone modification	10/485	217/29245	0.00353757	0.212247	0.202722	O60341/P02545/P10242/P38398/P50750/Q6KC79/Q96EB6/Q96EZ8/Q9BZ95/Q9Y5B6	KDM1A/LMNA/MYB/BRCA1/CDK9/NIPBL/SIRT1/MCRS1/NSD3/PAXBP1	UP/DN/UP/UP/DN/UP/UP/UP/UP/DN
GOBP	GO:0071073	positive regulation of phospholipid biosynthetic process	3/485	19/29245	0.00360449	0.212247	0.202722	O95573/P57729/Q99653	ACSL3/RAB38/CHP1	DN/UP/DN
GOBP	GO:0022618	ribonucleoprotein complex assembly	12/485	291/29245	0.00363844	0.212247	0.202722	O43809/P54105/Q12874/Q15428/Q15649/Q16630/Q8WWY3/Q8WXF0/Q92879/Q9UHK0/Q9ULC4/Q9Y383	NUDT21/CLNS1A/SF3A3/SF3A2/ZNHIT3/CPSF6/PRPF31/SRSF12/CELF1/NUFIP1/MCTS1/LUC7L2	UP/UP/UP/UP/UP/UP/DN/UP/UP/UP/UP/UP
GOBP	GO:0070828	heterochromatin organization	8/485	150/29245	0.00366357	0.212247	0.202722	O60341/P49711/Q13547/Q96EB6/Q96JM7/Q96ST3/Q9P2E3/Q9Y6K1	KDM1A/CTCF/HDAC1/SIRT1/L3MBTL3/SIN3A/ZNFX1/DNMT3A	UP/UP/UP/UP/UP/UP/DN/UP
GOBP	GO:0033144	negative regulation of intracellular steroid hormone receptor signaling pathway	6/485	89/29245	0.00367705	0.212247	0.202722	O15516/P27797/P38398/Q13547/Q92600/Q96EB6	CLOCK/CALR/BRCA1/HDAC1/CNOT9/SIRT1	DN/DN/UP/UP/UP/UP
GOBP	GO:0050657	nucleic acid transport	11/485	256/29245	0.00387265	0.215827	0.206141	O00148/O60282/P62826/P78406/Q14493/Q16630/Q86W42/Q96J01/Q9HAV4/Q9NPA8/Q9UKK6	DDX39A/KIF5C/RAN/RAE1/SLBP/CPSF6/THOC6/THOC3/XPO5/ENY2/NXT1	UP/UP/UP/UP/UP/UP/UP/UP/UP/UP/UP
GOBP	GO:0050658	RNA transport	11/485	256/29245	0.00387265	0.215827	0.206141	O00148/O60282/P62826/P78406/Q14493/Q16630/Q86W42/Q96J01/Q9HAV4/Q9NPA8/Q9UKK6	DDX39A/KIF5C/RAN/RAE1/SLBP/CPSF6/THOC6/THOC3/XPO5/ENY2/NXT1	UP/UP/UP/UP/UP/UP/UP/UP/UP/UP/UP
GOBP	GO:0006479	protein methylation	14/485	373/29245	0.00408983	0.215827	0.206141	O60341/O60678/O95568/P02545/P10242/P38398/P49711/Q8WXB1/Q96EB6/Q96EZ8/Q9BZ95/Q9H9B1/Q9Y5B6/Q9Y6K1	KDM1A/PRMT3/METTL18/LMNA/MYB/BRCA1/CTCF/METTL21A/SIRT1/MCRS1/NSD3/EHMT1/PAXBP1/DNMT3A	UP/UP/DN/DN/UP/UP/UP/UP/UP/UP/UP/UP/DN/UP
GOBP	GO:0008213	protein alkylation	14/485	373/29245	0.00408983	0.215827	0.206141	O60341/O60678/O95568/P02545/P10242/P38398/P49711/Q8WXB1/Q96EB6/Q96EZ8/Q9BZ95/Q9H9B1/Q9Y5B6/Q9Y6K1	KDM1A/PRMT3/METTL18/LMNA/MYB/BRCA1/CTCF/METTL21A/SIRT1/MCRS1/NSD3/EHMT1/PAXBP1/DNMT3A	UP/UP/DN/DN/UP/UP/UP/UP/UP/UP/UP/UP/DN/UP
GOBP	GO:0035646	endosome to melanosome transport	3/485	20/29245	0.00418884	0.215827	0.206141	P57729/Q13637/Q96NW4	RAB38/RAB32/ANKRD27	UP/DN/UP
GOBP	GO:0036109	alpha-linolenic acid metabolic process	3/485	20/29245	0.00418884	0.215827	0.206141	P09110/Q9BW60/Q9NYP7	ACAA1/ELOVL1/ELOVL5	DN/DN/DN
GOBP	GO:0043485	endosome to pigment granule transport	3/485	20/29245	0.00418884	0.215827	0.206141	P57729/Q13637/Q96NW4	RAB38/RAB32/ANKRD27	UP/DN/UP
GOBP	GO:0048757	pigment granule maturation	3/485	20/29245	0.00418884	0.215827	0.206141	P57729/Q13637/Q96NW4	RAB38/RAB32/ANKRD27	UP/DN/UP
GOBP	GO:0046112	nucleobase biosynthetic process	4/485	40/29245	0.00425838	0.215827	0.206141	P00492/P22102/P60891/Q06203	HPRT1/GART/PRPS1/PPAT	UP/UP/UP/UP
GOBP	GO:0050849	negative regulation of calcium-mediated signaling	4/485	40/29245	0.00425838	0.215827	0.206141	P23634/Q14192/Q99653/Q9NSB8	ATP2B4/FHL2/CHP1/HOMER2	DN/DN/DN/DN
GOBP	GO:0051236	establishment of RNA localization	11/485	260/29245	0.00434746	0.217687	0.207917	O00148/O60282/P62826/P78406/Q14493/Q16630/Q86W42/Q96J01/Q9HAV4/Q9NPA8/Q9UKK6	DDX39A/KIF5C/RAN/RAE1/SLBP/CPSF6/THOC6/THOC3/XPO5/ENY2/NXT1	UP/UP/UP/UP/UP/UP/UP/UP/UP/UP/UP
GOBP	GO:0022616	DNA strand elongation	5/485	67/29245	0.00510564	0.252607	0.24127	O96019/P18858/P25205/P40938/Q96EZ8	ACTL6A/LIG1/MCM3/RFC3/MCRS1	UP/UP/UP/UP/UP
GOBP	GO:0071383	cellular response to steroid hormone stimulus	15/485	425/29245	0.00529365	0.255405	0.243942	O14494/O15516/O60341/P20020/P27797/P38398/P46937/P62826/Q01664/Q04771/Q13547/Q92600/Q92841/Q96EB6/Q9UBS8	PLPP1/CLOCK/KDM1A/ATP2B1/CALR/BRCA1/YAP1 /RAN/TFAP4/ACVR1/HDAC1/CNOT9/DDX17/SIRT1/RNF14	DN/DN/UP/DN/DN/UP/DN/UP/UP/DN/UP/UP/UP/UP/UP
GOBP	GO:0006376	mRNA splice site selection	5/485	68/29245	0.00543735	0.255405	0.243942	Q12874/Q15428/Q8WXF0/Q92879/Q9Y383	SF3A3/SF3A2/SRSF12/CELF1/LUC7L2	UP/UP/UP/UP/UP
GOBP	GO:2001234	negative regulation of apoptotic signaling pathway	16/485	468/29245	0.00546681	0.255405	0.243942	O60341/P02545/P05362/P10909/P38398/P46937/P49768/P68400/Q04771/Q13547/Q15233/Q86TM6/Q8WWQ0/Q96EB6/Q99504/Q9NVQ4	KDM1A/LMNA/ICAM1/CLU/BRCA1/YAP1 /PSEN1/CSNK2A1/ACVR1/HDAC1/NONO/SYVN1/PHIP/SIRT1/EYA3/FAIM	UP/DN/DN/DN/UP/DN/DN/UP/DN/UP/UP/DN/UP/UP/UP/UP
GOBP	GO:0031056	regulation of histone modification	13/485	346/29245	0.00550553	0.255405	0.243942	O60341/P02545/P10242/P38398/P49711/P50750/Q6KC79/Q96EB6/Q96EZ8/Q96ST3/Q9BZ95/Q9H1Y0/Q9Y5B6	KDM1A/LMNA/MYB/BRCA1/CTCF/CDK9/NIPBL/SIRT1/MCRS1/SIN3A/NSD3/ATG5/PAXBP1	UP/DN/UP/UP/UP/DN/UP/UP/UP/UP/UP/DN/DN
GOBP	GO:0090382	phagosome maturation	4/485	43/29245	0.0055309	0.255405	0.243942	P57729/Q13637/Q9BZG1/Q9NVJ2	RAB38/RAB32/RAB34/ARL8B	UP/DN/DN/DN
GOBP	GO:1901984	negative regulation of protein acetylation	4/485	43/29245	0.0055309	0.255405	0.243942	P38398/Q96EB6/Q96ST3/Q9H1Y0	BRCA1/SIRT1/SIN3A/ATG5	UP/UP/UP/DN
GOBP	GO:0071826	ribonucleoprotein complex subunit organization	12/485	308/29245	0.00567848	0.259338	0.247699	O43809/P54105/Q12874/Q15428/Q15649/Q16630/Q8WWY3/Q8WXF0/Q92879/Q9UHK0/Q9ULC4/Q9Y383	NUDT21/CLNS1A/SF3A3/SF3A2/ZNHIT3/CPSF6/PRPF31/SRSF12/CELF1/NUFIP1/MCTS1/LUC7L2	UP/UP/UP/UP/UP/UP/DN/UP/UP/UP/UP/UP
GOBP	GO:0006406	mRNA export from nucleus	6/485	98/29245	0.00588461	0.265831	0.2539	O00148/P78406/Q86W42/Q96J01/Q9NPA8/Q9UKK6	DDX39A/RAE1/THOC6/THOC3/ENY2/NXT1	UP/UP/UP/UP/UP/UP
GOBP	GO:0007064	mitotic sister chromatid cohesion	4/485	44/29245	0.00600567	0.267205	0.255213	O95072/P0CG13/Q6KC79/Q9GZZ1	REC8/CHTF8/NIPBL/NAA50	UP/UP/UP/UP
GOBP	GO:0021543	pallium development	13/485	350/29245	0.00604362	0.267205	0.255213	A0AVT1/O60341/O94901/P00533/P0C2W1/P22102/P23634/P49768/P62826/Q13547/Q92968/Q96N66/Q9NQC3	UBA6/KDM1A/SUN1/EGFR/FBXO45/GART/ATP2B4/PSEN1/RAN/HDAC1/PEX13/MBOAT7/RTN4	UP/UP/DN/DN/UP/UP/DN/DN/UP/UP/DN/DN/DN
GOBP	GO:0006188	IMP biosynthetic process	3/485	23/29245	0.00627255	0.274407	0.262092	P00492/P22102/Q06203	HPRT1/GART/PPAT	UP/UP/UP
GOBP	GO:0019511	peptidyl-proline hydroxylation	3/485	24/29245	0.00708147	0.303607	0.289981	P07237/Q32P28/Q8IVL5	P4HB/P3H1/P3H2	DN/DN/DN
GOBP	GO:0050684	regulation of mRNA processing	11/485	278/29245	0.00708611	0.303607	0.289981	O43809/P14866/P38159/P50750/Q13627/Q16630/Q69YN4/Q8WXF0/Q92841/Q92879/Q9BWF3	NUDT21/HNRNPL/RBMX/CDK9/DYRK1A/CPSF6/VIRMA/SRSF12/DDX17/CELF1/RBM4	UP/UP/UP/DN/UP/UP/UP/UP/UP/UP/UP
GOBP	GO:0050821	protein stabilization	13/485	358/29245	0.00724535	0.307262	0.293472	O95785/P10909/P23284/P27797/P28799/P50148/Q32P28/Q86TM6/Q86Y82/Q99653/Q9H3U5/Q9NQC3/Q9UBV2	WIZ/CLU/PPIB/CALR/GRN/GNAQ/P3H1/SYVN1/STX12/CHP1/MFSD1/RTN4/SEL1L	UP/DN/DN/DN/DN/DN/DN/DN/DN/DN/DN/DN/DN
GOBP	GO:0016441	post-transcriptional gene silencing	8/485	169/29245	0.00742457	0.311682	0.297693	P00533/P62826/Q15633/Q92879/Q9BWF3/Q9HAV4/Q9HCJ0/Q9UIV1	EGFR/RAN/TARBP2/CELF1/RBM4/XPO5/TNRC6C/CNOT7	DN/UP/UP/UP/UP/UP/UP/UP
GOBP	GO:0006403	RNA localization	12/485	320/29245	0.00759997	0.315855	0.301679	O00148/O60282/P62826/P78406/Q14493/Q15649/Q16630/Q86W42/Q96J01/Q9HAV4/Q9NPA8/Q9UKK6	DDX39A/KIF5C/RAN/RAE1/SLBP/ZNHIT3/CPSF6/THOC6/THOC3/XPO5/ENY2/NXT1	UP/UP/UP/UP/UP/UP/UP/UP/UP/UP/UP/UP
GOBP	GO:0032272	negative regulation of protein polymerization	7/485	136/29245	0.00772851	0.318017	0.303744	P16949/P47756/P52907/Q13627/Q9NZR1/Q9NYL9/Q9Y6D6	STMN1/CAPZB/CAPZA1/DYRK1A/TMOD2/TMOD3/ARFGEF1	UP/DN/DN/UP/UP/DN/DN
GOBP	GO:0030521	androgen receptor signaling pathway	6/485	104/29245	0.00781223	0.31831	0.304024	O14494/O60341/Q13547/Q92841/Q96EB6/Q9UBS8	PLPP1/KDM1A/HDAC1/DDX17/SIRT1/RNF14	DN/UP/UP/UP/UP/UP
GOBP	GO:0006612	protein targeting to membrane	9/485	207/29245	0.00797432	0.32049	0.306106	O00560/P04626/P43307/P49458/Q15629/Q8N3F8/Q99653/Q9GZY8/Q9H0F7	SDCBP/ERBB2/SSR1/SRP9/TRAM1/MICALL1/CHP1/MFF/ARL6	DN/DN/DN/UP/DN/DN/DN/DN/UP
GOBP	GO:0090150	establishment of protein localization to membrane	15/485	446/29245	0.00809124	0.32049	0.306106	O00560/O95573/P00533/P04626/P43307/P49458/Q15629/Q15836/Q15907/Q8N3F8/Q99653/Q9BQQ3/Q9BZG1/Q9GZY8/Q9H0F7	SDCBP/ACSL3/EGFR/ERBB2/SSR1/SRP9/TRAM1/VAMP3/RAB11B/MICALL1/CHP1/GORASP1/RAB34/MFF/ARL6	DN/DN/DN/DN/DN/UP/DN/DN/DN/DN/DN/DN/DN/DN/UP
GOBP	GO:0010447	response to acidic pH	4/485	48/29245	0.00817418	0.32049	0.306106	P19634/P25774/Q15907/Q99653	SLC9A1/CTSS/RAB11B/CHP1	DN/DN/DN/DN
GOBP	GO:0010560	positive regulation of glycoprotein biosynthetic process	4/485	48/29245	0.00817418	0.32049	0.306106	P35610/Q92542/Q99653/Q9Y6D6	SOAT1/NCSTN/CHP1/ARFGEF1	DN/DN/DN/DN
GOBP	GO:0032963	collagen metabolic process	8/485	173/29245	0.00849372	0.325548	0.310937	P05556/P08670/P25774/P50454/Q13444/Q32P28/Q8IVL5/Q92791	ITGB1/VIM/CTSS/SERPINH1/ADAM15/P3H1/P3H2/P3H4	DN/DN/DN/DN/DN/DN/DN/DN
GOBP	GO:0006509	membrane protein ectodomain proteolysis	5/485	76/29245	0.00865714	0.325548	0.310937	P38159/P49768/Q13443/Q14118/Q92542	RBMX/PSEN1/ADAM9/DAG1/NCSTN	UP/DN/DN/DN/DN
GOBP	GO:0032456	endocytic recycling	7/485	139/29245	0.00866461	0.325548	0.310937	O95219/Q15907/Q5VIR6/Q8N1B4/Q8N3F8/Q96NW4/Q9UID3	SNX4/RAB11B/VPS53/VPS52/MICALL1/ANKRD27/VPS51	DN/DN/UP/UP/DN/UP/UP
GOBP	GO:0033561	regulation of water loss via skin	4/485	49/29245	0.00878655	0.325548	0.310937	P04062/P16949/Q86YZ3/Q9BW60	GBA/STMN1/HRNR/ELOVL1	DN/UP/DN/DN
GOBP	GO:0019081	viral translation	3/485	26/29245	0.00887721	0.325548	0.310937	O00303/Q9H1Y0/Q9ULC4	EIF3F/ATG5/MCTS1	DN/DN/UP
GOBP	GO:0043476	pigment accumulation	3/485	26/29245	0.00887721	0.325548	0.310937	P57729/Q13637/Q96NW4	RAB38/RAB32/ANKRD27	UP/DN/UP
GOBP	GO:0043482	cellular pigment accumulation	3/485	26/29245	0.00887721	0.325548	0.310937	P57729/Q13637/Q96NW4	RAB38/RAB32/ANKRD27	UP/DN/UP
GOBP	GO:0061647	histone H3-K9 modification	6/485	107/29245	0.00892984	0.325548	0.310937	O60341/P02545/P10242/P38398/Q96EB6/Q9H9B1	KDM1A/LMNA/MYB/BRCA1/SIRT1/EHMT1	UP/DN/UP/UP/UP/UP
GOBP	GO:0031047	gene silencing by RNA	9/485	213/29245	0.00951379	0.34382	0.328389	P00533/P62826/Q15633/Q92600/Q92841/Q9BWF3/Q9HAV4/Q9HCJ0/Q9UIV1	EGFR/RAN/TARBP2/CNOT9/DDX17/RBM4/XPO5/TNRC6C/CNOT7	DN/UP/UP/UP/UP/UP/UP/UP/UP
GOBP	GO:0006287	base-excision repair, gap-filling	3/485	27/29245	0.00986576	0.347476	0.33188	P18858/P27695/P28340	LIG1/APEX1/POLD1	UP/UP/UP
GOBP	GO:0071468	cellular response to acidic pH	3/485	27/29245	0.00986576	0.347476	0.33188	P19634/Q15907/Q99653	SLC9A1/RAB11B/CHP1	DN/DN/DN
GOBP	GO:1902774	late endosome to lysosome transport	3/485	27/29245	0.00986576	0.347476	0.33188	Q96LT7/Q9NVJ2/Q9Y3E7	C9orf72/ARL8B/CHMP3	UP/DN/DN
GOBP	GO:0098876	vesicle-mediated transport to the plasma membrane	10/485	253/29245	0.0100639	0.34897	0.333307	O95219/O95573/Q15836/Q15907/Q5VIR6/Q8N1B4/Q8N3F8/Q96NW4/Q9BZG1/Q9UID3	SNX4/ACSL3/VAMP3/RAB11B/VPS53/VPS52/MICALL1/ANKRD27/RAB34/VPS51	DN/DN/DN/DN/UP/UP/DN/UP/DN/UP
GOBP	GO:0072665	protein localization to vacuole	6/485	110/29245	0.0101574	0.34897	0.333307	P10909/P32455/Q99570/Q9H3U5/Q9NQC3/Q9Y2T2	CLU/GBP1/PIK3R4/MFSD1/RTN4/AP3M1	DN/DN/DN/DN/DN/DN
GOBP	GO:0006473	protein acetylation	13/485	375/29245	0.010425	0.34897	0.333307	O15516/O94805/O96019/P38398/P49711/P49848/Q96EB6/Q96EZ8/Q96ST3/Q9GZZ1/Q9H1Y0/Q9NPA8/Q9UPT9	CLOCK/ACTL6B/ACTL6A/BRCA1/CTCF/TAF6/SIRT1/MCRS1/SIN3A/NAA50/ATG5/ENY2/USP22	DN/UP/UP/UP/UP/UP/UP/UP/UP/UP/DN/UP/UP
GOBP	GO:0043401	steroid hormone mediated signaling pathway	11/485	294/29245	0.0105129	0.34897	0.333307	O14494/O15516/O60341/P27797/P38398/P46937/Q13547/Q92600/Q92841/Q96EB6/Q9UBS8	PLPP1/CLOCK/KDM1A/CALR/BRCA1/YAP1 /HDAC1/CNOT9/DDX17/SIRT1/RNF14	DN/DN/UP/DN/UP/DN/UP/UP/UP/UP/UP
GOBP	GO:0000381	regulation of alternative mRNA splicing, via spliceosome	6/485	111/29245	0.010592	0.34897	0.333307	P14866/P38159/Q8WXF0/Q92841/Q92879/Q9BWF3	HNRNPL/RBMX/SRSF12/DDX17/CELF1/RBM4	UP/UP/UP/UP/UP/UP
GOBP	GO:0010847	regulation of chromatin assembly	4/485	52/29245	0.0108008	0.34897	0.333307	O60341/Q68D10/Q96JM7/Q96ST3	KDM1A/SPTY2D1/L3MBTL3/SIN3A	UP/UP/UP/UP
GOBP	GO:0021680	cerebellar Purkinje cell layer development	4/485	52/29245	0.0108008	0.34897	0.333307	P04062/Q15751/Q9P2R6/Q9UPW5	GBA/HERC1/RERE/AGTPBP1	DN/DN/UP/UP
GOBP	GO:1903020	positive regulation of glycoprotein metabolic process	4/485	52/29245	0.0108008	0.34897	0.333307	P35610/Q92542/Q99653/Q9Y6D6	SOAT1/NCSTN/CHP1/ARFGEF1	DN/DN/DN/DN
GOBP	GO:0006271	DNA strand elongation involved in DNA replication	3/485	28/29245	0.0109158	0.34897	0.333307	P18858/P25205/P40938	LIG1/MCM3/RFC3	UP/UP/UP
GOBP	GO:0051573	negative regulation of histone H3-K9 methylation	3/485	28/29245	0.0109158	0.34897	0.333307	O60341/P38398/Q96EB6	KDM1A/BRCA1/SIRT1	UP/UP/UP
GOBP	GO:0055015	ventricular cardiac muscle cell development	3/485	28/29245	0.0109158	0.34897	0.333307	P02545/Q14192/Q9H1Y0	LMNA/FHL2/ATG5	DN/DN/DN
GOBP	GO:0071071	regulation of phospholipid biosynthetic process	3/485	28/29245	0.0109158	0.34897	0.333307	O95573/P57729/Q99653	ACSL3/RAB38/CHP1	DN/UP/DN
GOBP	GO:0019747	regulation of isoprenoid metabolic process	2/485	10/29245	0.0113091	0.353388	0.337528	O60678/P61916	PRMT3/NPC2	UP/DN
GOBP	GO:0045054	constitutive secretory pathway	2/485	10/29245	0.0113091	0.353388	0.337528	Q15907/Q8TBQ9	RAB11B/TMEM167A	DN/DN
GOBP	GO:2001245	regulation of phosphatidylcholine biosynthetic process	2/485	10/29245	0.0113091	0.353388	0.337528	O95573/P57729	ACSL3/RAB38	DN/UP
GOBP	GO:0022029	telencephalon cell migration	7/485	147/29245	0.0115657	0.358709	0.34261	O94901/P00533/P0C2W1/P49768/Q92968/Q96N66/Q9NQC3	SUN1/EGFR/FBXO45/PSEN1/PEX13/MBOAT7/RTN4	DN/DN/UP/DN/DN/DN/DN
GOBP	GO:0044728	DNA methylation or demethylation	8/485	183/29245	0.011668	0.3592	0.343079	O94776/P27695/P38398/P49711/Q86YP4/Q9H9B1/Q9UH17/Q9Y6K1	MTA2/APEX1/BRCA1/CTCF/GATAD2A/EHMT1/APOBEC3B/DNMT3A	DN/UP/UP/UP/UP/UP/DN/UP
GOBP	GO:0006476	protein deacetylation	9/485	221/29245	0.0119031	0.363744	0.347419	O94776/Q13330/Q13547/Q13627/Q6KC79/Q86YP4/Q8IZ40/Q96EB6/Q96ST3	MTA2/MTA1/HDAC1/DYRK1A/NIPBL/GATAD2A/RCOR2/SIRT1/SIN3A	DN/UP/UP/UP/UP/UP/UP/UP/UP
GOBP	GO:0070884	regulation of calcineurin-NFAT signaling cascade	5/485	83/29245	0.0123913	0.372613	0.35589	P19634/P23634/Q14192/Q99653/Q9NSB8	SLC9A1/ATP2B4/FHL2/CHP1/HOMER2	DN/DN/DN/DN/DN
GOBP	GO:0006611	protein export from nucleus	6/485	115/29245	0.0124623	0.372613	0.35589	P27797/P35813/P62826/Q99653/Q9HAV4/Q9UKK6	CALR/PPM1A/RAN/CHP1/XPO5/NXT1	DN/UP/UP/DN/UP/UP
GOBP	GO:1903051	negative regulation of proteolysis involved in cellular protein catabolic process	6/485	115/29245	0.0124623	0.372613	0.35589	O00560/P49768/P60520/P68400/Q8N488/Q9GZU8	SDCBP/PSEN1/GABARAPL2/CSNK2A1/RYBP/FAM192A	DN/DN/UP/UP/DN/UP
GOBP	GO:1901136	carbohydrate derivative catabolic process	11/485	303/29245	0.0129319	0.378061	0.361093	O95989/P00492/P04062/P07686/P16278/P19971/Q53HV7/Q99519/Q9NV35/Q9UH17/Q9UKM7	NUDT3/HPRT1/GBA/HEXB/GLB1/TYMP/SMUG1/NEU1/NUDT15/APOBEC3B/MAN1B1	UP/UP/DN/DN/DN/DN/UP/DN/UP/DN/DN
GOBP	GO:0106056	regulation of calcineurin-mediated signaling	5/485	84/29245	0.0130011	0.378061	0.361093	P19634/P23634/Q14192/Q99653/Q9NSB8	SLC9A1/ATP2B4/FHL2/CHP1/HOMER2	DN/DN/DN/DN/DN
GOBP	GO:0016575	histone deacetylation	8/485	187/29245	0.0131555	0.378061	0.361093	O94776/Q13330/Q13547/Q6KC79/Q86YP4/Q8IZ40/Q96EB6/Q96ST3	MTA2/MTA1/HDAC1/NIPBL/GATAD2A/RCOR2/SIRT1/SIN3A	DN/UP/UP/UP/UP/UP/UP/UP
GOBP	GO:0006167	AMP biosynthetic process	3/485	30/29245	0.0132028	0.378061	0.361093	P00492/P22102/Q06203	HPRT1/GART/PPAT	UP/UP/UP
GOBP	GO:0006177	GMP biosynthetic process	3/485	30/29245	0.0132028	0.378061	0.361093	P00492/P22102/Q06203	HPRT1/GART/PPAT	UP/UP/UP
GOBP	GO:0043518	negative regulation of DNA damage response, signal transduction by p53 class mediator	3/485	30/29245	0.0132028	0.378061	0.361093	O60341/Q13627/Q96EB6	KDM1A/DYRK1A/SIRT1	UP/UP/UP
GOBP	GO:0046967	cytosol to endoplasmic reticulum transport	2/485	11/29245	0.0136717	0.378061	0.361093	Q03518/Q03519	TAP1/TAP2	DN/DN
GOBP	GO:0097240	chromosome attachment to the nuclear envelope	2/485	11/29245	0.0136717	0.378061	0.361093	O94901/P02545	SUN1/LMNA	DN/DN
GOBP	GO:1903551	regulation of extracellular exosome assembly	2/485	11/29245	0.0136717	0.378061	0.361093	O00560/P18827	SDCBP/SDC1	DN/DN
GOBP	GO:0021885	forebrain cell migration	7/485	152/29245	0.013702	0.378061	0.361093	O94901/P00533/P0C2W1/P49768/Q92968/Q96N66/Q9NQC3	SUN1/EGFR/FBXO45/PSEN1/PEX13/MBOAT7/RTN4	DN/DN/UP/DN/DN/DN/DN
GOBP	GO:0035195	miRNA-mediated gene silencing	7/485	152/29245	0.013702	0.378061	0.361093	P00533/P62826/Q15633/Q9BWF3/Q9HAV4/Q9HCJ0/Q9UIV1	EGFR/RAN/TARBP2/RBM4/XPO5/TNRC6C/CNOT7	DN/UP/UP/UP/UP/UP/UP
GOBP	GO:0010212	response to ionizing radiation	11/485	306/29245	0.0138254	0.378061	0.361093	O15516/O60341/P38398/P46937/Q13330/Q6KC79/Q70UQ0/Q96EB6/Q99504/Q9NVH2/Q9Y6K1	CLOCK/KDM1A/BRCA1/YAP1 /MTA1/NIPBL/IKBIP/SIRT1/EYA3/INTS7/DNMT3A	DN/UP/UP/DN/UP/UP/DN/UP/UP/UP/UP
GOBP	GO:0019082	viral protein processing	4/485	56/29245	0.013918	0.378061	0.361093	P27824/Q13724/Q9UKM7/Q9UM21	CANX/MOGS/MAN1B1/MGAT4A	DN/DN/DN/DN
GOBP	GO:0050686	negative regulation of mRNA processing	4/485	56/29245	0.013918	0.378061	0.361093	P38159/P50750/Q13627/Q8WXF0	RBMX/CDK9/DYRK1A/SRSF12	UP/DN/UP/UP
GOBP	GO:0021694	cerebellar Purkinje cell layer formation	3/485	31/29245	0.0144407	0.384716	0.367449	P04062/Q15751/Q9UPW5	GBA/HERC1/AGTPBP1	DN/DN/UP
GOBP	GO:0034501	protein localization to kinetochore	3/485	31/29245	0.0144407	0.384716	0.367449	O43684/Q9H081/Q9P258	BUB3/MIS12/RCC2	UP/DN/UP
GOBP	GO:1903083	protein localization to condensed chromosome	3/485	31/29245	0.0144407	0.384716	0.367449	O43684/Q9H081/Q9P258	BUB3/MIS12/RCC2	UP/DN/UP
GOBP	GO:0018022	peptidyl-lysine methylation	10/485	268/29245	0.0145797	0.385945	0.368623	O60341/O95568/P02545/P10242/P38398/Q8WXB1/Q96EB6/Q96EZ8/Q9BZ95/Q9H9B1	KDM1A/METTL18/LMNA/MYB/BRCA1/METTL21A/SIRT1/MCRS1/NSD3/EHMT1	UP/DN/DN/UP/UP/UP/UP/UP/UP/UP
GOBP	GO:0006304	DNA modification	9/485	229/29245	0.0147143	0.386255	0.368919	O94776/P27695/P38398/P49711/Q53HV7/Q86YP4/Q9H9B1/Q9UH17/Q9Y6K1	MTA2/APEX1/BRCA1/CTCF/SMUG1/GATAD2A/EHMT1/APOBEC3B/DNMT3A	DN/UP/UP/UP/UP/UP/UP/DN/UP
GOBP	GO:0031440	regulation of mRNA 3'-end processing	4/485	57/29245	0.0147773	0.386255	0.368919	O43809/P50750/Q16630/Q69YN4	NUDT21/CDK9/CPSF6/VIRMA	UP/DN/UP/UP
GOBP	GO:0046479	glycosphingolipid catabolic process	3/485	32/29245	0.0157422	0.390291	0.372774	P04062/P07686/Q99519	GBA/HEXB/NEU1	DN/DN/DN
GOBP	GO:0051938	L-glutamate import	3/485	32/29245	0.0157422	0.390291	0.372774	P05556/P49768/Q9UPY5	ITGB1/PSEN1/SLC7A11	DN/DN/DN
GOBP	GO:0098712	L-glutamate import across plasma membrane	3/485	32/29245	0.0157422	0.390291	0.372774	P05556/P49768/Q9UPY5	ITGB1/PSEN1/SLC7A11	DN/DN/DN
GOBP	GO:0051607	defense response to virus	15/485	484/29245	0.0160396	0.390291	0.372774	O75575/P00973/P05423/P32455/Q15633/Q7Z2W4/Q92841/Q96ST3/Q9BRZ2/Q9H1D9/Q9H1Y0/Q9P2E3/Q9UH17/Q9UIV1/Q9Y3E7	CRCP/OAS1/POLR3D/GBP1/TARBP2/ZC3HAV1/DDX17/SIN3A/TRIM56/POLR3F/ATG5/ZNFX1/APOBEC3B/CNOT7/CHMP3	UP/DN/UP/DN/UP/UP/UP/UP/DN/UP/DN/DN/DN/UP/DN
GOBP	GO:0002265	astrocyte activation involved in immune response	2/485	12/29245	0.0162276	0.390291	0.372774	P28799/P49768	GRN/PSEN1	DN/DN
GOBP	GO:0006621	protein retention in ER lumen	2/485	12/29245	0.0162276	0.390291	0.372774	O43292/P24390	GPAA1/KDELR1	DN/DN
GOBP	GO:0070432	regulation of nucleotide-binding oligomerization domain containing 2 signaling pathway	2/485	12/29245	0.0162276	0.390291	0.372774	Q8N697/Q96RT1	SLC15A4/ERBIN	DN/DN
GOBP	GO:0071971	extracellular exosome assembly	2/485	12/29245	0.0162276	0.390291	0.372774	O00560/P18827	SDCBP/SDC1	DN/DN
GOBP	GO:1905908	positive regulation of amyloid fibril formation	2/485	12/29245	0.0162276	0.390291	0.372774	P10909/P49768	CLU/PSEN1	DN/DN
GOBP	GO:0140546	defense response to symbiont	15/485	485/29245	0.0163095	0.390291	0.372774	O75575/P00973/P05423/P32455/Q15633/Q7Z2W4/Q92841/Q96ST3/Q9BRZ2/Q9H1D9/Q9H1Y0/Q9P2E3/Q9UH17/Q9UIV1/Q9Y3E7	CRCP/OAS1/POLR3D/GBP1/TARBP2/ZC3HAV1/DDX17/SIN3A/TRIM56/POLR3F/ATG5/ZNFX1/APOBEC3B/CNOT7/CHMP3	UP/DN/UP/DN/UP/UP/UP/UP/DN/UP/DN/DN/DN/UP/DN
GOBP	GO:0030834	regulation of actin filament depolymerization	5/485	89/29245	0.0163549	0.390291	0.372774	P47756/P52907/Q96GD0/Q9NZR1/Q9NYL9	CAPZB/CAPZA1/PDXP/TMOD2/TMOD3	DN/DN/UP/UP/DN
GOBP	GO:0042147	retrograde transport, endosome to Golgi	7/485	158/29245	0.0166217	0.390291	0.372774	Q00610/Q13596/Q15836/Q5VIR6/Q8IUD2/Q8N1B4/Q9UID3	CLTC/SNX1/VAMP3/VPS53/ERC1/VPS52/VPS51	DN/DN/DN/UP/DN/UP/UP
GOBP	GO:0031057	negative regulation of histone modification	5/485	90/29245	0.0170884	0.390291	0.372774	O60341/P38398/Q96EB6/Q96ST3/Q9H1Y0	KDM1A/BRCA1/SIRT1/SIN3A/ATG5	UP/UP/UP/UP/DN
GOBP	GO:0072583	clathrin-dependent endocytosis	5/485	90/29245	0.0170884	0.390291	0.372774	P09497/P27824/Q00610/Q96CW1/Q9NZM3	CLTB/CANX/CLTC/AP2M1/ITSN2	DN/DN/DN/DN/UP
GOBP	GO:0048025	negative regulation of mRNA splicing, via spliceosome	3/485	33/29245	0.0171076	0.390291	0.372774	P38159/Q13627/Q8WXF0	RBMX/DYRK1A/SRSF12	UP/UP/UP
GOBP	GO:1903727	positive regulation of phospholipid metabolic process	3/485	33/29245	0.0171076	0.390291	0.372774	O95573/P57729/Q99653	ACSL3/RAB38/CHP1	DN/UP/DN
GOBP	GO:0043966	histone H3 acetylation	6/485	124/29245	0.0174948	0.390291	0.372774	P38398/P49848/Q96EB6/Q96ST3/Q9NPA8/Q9UPT9	BRCA1/TAF6/SIRT1/SIN3A/ENY2/USP22	UP/UP/UP/UP/UP/UP
GOBP	GO:0055001	muscle cell development	12/485	359/29245	0.0175161	0.390291	0.372774	O60341/P02545/P05556/P09493/P11413/P18827/Q14192/Q15124/Q9H1Y0/Q9NZM1/Q9NZR1/Q9NYL9	KDM1A/LMNA/ITGB1/TPM1/G6PD/SDC1/FHL2/PGM5/ATG5/MYOF/TMOD2/TMOD3	UP/DN/DN/DN/DN/DN/DN/DN/DN/DN/UP/DN
GOBP	GO:0043543	protein acylation	14/485	446/29245	0.0177511	0.390291	0.372774	O15516/O94805/O96019/P35813/P38398/P49711/P49848/Q96EB6/Q96EZ8/Q96ST3/Q9GZZ1/Q9H1Y0/Q9NPA8/Q9UPT9	CLOCK/ACTL6B/ACTL6A/PPM1A/BRCA1/CTCF/TAF6/SIRT1/MCRS1/SIN3A/NAA50/ATG5/ENY2/USP22	DN/UP/UP/UP/UP/UP/UP/UP/UP/UP/UP/DN/UP/UP
GOBP	GO:0016482	cytosolic transport	11/485	318/29245	0.0178728	0.390291	0.372774	Q00610/Q13596/Q15836/Q5VIR6/Q8IUD2/Q8N1B4/Q96NW4/Q99570/Q9NVJ2/Q9UID3/Q9Y3E7	CLTC/SNX1/VAMP3/VPS53/ERC1/VPS52/ANKRD27/PIK3R4/ARL8B/VPS51/CHMP3	DN/DN/DN/UP/DN/UP/UP/DN/DN/UP/DN
GOBP	GO:0021987	cerebral cortex development	9/485	237/29245	0.0179872	0.390291	0.372774	O60341/O94901/P00533/P0C2W1/P22102/P49768/Q92968/Q96N66/Q9NQC3	KDM1A/SUN1/EGFR/FBXO45/GART/PSEN1/PEX13/MBOAT7/RTN4	UP/DN/DN/UP/UP/DN/DN/DN/DN
GOBP	GO:0035601	protein deacylation	9/485	237/29245	0.0179872	0.390291	0.372774	O94776/Q13330/Q13547/Q13627/Q6KC79/Q86YP4/Q8IZ40/Q96EB6/Q96ST3	MTA2/MTA1/HDAC1/DYRK1A/NIPBL/GATAD2A/RCOR2/SIRT1/SIN3A	DN/UP/UP/UP/UP/UP/UP/UP/UP
GOBP	GO:0042246	tissue regeneration	6/485	125/29245	0.0181286	0.390291	0.372774	P00747/P46937/P58107/Q13444/Q14118/Q15633	PLG/YAP1 /EPPK1/ADAM15/DAG1/TARBP2	UP/DN/DN/DN/DN/UP
GOBP	GO:0006450	regulation of translational fidelity	3/485	34/29245	0.0185371	0.390291	0.372774	Q86U90/Q8TEA8/Q9BTE6	YRDC/DTD1/AARSD1	UP/UP/UP
GOBP	GO:0061684	chaperone-mediated autophagy	3/485	34/29245	0.0185371	0.390291	0.372774	P10619/P10909/Q9H1Y0	CTSA/CLU/ATG5	DN/DN/DN
GOBP	GO:2000651	positive regulation of sodium ion transmembrane transporter activity	3/485	34/29245	0.0185371	0.390291	0.372774	P19634/Q99653/Q9Y3S1	SLC9A1/CHP1/WNK2	DN/DN/UP
GOBP	GO:0035194	post-transcriptional gene silencing by RNA	7/485	162/29245	0.018797	0.390291	0.372774	P00533/P62826/Q15633/Q9BWF3/Q9HAV4/Q9HCJ0/Q9UIV1	EGFR/RAN/TARBP2/RBM4/XPO5/TNRC6C/CNOT7	DN/UP/UP/UP/UP/UP/UP
GOBP	GO:0038127	ERBB signaling pathway	9/485	239/29245	0.0188821	0.390291	0.372774	O43639/P00533/P29353/P49768/P56199/Q13480/Q92600/Q96RT1/Q9NQC3	NCK2/EGFR/SHC1/PSEN1/ITGA1/GAB1/CNOT9/ERBIN/RTN4	UP/DN/DN/DN/DN/DN/UP/DN/DN
GOBP	GO:1905477	positive regulation of protein localization to membrane	8/485	200/29245	0.0189496	0.390291	0.372774	O95573/P00533/P04626/P05556/P23634/Q14696/Q99653/Q9GZY8	ACSL3/EGFR/ERBB2/ITGB1/ATP2B4/MESD/CHP1/MFF	DN/DN/DN/DN/DN/DN/DN/DN
GOBP	GO:0002036	regulation of L-glutamate import across plasma membrane	2/485	13/29245	0.0189699	0.390291	0.372774	P05556/P49768	ITGB1/PSEN1	DN/DN
GOBP	GO:0019367	fatty acid elongation, saturated fatty acid	2/485	13/29245	0.0189699	0.390291	0.372774	Q9BW60/Q9NYP7	ELOVL1/ELOVL5	DN/DN
GOBP	GO:0019368	fatty acid elongation, unsaturated fatty acid	2/485	13/29245	0.0189699	0.390291	0.372774	Q9BW60/Q9NYP7	ELOVL1/ELOVL5	DN/DN
GOBP	GO:0034625	fatty acid elongation, monounsaturated fatty acid	2/485	13/29245	0.0189699	0.390291	0.372774	Q9BW60/Q9NYP7	ELOVL1/ELOVL5	DN/DN
GOBP	GO:0034626	fatty acid elongation, polyunsaturated fatty acid	2/485	13/29245	0.0189699	0.390291	0.372774	Q9BW60/Q9NYP7	ELOVL1/ELOVL5	DN/DN
GOBP	GO:0035442	dipeptide transmembrane transport	2/485	13/29245	0.0189699	0.390291	0.372774	Q8N697/Q9UPY5	SLC15A4/SLC7A11	DN/DN
GOBP	GO:0042938	dipeptide transport	2/485	13/29245	0.0189699	0.390291	0.372774	Q8N697/Q9UPY5	SLC15A4/SLC7A11	DN/DN
GOBP	GO:0046784	viral mRNA export from host cell nucleus	2/485	13/29245	0.0189699	0.390291	0.372774	Q86W42/Q96J01	THOC6/THOC3	UP/UP
GOBP	GO:0061518	microglial cell proliferation	2/485	13/29245	0.0189699	0.390291	0.372774	P04062/P10909	GBA/CLU	DN/DN
GOBP	GO:0090241	negative regulation of histone H4 acetylation	2/485	13/29245	0.0189699	0.390291	0.372774	Q96EB6/Q9H1Y0	SIRT1/ATG5	UP/DN
GOBP	GO:0150093	amyloid-beta clearance by transcytosis	2/485	13/29245	0.0189699	0.390291	0.372774	Q00610/Q15907	CLTC/RAB11B	DN/DN
GOBP	GO:1903232	melanosome assembly	2/485	13/29245	0.0189699	0.390291	0.372774	P57729/Q13637	RAB38/RAB32	UP/DN
GOBP	GO:1903332	regulation of protein folding	2/485	13/29245	0.0189699	0.390291	0.372774	P28799/Q9Y2G5	GRN/POFUT2	DN/DN
GOBP	GO:2000481	positive regulation of cAMP-dependent protein kinase activity	2/485	13/29245	0.0189699	0.390291	0.372774	P23634/Q96EB6	ATP2B4/SIRT1	DN/UP
GOBP	GO:0031032	actomyosin structure organization	13/485	407/29245	0.0192526	0.394157	0.376467	O60504/P05556/P08134/P09493/P16949/P19634/Q15124/Q15942/Q7Z406/Q99439/Q9NQW6/Q9NZR1/Q9NYL9	SORBS3/ITGB1/RHOC/TPM1/STMN1/SLC9A1/PGM5/ZYX/MYH14/CNN2/ANLN/TMOD2/TMOD3	DN/DN/DN/DN/UP/DN/DN/DN/DN/DN/DN/UP/DN
GOBP	GO:0051028	mRNA transport	8/485	201/29245	0.0194602	0.396453	0.37866	O00148/O60282/P78406/Q14493/Q86W42/Q96J01/Q9NPA8/Q9UKK6	DDX39A/KIF5C/RAE1/SLBP/THOC6/THOC3/ENY2/NXT1	UP/UP/UP/UP/UP/UP/UP/UP
GOBP	GO:0043687	post-translational protein modification	4/485	62/29245	0.0195726	0.396799	0.37899	Q32P28/Q8NBK3/Q9H1Y0/Q9UPW5	P3H1/SUMF1/ATG5/AGTPBP1	DN/DN/DN/UP
GOBP	GO:0071479	cellular response to ionizing radiation	7/485	164/29245	0.0199562	0.398261	0.380386	O15516/O60341/P38398/P46937/Q6KC79/Q96EB6/Q9NVH2	CLOCK/KDM1A/BRCA1/YAP1 /NIPBL/SIRT1/INTS7	DN/UP/UP/DN/UP/UP/UP
GOBP	GO:0007173	epidermal growth factor receptor signaling pathway	8/485	202/29245	0.0199804	0.398261	0.380386	O43639/P00533/P29353/P49768/P56199/Q13480/Q92600/Q96RT1	NCK2/EGFR/SHC1/PSEN1/ITGA1/GAB1/CNOT9/ERBIN	UP/DN/DN/DN/DN/DN/UP/DN
GOBP	GO:0019377	glycolipid catabolic process	3/485	35/29245	0.0200309	0.398261	0.380386	P04062/P07686/Q99519	GBA/HEXB/NEU1	DN/DN/DN
GOBP	GO:0046040	IMP metabolic process	3/485	35/29245	0.0200309	0.398261	0.380386	P00492/P22102/Q06203	HPRT1/GART/PPAT	UP/UP/UP
GOBP	GO:0061077	chaperone-mediated protein folding	6/485	128/29245	0.0201239	0.398261	0.380386	P10909/P13667/P23284/P68400/Q32P28/Q9HCN8	CLU/PDIA4/PPIB/CSNK2A1/P3H1/SDF2L1	DN/DN/DN/UP/DN/DN
GOBP	GO:0060765	regulation of androgen receptor signaling pathway	4/485	63/29245	0.0206337	0.406416	0.388176	O60341/Q13547/Q96EB6/Q9UBS8	KDM1A/HDAC1/SIRT1/RNF14	UP/UP/UP/UP
GOBP	GO:0051701	biological process involved in interaction with host	12/485	368/29245	0.0207857	0.407479	0.389191	P00533/P05362/P05556/P07237/P09382/P13591/Q14118/Q15223/Q86W42/Q96J01/Q9NVJ2/Q9Y3E7	EGFR/ICAM1/ITGB1/P4HB/LGALS1/NCAM1/DAG1/NECTIN1/THOC6/THOC3/ARL8B/CHMP3	DN/DN/DN/DN/DN/UP/DN/UP/UP/UP/DN/DN
GOBP	GO:0034205	amyloid-beta formation	5/485	95/29245	0.0210825	0.410885	0.392444	P10909/P49768/Q13627/Q92542/Q9NQC3	CLU/PSEN1/DYRK1A/NCSTN/RTN4	DN/DN/UP/DN/DN
GOBP	GO:0098732	macromolecule deacylation	9/485	244/29245	0.0212602	0.410885	0.392444	O94776/Q13330/Q13547/Q13627/Q6KC79/Q86YP4/Q8IZ40/Q96EB6/Q96ST3	MTA2/MTA1/HDAC1/DYRK1A/NIPBL/GATAD2A/RCOR2/SIRT1/SIN3A	DN/UP/UP/UP/UP/UP/UP/UP/UP
GOBP	GO:0043484	regulation of RNA splicing	10/485	285/29245	0.0213587	0.410885	0.392444	P14866/P38159/Q09666/Q13627/Q8WXF0/Q92841/Q92879/Q96S94/Q9BWF3/Q9H6T0	HNRNPL/RBMX/AHNAK/DYRK1A/SRSF12/DDX17/CELF1/CCNL2/RBM4/ESRP2	UP/UP/DN/UP/UP/UP/UP/UP/UP/DN
GOBP	GO:0021692	cerebellar Purkinje cell layer morphogenesis	3/485	36/29245	0.021589	0.410885	0.392444	P04062/Q15751/Q9UPW5	GBA/HERC1/AGTPBP1	DN/DN/UP
GOBP	GO:0000389	mRNA 3'-splice site recognition	2/485	14/29245	0.0218915	0.410885	0.392444	Q12874/Q15428	SF3A3/SF3A2	UP/UP
GOBP	GO:0021932	hindbrain radial glia guided cell migration	2/485	14/29245	0.0218915	0.410885	0.392444	P05556/Q9P2R6	ITGB1/RERE	DN/UP
GOBP	GO:0031293	membrane protein intracellular domain proteolysis	2/485	14/29245	0.0218915	0.410885	0.392444	Q13443/Q92542	ADAM9/NCSTN	DN/DN
GOBP	GO:0034085	establishment of sister chromatid cohesion	2/485	14/29245	0.0218915	0.410885	0.392444	Q6KC79/Q9GZZ1	NIPBL/NAA50	UP/UP
GOBP	GO:0060050	positive regulation of protein glycosylation	2/485	14/29245	0.0218915	0.410885	0.392444	Q99653/Q9Y6D6	CHP1/ARFGEF1	DN/DN
GOBP	GO:0030042	actin filament depolymerization	5/485	96/29245	0.0219482	0.410885	0.392444	P47756/P52907/Q96GD0/Q9NZR1/Q9NYL9	CAPZB/CAPZA1/PDXP/TMOD2/TMOD3	DN/DN/UP/UP/DN
GOBP	GO:0055002	striated muscle cell development	6/485	131/29245	0.0222634	0.414917	0.396295	P05556/P09493/P18827/Q15124/Q9NZR1/Q9NYL9	ITGB1/TPM1/SDC1/PGM5/TMOD2/TMOD3	DN/DN/DN/DN/UP/DN
GOBP	GO:0033619	membrane protein proteolysis	5/485	97/29245	0.0228366	0.422255	0.403304	P38159/P49768/Q13443/Q14118/Q92542	RBMX/PSEN1/ADAM9/DAG1/NCSTN	UP/DN/DN/DN/DN
GOBP	GO:0051569	regulation of histone H3-K4 methylation	4/485	65/29245	0.0228603	0.422255	0.403304	O60341/P10242/P38398/Q96EZ8	KDM1A/MYB/BRCA1/MCRS1	UP/UP/UP/UP
GOBP	GO:0051693	actin filament capping	4/485	66/29245	0.0240262	0.43815	0.418485	P47756/P52907/Q9NZR1/Q9NYL9	CAPZB/CAPZA1/TMOD2/TMOD3	DN/DN/UP/DN
GOBP	GO:1902275	regulation of chromatin organization	4/485	66/29245	0.0240262	0.43815	0.418485	O60341/Q68D10/Q96JM7/Q96ST3	KDM1A/SPTY2D1/L3MBTL3/SIN3A	UP/UP/UP/UP
GOBP	GO:2001237	negative regulation of extrinsic apoptotic signaling pathway	8/485	210/29245	0.0245039	0.43815	0.418485	P02545/P05362/P38398/P46937/Q04771/Q8WWQ0/Q99504/Q9NVQ4	LMNA/ICAM1/BRCA1/YAP1 /ACVR1/PHIP/EYA3/FAIM	DN/DN/UP/DN/DN/UP/UP/UP
GOBP	GO:0018208	peptidyl-proline modification	5/485	99/29245	0.0246825	0.43815	0.418485	P07237/P23284/P45877/Q32P28/Q8IVL5	P4HB/PPIB/PPIC/P3H1/P3H2	DN/DN/DN/DN/DN
GOBP	GO:0043124	negative regulation of I-kappaB kinase/NF-kappaB signaling	5/485	99/29245	0.0246825	0.43815	0.418485	P35813/Q13547/Q14694/Q96EB6/Q96LW7	PPM1A/HDAC1/USP10/SIRT1/CARD19	UP/UP/UP/UP/DN
GOBP	GO:0035338	long-chain fatty-acyl-CoA biosynthetic process	3/485	38/29245	0.0248986	0.43815	0.418485	O95573/Q9BW60/Q9NYP7	ACSL3/ELOVL1/ELOVL5	DN/DN/DN
GOBP	GO:0032984	protein-containing complex disassembly	13/485	422/29245	0.0249424	0.43815	0.418485	P04062/P16949/P47756/P52907/Q96GD0/Q96GM5/Q99570/Q9H115/Q9H1Y0/Q9NZ72/Q9NZR1/Q9NYL9/Q9Y3E7	GBA/STMN1/CAPZB/CAPZA1/PDXP/SMARCD1/PIK3R4/NAPB/ATG5/STMN3/TMOD2/TMOD3/CHMP3	DN/UP/DN/DN/UP/UP/DN/UP/DN/UP/UP/DN/DN
GOBP	GO:0000492	box C/D snoRNP assembly	2/485	15/29245	0.0249859	0.43815	0.418485	Q15649/Q9UHK0	ZNHIT3/NUFIP1	UP/UP
GOBP	GO:0006189	'de novo' IMP biosynthetic process	2/485	15/29245	0.0249859	0.43815	0.418485	P22102/Q06203	GART/PPAT	UP/UP
GOBP	GO:0007341	penetration of zona pellucida	2/485	15/29245	0.0249859	0.43815	0.418485	P07686/P15291	HEXB/B4GALT1	DN/DN
GOBP	GO:0044417	translocation of molecules into host	2/485	15/29245	0.0249859	0.43815	0.418485	Q86W42/Q96J01	THOC6/THOC3	UP/UP
GOBP	GO:0046836	glycolipid transport	2/485	15/29245	0.0249859	0.43815	0.418485	P07602/P61916	PSAP/NPC2	DN/DN
GOBP	GO:0000038	very long-chain fatty acid metabolic process	4/485	67/29245	0.0252275	0.438684	0.418996	P09110/P51659/Q9BW60/Q9NYP7	ACAA1/HSD17B4/ELOVL1/ELOVL5	DN/DN/DN/DN
GOBP	GO:0097242	amyloid-beta clearance	4/485	67/29245	0.0252275	0.438684	0.418996	P10909/Q00610/Q13547/Q15907	CLU/CLTC/HDAC1/RAB11B	DN/DN/UP/DN
GOBP	GO:0006305	DNA alkylation	6/485	136/29245	0.0261604	0.446424	0.426388	O94776/P38398/P49711/Q86YP4/Q9H9B1/Q9Y6K1	MTA2/BRCA1/CTCF/GATAD2A/EHMT1/DNMT3A	DN/UP/UP/UP/UP/UP
GOBP	GO:0006306	DNA methylation	6/485	136/29245	0.0261604	0.446424	0.426388	O94776/P38398/P49711/Q86YP4/Q9H9B1/Q9Y6K1	MTA2/BRCA1/CTCF/GATAD2A/EHMT1/DNMT3A	DN/UP/UP/UP/UP/UP
GOBP	GO:1903363	negative regulation of cellular protein catabolic process	6/485	136/29245	0.0261604	0.446424	0.426388	O00560/P49768/P60520/P68400/Q8N488/Q9GZU8	SDCBP/PSEN1/GABARAPL2/CSNK2A1/RYBP/FAM192A	DN/DN/UP/UP/DN/UP
GOBP	GO:0016571	histone methylation	10/485	295/29245	0.0262851	0.446424	0.426388	O60341/P02545/P10242/P38398/P49711/Q96EB6/Q96EZ8/Q9BZ95/Q9H9B1/Q9Y5B6	KDM1A/LMNA/MYB/BRCA1/CTCF/SIRT1/MCRS1/NSD3/EHMT1/PAXBP1	UP/DN/UP/UP/UP/UP/UP/UP/UP/DN
GOBP	GO:0007062	sister chromatid cohesion	5/485	101/29245	0.0266217	0.446424	0.426388	O95072/P0CG13/P49711/Q6KC79/Q9GZZ1	REC8/CHTF8/CTCF/NIPBL/NAA50	UP/UP/UP/UP/UP
GOBP	GO:0033173	calcineurin-NFAT signaling cascade	5/485	101/29245	0.0266217	0.446424	0.426388	P19634/P23634/Q14192/Q99653/Q9NSB8	SLC9A1/ATP2B4/FHL2/CHP1/HOMER2	DN/DN/DN/DN/DN
GOBP	GO:0006613	cotranslational protein targeting to membrane	3/485	39/29245	0.0266499	0.446424	0.426388	P43307/P49458/Q15629	SSR1/SRP9/TRAM1	DN/UP/DN
GOBP	GO:0021799	cerebral cortex radially oriented cell migration	4/485	69/29245	0.027737	0.446424	0.426388	O94901/P0C2W1/Q96N66/Q9NQC3	SUN1/FBXO45/MBOAT7/RTN4	DN/UP/DN/DN
GOBP	GO:0060236	regulation of mitotic spindle organization	4/485	69/29245	0.027737	0.446424	0.426388	P78406/Q00610/Q9BTV5/Q9Y3E7	RAE1/CLTC/FSD1/CHMP3	UP/DN/UP/DN
GOBP	GO:0006906	vesicle fusion	7/485	176/29245	0.0279716	0.446424	0.426388	Q15836/Q86Y82/Q969M3/Q96NW4/Q9BZG1/Q9NVJ2/Q9Y3E7	VAMP3/STX12/YIPF5/ANKRD27/RAB34/ARL8B/CHMP3	DN/DN/DN/UP/DN/DN/DN
GOBP	GO:0019318	hexose metabolic process	13/485	429/29245	0.0279861	0.446424	0.426388	P00973/P11413/P15291/P16278/P50053/Q00796/Q01415/Q15124/Q92520/Q96EB6/Q9UBX3/Q9Y2G5/Q9Y4H2	OAS1/G6PD/B4GALT1/GLB1/KHK/SORD/GALK2/PGM5/FAM3C/SIRT1/SLC25A10/POFUT2/IRS2	DN/DN/DN/DN/UP/UP/UP/DN/DN/UP/DN/DN/DN
GOBP	GO:0030258	lipid modification	12/485	385/29245	0.028168	0.446424	0.426388	O14494/P04062/P09110/P34913/P35610/P40939/P51659/Q92968/Q96N66/Q9NUI1/Q9UKG9/Q9Y4H2	PLPP1/GBA/ACAA1/EPHX2/SOAT1/HADHA/HSD17B4/PEX13/MBOAT7/DECR2/CROT/IRS2	DN/DN/DN/UP/DN/UP/DN/DN/DN/DN/DN/DN
GOBP	GO:0000820	regulation of glutamine family amino acid metabolic process	2/485	16/29245	0.0282466	0.446424	0.426388	P23634/Q9UPY5	ATP2B4/SLC7A11	DN/DN
GOBP	GO:0006689	ganglioside catabolic process	2/485	16/29245	0.0282466	0.446424	0.426388	P07686/Q99519	HEXB/NEU1	DN/DN
GOBP	GO:0007220	Notch receptor processing	2/485	16/29245	0.0282466	0.446424	0.426388	P49768/Q92542	PSEN1/NCSTN	DN/DN
GOBP	GO:0010616	negative regulation of cardiac muscle adaptation	2/485	16/29245	0.0282466	0.446424	0.426388	P02545/P23634	LMNA/ATP2B4	DN/DN
GOBP	GO:0046654	tetrahydrofolate biosynthetic process	2/485	16/29245	0.0282466	0.446424	0.426388	P11586/P22102	MTHFD1/GART	UP/UP
GOBP	GO:0075522	IRES-dependent viral translational initiation	2/485	16/29245	0.0282466	0.446424	0.426388	O00303/Q9ULC4	EIF3F/MCTS1	DN/UP
GOBP	GO:0097292	XMP metabolic process	2/485	16/29245	0.0282466	0.446424	0.426388	P22102/Q06203	GART/PPAT	UP/UP
GOBP	GO:0097293	XMP biosynthetic process	2/485	16/29245	0.0282466	0.446424	0.426388	P22102/Q06203	GART/PPAT	UP/UP
GOBP	GO:0097294	'de novo' XMP biosynthetic process	2/485	16/29245	0.0282466	0.446424	0.426388	P22102/Q06203	GART/PPAT	UP/UP
GOBP	GO:1903243	negative regulation of cardiac muscle hypertrophy in response to stress	2/485	16/29245	0.0282466	0.446424	0.426388	P02545/P23634	LMNA/ATP2B4	DN/DN
GOBP	GO:1990414	replication-born double-strand break repair via sister chromatid exchange	2/485	16/29245	0.0282466	0.446424	0.426388	O95072/Q6KC79	REC8/NIPBL	UP/UP
GOBP	GO:0006349	regulation of gene expression by genomic imprinting	3/485	40/29245	0.0284654	0.446424	0.426388	P38398/P49711/Q9Y6K1	BRCA1/CTCF/DNMT3A	UP/UP/UP
GOBP	GO:0006491	N-glycan processing	3/485	40/29245	0.0284654	0.446424	0.426388	P14314/Q9UKM7/Q9UM21	PRKCSH/MAN1B1/MGAT4A	DN/DN/DN
GOBP	GO:0090239	regulation of histone H4 acetylation	3/485	40/29245	0.0284654	0.446424	0.426388	P38398/Q96EB6/Q9H1Y0	BRCA1/SIRT1/ATG5	UP/UP/DN
GOBP	GO:0033059	cellular pigmentation	5/485	103/29245	0.0286554	0.447714	0.42762	P57729/Q13637/Q15907/Q96NW4/Q9H0F7	RAB38/RAB32/RAB11B/ANKRD27/ARL6	UP/DN/DN/UP/UP
GOBP	GO:0009156	ribonucleoside monophosphate biosynthetic process	4/485	70/29245	0.0290456	0.45211	0.431819	P00492/P22102/P60891/Q06203	HPRT1/GART/PRPS1/PPAT	UP/UP/UP/UP
GOBP	GO:0030837	negative regulation of actin filament polymerization	5/485	104/29245	0.0297081	0.460697	0.440021	P47756/P52907/Q9NZR1/Q9NYL9/Q9Y6D6	CAPZB/CAPZA1/TMOD2/TMOD3/ARFGEF1	DN/DN/UP/DN/DN
GOBP	GO:0009168	purine ribonucleoside monophosphate biosynthetic process	3/485	41/29245	0.030345	0.464344	0.443504	P00492/P22102/Q06203	HPRT1/GART/PPAT	UP/UP/UP
GOBP	GO:0061436	establishment of skin barrier	3/485	41/29245	0.030345	0.464344	0.443504	P16949/Q86YZ3/Q9BW60	STMN1/HRNR/ELOVL1	UP/DN/DN
GOBP	GO:1902307	positive regulation of sodium ion transmembrane transport	3/485	41/29245	0.030345	0.464344	0.443504	P19634/Q99653/Q9Y3S1	SLC9A1/CHP1/WNK2	DN/DN/UP
GOBP	GO:0016574	histone ubiquitination	4/485	71/29245	0.0303902	0.464344	0.443504	O60341/P50750/Q8N488/Q9UPT9	KDM1A/CDK9/RYBP/USP22	UP/DN/DN/UP
GOBP	GO:0000070	mitotic sister chromatid segregation	10/485	303/29245	0.0307744	0.468492	0.447466	O43684/O95072/P0CG13/P49454/P62826/Q6KC79/Q9GZZ1/Q9H081/Q9P2S5/Q9Y3E7	BUB3/REC8/CHTF8/CENPF/RAN/NIPBL/NAA50/MIS12/WRAP73/CHMP3	UP/UP/UP/UP/UP/UP/UP/DN/UP/DN
GOBP	GO:0006888	endoplasmic reticulum to Golgi vesicle-mediated transport	8/485	220/29245	0.031109	0.471858	0.450681	P24390/Q12907/Q13445/Q969M3/Q9BVK6/Q9UHQ4/Q9UL33/Q9Y3B3	KDELR1/LMAN2/TMED1/YIPF5/TMED9/BCAP29/TRAPPC2L/TMED7	DN/DN/DN/DN/DN/DN/UP/DN
GOBP	GO:0000491	small nucleolar ribonucleoprotein complex assembly	2/485	17/29245	0.0316671	0.473127	0.451892	Q15649/Q9UHK0	ZNHIT3/NUFIP1	UP/UP
GOBP	GO:0002428	antigen processing and presentation of peptide antigen via MHC class Ib	2/485	17/29245	0.0316671	0.473127	0.451892	P61769/Q03519	B2M/TAP2	DN/DN
GOBP	GO:0035278	miRNA-mediated gene silencing by inhibition of translation	2/485	17/29245	0.0316671	0.473127	0.451892	Q9BWF3/Q9HCJ0	RBM4/TNRC6C	UP/UP
GOBP	GO:0036444	calcium import into the mitochondrion	2/485	17/29245	0.0316671	0.473127	0.451892	Q8IYU8/Q8NE86	MICU2/MCU	DN/DN
GOBP	GO:0032728	positive regulation of interferon-beta production	4/485	72/29245	0.031771	0.473127	0.451892	P00973/P05423/Q9BRZ2/Q9H1D9	OAS1/POLR3D/TRIM56/POLR3F	DN/UP/DN/UP
GOBP	GO:0090174	organelle membrane fusion	7/485	181/29245	0.0318757	0.473127	0.451892	Q15836/Q86Y82/Q969M3/Q96NW4/Q9BZG1/Q9NVJ2/Q9Y3E7	VAMP3/STX12/YIPF5/ANKRD27/RAB34/ARL8B/CHMP3	DN/DN/DN/UP/DN/DN/DN
GOBP	GO:0098813	nuclear chromosome segregation	14/485	483/29245	0.0320408	0.473885	0.452617	O43684/O94901/O95072/P0CG13/P49454/P49711/P62826/Q6KC79/Q92791/Q9GZZ1/Q9H081/Q9P258/Q9P2S5/Q9Y3E7	BUB3/SUN1/REC8/CHTF8/CENPF/CTCF/RAN/NIPBL/P3H4/NAA50/MIS12/RCC2/WRAP73/CHMP3	UP/DN/UP/UP/UP/UP/UP/UP/DN/UP/DN/UP/UP/DN
GOBP	GO:0051571	positive regulation of histone H3-K4 methylation	3/485	42/29245	0.0322883	0.475852	0.454495	P10242/P38398/Q96EZ8	MYB/BRCA1/MCRS1	UP/UP/UP
GOBP	GO:0006998	nuclear envelope organization	5/485	107/29245	0.0330111	0.482379	0.460729	O94901/P02545/P63279/Q99986/Q9Y3E7	SUN1/LMNA/UBE2I/VRK1/CHMP3	DN/DN/UP/UP/DN
GOBP	GO:0097720	calcineurin-mediated signaling	5/485	107/29245	0.0330111	0.482379	0.460729	P19634/P23634/Q14192/Q99653/Q9NSB8	SLC9A1/ATP2B4/FHL2/CHP1/HOMER2	DN/DN/DN/DN/DN
GOBP	GO:0030835	negative regulation of actin filament depolymerization	4/485	73/29245	0.033188	0.482379	0.460729	P47756/P52907/Q9NZR1/Q9NYL9	CAPZB/CAPZA1/TMOD2/TMOD3	DN/DN/UP/DN
GOBP	GO:0045069	regulation of viral genome replication	6/485	144/29245	0.033293	0.482379	0.460729	P00973/Q15633/Q7Z2W4/Q9P2E3/Q9UH17/Q9UIV1	OAS1/TARBP2/ZC3HAV1/ZNFX1/APOBEC3B/CNOT7	DN/UP/UP/DN/DN/UP
GOBP	GO:0006338	chromatin remodeling	12/485	395/29245	0.0333115	0.482379	0.460729	O94776/O94805/O96019/P10242/Q13330/Q13547/Q68D10/Q86YP4/Q96EZ8/Q96GM5/Q9P2R6/Q9UPW6	MTA2/ACTL6B/ACTL6A/MYB/MTA1/HDAC1/SPTY2D1/GATAD2A/MCRS1/SMARCD1/RERE/SATB2	DN/UP/UP/UP/UP/UP/UP/UP/UP/UP/UP/DN
GOBP	GO:0001778	plasma membrane repair	3/485	43/29245	0.0342951	0.489844	0.467859	Q9NVJ2/Q9NZM1/Q9Y3E7	ARL8B/MYOF/CHMP3	DN/DN/DN
GOBP	GO:0033119	negative regulation of RNA splicing	3/485	43/29245	0.0342951	0.489844	0.467859	P38159/Q13627/Q8WXF0	RBMX/DYRK1A/SRSF12	UP/UP/UP
GOBP	GO:0044242	cellular lipid catabolic process	12/485	397/29245	0.0344158	0.489844	0.467859	P04062/P07686/P09110/P40939/P51659/Q8IY17/Q8NHP8/Q92968/Q99519/Q9NUI1/Q9UKG9/Q9Y4H2	GBA/HEXB/ACAA1/HADHA/HSD17B4/PNPLA6/PLBD2/PEX13/NEU1/DECR2/CROT/IRS2	DN/DN/DN/UP/DN/DN/DN/DN/DN/DN/DN/DN
GOBP	GO:0000819	sister chromatid segregation	11/485	353/29245	0.0346801	0.489844	0.467859	O43684/O95072/P0CG13/P49454/P49711/P62826/Q6KC79/Q9GZZ1/Q9H081/Q9P2S5/Q9Y3E7	BUB3/REC8/CHTF8/CENPF/CTCF/RAN/NIPBL/NAA50/MIS12/WRAP73/CHMP3	UP/UP/UP/UP/UP/UP/UP/UP/DN/UP/DN
GOBP	GO:0006072	glycerol-3-phosphate metabolic process	2/485	18/29245	0.0352414	0.489844	0.467859	Q53EU6/Q6NUI2	GPAT3/GPAT2	DN/UP
GOBP	GO:0009396	folic acid-containing compound biosynthetic process	2/485	18/29245	0.0352414	0.489844	0.467859	P11586/P22102	MTHFD1/GART	UP/UP
GOBP	GO:0033182	regulation of histone ubiquitination	2/485	18/29245	0.0352414	0.489844	0.467859	O60341/P50750	KDM1A/CDK9	UP/DN
GOBP	GO:0033572	transferrin transport	2/485	18/29245	0.0352414	0.489844	0.467859	Q00610/Q15907	CLTC/RAB11B	DN/DN
GOBP	GO:0034163	regulation of toll-like receptor 9 signaling pathway	2/485	18/29245	0.0352414	0.489844	0.467859	Q8N697/Q9NQC3	SLC15A4/RTN4	DN/DN
GOBP	GO:0042983	amyloid precursor protein biosynthetic process	2/485	18/29245	0.0352414	0.489844	0.467859	P35610/Q92542	SOAT1/NCSTN	DN/DN
GOBP	GO:0042984	regulation of amyloid precursor protein biosynthetic process	2/485	18/29245	0.0352414	0.489844	0.467859	P35610/Q92542	SOAT1/NCSTN	DN/DN
GOBP	GO:0099545	trans-synaptic signaling by trans-synaptic complex	2/485	18/29245	0.0352414	0.489844	0.467859	Q14118/Q9Y639	DAG1/NPTN	DN/DN
GOBP	GO:0090224	regulation of spindle organization	4/485	75/29245	0.0361313	0.498789	0.476403	P78406/Q00610/Q9BTV5/Q9Y3E7	RAE1/CLTC/FSD1/CHMP3	UP/DN/UP/DN
GOBP	GO:0045324	late endosome to vacuole transport	3/485	44/29245	0.0363651	0.498789	0.476403	O15243/Q99570/Q9Y3E7	LEPROT/PIK3R4/CHMP3	DN/DN/DN
GOBP	GO:0055012	ventricular cardiac muscle cell differentiation	3/485	44/29245	0.0363651	0.498789	0.476403	P02545/Q14192/Q9H1Y0	LMNA/FHL2/ATG5	DN/DN/DN
GOBP	GO:1904424	regulation of GTP binding	3/485	44/29245	0.0363651	0.498789	0.476403	P16949/Q96LT7/Q9ULG6	STMN1/C9orf72/CCPG1	UP/UP/DN
GOBP	GO:0006164	purine nucleotide biosynthetic process	11/485	357/29245	0.0371366	0.4988	0.476414	O95340/O95573/P00492/P11586/P22102/P60891/Q06203/Q8WVC6/Q96LL9/Q9BW60/Q9NYP7	PAPSS2/ACSL3/HPRT1/MTHFD1/GART/PRPS1/PPAT/DCAKD/DNAJC30/ELOVL1/ELOVL5	DN/DN/UP/UP/UP/UP/UP/UP/DN/DN/DN
GOBP	GO:0002396	MHC protein complex assembly	4/485	76/29245	0.0376577	0.4988	0.476414	O15533/P27797/P30101/P61769	TAPBP/CALR/PDIA3/B2M	DN/DN/DN/DN
GOBP	GO:0002501	peptide antigen assembly with MHC protein complex	4/485	76/29245	0.0376577	0.4988	0.476414	O15533/P27797/P30101/P61769	TAPBP/CALR/PDIA3/B2M	DN/DN/DN/DN
GOBP	GO:0035337	fatty-acyl-CoA metabolic process	4/485	76/29245	0.0376577	0.4988	0.476414	O95573/P51659/Q9BW60/Q9NYP7	ACSL3/HSD17B4/ELOVL1/ELOVL5	DN/DN/DN/DN
GOBP	GO:0061462	protein localization to lysosome	4/485	76/29245	0.0376577	0.4988	0.476414	P10909/Q9H3U5/Q9NQC3/Q9Y2T2	CLU/MFSD1/RTN4/AP3M1	DN/DN/DN/DN
GOBP	GO:0010611	regulation of cardiac muscle hypertrophy	5/485	111/29245	0.0377578	0.4988	0.476414	P02545/P11413/P19634/P23634/P50750	LMNA/G6PD/SLC9A1/ATP2B4/CDK9	DN/DN/DN/DN/DN
GOBP	GO:0009451	RNA modification	9/485	271/29245	0.037909	0.4988	0.476414	O43709/Q5VV42/Q69YN4/Q6P1R4/Q8N1G2/Q8NBA8/Q8TEA1/Q9NRN9/Q9UH17	BUD23/CDKAL1/VIRMA/DUS1L/CMTR1/DTWD2/NSUN6/METTL5/APOBEC3B	UP/DN/UP/UP/UP/DN/UP/UP/DN
GOBP	GO:0033865	nucleoside bisphosphate metabolic process	8/485	229/29245	0.0380155	0.4988	0.476414	O95340/O95573/P51659/Q8WVC6/Q96I99/Q9BW60/Q9NYP7/Q9UKG9	PAPSS2/ACSL3/HSD17B4/DCAKD/SUCLG2/ELOVL1/ELOVL5/CROT	DN/DN/DN/UP/DN/DN/DN/DN
GOBP	GO:0033875	ribonucleoside bisphosphate metabolic process	8/485	229/29245	0.0380155	0.4988	0.476414	O95340/O95573/P51659/Q8WVC6/Q96I99/Q9BW60/Q9NYP7/Q9UKG9	PAPSS2/ACSL3/HSD17B4/DCAKD/SUCLG2/ELOVL1/ELOVL5/CROT	DN/DN/DN/UP/DN/DN/DN/DN
GOBP	GO:0034032	purine nucleoside bisphosphate metabolic process	8/485	229/29245	0.0380155	0.4988	0.476414	O95340/O95573/P51659/Q8WVC6/Q96I99/Q9BW60/Q9NYP7/Q9UKG9	PAPSS2/ACSL3/HSD17B4/DCAKD/SUCLG2/ELOVL1/ELOVL5/CROT	DN/DN/DN/UP/DN/DN/DN/DN
GOBP	GO:0010614	negative regulation of cardiac muscle hypertrophy	3/485	45/29245	0.0384978	0.4988	0.476414	P02545/P11413/P23634	LMNA/G6PD/ATP2B4	DN/DN/DN
GOBP	GO:0035521	monoubiquitinated histone deubiquitination	3/485	45/29245	0.0384978	0.4988	0.476414	P49848/Q9NPA8/Q9UPT9	TAF6/ENY2/USP22	UP/UP/UP
GOBP	GO:0035522	monoubiquitinated histone H2A deubiquitination	3/485	45/29245	0.0384978	0.4988	0.476414	P49848/Q9NPA8/Q9UPT9	TAF6/ENY2/USP22	UP/UP/UP
GOBP	GO:0017185	peptidyl-lysine hydroxylation	2/485	19/29245	0.0389634	0.4988	0.476414	Q02809/Q92791	PLOD1/P3H4	DN/DN
GOBP	GO:0018242	protein O-linked glycosylation via serine	2/485	19/29245	0.0389634	0.4988	0.476414	Q10471/Q6UW63	GALNT2/KDELC1	DN/DN
GOBP	GO:0030656	regulation of vitamin metabolic process	2/485	19/29245	0.0389634	0.4988	0.476414	O60678/Q9NPF0	PRMT3/CD320	UP/DN
GOBP	GO:0044208	'de novo' AMP biosynthetic process	2/485	19/29245	0.0389634	0.4988	0.476414	P22102/Q06203	GART/PPAT	UP/UP
GOBP	GO:0051561	positive regulation of mitochondrial calcium ion concentration	2/485	19/29245	0.0389634	0.4988	0.476414	Q8IYU8/Q8NE86	MICU2/MCU	DN/DN
GOBP	GO:0070424	regulation of nucleotide-binding oligomerization domain containing signaling pathway	2/485	19/29245	0.0389634	0.4988	0.476414	Q8N697/Q96RT1	SLC15A4/ERBIN	DN/DN
GOBP	GO:2000774	positive regulation of cellular senescence	2/485	19/29245	0.0389634	0.4988	0.476414	P61769/Q96EB6	B2M/SIRT1	DN/UP
GOBP	GO:2001256	regulation of store-operated calcium entry	2/485	19/29245	0.0389634	0.4988	0.476414	Q13586/Q9NSB8	STIM1/HOMER2	DN/DN
GOBP	GO:0050435	amyloid-beta metabolic process	5/485	112/29245	0.0390063	0.4988	0.476414	P10909/P49768/Q13627/Q92542/Q9NQC3	CLU/PSEN1/DYRK1A/NCSTN/RTN4	DN/DN/UP/DN/DN
GOBP	GO:0050792	regulation of viral process	9/485	273/29245	0.0394181	0.50252	0.479967	P00973/P07237/P09382/Q15633/Q7Z2W4/Q9H1Y0/Q9P2E3/Q9UH17/Q9UIV1	OAS1/P4HB/LGALS1/TARBP2/ZC3HAV1/ATG5/ZNFX1/APOBEC3B/CNOT7	DN/DN/DN/UP/UP/DN/DN/DN/UP
GOBP	GO:0015931	nucleobase-containing compound transport	11/485	361/29245	0.0397125	0.504725	0.482072	O00148/O60282/P62826/P78406/Q14493/Q16630/Q86W42/Q96J01/Q9HAV4/Q9NPA8/Q9UKK6	DDX39A/KIF5C/RAN/RAE1/SLBP/CPSF6/THOC6/THOC3/XPO5/ENY2/NXT1	UP/UP/UP/UP/UP/UP/UP/UP/UP/UP/UP
GOBP	GO:0006635	fatty acid beta-oxidation	6/485	151/29245	0.0404786	0.506346	0.483621	P09110/P40939/P51659/Q9NUI1/Q9UKG9/Q9Y4H2	ACAA1/HADHA/HSD17B4/DECR2/CROT/IRS2	DN/UP/DN/DN/DN/DN
GOBP	GO:0019079	viral genome replication	8/485	232/29245	0.0405289	0.506346	0.483621	P00973/P23284/Q15633/Q7Z2W4/Q9H1Y0/Q9P2E3/Q9UH17/Q9UIV1	OAS1/PPIB/TARBP2/ZC3HAV1/ATG5/ZNFX1/APOBEC3B/CNOT7	DN/DN/UP/UP/DN/DN/DN/UP
GOBP	GO:0031061	negative regulation of histone methylation	3/485	46/29245	0.0406929	0.506346	0.483621	O60341/P38398/Q96EB6	KDM1A/BRCA1/SIRT1	UP/UP/UP
GOBP	GO:0031445	regulation of heterochromatin assembly	3/485	46/29245	0.0406929	0.506346	0.483621	O60341/Q96JM7/Q96ST3	KDM1A/L3MBTL3/SIN3A	UP/UP/UP
GOBP	GO:0046835	carbohydrate phosphorylation	3/485	46/29245	0.0406929	0.506346	0.483621	P50053/Q01415/Q9Y223	KHK/GALK2/GNE	UP/UP/UP
GOBP	GO:0071467	cellular response to pH	3/485	46/29245	0.0406929	0.506346	0.483621	P19634/Q15907/Q99653	SLC9A1/RAB11B/CHP1	DN/DN/DN
GOBP	GO:0120261	regulation of heterochromatin organization	3/485	46/29245	0.0406929	0.506346	0.483621	O60341/Q96JM7/Q96ST3	KDM1A/L3MBTL3/SIN3A	UP/UP/UP
GOBP	GO:0046390	ribose phosphate biosynthetic process	11/485	363/29245	0.0410459	0.507101	0.484342	O95340/O95573/P00492/P11413/P22102/P60891/Q06203/Q8WVC6/Q96LL9/Q9BW60/Q9NYP7	PAPSS2/ACSL3/HPRT1/G6PD/GART/PRPS1/PPAT/DCAKD/DNAJC30/ELOVL1/ELOVL5	DN/DN/UP/DN/UP/UP/UP/UP/DN/DN/DN
GOBP	GO:0042982	amyloid precursor protein metabolic process	6/485	152/29245	0.0415791	0.507101	0.484342	P10909/P35610/P49768/Q13627/Q92542/Q9NQC3	CLU/SOAT1/PSEN1/DYRK1A/NCSTN/RTN4	DN/DN/DN/UP/DN/DN
GOBP	GO:0050848	regulation of calcium-mediated signaling	6/485	152/29245	0.0415791	0.507101	0.484342	P19634/P23634/P32455/Q14192/Q99653/Q9NSB8	SLC9A1/ATP2B4/GBP1/FHL2/CHP1/HOMER2	DN/DN/DN/DN/DN/DN
GOBP	GO:0017038	protein import	11/485	364/29245	0.0417241	0.507101	0.484342	O43933/P02545/P10909/P49768/P62826/Q53FT3/Q86UA6/Q92968/Q99653/Q9H3M7/Q9UKK6	PEX1/LMNA/CLU/PSEN1/RAN/HIKESHI/RPAIN/PEX13/CHP1/TXNIP/NXT1	UP/DN/DN/DN/UP/UP/UP/DN/DN/UP/UP
GOBP	GO:0005996	monosaccharide metabolic process	13/485	456/29245	0.0422894	0.507101	0.484342	P00973/P11413/P15291/P16278/P50053/Q00796/Q01415/Q15124/Q92520/Q96EB6/Q9UBX3/Q9Y2G5/Q9Y4H2	OAS1/G6PD/B4GALT1/GLB1/KHK/SORD/GALK2/PGM5/FAM3C/SIRT1/SLC25A10/POFUT2/IRS2	DN/DN/DN/DN/UP/UP/UP/DN/DN/UP/DN/DN/DN
GOBP	GO:0000731	DNA synthesis involved in DNA repair	4/485	79/29245	0.0424559	0.507101	0.484342	P28340/P40938/Q14694/Q96EB6	POLD1/RFC3/USP10/SIRT1	UP/UP/UP/UP
GOBP	GO:0009062	fatty acid catabolic process	7/485	193/29245	0.0426882	0.507101	0.484342	P09110/P40939/P51659/Q92968/Q9NUI1/Q9UKG9/Q9Y4H2	ACAA1/HADHA/HSD17B4/PEX13/DECR2/CROT/IRS2	DN/UP/DN/DN/DN/DN/DN
GOBP	GO:0018026	peptidyl-lysine monomethylation	2/485	20/29245	0.0428273	0.507101	0.484342	O95568/Q9H9B1	METTL18/EHMT1	DN/UP
GOBP	GO:0034379	very-low-density lipoprotein particle assembly	2/485	20/29245	0.0428273	0.507101	0.484342	O95573/P35610	ACSL3/SOAT1	DN/DN
GOBP	GO:0045760	positive regulation of action potential	2/485	20/29245	0.0428273	0.507101	0.484342	P04062/P19634	GBA/SLC9A1	DN/DN
GOBP	GO:0046602	regulation of mitotic centrosome separation	2/485	20/29245	0.0428273	0.507101	0.484342	P43487/Q6P2H3	RANBP1/CEP85	UP/UP
GOBP	GO:0060213	positive regulation of nuclear-transcribed mRNA poly(A) tail shortening	2/485	20/29245	0.0428273	0.507101	0.484342	Q9HCJ0/Q9UIV1	TNRC6C/CNOT7	UP/UP
GOBP	GO:0071389	cellular response to mineralocorticoid stimulus	2/485	20/29245	0.0428273	0.507101	0.484342	P20020/P62826	ATP2B1/RAN	DN/UP
GOBP	GO:1900121	negative regulation of receptor binding	2/485	20/29245	0.0428273	0.507101	0.484342	P61769/Q13444	B2M/ADAM15	DN/DN
GOBP	GO:0009127	purine nucleoside monophosphate biosynthetic process	3/485	47/29245	0.0429499	0.507101	0.484342	P00492/P22102/Q06203	HPRT1/GART/PPAT	UP/UP/UP
GOBP	GO:0035336	long-chain fatty-acyl-CoA metabolic process	3/485	47/29245	0.0429499	0.507101	0.484342	O95573/Q9BW60/Q9NYP7	ACSL3/ELOVL1/ELOVL5	DN/DN/DN
GOBP	GO:0046514	ceramide catabolic process	3/485	47/29245	0.0429499	0.507101	0.484342	P04062/P07686/Q99519	GBA/HEXB/NEU1	DN/DN/DN
GOBP	GO:0060441	epithelial tube branching involved in lung morphogenesis	3/485	47/29245	0.0429499	0.507101	0.484342	P46937/Q14118/Q9H6T0	YAP1 /DAG1/ESRP2	DN/DN/DN
GOBP	GO:1903900	regulation of viral life cycle	8/485	235/29245	0.0431507	0.508029	0.485228	P00973/P07237/P09382/Q15633/Q7Z2W4/Q9P2E3/Q9UH17/Q9UIV1	OAS1/P4HB/LGALS1/TARBP2/ZC3HAV1/ZNFX1/APOBEC3B/CNOT7	DN/DN/DN/UP/UP/DN/DN/UP
GOBP	GO:0008064	regulation of actin polymerization or depolymerization	9/485	278/29245	0.043368	0.509145	0.486294	O15145/O43639/P47756/P52907/Q86WN1/Q96GD0/Q9NZR1/Q9NYL9/Q9Y6D6	ARPC3/NCK2/CAPZB/CAPZA1/FCHSD1/PDXP/TMOD2/TMOD3/ARFGEF1	DN/UP/DN/DN/DN/UP/UP/DN/DN
GOBP	GO:0061025	membrane fusion	9/485	279/29245	0.0441887	0.512142	0.489157	Q15836/Q86Y82/Q969M3/Q96NW4/Q99653/Q9BZG1/Q9NVJ2/Q9NZM1/Q9Y3E7	VAMP3/STX12/YIPF5/ANKRD27/CHP1/RAB34/ARL8B/MYOF/CHMP3	DN/DN/DN/UP/DN/DN/DN/DN/DN
GOBP	GO:0000245	spliceosomal complex assembly	5/485	116/29245	0.0442501	0.512142	0.489157	Q12874/Q15428/Q8WXF0/Q92879/Q9Y383	SF3A3/SF3A2/SRSF12/CELF1/LUC7L2	UP/UP/UP/UP/UP
GOBP	GO:0009311	oligosaccharide metabolic process	5/485	116/29245	0.0442501	0.512142	0.489157	P07686/P15291/Q13724/Q99519/Q9UKM7	HEXB/B4GALT1/MOGS/NEU1/MAN1B1	DN/DN/DN/DN/DN
GOBP	GO:0014743	regulation of muscle hypertrophy	5/485	116/29245	0.0442501	0.512142	0.489157	P02545/P11413/P19634/P23634/P50750	LMNA/G6PD/SLC9A1/ATP2B4/CDK9	DN/DN/DN/DN/DN
GOBP	GO:0048524	positive regulation of viral process	5/485	116/29245	0.0442501	0.512142	0.489157	P07237/P09382/Q15633/Q9H1Y0/Q9UIV1	P4HB/LGALS1/TARBP2/ATG5/CNOT7	DN/DN/UP/DN/UP
GOBP	GO:0021697	cerebellar cortex formation	3/485	48/29245	0.0452682	0.512142	0.489157	P04062/Q15751/Q9UPW5	GBA/HERC1/AGTPBP1	DN/DN/UP
GOBP	GO:0033866	nucleoside bisphosphate biosynthetic process	5/485	117/29245	0.0456238	0.512142	0.489157	O95340/O95573/Q8WVC6/Q9BW60/Q9NYP7	PAPSS2/ACSL3/DCAKD/ELOVL1/ELOVL5	DN/DN/UP/DN/DN
GOBP	GO:0034030	ribonucleoside bisphosphate biosynthetic process	5/485	117/29245	0.0456238	0.512142	0.489157	O95340/O95573/Q8WVC6/Q9BW60/Q9NYP7	PAPSS2/ACSL3/DCAKD/ELOVL1/ELOVL5	DN/DN/UP/DN/DN
GOBP	GO:0034033	purine nucleoside bisphosphate biosynthetic process	5/485	117/29245	0.0456238	0.512142	0.489157	O95340/O95573/Q8WVC6/Q9BW60/Q9NYP7	PAPSS2/ACSL3/DCAKD/ELOVL1/ELOVL5	DN/DN/UP/DN/DN
GOBP	GO:0019395	fatty acid oxidation	7/485	196/29245	0.0457203	0.512142	0.489157	P09110/P40939/P51659/Q92968/Q9NUI1/Q9UKG9/Q9Y4H2	ACAA1/HADHA/HSD17B4/PEX13/DECR2/CROT/IRS2	DN/UP/DN/DN/DN/DN/DN
GOBP	GO:0030832	regulation of actin filament length	9/485	281/29245	0.0458611	0.512142	0.489157	O15145/O43639/P47756/P52907/Q86WN1/Q96GD0/Q9NZR1/Q9NYL9/Q9Y6D6	ARPC3/NCK2/CAPZB/CAPZA1/FCHSD1/PDXP/TMOD2/TMOD3/ARFGEF1	DN/UP/DN/DN/DN/UP/UP/DN/DN
GOBP	GO:0000244	spliceosomal tri-snRNP complex assembly	2/485	21/29245	0.0468272	0.512142	0.489157	Q8WWY3/Q8WXF0	PRPF31/SRSF12	DN/UP
GOBP	GO:0005980	glycogen catabolic process	2/485	21/29245	0.0468272	0.512142	0.489157	O95210/P11216	STBD1/PYGB	DN/UP
GOBP	GO:0006995	cellular response to nitrogen starvation	2/485	21/29245	0.0468272	0.512142	0.489157	P60520/Q9H1Y0	GABARAPL2/ATG5	UP/DN
GOBP	GO:0010612	regulation of cardiac muscle adaptation	2/485	21/29245	0.0468272	0.512142	0.489157	P02545/P23634	LMNA/ATP2B4	DN/DN
GOBP	GO:0030497	fatty acid elongation	2/485	21/29245	0.0468272	0.512142	0.489157	Q9BW60/Q9NYP7	ELOVL1/ELOVL5	DN/DN
GOBP	GO:0042761	very long-chain fatty acid biosynthetic process	2/485	21/29245	0.0468272	0.512142	0.489157	Q9BW60/Q9NYP7	ELOVL1/ELOVL5	DN/DN
GOBP	GO:0043562	cellular response to nitrogen levels	2/485	21/29245	0.0468272	0.512142	0.489157	P60520/Q9H1Y0	GABARAPL2/ATG5	UP/DN
GOBP	GO:0048703	embryonic viscerocranium morphogenesis	2/485	21/29245	0.0468272	0.512142	0.489157	P11586/Q6KC79	MTHFD1/NIPBL	UP/UP
GOBP	GO:0106074	aminoacyl-tRNA metabolism involved in translational fidelity	2/485	21/29245	0.0468272	0.512142	0.489157	Q8TEA8/Q9BTE6	DTD1/AARSD1	UP/UP
GOBP	GO:1900262	regulation of DNA-directed DNA polymerase activity	2/485	21/29245	0.0468272	0.512142	0.489157	P0CG13/P40938	CHTF8/RFC3	UP/UP
GOBP	GO:1900264	positive regulation of DNA-directed DNA polymerase activity	2/485	21/29245	0.0468272	0.512142	0.489157	P0CG13/P40938	CHTF8/RFC3	UP/UP
GOBP	GO:1902570	protein localization to nucleolus	2/485	21/29245	0.0468272	0.512142	0.489157	P62826/Q96EZ8	RAN/MCRS1	UP/UP
GOBP	GO:1903242	regulation of cardiac muscle hypertrophy in response to stress	2/485	21/29245	0.0468272	0.512142	0.489157	P02545/P23634	LMNA/ATP2B4	DN/DN
GOBP	GO:1903909	regulation of receptor clustering	2/485	21/29245	0.0468272	0.512142	0.489157	Q14696/Q9UPY5	MESD/SLC7A11	DN/DN
GOBP	GO:1904152	regulation of retrograde protein transport, ER to cytosol	2/485	21/29245	0.0468272	0.512142	0.489157	Q8IWQ3/Q96DZ1	BRSK2/ERLEC1	UP/DN
GOBP	GO:0010559	regulation of glycoprotein biosynthetic process	4/485	82/29245	0.0475828	0.518385	0.495119	P35610/Q92542/Q99653/Q9Y6D6	SOAT1/NCSTN/CHP1/ARFGEF1	DN/DN/DN/DN
GOBP	GO:0014741	negative regulation of muscle hypertrophy	3/485	49/29245	0.0476475	0.518385	0.495119	P02545/P11413/P23634	LMNA/G6PD/ATP2B4	DN/DN/DN
GOBP	GO:0055088	lipid homeostasis	9/485	285/29245	0.0493315	0.535304	0.511279	O15260/P28340/P34913/P35610/P61916/Q5BJF2/Q96EB6/Q9NQC3/Q9Y4H2	SURF4/POLD1/EPHX2/SOAT1/NPC2/TMEM97/SIRT1/RTN4/IRS2	DN/UP/UP/DN/DN/UP/UP/DN/DN
GOBP	GO:0021549	cerebellum development	7/485	200/29245	0.0499731	0.538521	0.514352	P04062/P22102/P49768/Q15751/Q92542/Q9P2R6/Q9UPW5	GBA/GART/PSEN1/HERC1/NCSTN/RERE/AGTPBP1	DN/UP/DN/DN/DN/UP/UP
GOBP	GO:1905037	autophagosome organization	7/485	200/29245	0.0499731	0.538521	0.514352	O95219/P04062/P49768/P60520/Q86Y82/Q96LT7/Q9H1Y0	SNX4/GBA/PSEN1/GABARAPL2/STX12/C9orf72/ATG5	DN/DN/DN/UP/DN/UP/DN
GOCC	GO:0140534	endoplasmic reticulum protein-containing complex	23/499	222/30568	2.60299e-12	1.46028e-09	1.18094e-09	O15533/O43292/P04844/P07237/P14314/P14625/P23284/P27797/P30101/P39656/P49458/P51571/P61769/P61803/P67812/Q03518/Q03519/Q15084/Q86TM6/Q96CS3/Q9H0U3/Q9HCN8/Q9UBV2	TAPBP/GPAA1/RPN2/P4HB/PRKCSH/HSP90B1/PPIB/CALR/PDIA3/DDOST/SRP9/SSR4/B2M/DAD1/SEC11A/TAP1/TAP2/PDIA6/SYVN1/FAF2/MAGT1/SDF2L1/SEL1L	DN/DN/DN/DN/DN/DN/DN/DN/DN/DN/UP/DN/DN/DN/DN/DN/DN/DN/DN/DN/DN/DN/DN
GOCC	GO:0005766	primary lysosome	23/499	291/30568	6.20545e-10	1.16042e-07	9.38439e-08	O00560/O15260/P07602/P07686/P10619/P11216/P15289/P15291/P15848/P16278/P28799/P39656/P49768/P51148/P61916/Q07065/Q86YZ3/Q8NBS9/Q92542/Q92619/Q96CS3/Q9H0U3/Q9UQ80	SDCBP/SURF4/PSAP/HEXB/CTSA/PYGB/ARSA/B4GALT1/ARSB/GLB1/GRN/DDOST/PSEN1/RAB5C/NPC2/CKAP4/HRNR/TXNDC5/NCSTN/ARHGAP45/FAF2/MAGT1/PA2G4	DN/DN/DN/DN/DN/UP/DN/DN/DN/DN/DN/DN/DN/DN/DN/DN/DN/DN/DN/DN/DN/DN/UP
GOCC	GO:0042582	azurophil granule	23/499	291/30568	6.20545e-10	1.16042e-07	9.38439e-08	O00560/O15260/P07602/P07686/P10619/P11216/P15289/P15291/P15848/P16278/P28799/P39656/P49768/P51148/P61916/Q07065/Q86YZ3/Q8NBS9/Q92542/Q92619/Q96CS3/Q9H0U3/Q9UQ80	SDCBP/SURF4/PSAP/HEXB/CTSA/PYGB/ARSA/B4GALT1/ARSB/GLB1/GRN/DDOST/PSEN1/RAB5C/NPC2/CKAP4/HRNR/TXNDC5/NCSTN/ARHGAP45/FAF2/MAGT1/PA2G4	DN/DN/DN/DN/DN/UP/DN/DN/DN/DN/DN/DN/DN/DN/DN/DN/DN/DN/DN/DN/DN/DN/UP
GOCC	GO:0042470	melanosome	19/499	217/30568	3.62203e-09	4.06392e-07	3.28652e-07	O00560/O14773/O43852/P05556/P07237/P07339/P13667/P14625/P23284/P27824/P30101/P51148/P57729/P62826/Q00610/Q13637/Q15084/Q92542/Q96NW4	SDCBP/TPP1/CALU/ITGB1/P4HB/CTSD/PDIA4/HSP90B1/PPIB/CANX/PDIA3/RAB5C/RAB38/RAN/CLTC/RAB32/PDIA6/NCSTN/ANKRD27	DN/DN/DN/DN/DN/DN/DN/DN/DN/DN/DN/DN/UP/UP/DN/DN/DN/DN/UP
GOCC	GO:0048770	pigment granule	19/499	217/30568	3.62203e-09	4.06392e-07	3.28652e-07	O00560/O14773/O43852/P05556/P07237/P07339/P13667/P14625/P23284/P27824/P30101/P51148/P57729/P62826/Q00610/Q13637/Q15084/Q92542/Q96NW4	SDCBP/TPP1/CALU/ITGB1/P4HB/CTSD/PDIA4/HSP90B1/PPIB/CANX/PDIA3/RAB5C/RAB38/RAN/CLTC/RAB32/PDIA6/NCSTN/ANKRD27	DN/DN/DN/DN/DN/DN/DN/DN/DN/DN/DN/DN/UP/UP/DN/DN/DN/DN/UP
GOCC	GO:0005775	vacuolar lumen	24/499	351/30568	4.73935e-09	4.43129e-07	3.58361e-07	O00560/O14773/P04062/P07339/P07602/P07686/P10619/P11216/P15289/P15848/P16278/P18827/P25774/P28799/P38571/P61916/Q86YZ3/Q8N158/Q8NBS9/Q8NHP8/Q92619/Q96CS3/Q99519/Q9UQ80	SDCBP/TPP1/GBA/CTSD/PSAP/HEXB/CTSA/PYGB/ARSA/ARSB/GLB1/SDC1/CTSS/GRN/LIPA/NPC2/HRNR/GPC2/TXNDC5/PLBD2/ARHGAP45/FAF2/NEU1/PA2G4	DN/DN/DN/DN/DN/DN/DN/UP/DN/DN/DN/DN/DN/DN/DN/DN/DN/UP/DN/DN/DN/DN/DN/UP
GOCC	GO:0045335	phagocytic vesicle	20/499	264/30568	1.67598e-08	1.34318e-06	1.08624e-06	O15533/O75369/P01889/P08670/P25774/P27797/P30101/P57729/P61769/Q03518/Q03519/Q13637/Q15836/Q15907/Q15942/Q6WKZ4/Q86Y82/Q99570/Q9BZG1/Q9H1Y0	TAPBP/FLNB/HLA-B/VIM/CTSS/CALR/PDIA3/RAB38/B2M/TAP1/TAP2/RAB32/VAMP3/RAB11B/ZYX/RAB11FIP1/STX12/PIK3R4/RAB34/ATG5	DN/DN/DN/DN/DN/DN/DN/UP/DN/DN/DN/DN/DN/DN/DN/DN/DN/DN/DN/DN
GOCC	GO:0043202	lysosomal lumen	17/499	207/30568	6.18441e-08	4.33682e-06	3.50721e-06	O14773/P04062/P07339/P07602/P07686/P10619/P15289/P15848/P16278/P18827/P25774/P38571/P61916/Q8N158/Q8NBS9/Q8NHP8/Q99519	TPP1/GBA/CTSD/PSAP/HEXB/CTSA/ARSA/ARSB/GLB1/SDC1/CTSS/LIPA/NPC2/GPC2/TXNDC5/PLBD2/NEU1	DN/DN/DN/DN/DN/DN/DN/DN/DN/DN/DN/DN/DN/UP/DN/DN/DN
GOCC	GO:0005793	endoplasmic reticulum-Golgi intermediate compartment	18/499	244/30568	1.29929e-07	8.09889e-06	6.54962e-06	O15260/O15533/P01009/P07237/P24390/P27797/P50454/Q03518/Q03519/Q12907/Q13445/Q15084/Q969H8/Q99653/Q9BQQ3/Q9BVK6/Q9UM21/Q9Y3B3	SURF4/TAPBP/SERPINA1/P4HB/KDELR1/CALR/SERPINH1/TAP1/TAP2/LMAN2/TMED1/PDIA6/MYDGF/CHP1/GORASP1/TMED9/MGAT4A/TMED7	DN/DN/DN/DN/DN/DN/DN/DN/DN/DN/DN/DN/DN/DN/DN/DN/DN/DN
GOCC	GO:0030670	phagocytic vesicle membrane	14/499	149/30568	1.73373e-07	9.72623e-06	7.86567e-06	O15533/P01889/P27797/P57729/P61769/Q03518/Q03519/Q13637/Q15836/Q15907/Q6WKZ4/Q99570/Q9BZG1/Q9H1Y0	TAPBP/HLA-B/CALR/RAB38/B2M/TAP1/TAP2/RAB32/VAMP3/RAB11B/RAB11FIP1/PIK3R4/RAB34/ATG5	DN/DN/DN/UP/DN/DN/DN/DN/DN/DN/DN/DN/DN/DN
GOCC	GO:0035578	azurophil granule lumen	14/499	177/30568	1.4132e-06	6.84562e-05	5.5361e-05	O00560/P07686/P10619/P11216/P15289/P15848/P16278/P28799/P61916/Q86YZ3/Q8NBS9/Q92619/Q96CS3/Q9UQ80	SDCBP/HEXB/CTSA/PYGB/ARSA/ARSB/GLB1/GRN/NPC2/HRNR/TXNDC5/ARHGAP45/FAF2/PA2G4	DN/DN/DN/UP/DN/DN/DN/DN/DN/DN/DN/DN/DN/UP
GOCC	GO:0042824	MHC class I peptide loading complex	6/499	23/30568	1.4643e-06	6.84562e-05	5.5361e-05	O15533/P27797/P30101/P61769/Q03518/Q03519	TAPBP/CALR/PDIA3/B2M/TAP1/TAP2	DN/DN/DN/DN/DN/DN
GOCC	GO:0033116	endoplasmic reticulum-Golgi intermediate compartment membrane	12/499	141/30568	3.72831e-06	0.000160891	0.000130113	O15260/O15533/P01009/P24390/P27797/Q03518/Q03519/Q12907/Q13445/Q9BQQ3/Q9BVK6/Q9Y3B3	SURF4/TAPBP/SERPINA1/KDELR1/CALR/TAP1/TAP2/LMAN2/TMED1/GORASP1/TMED9/TMED7	DN/DN/DN/DN/DN/DN/DN/DN/DN/DN/DN/DN
GOCC	GO:0071011	precatalytic spliceosome	9/499	81/30568	7.05466e-06	0.00028269	0.000228614	O15541/Q12874/Q13435/Q15428/Q5VTL8/Q8NAV1/Q8WWY3/Q96NC0/Q9Y388	RNF113A/SF3A3/SF3B2/SF3A2/PRPF38B/PRPF38A/PRPF31/ZMAT2/RBMX2	UP/UP/UP/UP/UP/UP/DN/UP/UP
GOCC	GO:0034663	endoplasmic reticulum chaperone complex	5/499	19/30568	1.09353e-05	0.00040898	0.000330745	P07237/P14625/P23284/Q15084/Q9HCN8	P4HB/HSP90B1/PPIB/PDIA6/SDF2L1	DN/DN/DN/DN/DN
GOCC	GO:0099059	integral component of presynaptic active zone membrane	5/499	22/30568	2.37833e-05	0.000833903	0.000674383	P20020/P23634/P27824/Q15223/Q9Y639	ATP2B1/ATP2B4/CANX/NECTIN1/NPTN	DN/DN/DN/UP/DN
GOCC	GO:0042382	paraspeckles	4/499	12/30568	3.13014e-05	0.00103295	0.000835351	O43809/P52272/Q15233/Q16630	NUDT21/HNRNPM/NONO/CPSF6	UP/UP/UP/UP
GOCC	GO:0016581	NuRD complex	5/499	24/30568	3.73666e-05	0.00109793	0.0008879	O94776/P68400/Q13330/Q13547/Q86YP4	MTA2/CSNK2A1/MTA1/HDAC1/GATAD2A	DN/UP/UP/UP/UP
GOCC	GO:0090545	CHD-type complex	5/499	24/30568	3.73666e-05	0.00109793	0.0008879	O94776/P68400/Q13330/Q13547/Q86YP4	MTA2/CSNK2A1/MTA1/HDAC1/GATAD2A	DN/UP/UP/UP/UP
GOCC	GO:0035577	azurophil granule membrane	9/499	100/30568	3.91418e-05	0.00109793	0.0008879	O15260/P07602/P15291/P39656/P49768/P51148/Q07065/Q92542/Q9H0U3	SURF4/PSAP/B4GALT1/DDOST/PSEN1/RAB5C/CKAP4/NCSTN/MAGT1	DN/DN/DN/DN/DN/DN/DN/DN/DN
GOCC	GO:0071005	U2-type precatalytic spliceosome	8/499	79/30568	4.50839e-05	0.00114052	0.000922345	O15541/Q12874/Q13435/Q15428/Q8NAV1/Q8WWY3/Q96NC0/Q9Y388	RNF113A/SF3A3/SF3B2/SF3A2/PRPF38A/PRPF31/ZMAT2/RBMX2	UP/UP/UP/UP/UP/DN/UP/UP
GOCC	GO:0005791	rough endoplasmic reticulum	11/499	153/30568	4.5748e-05	0.00114052	0.000922345	P04844/P15848/P27824/P49458/P49768/P51571/Q02809/Q07065/Q5BJF2/Q5VV42/Q9UPY5	RPN2/ARSB/CANX/SRP9/PSEN1/SSR4/PLOD1/CKAP4/TMEM97/CDKAL1/SLC7A11	DN/DN/DN/UP/DN/DN/DN/DN/UP/DN/DN
GOCC	GO:0000118	histone deacetylase complex	10/499	127/30568	4.67592e-05	0.00114052	0.000922345	O94776/P68400/Q13330/Q13547/Q86YP4/Q8IZ40/Q96ST3/Q9NP50/Q9P2R6/Q9UPW6	MTA2/CSNK2A1/MTA1/HDAC1/GATAD2A/RCOR2/SIN3A/SINHCAF/RERE/SATB2	DN/UP/UP/UP/UP/UP/UP/UP/UP/DN
GOCC	GO:0030176	integral component of endoplasmic reticulum membrane	16/499	319/30568	8.17126e-05	0.00191003	0.00154465	O15533/O43292/P01889/P27797/P27824/P30101/P61769/Q03518/Q03519/Q13586/Q15629/Q86TM6/Q9BSJ8/Q9BW60/Q9NQC3/Q9NYP7	TAPBP/GPAA1/HLA-B/CALR/CANX/PDIA3/B2M/TAP1/TAP2/STIM1/TRAM1/SYVN1/ESYT1/ELOVL1/RTN4/ELOVL5	DN/DN/DN/DN/DN/DN/DN/DN/DN/DN/DN/DN/DN/DN/DN/DN
GOCC	GO:0030666	endocytic vesicle membrane	18/499	392/30568	9.2801e-05	0.0020281	0.00164014	O15533/O43493/P00533/P01889/P27797/P57729/P61769/Q00610/Q03518/Q03519/Q13637/Q15836/Q15907/Q6WKZ4/Q96CW1/Q99570/Q9BZG1/Q9H1Y0	TAPBP/TGOLN2/EGFR/HLA-B/CALR/RAB38/B2M/CLTC/TAP1/TAP2/RAB32/VAMP3/RAB11B/RAB11FIP1/AP2M1/PIK3R4/RAB34/ATG5	DN/DN/DN/DN/DN/UP/DN/DN/DN/DN/DN/DN/DN/DN/DN/DN/DN/DN
GOCC	GO:0044233	mitochondria-associated endoplasmic reticulum membrane	5/499	29/30568	9.76093e-05	0.0020281	0.00164014	P27824/P57729/Q13637/Q96N66/Q9H1Y0	CANX/RAB38/RAB32/MBOAT7/ATG5	DN/UP/DN/DN/DN
GOCC	GO:0098945	intrinsic component of presynaptic active zone membrane	5/499	29/30568	9.76093e-05	0.0020281	0.00164014	P20020/P23634/P27824/Q15223/Q9Y639	ATP2B1/ATP2B4/CANX/NECTIN1/NPTN	DN/DN/DN/UP/DN
GOCC	GO:0016580	Sin3 complex	4/499	16/30568	0.000109267	0.00218925	0.00177046	P68400/Q13547/Q96ST3/Q9NP50	CSNK2A1/HDAC1/SIN3A/SINHCAF	UP/UP/UP/UP
GOCC	GO:0031227	intrinsic component of endoplasmic reticulum membrane	16/499	332/30568	0.000129665	0.00250836	0.00202852	O15533/O43292/P01889/P27797/P27824/P30101/P61769/Q03518/Q03519/Q13586/Q15629/Q86TM6/Q9BSJ8/Q9BW60/Q9NQC3/Q9NYP7	TAPBP/GPAA1/HLA-B/CALR/CANX/PDIA3/B2M/TAP1/TAP2/STIM1/TRAM1/SYVN1/ESYT1/ELOVL1/RTN4/ELOVL5	DN/DN/DN/DN/DN/DN/DN/DN/DN/DN/DN/DN/DN/DN/DN/DN
GOCC	GO:0055037	recycling endosome	17/499	370/30568	0.000143185	0.00267756	0.00216536	O14773/O15127/P01889/P05556/P30101/P61769/P62826/Q15836/Q15907/Q5VIR6/Q6WKZ4/Q71U36/Q86WN1/Q86Y82/Q8N1B4/Q8N3F8/Q9UID3	TPP1/SCAMP2/HLA-B/ITGB1/PDIA3/B2M/RAN/VAMP3/RAB11B/VPS53/RAB11FIP1/TUBA1A/FCHSD1/STX12/VPS52/MICALL1/VPS51	DN/DN/DN/DN/DN/DN/UP/DN/DN/UP/DN/UP/DN/DN/UP/DN/UP
GOCC	GO:0005777	peroxisome	13/499	239/30568	0.000169575	0.00297287	0.00240417	O43933/O95573/P08670/P09110/P20138/P34913/P39210/P51659/Q6YN16/Q92968/Q9GZY8/Q9NUI1/Q9UKG9	PEX1/ACSL3/VIM/ACAA1/CD33/EPHX2/MPV17/HSD17B4/HSDL2/PEX13/MFF/DECR2/CROT	UP/DN/DN/DN/DN/UP/DN/DN/DN/DN/DN/DN/DN
GOCC	GO:0042579	microbody	13/499	239/30568	0.000169575	0.00297287	0.00240417	O43933/O95573/P08670/P09110/P20138/P34913/P39210/P51659/Q6YN16/Q92968/Q9GZY8/Q9NUI1/Q9UKG9	PEX1/ACSL3/VIM/ACAA1/CD33/EPHX2/MPV17/HSD17B4/HSDL2/PEX13/MFF/DECR2/CROT	UP/DN/DN/DN/DN/UP/DN/DN/DN/DN/DN/DN/DN
GOCC	GO:0044232	organelle membrane contact site	7/499	74/30568	0.000207511	0.00352769	0.00285286	P27824/P57729/Q13637/Q8NHP6/Q96N66/Q99570/Q9H1Y0	CANX/RAB38/RAB32/MOSPD2/MBOAT7/PIK3R4/ATG5	DN/UP/DN/DN/DN/DN/DN
GOCC	GO:0033018	sarcoplasmic reticulum lumen	4/499	19/30568	0.000223836	0.00369329	0.00298678	O43852/P14625/P27797/P55145	CALU/HSP90B1/CALR/MANF	DN/DN/DN/DN
GOCC	GO:0120114	Sm-like protein family complex	9/499	128/30568	0.00026264	0.00420974	0.00340444	P54105/Q12874/Q13435/Q15428/Q8WWY3/Q96NC0/Q9Y383/Q9Y388/Q9Y6D6	CLNS1A/SF3A3/SF3B2/SF3A2/PRPF31/ZMAT2/LUC7L2/RBMX2/ARFGEF1	UP/UP/UP/UP/DN/UP/UP/UP/DN
GOCC	GO:0008250	oligosaccharyltransferase complex	4/499	21/30568	0.000336803	0.00524851	0.00424451	P04844/P39656/P61803/Q9H0U3	RPN2/DDOST/DAD1/MAGT1	DN/DN/DN/DN
GOCC	GO:0030532	small nuclear ribonucleoprotein complex	8/499	107/30568	0.000378754	0.00574274	0.00464419	Q12874/Q13435/Q15428/Q8WWY3/Q96NC0/Q9Y383/Q9Y388/Q9Y6D6	SF3A3/SF3B2/SF3A2/PRPF31/ZMAT2/LUC7L2/RBMX2/ARFGEF1	UP/UP/UP/DN/UP/UP/UP/DN
GOCC	GO:0070822	Sin3-type complex	4/499	22/30568	0.000406363	0.00584538	0.00472719	P68400/Q13547/Q96ST3/Q9NP50	CSNK2A1/HDAC1/SIN3A/SINHCAF	UP/UP/UP/UP
GOCC	GO:0070938	contractile ring	4/499	22/30568	0.000406363	0.00584538	0.00472719	P46939/Q14118/Q96GD0/Q9NQW6	UTRN/DAG1/PDXP/ANLN	DN/DN/UP/DN
GOCC	GO:0070603	SWI/SNF superfamily-type complex	10/499	167/30568	0.000443574	0.00622113	0.00503107	O75177/O94776/O94805/O96019/P68400/Q13330/Q13547/Q86YP4/Q96EZ8/Q96GM5	SS18L1/MTA2/ACTL6B/ACTL6A/CSNK2A1/MTA1/HDAC1/GATAD2A/MCRS1/SMARCD1	UP/DN/UP/UP/UP/UP/UP/UP/UP/UP
GOCC	GO:1904949	ATPase complex	10/499	172/30568	0.000558982	0.00764851	0.0061854	O75177/O94776/O94805/O96019/P68400/Q13330/Q13547/Q86YP4/Q96EZ8/Q96GM5	SS18L1/MTA2/ACTL6B/ACTL6A/CSNK2A1/MTA1/HDAC1/GATAD2A/MCRS1/SMARCD1	UP/DN/UP/UP/UP/UP/UP/UP/UP/UP
GOCC	GO:0005681	spliceosomal complex	15/499	345/30568	0.000614958	0.00821408	0.00664278	O15541/P38159/P52272/P54105/Q12874/Q13435/Q15428/Q2TBE0/Q5VTL8/Q8NAV1/Q8WWY3/Q96NC0/Q9NZ63/Q9Y383/Q9Y388	RNF113A/RBMX/HNRNPM/CLNS1A/SF3A3/SF3B2/SF3A2/CWF19L2/PRPF38B/PRPF38A/PRPF31/ZMAT2/C9orf78/LUC7L2/RBMX2	UP/UP/UP/UP/UP/UP/UP/UP/UP/UP/DN/UP/UP/UP/UP
GOCC	GO:0044322	endoplasmic reticulum quality control compartment	5/499	44/30568	0.000730091	0.00952514	0.00770304	P27797/P27824/Q86TM6/Q96DZ1/Q9UKM7	CALR/CANX/SYVN1/ERLEC1/MAN1B1	DN/DN/DN/DN/DN
GOCC	GO:0048787	presynaptic active zone membrane	5/499	45/30568	0.000810455	0.0103333	0.00835661	P20020/P23634/P27824/Q15223/Q9Y639	ATP2B1/ATP2B4/CANX/NECTIN1/NPTN	DN/DN/DN/UP/DN
GOCC	GO:0005684	U2-type spliceosomal complex	9/499	151/30568	0.000875361	0.0109128	0.00882528	O15541/Q12874/Q13435/Q15428/Q8NAV1/Q8WWY3/Q96NC0/Q9Y383/Q9Y388	RNF113A/SF3A3/SF3B2/SF3A2/PRPF38A/PRPF31/ZMAT2/LUC7L2/RBMX2	UP/UP/UP/UP/UP/DN/UP/UP/UP
GOCC	GO:0097525	spliceosomal snRNP complex	7/499	95/30568	0.00095077	0.0115953	0.00937716	Q12874/Q13435/Q15428/Q8WWY3/Q96NC0/Q9Y383/Q9Y388	SF3A3/SF3B2/SF3A2/PRPF31/ZMAT2/LUC7L2/RBMX2	UP/UP/UP/DN/UP/UP/UP
GOCC	GO:0005686	U2 snRNP	4/499	31/30568	0.00155654	0.0185791	0.0150251	Q12874/Q13435/Q15428/Q9Y388	SF3A3/SF3B2/SF3A2/RBMX2	UP/UP/UP/UP
GOCC	GO:0048786	presynaptic active zone	8/499	141/30568	0.00227863	0.0266315	0.0215371	P20020/P23634/P27824/Q15223/Q86W92/Q8IUD2/Q9UHK0/Q9Y639	ATP2B1/ATP2B4/CANX/NECTIN1/PPFIBP1/ERC1/NUFIP1/NPTN	DN/DN/DN/UP/DN/DN/UP/DN
GOCC	GO:0000228	nuclear chromosome	14/499	359/30568	0.0025394	0.0290735	0.0235119	O95072/O96019/P25205/P28340/P38398/P63279/P68400/Q13547/Q16630/Q92791/Q96EZ8/Q96ST3/Q9NP50/Q9UHK0	REC8/ACTL6A/MCM3/POLD1/BRCA1/UBE2I/CSNK2A1/HDAC1/CPSF6/P3H4/MCRS1/SIN3A/SINHCAF/NUFIP1	UP/UP/UP/UP/UP/UP/UP/UP/UP/DN/UP/UP/UP/UP
GOCC	GO:0005790	smooth endoplasmic reticulum	5/499	60/30568	0.00296716	0.0332915	0.026923	P23284/P27797/P27824/P49768/Q86TM6	PPIB/CALR/CANX/PSEN1/SYVN1	DN/DN/DN/DN/DN
GOCC	GO:0042383	sarcolemma	12/499	289/30568	0.00304247	0.0334672	0.0270651	O95210/P05556/P12111/P19634/P23634/P24666/P46939/P49768/Q09666/Q14118/Q15124/Q92542	STBD1/ITGB1/COL6A3/SLC9A1/ATP2B4/ACP1/UTRN/PSEN1/AHNAK/DAG1/PGM5/NCSTN	DN/DN/UP/DN/DN/UP/DN/DN/DN/DN/DN/DN
GOCC	GO:0034399	nuclear periphery	11/499	254/30568	0.0032499	0.0350614	0.0283544	P02545/P08670/P10242/P49454/P52272/Q14118/Q15233/Q9UHK0/Q9UPW6/Q9Y6D6/Q9Y6K1	LMNA/VIM/MYB/CENPF/HNRNPM/DAG1/NONO/NUFIP1/SATB2/ARFGEF1/DNMT3A	DN/DN/UP/UP/UP/DN/UP/UP/DN/DN/UP
GOCC	GO:0016363	nuclear matrix	10/499	225/30568	0.00409409	0.0433355	0.0350457	P02545/P08670/P10242/P49454/P52272/Q15233/Q9UHK0/Q9UPW6/Q9Y6D6/Q9Y6K1	LMNA/VIM/MYB/CENPF/HNRNPM/NONO/NUFIP1/SATB2/ARFGEF1/DNMT3A	DN/DN/UP/UP/UP/UP/UP/DN/DN/UP
GOCC	GO:0099056	integral component of presynaptic membrane	7/499	127/30568	0.00493657	0.0512855	0.0414749	P20020/P23634/P27824/P49768/Q15223/Q92542/Q9Y639	ATP2B1/ATP2B4/CANX/PSEN1/NECTIN1/NCSTN/NPTN	DN/DN/DN/DN/UP/DN/DN
GOCC	GO:0030867	rough endoplasmic reticulum membrane	4/499	43/30568	0.00523519	0.053399	0.0431841	P49458/P51571/Q02809/Q5BJF2	SRP9/SSR4/PLOD1/TMEM97	UP/DN/DN/UP
GOCC	GO:0032432	actin filament bundle	8/499	166/30568	0.00611408	0.0606405	0.0490404	O75369/P06753/P09493/P13797/Q15124/Q15942/Q7Z406/Q99439	FLNB/TPM3/TPM1/PLS3/PGM5/ZYX/MYH14/CNN2	DN/DN/DN/DN/DN/DN/DN/DN
GOCC	GO:0005865	striated muscle thin filament	4/499	45/30568	0.00616134	0.0606405	0.0490404	P06753/P09493/Q9NZR1/Q9NYL9	TPM3/TPM1/TMOD2/TMOD3	DN/DN/UP/DN
GOCC	GO:0030880	RNA polymerase complex	8/499	168/30568	0.00655735	0.0634254	0.0512925	O75575/P05423/P25205/P29084/P49848/P62380/Q9H1D9/Q9P2E3	CRCP/POLR3D/MCM3/GTF2E2/TAF6/TBPL1/POLR3F/ZNFX1	UP/UP/UP/UP/UP/UP/UP/DN
GOCC	GO:0042734	presynaptic membrane	11/499	283/30568	0.00720635	0.0685214	0.0554137	P09497/P0C2W1/P20020/P23634/P27824/P49768/Q15223/Q8IUD2/Q92542/Q9NZM3/Q9Y639	CLTB/FBXO45/ATP2B1/ATP2B4/CANX/PSEN1/NECTIN1/ERC1/NCSTN/ITSN2/NPTN	DN/UP/DN/DN/DN/DN/UP/DN/DN/UP/DN
GOCC	GO:0055038	recycling endosome membrane	8/499	173/30568	0.00777189	0.0726671	0.0587664	O15127/P01889/P30101/P61769/Q15836/Q15907/Q86Y82/Q8N3F8	SCAMP2/HLA-B/PDIA3/B2M/VAMP3/RAB11B/STX12/MICALL1	DN/DN/DN/DN/DN/DN/DN/DN
GOCC	GO:0061695	transferase complex, transferring phosphorus-containing groups	15/499	457/30568	0.00873477	0.0803312	0.0649644	O75575/P05423/P25205/P28340/P29084/P49848/P50750/P60891/P62380/Q04771/Q8IUD2/Q96S94/Q99570/Q9H1D9/Q9P2E3	CRCP/POLR3D/MCM3/POLD1/GTF2E2/TAF6/CDK9/PRPS1/TBPL1/ACVR1/ERC1/CCNL2/PIK3R4/POLR3F/ZNFX1	UP/UP/UP/UP/UP/UP/DN/UP/UP/DN/DN/UP/DN/UP/DN
GOCC	GO:0098889	intrinsic component of presynaptic membrane	7/499	142/30568	0.00893444	0.0808423	0.0653777	P20020/P23634/P27824/P49768/Q15223/Q92542/Q9Y639	ATP2B1/ATP2B4/CANX/PSEN1/NECTIN1/NCSTN/NPTN	DN/DN/DN/DN/UP/DN/DN
GOCC	GO:0036379	myofilament	4/499	51/30568	0.00957443	0.085258	0.0689487	P06753/P09493/Q9NZR1/Q9NYL9	TPM3/TPM1/TMOD2/TMOD3	DN/DN/UP/DN
GOCC	GO:0098576	lumenal side of membrane	5/499	81/30568	0.0105485	0.0923377	0.0746741	O15533/P01889/P10619/P27797/P27824	TAPBP/HLA-B/CTSA/CALR/CANX	DN/DN/DN/DN/DN
GOCC	GO:0030134	COPII-coated ER to Golgi transport vesicle	8/499	183/30568	0.0106987	0.0923377	0.0746741	P01009/P01889/P61769/Q12907/Q13445/Q969M3/Q9BVK6/Q9Y3B3	SERPINA1/HLA-B/B2M/LMAN2/TMED1/YIPF5/TMED9/TMED7	DN/DN/DN/DN/DN/DN/DN/DN
GOCC	GO:0060473	cortical granule	2/499	10/30568	0.0109733	0.0932726	0.0754302	P07686/P27797	HEXB/CALR	DN/DN
GOCC	GO:0005844	polysome	6/499	114/30568	0.0111534	0.0933887	0.075524	O43347/P08670/P27797/Q96DH6/Q96EZ8/Q9C0B0	MSI1/VIM/CALR/MSI2/MCRS1/UNK	UP/DN/DN/UP/UP/UP
GOCC	GO:0031901	early endosome membrane	11/499	304/30568	0.0118972	0.0967297	0.0782259	O95219/P00533/P01889/P49768/P51148/P61769/Q13596/Q86Y82/Q8N697/Q9HC07/Q9P258	SNX4/EGFR/HLA-B/PSEN1/RAB5C/B2M/SNX1/STX12/SLC15A4/TMEM165/RCC2	DN/DN/DN/DN/DN/DN/DN/DN/DN/DN/UP
GOCC	GO:0042581	specific granule	11/499	304/30568	0.0118972	0.0967297	0.0782259	O94886/P07339/P09110/P20138/P61769/Q07065/Q68CP4/Q8N697/Q8NHP6/Q99439/Q99519	TMEM63A/CTSD/ACAA1/CD33/B2M/CKAP4/HGSNAT/SLC15A4/MOSPD2/CNN2/NEU1	DN/DN/DN/DN/DN/DN/DN/DN/DN/DN/DN
GOCC	GO:0001725	stress fiber	7/499	151/30568	0.0122539	0.0967753	0.0782628	O75369/P06753/P09493/Q15124/Q15942/Q7Z406/Q99439	FLNB/TPM3/TPM1/PGM5/ZYX/MYH14/CNN2	DN/DN/DN/DN/DN/DN/DN
GOCC	GO:0097517	contractile actin filament bundle	7/499	151/30568	0.0122539	0.0967753	0.0782628	O75369/P06753/P09493/Q15124/Q15942/Q7Z406/Q99439	FLNB/TPM3/TPM1/PGM5/ZYX/MYH14/CNN2	DN/DN/DN/DN/DN/DN/DN
GOCC	GO:0030140	trans-Golgi network transport vesicle	4/499	55/30568	0.0124204	0.0967753	0.0782628	O43493/P09497/Q00610/Q9BVK6	TGOLN2/CLTB/CLTC/TMED9	DN/DN/DN/DN
GOCC	GO:0005778	peroxisomal membrane	6/499	118/30568	0.0130591	0.0979384	0.0792034	O43933/O95573/P39210/P51659/Q92968/Q9NUI1	PEX1/ACSL3/MPV17/HSD17B4/PEX13/DECR2	UP/DN/DN/DN/DN/DN
GOCC	GO:0031903	microbody membrane	6/499	118/30568	0.0130591	0.0979384	0.0792034	O43933/O95573/P39210/P51659/Q92968/Q9NUI1	PEX1/ACSL3/MPV17/HSD17B4/PEX13/DECR2	UP/DN/DN/DN/DN/DN
GOCC	GO:0000839	Hrd1p ubiquitin ligase ERAD-L complex	2/499	11/30568	0.0132679	0.0979384	0.0792034	Q86TM6/Q9UBV2	SYVN1/SEL1L	DN/DN
GOCC	GO:0031390	Ctf18 RFC-like complex	2/499	11/30568	0.0132679	0.0979384	0.0792034	P0CG13/P40938	CHTF8/RFC3	UP/UP
GOCC	GO:0005666	RNA polymerase III complex	3/499	31/30568	0.0138484	0.100895	0.0815948	O75575/P05423/Q9H1D9	CRCP/POLR3D/POLR3F	UP/UP/UP
GOCC	GO:0036019	endolysosome	4/499	58/30568	0.0148751	0.106589	0.0861989	P25774/Q00610/Q8N697/Q96CW1	CTSS/CLTC/SLC15A4/AP2M1	DN/DN/DN/DN
GOCC	GO:0000124	SAGA complex	3/499	32/30568	0.0150993	0.106589	0.0861989	P49848/Q9NPA8/Q9UPT9	TAF6/ENY2/USP22	UP/UP/UP
GOCC	GO:0031248	protein acetyltransferase complex	7/499	158/30568	0.0153898	0.106589	0.0861989	O94805/O96019/P49848/Q96EZ8/Q9GZZ1/Q9NPA8/Q9UPT9	ACTL6B/ACTL6A/TAF6/MCRS1/NAA50/ENY2/USP22	UP/UP/UP/UP/UP/UP/UP
GOCC	GO:1902493	acetyltransferase complex	7/499	158/30568	0.0153898	0.106589	0.0861989	O94805/O96019/P49848/Q96EZ8/Q9GZZ1/Q9NPA8/Q9UPT9	ACTL6B/ACTL6A/TAF6/MCRS1/NAA50/ENY2/USP22	UP/UP/UP/UP/UP/UP/UP
GOCC	GO:0070765	gamma-secretase complex	2/499	12/30568	0.0157511	0.10776	0.0871464	P49768/Q92542	PSEN1/NCSTN	DN/DN
GOCC	GO:0030132	clathrin coat of coated pit	3/499	33/30568	0.0164119	0.110929	0.0897089	P09497/Q00610/Q96CW1	CLTB/CLTC/AP2M1	DN/DN/DN
GOCC	GO:0071339	MLL1 complex	4/499	60/30568	0.01667	0.111332	0.0900349	P49848/P61244/Q8WWY3/Q96EZ8	TAF6/MAX/PRPF31/MCRS1	UP/UP/DN/UP
GOCC	GO:0055029	nuclear DNA-directed RNA polymerase complex	7/499	162/30568	0.0174181	0.114914	0.0929316	O75575/P05423/P25205/P29084/P49848/P62380/Q9H1D9	CRCP/POLR3D/MCM3/GTF2E2/TAF6/TBPL1/POLR3F	UP/UP/UP/UP/UP/UP/UP
GOCC	GO:0044665	MLL1/2 complex	4/499	61/30568	0.017616	0.114914	0.0929316	P49848/P61244/Q8WWY3/Q96EZ8	TAF6/MAX/PRPF31/MCRS1	UP/UP/DN/UP
GOCC	GO:0098826	endoplasmic reticulum tubular network membrane	2/499	13/30568	0.0184158	0.116611	0.0943041	Q6DD88/Q9NQC3	ATL3/RTN4	DN/DN
GOCC	GO:0000428	DNA-directed RNA polymerase complex	7/499	164/30568	0.0184998	0.116611	0.0943041	O75575/P05423/P25205/P29084/P49848/P62380/Q9H1D9	CRCP/POLR3D/MCM3/GTF2E2/TAF6/TBPL1/POLR3F	UP/UP/UP/UP/UP/UP/UP
GOCC	GO:0042641	actomyosin	7/499	164/30568	0.0184998	0.116611	0.0943041	O75369/P06753/P09493/Q15124/Q15942/Q7Z406/Q99439	FLNB/TPM3/TPM1/PGM5/ZYX/MYH14/CNN2	DN/DN/DN/DN/DN/DN/DN
GOCC	GO:0036020	endolysosome membrane	3/499	35/30568	0.0192234	0.118509	0.095839	Q00610/Q8N697/Q96CW1	CLTC/SLC15A4/AP2M1	DN/DN/DN
GOCC	GO:0043034	costamere	3/499	35/30568	0.0192234	0.118509	0.095839	Q09666/Q14118/Q15124	AHNAK/DAG1/PGM5	DN/DN/DN
GOCC	GO:0000795	synaptonemal complex	4/499	64/30568	0.0206519	0.124578	0.100747	O95072/P38398/P63279/Q92791	REC8/BRCA1/UBE2I/P3H4	UP/UP/UP/DN
GOCC	GO:0099086	synaptonemal structure	4/499	64/30568	0.0206519	0.124578	0.100747	O95072/P38398/P63279/Q92791	REC8/BRCA1/UBE2I/P3H4	UP/UP/UP/DN
GOCC	GO:0000836	Hrd1p ubiquitin ligase complex	2/499	14/30568	0.0212557	0.125521	0.101509	Q86TM6/Q9UBV2	SYVN1/SEL1L	DN/DN
GOCC	GO:0030015	CCR4-NOT core complex	2/499	14/30568	0.0212557	0.125521	0.101509	Q92600/Q9UIV1	CNOT9/CNOT7	UP/UP
GOCC	GO:0016010	dystrophin-associated glycoprotein complex	3/499	37/30568	0.0222841	0.12888	0.104226	P46939/Q14118/Q15124	UTRN/DAG1/PGM5	DN/DN/DN
GOCC	GO:0042575	DNA polymerase complex	3/499	37/30568	0.0222841	0.12888	0.104226	O75575/P25205/P28340	CRCP/MCM3/POLD1	UP/UP/UP
GOCC	GO:0043073	germ cell nucleus	3/499	38/30568	0.023908	0.136123	0.110083	O95072/P46937/P62826	REC8/YAP1 /RAN	UP/DN/UP
GOCC	GO:0000835	ER ubiquitin ligase complex	2/499	15/30568	0.0242643	0.136123	0.110083	Q86TM6/Q9UBV2	SYVN1/SEL1L	DN/DN
GOCC	GO:0031074	nucleocytoplasmic transport complex	2/499	15/30568	0.0242643	0.136123	0.110083	P62826/Q9HAV4	RAN/XPO5	UP/UP
GOCC	GO:0071565	nBAF complex	3/499	39/30568	0.0255943	0.141095	0.114104	O75177/O94805/Q96GM5	SS18L1/ACTL6B/SMARCD1	UP/UP/UP
GOCC	GO:0000123	histone acetyltransferase complex	6/499	138/30568	0.0260548	0.141095	0.114104	O94805/O96019/P49848/Q96EZ8/Q9NPA8/Q9UPT9	ACTL6B/ACTL6A/TAF6/MCRS1/ENY2/USP22	UP/UP/UP/UP/UP/UP
GOCC	GO:0071556	integral component of lumenal side of endoplasmic reticulum membrane	4/499	69/30568	0.0263867	0.141095	0.114104	O15533/P01889/P27797/P27824	TAPBP/HLA-B/CALR/CANX	DN/DN/DN/DN
GOCC	GO:0098553	lumenal side of endoplasmic reticulum membrane	4/499	69/30568	0.0263867	0.141095	0.114104	O15533/P01889/P27797/P27824	TAPBP/HLA-B/CALR/CANX	DN/DN/DN/DN
GOCC	GO:0036464	cytoplasmic ribonucleoprotein granule	14/499	478/30568	0.026557	0.141095	0.114104	O15516/P46779/P50750/Q07065/Q13310/Q71U36/Q92600/Q92879/Q96LT7/Q9BWF3/Q9HCJ0/Q9P2E3/Q9UH17/Q9UIV1	CLOCK/RPL28/CDK9/CKAP4/PABPC4/TUBA1A/CNOT9/CELF1/C9orf72/RBM4/TNRC6C/ZNFX1/APOBEC3B/CNOT7	DN/UP/DN/DN/UP/UP/UP/UP/UP/UP/UP/DN/DN/UP
GOCC	GO:0001650	fibrillar center	9/499	258/30568	0.0266596	0.141095	0.114104	P17480/P38571/P78406/Q15233/Q16881/Q53HV7/Q86UA6/Q96EB6/Q9UHK0	UBTF/LIPA/RAE1/NONO/TXNRD1/SMUG1/RPAIN/SIRT1/NUFIP1	UP/DN/UP/UP/DN/UP/UP/UP/UP
GOCC	GO:0000346	transcription export complex	2/499	16/30568	0.0274354	0.141204	0.114193	Q86W42/Q96J01	THOC6/THOC3	UP/UP
GOCC	GO:0030056	hemidesmosome	2/499	16/30568	0.0274354	0.141204	0.114193	P58107/Q96RT1	EPPK1/ERBIN	DN/DN
GOCC	GO:0036513	Derlin-1 retrotranslocation complex	2/499	16/30568	0.0274354	0.141204	0.114193	Q86TM6/Q9UBV2	SYVN1/SEL1L	DN/DN
GOCC	GO:0016529	sarcoplasmic reticulum	6/499	142/30568	0.0294151	0.150017	0.12132	O43852/P14625/P27797/P55145/Q13586/Q8IVL5	CALU/HSP90B1/CALR/MANF/STIM1/P3H2	DN/DN/DN/DN/DN/DN
GOCC	GO:0090665	glycoprotein complex	3/499	42/30568	0.0310263	0.156809	0.126812	P46939/Q14118/Q15124	UTRN/DAG1/PGM5	DN/DN/DN
GOCC	GO:0005643	nuclear pore	6/499	145/30568	0.032114	0.160857	0.130086	P43487/P62826/P78406/Q9NPA8/Q9UKK6/Q9Y3E7	RANBP1/RAN/RAE1/ENY2/NXT1/CHMP3	UP/UP/UP/UP/UP/DN
GOCC	GO:0000800	lateral element	2/499	18/30568	0.0342407	0.169992	0.137473	O95072/P38398	REC8/BRCA1	UP/UP
GOCC	GO:0005782	peroxisomal matrix	4/499	77/30568	0.0373676	0.179487	0.145152	P09110/P34913/P51659/Q9UKG9	ACAA1/EPHX2/HSD17B4/CROT	DN/UP/DN/DN
GOCC	GO:0031907	microbody lumen	4/499	77/30568	0.0373676	0.179487	0.145152	P09110/P34913/P51659/Q9UKG9	ACAA1/EPHX2/HSD17B4/CROT	DN/UP/DN/DN
GOCC	GO:0008290	F-actin capping protein complex	2/499	19/30568	0.0378633	0.179487	0.145152	P47756/P52907	CAPZB/CAPZA1	DN/DN
GOCC	GO:0099524	postsynaptic cytosol	2/499	19/30568	0.0378633	0.179487	0.145152	P0C2W1/Q14118	FBXO45/DAG1	UP/DN
GOCC	GO:0034708	methyltransferase complex	7/499	191/30568	0.0379733	0.179487	0.145152	P49848/P54105/P61244/Q14686/Q69YN4/Q8WWY3/Q96EZ8	TAF6/CLNS1A/MAX/NCOA6/VIRMA/PRPF31/MCRS1	UP/UP/UP/UP/UP/DN/UP
GOCC	GO:0035580	specific granule lumen	5/499	113/30568	0.0380729	0.179487	0.145152	P07339/P09110/P61769/Q99439/Q99519	CTSD/ACAA1/B2M/CNN2/NEU1	DN/DN/DN/DN/DN
GOCC	GO:0071782	endoplasmic reticulum tubular network	3/499	46/30568	0.0391306	0.182936	0.147941	Q13586/Q6DD88/Q9NQC3	STIM1/ATL3/RTN4	DN/DN/DN
GOCC	GO:0030118	clathrin coat	4/499	79/30568	0.0404653	0.187612	0.151723	P09497/Q00610/Q96CW1/Q9Y2T2	CLTB/CLTC/AP2M1/AP3M1	DN/DN/DN/DN
GOCC	GO:0030125	clathrin vesicle coat	3/499	47/30568	0.0413084	0.189629	0.153354	P09497/Q00610/Q96CW1	CLTB/CLTC/AP2M1	DN/DN/DN
GOCC	GO:1990498	mitotic spindle microtubule	2/499	20/30568	0.0416249	0.189629	0.153354	O94927/Q00610	HAUS5/CLTC	UP/DN
GOCC	GO:0000775	chromosome, centromeric region	11/499	370/30568	0.0419145	0.189629	0.153354	O43684/O75177/O95072/P49454/P49711/P49768/Q96ST3/Q9H081/Q9P258/Q9Y3E7/Q9Y6K1	BUB3/SS18L1/REC8/CENPF/CTCF/PSEN1/SIN3A/MIS12/RCC2/CHMP3/DNMT3A	UP/UP/UP/UP/UP/DN/UP/DN/UP/DN/UP
GOCC	GO:0005798	Golgi-associated vesicle	6/499	156/30568	0.043364	0.194617	0.157388	O43493/P09497/P24390/Q00610/Q9BVK6/Q9Y3B3	TGOLN2/CLTB/KDELR1/CLTC/TMED9/TMED7	DN/DN/DN/DN/DN/DN
GOCC	GO:0030117	membrane coat	6/499	158/30568	0.0456434	0.201622	0.163053	P09497/Q00610/Q96CW1/Q9H0F7/Q9Y2T2/Q9Y3B3	CLTB/CLTC/AP2M1/ARL6/AP3M1/TMED7	DN/DN/DN/UP/DN/DN
GOCC	GO:0048475	coated membrane	6/499	158/30568	0.0456434	0.201622	0.163053	P09497/Q00610/Q96CW1/Q9H0F7/Q9Y2T2/Q9Y3B3	CLTB/CLTC/AP2M1/ARL6/AP3M1/TMED7	DN/DN/DN/UP/DN/DN
GOCC	GO:0016528	sarcoplasm	6/499	161/30568	0.0492001	0.215272	0.174091	O43852/P14625/P27797/P55145/Q13586/Q8IVL5	CALU/HSP90B1/CALR/MANF/STIM1/P3H2	DN/DN/DN/DN/DN/DN
GOCC	GO:0000153	cytoplasmic ubiquitin ligase complex	2/499	22/30568	0.0495435	0.215272	0.174091	Q86TM6/Q9UBV2	SYVN1/SEL1L	DN/DN
GOCC	GO:0000776	kinetochore	8/499	246/30568	0.0498847	0.215272	0.174091	O43684/O75177/O95072/P49454/P49768/Q96ST3/Q9H081/Q9Y3E7	BUB3/SS18L1/REC8/CENPF/PSEN1/SIN3A/MIS12/CHMP3	UP/UP/UP/UP/DN/UP/DN/DN
GOMF	GO:0003756	protein disulfide isomerase activity	6/500	27/30031	4.54645e-06	0.00121235	0.00108553	P07237/P13667/P30101/Q15084/Q6UXH1/Q8NBS9	P4HB/PDIA4/PDIA3/PDIA6/CRELD2/TXNDC5	DN/DN/DN/DN/DN/DN
GOMF	GO:0016864	intramolecular oxidoreductase activity, transposing S-S bonds	6/500	27/30031	4.54645e-06	0.00121235	0.00108553	P07237/P13667/P30101/Q15084/Q6UXH1/Q8NBS9	P4HB/PDIA4/PDIA3/PDIA6/CRELD2/TXNDC5	DN/DN/DN/DN/DN/DN
GOMF	GO:0003713	transcription coactivator activity	23/500	470/30031	5.03051e-06	0.00121235	0.00108553	O60341/O75177/O94776/O94805/O96019/P27695/P38398/P46937/P49848/Q13330/Q13627/Q14686/Q14865/Q92600/Q92841/Q96EB6/Q96GM5/Q96ST3/Q9H944/Q9NPA8/Q9P2R6/Q9UBS8/Q9UPT9	KDM1A/SS18L1/MTA2/ACTL6B/ACTL6A/APEX1/BRCA1/YAP1 /TAF6/MTA1/DYRK1A/NCOA6/ARID5B/CNOT9/DDX17/SIRT1/SMARCD1/SIN3A/MED20/ENY2/RERE/RNF14/USP22	UP/UP/DN/UP/UP/UP/UP/DN/UP/UP/UP/UP/DN/UP/UP/UP/UP/UP/UP/UP/UP/UP/UP
GOMF	GO:0016667	oxidoreductase activity, acting on a sulfur group of donors	8/500	85/30031	8.74917e-05	0.0158141	0.0141598	P07237/P13667/P30101/P51687/Q15084/Q16881/Q8NBK3/Q9Y6N5	P4HB/PDIA4/PDIA3/SUOX/PDIA6/TXNRD1/SUMF1/SQOR	DN/DN/DN/DN/DN/DN/DN/DN
GOMF	GO:0050750	low-density lipoprotein particle receptor binding	6/500	51/30031	0.000197333	0.0211658	0.0189517	O43813/P10909/P14625/Q00610/Q14696/Q96CW1	LANCL1/CLU/HSP90B1/CLTC/MESD/AP2M1	UP/DN/DN/DN/DN/DN
GOMF	GO:0008266	poly(U) RNA binding	5/500	33/30031	0.000202511	0.0211658	0.0189517	O43347/Q13310/Q15434/Q96DH6/Q96EZ8	MSI1/PABPC4/RBMS2/MSI2/MCRS1	UP/UP/DN/UP/UP
GOMF	GO:0003714	transcription corepressor activity	16/500	342/30031	0.000226261	0.0211658	0.0189517	O94776/O95551/P27695/P46937/Q13330/Q13547/Q14192/Q8IZ40/Q8N488/Q96EB6/Q96ST3/Q9HCD5/Q9P2R6/Q9UIV1/Q9UQ80/Q9Y6K1	MTA2/TDP2/APEX1/YAP1 /MTA1/HDAC1/FHL2/RCOR2/RYBP/SIRT1/SIN3A/NCOA5/RERE/CNOT7/PA2G4/DNMT3A	DN/UP/UP/DN/UP/UP/DN/UP/DN/UP/UP/UP/UP/UP/UP/UP
GOMF	GO:0005158	insulin receptor binding	5/500	34/30031	0.0002342	0.0211658	0.0189517	O95219/P29353/Q13596/Q8WWQ0/Q9Y4H2	SNX4/SHC1/SNX1/PHIP/IRS2	DN/DN/DN/UP/DN
GOMF	GO:0008187	poly-pyrimidine tract binding	5/500	37/30031	0.000352139	0.0282885	0.0253293	O43347/Q13310/Q15434/Q96DH6/Q96EZ8	MSI1/PABPC4/RBMS2/MSI2/MCRS1	UP/UP/DN/UP/UP
GOMF	GO:0070325	lipoprotein particle receptor binding	6/500	59/30031	0.000441386	0.0319122	0.0285739	O43813/P10909/P14625/Q00610/Q14696/Q96CW1	LANCL1/CLU/HSP90B1/CLTC/MESD/AP2M1	UP/DN/DN/DN/DN/DN
GOMF	GO:0019798	procollagen-proline dioxygenase activity	3/500	11/30031	0.000685242	0.0431691	0.0386533	P07237/Q32P28/Q8IVL5	P4HB/P3H1/P3H2	DN/DN/DN
GOMF	GO:0043236	laminin binding	5/500	43/30031	0.0007165	0.0431691	0.0386533	P05556/P09382/P25774/Q13443/Q14118	ITGB1/LGALS1/CTSS/ADAM9/DAG1	DN/DN/DN/DN/DN
GOMF	GO:0005518	collagen binding	8/500	119/30031	0.000873012	0.0465392	0.0416708	P05556/P23284/P25774/P50454/P56199/Q13443/Q32P28/Q92791	ITGB1/PPIB/CTSS/SERPINH1/ITGA1/ADAM9/P3H1/P3H4	DN/DN/DN/DN/DN/DN/DN/DN
GOMF	GO:0046977	TAP binding	4/500	27/30031	0.00098324	0.0465392	0.0416708	O15533/P01889/Q03518/Q03519	TAPBP/HLA-B/TAP1/TAP2	DN/DN/DN/DN
GOMF	GO:1904680	peptide transmembrane transporter activity	4/500	27/30031	0.00098324	0.0465392	0.0416708	O15533/Q03518/Q03519/Q8N697	TAPBP/TAP1/TAP2/SLC15A4	DN/DN/DN/DN
GOMF	GO:0015433	ABC-type peptide antigen transporter activity	3/500	13/30031	0.00115865	0.0465392	0.0416708	O15533/Q03518/Q03519	TAPBP/TAP1/TAP2	DN/DN/DN
GOMF	GO:0015440	ABC-type peptide transporter activity	3/500	13/30031	0.00115865	0.0465392	0.0416708	O15533/Q03518/Q03519	TAPBP/TAP1/TAP2	DN/DN/DN
GOMF	GO:1990254	keratin filament binding	3/500	13/30031	0.00115865	0.0465392	0.0416708	P08670/P58107/Q96EB6	VIM/EPPK1/SIRT1	DN/DN/UP
GOMF	GO:0016670	oxidoreductase activity, acting on a sulfur group of donors, oxygen as acceptor	3/500	16/30031	0.00218599	0.0790236	0.0707571	P07237/P51687/Q8NBK3	P4HB/SUOX/SUMF1	DN/DN/DN
GOMF	GO:0046978	TAP1 binding	3/500	16/30031	0.00218599	0.0790236	0.0707571	O15533/Q03518/Q03519	TAPBP/TAP1/TAP2	DN/DN/DN
GOMF	GO:0051117	ATPase binding	9/500	172/30031	0.00246424	0.0846807	0.0758225	P00533/P49768/P60520/Q86TM6/Q8IWQ3/Q8WXB1/Q92542/Q9HCN8/Q9UHK0	EGFR/PSEN1/GABARAPL2/SYVN1/BRSK2/METTL21A/NCSTN/SDF2L1/NUFIP1	DN/DN/UP/DN/UP/UP/DN/DN/UP
GOMF	GO:0015035	protein-disulfide reductase activity	5/500	57/30031	0.00257673	0.0846807	0.0758225	P07237/P13667/P30101/Q15084/Q16881	P4HB/PDIA4/PDIA3/PDIA6/TXNRD1	DN/DN/DN/DN/DN
GOMF	GO:0051082	unfolded protein binding	10/500	217/30031	0.00364037	0.114434	0.102463	O15533/P10909/P14625/P23284/P27797/P27824/P50454/Q86TM6/Q8WXF0/Q96DZ1	TAPBP/CLU/HSP90B1/PPIB/CALR/CANX/SERPINH1/SYVN1/SRSF12/ERLEC1	DN/DN/DN/DN/DN/DN/DN/DN/UP/DN
GOMF	GO:0016747	acyltransferase activity, transferring groups other than amino-acyl groups	14/500	372/30031	0.00414121	0.118207	0.105841	O15516/P09110/P35610/P40939/Q53EU6/Q68CP4/Q6NUI2/Q96EB6/Q96N66/Q9BW60/Q9GZZ1/Q9NYP7/Q9UKG9/Q9UPT9	CLOCK/ACAA1/SOAT1/HADHA/GPAT3/HGSNAT/GPAT2/SIRT1/MBOAT7/ELOVL1/NAA50/ELOVL5/CROT/USP22	DN/DN/DN/UP/DN/DN/UP/UP/DN/DN/UP/DN/DN/UP
GOMF	GO:0031543	peptidyl-proline dioxygenase activity	3/500	20/30031	0.00423573	0.118207	0.105841	P07237/Q32P28/Q8IVL5	P4HB/P3H1/P3H2	DN/DN/DN
GOMF	GO:0015036	disulfide oxidoreductase activity	5/500	64/30031	0.00426825	0.118207	0.105841	P07237/P13667/P30101/Q15084/Q16881	P4HB/PDIA4/PDIA3/PDIA6/TXNRD1	DN/DN/DN/DN/DN
GOMF	GO:0016860	intramolecular oxidoreductase activity	6/500	92/30031	0.00441436	0.118207	0.105841	P07237/P13667/P30101/Q15084/Q6UXH1/Q8NBS9	P4HB/PDIA4/PDIA3/PDIA6/CRELD2/TXNDC5	DN/DN/DN/DN/DN/DN
GOMF	GO:0003993	acid phosphatase activity	3/500	21/30031	0.00488121	0.12604	0.112855	P13686/P24666/Q86V88	ACP5/ACP1/MDP1	DN/UP/UP
GOMF	GO:0016758	hexosyltransferase activity	12/500	321/30031	0.00802281	0.200017	0.179094	P04062/P04844/P07686/P11216/P15291/P19971/Q10471/Q6UW63/Q8NBJ5/Q9UBV7/Q9UM21/Q9Y2G5	GBA/RPN2/HEXB/PYGB/B4GALT1/TYMP/GALNT2/KDELC1/COLGALT1/B4GALT7/MGAT4A/POFUT2	DN/DN/DN/UP/DN/DN/DN/DN/DN/DN/DN/DN
GOMF	GO:0019215	intermediate filament binding	3/500	26/30031	0.00897389	0.216271	0.193647	P08670/P58107/Q96EB6	VIM/EPPK1/SIRT1	DN/DN/UP
GOMF	GO:0017166	vinculin binding	3/500	27/30031	0.00997272	0.22132	0.198168	O60504/P46939/Q14118	SORBS3/UTRN/DAG1	DN/DN/DN
GOMF	GO:0036002	pre-mRNA binding	5/500	79/30031	0.0103105	0.22132	0.198168	P14866/Q14493/Q15633/Q92879/Q9BWF3	HNRNPL/SLBP/TARBP2/CELF1/RBM4	UP/UP/UP/UP/UP
GOMF	GO:0003985	acetyl-CoA C-acetyltransferase activity	2/500	10/30031	0.0113951	0.22132	0.198168	P09110/P40939	ACAA1/HADHA	DN/UP
GOMF	GO:0004366	glycerol-3-phosphate O-acyltransferase activity	2/500	10/30031	0.0113951	0.22132	0.198168	Q53EU6/Q6NUI2	GPAT3/GPAT2	DN/UP
GOMF	GO:0046979	TAP2 binding	2/500	10/30031	0.0113951	0.22132	0.198168	O15533/Q03518	TAPBP/TAP1	DN/DN
GOMF	GO:0102420	sn-1-glycerol-3-phosphate C16:0-DCA-CoA acyl transferase activity	2/500	10/30031	0.0113951	0.22132	0.198168	Q53EU6/Q6NUI2	GPAT3/GPAT2	DN/UP
GOMF	GO:0016746	acyltransferase activity	14/500	420/30031	0.0114437	0.22132	0.198168	O15516/P09110/P35610/P40939/Q53EU6/Q68CP4/Q6NUI2/Q96EB6/Q96N66/Q9BW60/Q9GZZ1/Q9NYP7/Q9UKG9/Q9UPT9	CLOCK/ACAA1/SOAT1/HADHA/GPAT3/HGSNAT/GPAT2/SIRT1/MBOAT7/ELOVL1/NAA50/ELOVL5/CROT/USP22	DN/DN/DN/UP/DN/DN/UP/UP/DN/DN/UP/DN/DN/UP
GOMF	GO:0019903	protein phosphatase binding	11/500	298/30031	0.0118673	0.22132	0.198168	O14733/P00533/P04626/P14625/P19634/P20138/P23634/P56199/Q9GZN8/Q9P2B4/Q9Y4H2	MAP2K7/EGFR/ERBB2/HSP90B1/SLC9A1/CD33/ATP2B4/ITGA1/C20orf27/CTTNBP2NL/IRS2	UP/DN/DN/DN/DN/DN/DN/DN/UP/UP/DN
GOMF	GO:0005200	structural constituent of cytoskeleton	8/500	185/30031	0.0126745	0.22132	0.198168	O15145/O60504/O94805/P08670/P09493/Q71U36/Q96RT1/Q9BVA1	ARPC3/SORBS3/ACTL6B/VIM/TPM1/TUBA1A/ERBIN/TUBB2B	DN/DN/UP/DN/DN/UP/DN/UP
GOMF	GO:0005154	epidermal growth factor receptor binding	4/500	55/30031	0.0132673	0.22132	0.198168	O95219/P29353/Q13596/Q92600	SNX4/SHC1/SNX1/CNOT9	DN/DN/DN/UP
GOMF	GO:0008757	S-adenosylmethionine-dependent methyltransferase activity	10/500	263/30031	0.013272	0.22132	0.198168	O43709/O60678/O95568/Q8N1G2/Q8TEA1/Q8WXB1/Q9BZ95/Q9H9B1/Q9NRN9/Q9Y6K1	BUD23/PRMT3/METTL18/CMTR1/NSUN6/METTL21A/NSD3/EHMT1/METTL5/DNMT3A	UP/UP/DN/UP/UP/UP/UP/UP/UP/UP
GOMF	GO:0051087	chaperone binding	9/500	225/30031	0.0135756	0.22132	0.198168	O95433/P00747/P01889/P10909/P27797/P28799/Q86TM6/Q9HCN8/Q9NZJ4	AHSA1/PLG/HLA-B/CLU/CALR/GRN/SYVN1/SDF2L1/SACS	UP/UP/DN/DN/DN/DN/DN/DN/DN
GOMF	GO:0004844	uracil DNA N-glycosylase activity	2/500	11/30031	0.0137751	0.22132	0.198168	P27695/Q53HV7	APEX1/SMUG1	UP/UP
GOMF	GO:0043398	HLH domain binding	2/500	11/30031	0.0137751	0.22132	0.198168	P63279/Q96EB6	UBE2I/SIRT1	UP/UP
GOMF	GO:0097506	deaminated base DNA N-glycosylase activity	2/500	11/30031	0.0137751	0.22132	0.198168	P27695/Q53HV7	APEX1/SMUG1	UP/UP
GOMF	GO:0051861	glycolipid binding	4/500	57/30031	0.0149746	0.235361	0.21074	O14773/O43292/P07602/P55145	TPP1/GPAA1/PSAP/MANF	DN/DN/DN/DN
GOMF	GO:0031418	L-ascorbic acid binding	3/500	32/30031	0.015909	0.241241	0.216005	Q02809/Q32P28/Q8IVL5	PLOD1/P3H1/P3H2	DN/DN/DN
GOMF	GO:0016453	C-acetyltransferase activity	2/500	12/30031	0.0163496	0.241241	0.216005	P09110/P40939	ACAA1/HADHA	DN/UP
GOMF	GO:0048408	epidermal growth factor binding	2/500	12/30031	0.0163496	0.241241	0.216005	P00533/P29353	EGFR/SHC1	DN/DN
GOMF	GO:0004553	hydrolase activity, hydrolyzing O-glycosyl compounds	7/500	159/30031	0.0174893	0.251231	0.22495	P04062/P07686/P16278/Q13724/Q99519/Q9UKM7/Q9Y223	GBA/HEXB/GLB1/MOGS/NEU1/MAN1B1/GNE	DN/DN/DN/DN/DN/DN/UP
GOMF	GO:0003689	DNA clamp loader activity	2/500	13/30031	0.0191116	0.251231	0.22495	P0CG13/P40938	CHTF8/RFC3	UP/UP
GOMF	GO:0009922	fatty acid elongase activity	2/500	13/30031	0.0191116	0.251231	0.22495	Q9BW60/Q9NYP7	ELOVL1/ELOVL5	DN/DN
GOMF	GO:0030346	protein phosphatase 2B binding	2/500	13/30031	0.0191116	0.251231	0.22495	P19634/P23634	SLC9A1/ATP2B4	DN/DN
GOMF	GO:0102756	very-long-chain 3-ketoacyl-CoA synthase activity	2/500	13/30031	0.0191116	0.251231	0.22495	Q9BW60/Q9NYP7	ELOVL1/ELOVL5	DN/DN
GOMF	GO:0120146	sulfatide binding	2/500	13/30031	0.0191116	0.251231	0.22495	O14773/P55145	TPP1/MANF	DN/DN
GOMF	GO:0031492	nucleosomal DNA binding	4/500	63/30031	0.0209027	0.25986	0.232677	O94776/O96019/Q13547/Q15651	MTA2/ACTL6A/HDAC1/HMGN3	DN/UP/UP/UP
GOMF	GO:0016757	glycosyltransferase activity	14/500	456/30031	0.021663	0.25986	0.232677	P00492/P04062/P04844/P07686/P11216/P15291/P19971/Q06203/Q10471/Q6UW63/Q8NBJ5/Q9UBV7/Q9UM21/Q9Y2G5	HPRT1/GBA/RPN2/HEXB/PYGB/B4GALT1/TYMP/PPAT/GALNT2/KDELC1/COLGALT1/B4GALT7/MGAT4A/POFUT2	UP/DN/DN/DN/UP/DN/DN/UP/DN/DN/DN/DN/DN/DN
GOMF	GO:0016853	isomerase activity	10/500	285/30031	0.0218899	0.25986	0.232677	P07237/P13667/P23284/P30101/P45877/P51659/Q15084/Q6UXH1/Q8NBS9/Q9Y223	P4HB/PDIA4/PPIB/PDIA3/PPIC/HSD17B4/PDIA6/CRELD2/TXNDC5/GNE	DN/DN/DN/DN/DN/DN/DN/DN/DN/UP
GOMF	GO:0000287	magnesium ion binding	13/500	413/30031	0.0220309	0.25986	0.232677	O14733/O95551/O95989/P00492/P34913/P35813/P60891/P62826/Q15124/Q15181/Q8IWQ3/Q96GD0/Q96I99	MAP2K7/TDP2/NUDT3/HPRT1/EPHX2/PPM1A/PRPS1/RAN/PGM5/PPA1/BRSK2/PDXP/SUCLG2	UP/UP/UP/UP/UP/UP/UP/UP/DN/UP/UP/UP/DN
GOMF	GO:0042500	aspartic endopeptidase activity, intramembrane cleaving	2/500	14/30031	0.0220542	0.25986	0.232677	P49768/Q92542	PSEN1/NCSTN	DN/DN
GOMF	GO:0016741	transferase activity, transferring one-carbon groups	12/500	370/30031	0.0221753	0.25986	0.232677	O43709/O60678/O95568/P22102/Q6FI81/Q8N1G2/Q8TEA1/Q8WXB1/Q9BZ95/Q9H9B1/Q9NRN9/Q9Y6K1	BUD23/PRMT3/METTL18/GART/CIAPIN1/CMTR1/NSUN6/METTL21A/NSD3/EHMT1/METTL5/DNMT3A	UP/UP/DN/UP/UP/UP/UP/UP/UP/UP/UP/UP
GOMF	GO:0008374	O-acyltransferase activity	5/500	96/30031	0.022284	0.25986	0.232677	P35610/Q53EU6/Q6NUI2/Q96N66/Q9UKG9	SOAT1/GPAT3/GPAT2/MBOAT7/CROT	DN/DN/UP/DN/DN
GOMF	GO:0042887	amide transmembrane transporter activity	4/500	65/30031	0.0231559	0.265741	0.237943	O15533/Q03518/Q03519/Q8N697	TAPBP/TAP1/TAP2/SLC15A4	DN/DN/DN/DN
GOMF	GO:0140223	general transcription initiation factor activity	4/500	66/30031	0.0243356	0.271449	0.243053	P17480/P29084/P49848/P62380	UBTF/GTF2E2/TAF6/TBPL1	UP/UP/UP/UP
GOMF	GO:0004407	histone deacetylase activity	3/500	38/30031	0.025155	0.271449	0.243053	O94776/Q13547/Q96EB6	MTA2/HDAC1/SIRT1	DN/UP/UP
GOMF	GO:0017116	single-stranded DNA helicase activity	3/500	38/30031	0.025155	0.271449	0.243053	P0CG13/P25205/P40938	CHTF8/MCM3/RFC3	UP/UP/UP
GOMF	GO:1990381	ubiquitin-specific protease binding	3/500	38/30031	0.025155	0.271449	0.243053	Q00610/Q86TM6/Q9Y3E7	CLTC/SYVN1/CHMP3	DN/DN/DN
GOMF	GO:0031072	heat shock protein binding	9/500	253/30031	0.0266616	0.276832	0.247873	O95433/O95568/P32455/P68400/Q12907/Q53FT3/Q8WXB1/Q96GD0/Q9NZJ4	AHSA1/METTL18/GBP1/CSNK2A1/LMAN2/HIKESHI/METTL21A/PDXP/SACS	UP/DN/DN/UP/DN/UP/UP/UP/DN
GOMF	GO:0003899	DNA-directed 5'-3' RNA polymerase activity	4/500	68/30031	0.0268025	0.276832	0.247873	O75575/P05423/Q9H1D9/Q9H944	CRCP/POLR3D/POLR3F/MED20	UP/UP/UP/UP
GOMF	GO:0042605	peptide antigen binding	4/500	68/30031	0.0268025	0.276832	0.247873	O15533/P01889/Q03518/Q03519	TAPBP/HLA-B/TAP1/TAP2	DN/DN/DN/DN
GOMF	GO:0003857	3-hydroxyacyl-CoA dehydrogenase activity	2/500	16/30031	0.028454	0.280952	0.251562	P40939/P51659	HADHA/HSD17B4	UP/DN
GOMF	GO:0003988	acetyl-CoA C-acyltransferase activity	2/500	16/30031	0.028454	0.280952	0.251562	P09110/P40939	ACAA1/HADHA	DN/UP
GOMF	GO:0003841	1-acylglycerol-3-phosphate O-acyltransferase activity	3/500	40/30031	0.0287558	0.280952	0.251562	Q53EU6/Q6NUI2/Q96N66	GPAT3/GPAT2/MBOAT7	DN/UP/DN
GOMF	GO:0033558	protein lysine deacetylase activity	3/500	40/30031	0.0287558	0.280952	0.251562	O94776/Q13547/Q96EB6	MTA2/HDAC1/SIRT1	DN/UP/UP
GOMF	GO:0019200	carbohydrate kinase activity	3/500	41/30031	0.0306531	0.295496	0.264584	P50053/Q01415/Q9Y223	KHK/GALK2/GNE	UP/UP/UP
GOMF	GO:0030374	nuclear receptor coactivator activity	5/500	105/30031	0.0312411	0.296285	0.265291	O60341/Q14686/Q92600/Q9NPA8/Q9UPT9	KDM1A/NCOA6/CNOT9/ENY2/USP22	UP/UP/UP/UP/UP
GOMF	GO:0005049	nuclear export signal receptor activity	2/500	17/30031	0.0318982	0.296285	0.265291	P62826/Q9HAV4	RAN/XPO5	UP/UP
GOMF	GO:0008168	methyltransferase activity	11/500	347/30031	0.0320034	0.296285	0.265291	O43709/O60678/O95568/Q6FI81/Q8N1G2/Q8TEA1/Q8WXB1/Q9BZ95/Q9H9B1/Q9NRN9/Q9Y6K1	BUD23/PRMT3/METTL18/CIAPIN1/CMTR1/NSUN6/METTL21A/NSD3/EHMT1/METTL5/DNMT3A	UP/UP/DN/UP/UP/UP/UP/UP/UP/UP/UP
GOMF	GO:0016798	hydrolase activity, acting on glycosyl bonds	9/500	263/30031	0.0329795	0.296285	0.265291	P04062/P07686/P16278/P27695/Q13724/Q53HV7/Q99519/Q9UKM7/Q9Y223	GBA/HEXB/GLB1/APEX1/MOGS/SMUG1/NEU1/MAN1B1/GNE	DN/DN/DN/UP/DN/UP/DN/DN/UP
GOMF	GO:0016779	nucleotidyltransferase activity	8/500	222/30031	0.0332265	0.296285	0.265291	O75575/O95340/P00973/P05423/P28340/Q86U90/Q9H1D9/Q9H944	CRCP/PAPSS2/OAS1/POLR3D/POLD1/YRDC/POLR3F/MED20	UP/DN/DN/UP/UP/UP/UP/UP
GOMF	GO:0034062	5'-3' RNA polymerase activity	4/500	73/30031	0.0336035	0.296285	0.265291	O75575/P05423/Q9H1D9/Q9H944	CRCP/POLR3D/POLR3F/MED20	UP/UP/UP/UP
GOMF	GO:0097747	RNA polymerase activity	4/500	73/30031	0.0336035	0.296285	0.265291	O75575/P05423/Q9H1D9/Q9H944	CRCP/POLR3D/POLR3F/MED20	UP/UP/UP/UP
GOMF	GO:0042171	lysophosphatidic acid acyltransferase activity	3/500	43/30031	0.03464	0.298151	0.266962	Q53EU6/Q6NUI2/Q96N66	GPAT3/GPAT2/MBOAT7	DN/UP/DN
GOMF	GO:0071617	lysophospholipid acyltransferase activity	3/500	43/30031	0.03464	0.298151	0.266962	Q53EU6/Q6NUI2/Q96N66	GPAT3/GPAT2/MBOAT7	DN/UP/DN
GOMF	GO:0070063	RNA polymerase binding	5/500	109/30031	0.0358513	0.304947	0.273047	P04626/P23284/P38398/P60002/Q68D10	ERBB2/PPIB/BRCA1/ELOF1/SPTY2D1	DN/DN/UP/UP/UP
GOMF	GO:0003725	double-stranded RNA binding	6/500	147/30031	0.0368623	0.306338	0.274293	P00973/P08670/Q00610/Q15633/Q32MZ4/Q86U90	OAS1/VIM/CLTC/TARBP2/LRRFIP1/YRDC	DN/DN/DN/UP/DN/UP
GOMF	GO:0016407	acetyltransferase activity	6/500	147/30031	0.0368623	0.306338	0.274293	O15516/P09110/P40939/Q68CP4/Q9GZZ1/Q9UPT9	CLOCK/ACAA1/HADHA/HGSNAT/NAA50/USP22	DN/DN/UP/DN/UP/UP
GOMF	GO:0004190	aspartic-type endopeptidase activity	3/500	45/30031	0.0388812	0.318805	0.285456	P07339/P49768/Q92542	CTSD/PSEN1/NCSTN	DN/DN/DN
GOMF	GO:0010485	H4 histone acetyltransferase activity	2/500	19/30031	0.0392444	0.318805	0.285456	Q9GZZ1/Q9UPT9	NAA50/USP22	UP/UP
GOMF	GO:0070001	aspartic-type peptidase activity	3/500	46/30031	0.0410962	0.33014	0.295604	P07339/P49768/Q92542	CTSD/PSEN1/NCSTN	DN/DN/DN
GOMF	GO:0004300	enoyl-CoA hydratase activity	2/500	20/30031	0.0431342	0.334119	0.299168	P40939/P51659	HADHA/HSD17B4	UP/DN
GOMF	GO:0008429	phosphatidylethanolamine binding	2/500	20/30031	0.0431342	0.334119	0.299168	P30086/Q9BSJ8	PEBP1/ESYT1	UP/DN
GOMF	GO:0046966	nuclear thyroid hormone receptor binding	3/500	48/30031	0.0457126	0.334119	0.299168	Q14686/Q15649/Q15651	NCOA6/ZNHIT3/HMGN3	UP/UP/UP
GOMF	GO:0050840	extracellular matrix binding	5/500	117/30031	0.0462711	0.334119	0.299168	P05556/P09382/P25774/Q13443/Q14118	ITGB1/LGALS1/CTSS/ADAM9/DAG1	DN/DN/DN/DN/DN
GOMF	GO:0043021	ribonucleoprotein complex binding	9/500	281/30031	0.0468257	0.334119	0.299168	O60678/P04844/P49458/Q16630/Q6P1Q0/Q8WWY3/Q9BVK8/Q9C0B0/Q9HAV4	PRMT3/RPN2/SRP9/CPSF6/LETMD1/PRPF31/TMEM147/UNK/XPO5	UP/DN/UP/UP/UP/DN/DN/UP/UP
GOMF	GO:0001618	virus receptor activity	6/500	156/30031	0.0469094	0.334119	0.299168	P00533/P05362/P05556/P13591/Q14118/Q15223	EGFR/ICAM1/ITGB1/NCAM1/DAG1/NECTIN1	DN/DN/DN/UP/DN/UP
GOMF	GO:0002161	aminoacyl-tRNA editing activity	2/500	21/30031	0.0471609	0.334119	0.299168	Q8TEA8/Q9BTE6	DTD1/AARSD1	UP/UP
GOMF	GO:0005388	P-type calcium transporter activity	2/500	21/30031	0.0471609	0.334119	0.299168	P20020/P23634	ATP2B1/ATP2B4	DN/DN
GOMF	GO:0005523	tropomyosin binding	2/500	21/30031	0.0471609	0.334119	0.299168	Q9NZR1/Q9NYL9	TMOD2/TMOD3	UP/DN
GOMF	GO:0070008	serine-type exopeptidase activity	2/500	21/30031	0.0471609	0.334119	0.299168	O14773/P10619	TPP1/CTSA	DN/DN
GOMF	GO:1990459	transferrin receptor binding	2/500	21/30031	0.0471609	0.334119	0.299168	O95219/Q13596	SNX4/SNX1	DN/DN
GOMF	GO:0016411	acylglycerol O-acyltransferase activity	3/500	49/30031	0.048113	0.334119	0.299168	Q53EU6/Q6NUI2/Q96N66	GPAT3/GPAT2/MBOAT7	DN/UP/DN
GOMF	GO:0030742	GTP-dependent protein binding	3/500	49/30031	0.048113	0.334119	0.299168	P57729/Q13637/Q9BZG1	RAB38/RAB32/RAB34	UP/DN/DN
GOMF	GO:0140272	exogenous protein binding	6/500	157/30031	0.0481206	0.334119	0.299168	P00533/P05362/P05556/P13591/Q14118/Q15223	EGFR/ICAM1/ITGB1/NCAM1/DAG1/NECTIN1	DN/DN/DN/UP/DN/UP
GOMF	GO:0008170	N-methyltransferase activity	6/500	158/30031	0.0493508	0.334119	0.299168	O60678/O95568/Q8WXB1/Q9BZ95/Q9H9B1/Q9NRN9	PRMT3/METTL18/METTL21A/NSD3/EHMT1/METTL5	UP/DN/UP/UP/UP/UP
GOMF	GO:0051539	4 iron, 4 sulfur cluster binding	4/500	83/30031	0.0499577	0.334119	0.299168	P28340/Q06203/Q5VV42/Q6FI81	POLD1/PPAT/CDKAL1/CIAPIN1	UP/UP/DN/UP
GOMF	GO:0140359	ABC-type transporter activity	4/500	83/30031	0.0499577	0.334119	0.299168	O15533/Q03518/Q03519/Q9NUT2	TAPBP/TAP1/TAP2/ABCB8	DN/DN/DN/UP
GOMF	GO:0030246	carbohydrate binding	13/500	466/30031	0.0499856	0.334119	0.299168	O95210/P09382/P11413/P20138/P27797/P27824/Q00796/Q02809/Q10471/Q12907/Q15223/Q32P28/Q8IVL5	STBD1/LGALS1/G6PD/CD33/CALR/CANX/SORD/PLOD1/GALNT2/LMAN2/NECTIN1/P3H1/P3H2	DN/DN/DN/DN/DN/DN/UP/DN/DN/DN/UP/DN/DN
Reactome	R-HSA-446203	Homo sapiens : Asparagine N-linked glycosylation	32/351	304/10870	3.36561e-09	3.54399e-06	3.18139e-06	5265/6185/5476/5589/2683/2720/10945/811/821/2923/1650/832/829/1603/11070/10960/7841/7846/84447/4758/64689/347733/54732/84061/63908/26503/6400/11253/51693/11320/10020/100302736	SERPINA1/RPN2/CTSA/PRKCSH/B4GALT1/GLB1/KDELR1/CALR/CANX/PDIA3/DDOST/CAPZB/CAPZA1/DAD1/TMEM115/LMAN2/MOGS/TUBA1A/SYVN1/NEU1/GORASP1/TUBB2B/TMED9/MAGT1/NAPB/SLC17A5/SEL1L/MAN1B1/TRAPPC2L/MGAT4A/GNE/TMED7	DN/DN/DN/DN/DN/DN/DN/DN/DN/DN/DN/DN/DN/DN/DN/DN/DN/UP/DN/DN/DN/UP/DN/DN/UP/DN/DN/DN/UP/DN/UP/DN
Reactome	R-HSA-6798695	Homo sapiens : Neutrophil degranulation	40/351	481/10870	3.26669e-08	1.56445e-05	1.40438e-05	6386/6836/9725/8987/5265/3106/3105/1509/5660/3074/30/5476/5834/410/2683/411/2720/965/945/1520/2896/1650/5663/5878/567/10577/10970/138050/388697/121260/81567/158747/23385/23526/23197/1265/4758/84061/5036/100302736	SDCBP/SURF4/TMEM63A/STBD1/SERPINA1/HLA-B/HLA-A/CTSD/PSAP/HEXB/ACAA1/CTSA/PYGB/ARSA/B4GALT1/ARSB/GLB1/CD58/CD33/CTSS/GRN/DDOST/PSEN1/RAB5C/B2M/NPC2/CKAP4/HGSNAT/HRNR/SLC15A4/TXNDC5/MOSPD2/NCSTN/ARHGAP45/FAF2/CNN2/NEU1/MAGT1/PA2G4/TMED7	DN/DN/DN/DN/DN/DN/DN/DN/DN/DN/DN/UP/DN/DN/DN/DN/DN/DN/DN/DN/DN/DN/DN/DN/DN/DN/DN/DN/DN/DN/DN/DN/DN/DN/DN/DN/DN/UP/DN
Reactome	R-HSA-983170	Homo sapiens : Antigen Presentation: Folding, assembly and peptide loading of class I MHC	9/351	25/10870	4.45711e-08	1.56445e-05	1.40438e-05	6892/3106/3105/811/821/2923/567/6890/6891	TAPBP/HLA-B/HLA-A/CALR/CANX/PDIA3/B2M/TAP1/TAP2	DN/DN/DN/DN/DN/DN/DN/DN
Reactome	R-HSA-9694548	Homo sapiens : Maturation of spike protein	9/351	29/10870	1.94848e-07	5.12938e-05	4.60458e-05	6185/5589/821/1650/1603/7841/84061/11253/11320	RPN2/PRKCSH/CANX/DDOST/DAD1/MOGS/MAGT1/MAN1B1/MGAT4A	DN/DN/DN/DN/DN/DN/DN/DN/DN
Reactome	R-HSA-9679506	Homo sapiens : SARS-CoV Infections	19/351	158/10870	7.63778e-07	0.000160852	0.000144394	23028/9219/6185/3688/5589/821/1650/1603/7329/9112/3065/7841/54815/1173/30849/84061/11253/11320/100526767	KDM1A/MTA2/RPN2/ITGB1/PRKCSH/CANX/DDOST/DAD1/UBE2I/MTA1/HDAC1/MOGS/GATAD2A/AP2M1/PIK3R4/MAGT1/MAN1B1/MGAT4A/CHMP3	UP/DN/DN/DN/DN/DN/DN/DN/UP/UP/UP/DN/UP/DN/DN/DN/DN/DN/DN
Reactome	R-HSA-1660662	Homo sapiens : Glycosphingolipid metabolism	10/351	46/10870	1.56772e-06	0.000275135	0.000246985	2629/5660/3074/5476/410/411/2720/285362/4758/23344	GBA/PSAP/HEXB/CTSA/ARSA/ARSB/GLB1/SUMF1/NEU1/ESYT1	DN/DN/DN/DN/DN/DN/DN/DN/DN/DN
Reactome	R-HSA-9694516	Homo sapiens : SARS-CoV-2 Infection	12/351	72/10870	2.85692e-06	0.000381608	0.000342564	6185/5589/821/1650/1603/7329/7841/30849/84061/11253/11320/100526767	RPN2/PRKCSH/CANX/DDOST/DAD1/UBE2I/MOGS/PIK3R4/MAGT1/MAN1B1/MGAT4A/CHMP3	DN/DN/DN/DN/DN/UP/DN/DN/DN/DN/DN/DN
Reactome	R-HSA-9694635	Homo sapiens : Translation of Structural Proteins	10/351	49/10870	2.89921e-06	0.000381608	0.000342564	6185/5589/821/1650/1603/7329/7841/84061/11253/11320	RPN2/PRKCSH/CANX/DDOST/DAD1/UBE2I/MOGS/MAGT1/MAN1B1/MGAT4A	DN/DN/DN/DN/DN/UP/DN/DN/DN/DN
Reactome	R-HSA-532668	Homo sapiens : N-glycan trimming in the ER and Calnexin/Calreticulin cycle	8/351	35/10870	1.1968e-05	0.00140026	0.00125699	5589/811/821/2923/7841/84447/6400/11253	PRKCSH/CALR/CANX/PDIA3/MOGS/SYVN1/SEL1L/MAN1B1	DN/DN/DN/DN/DN/DN/DN/DN
Reactome	R-HSA-901042	Homo sapiens : Calnexin/calreticulin cycle	7/351	26/10870	1.33437e-05	0.00140509	0.00126133	5589/811/821/2923/84447/6400/11253	PRKCSH/CALR/CANX/PDIA3/SYVN1/SEL1L/MAN1B1	DN/DN/DN/DN/DN/DN/DN
Reactome	R-HSA-3781860	Homo sapiens : Diseases associated with N-glycosylation of proteins	6/351	20/10870	2.86793e-05	0.00274539	0.0024645	5476/2683/2720/7841/4758/11253	CTSA/B4GALT1/GLB1/MOGS/NEU1/MAN1B1	DN/DN/DN/DN/DN/DN
Reactome	R-HSA-9665348	Homo sapiens : Signaling by ERBB2 ECD mutants	5/351	16/10870	0.000111076	0.00974689	0.00874964	1956/2064/6464/2549/55914	EGFR/ERBB2/SHC1/GAB1/ERBIN	DN/DN/DN/DN/DN
Reactome	R-HSA-428157	Homo sapiens : Sphingolipid metabolism	11/351	90/10870	0.000144253	0.0116845	0.010489	8611/2629/5660/3074/5476/410/411/2720/285362/4758/23344	PLPP1/GBA/PSAP/HEXB/CTSA/ARSA/ARSB/GLB1/SUMF1/NEU1/ESYT1	DN/DN/DN/DN/DN/DN/DN/DN/DN/DN/DN
Reactome	R-HSA-9033241	Homo sapiens : Peroxisomal protein import	9/351	63/10870	0.000174766	0.0131449	0.0118	5189/30/2053/4358/3295/7322/5194/26063/54677	PEX1/ACAA1/EPHX2/MPV17/HSD17B4/UBE2D2/PEX13/DECR2/CROT	UP/DN/UP/DN/DN/UP/DN/DN/DN
Reactome	R-HSA-8964038	Homo sapiens : LDL clearance	5/351	19/10870	0.000272965	0.0176333	0.0158291	6646/3988/10577/1213/1173	SOAT1/LIPA/NPC2/CLTC/AP2M1	DN/DN/DN/DN/DN
Reactome	R-HSA-1650814	Homo sapiens : Collagen biosynthesis and modifying enzymes	9/351	67/10870	0.000281893	0.0176333	0.0158291	1290/5034/1293/5479/871/5351/64175/55214/79709	COL5A2/P4HB/COL6A3/PPIB/SERPINH1/PLOD1/P3H1/P3H2/COLGALT1	DN/DN/UP/DN/DN/DN/DN/DN/DN
Reactome	R-HSA-1236977	Homo sapiens : Endosomal/Vacuolar pathway	4/351	11/10870	0.000294568	0.0176333	0.0158291	3106/3105/1520/567	HLA-B/HLA-A/CTSS/B2M	DN/DN/DN
Reactome	R-HSA-1474244	Homo sapiens : Extracellular matrix organization	22/351	301/10870	0.000301423	0.0176333	0.0158291	5340/3383/3688/1290/5034/1509/1293/4684/6382/5479/1520/5663/871/3672/5351/8754/8751/1605/64175/55214/79709/23385	PLG/ICAM1/ITGB1/COL5A2/P4HB/CTSD/COL6A3/NCAM1/SDC1/PPIB/CTSS/PSEN1/SERPINH1/ITGA1/PLOD1/ADAM9/ADAM15/DAG1/P3H1/P3H2/COLGALT1/NCSTN	UP/DN/DN/DN/DN/DN/UP/UP/DN/DN/DN/DN/DN/DN/DN/DN/DN/DN/DN/DN/DN/DN
Reactome	R-HSA-2046104	Homo sapiens : alpha-linolenic (omega3) and linoleic (omega6) acid metabolism	4/351	13/10870	0.000606284	0.0313043	0.0281014	30/3295/64834/60481	ACAA1/HSD17B4/ELOVL1/ELOVL5	DN/DN/DN/DN
Reactome	R-HSA-2046106	Homo sapiens : alpha-linolenic acid (ALA) metabolism	4/351	13/10870	0.000606284	0.0313043	0.0281014	30/3295/64834/60481	ACAA1/HSD17B4/ELOVL1/ELOVL5	DN/DN/DN/DN
Reactome	R-HSA-1474290	Homo sapiens : Collagen formation	10/351	90/10870	0.000624301	0.0313043	0.0281014	1290/5034/1293/5479/1520/871/5351/64175/55214/79709	COL5A2/P4HB/COL6A3/PPIB/CTSS/SERPINH1/PLOD1/P3H1/P3H2/COLGALT1	DN/DN/UP/DN/DN/DN/DN/DN/DN/DN
Reactome	R-HSA-381426	Homo sapiens : Regulation of Insulin-like Growth Factor (IGF) transport and uptake by Insulin-like Growth Factor Binding Proteins (IGFBPs)	12/351	125/10870	0.000707469	0.031688	0.0284459	10618/813/5340/5265/5034/3956/5589/7184/10970/11167/10130/11320	TGOLN2/CALU/PLG/SERPINA1/P4HB/LGALS1/PRKCSH/HSP90B1/CKAP4/FSTL1/PDIA6/MGAT4A	DN/DN/UP/DN/DN/DN/DN/DN/DN/DN/DN/DN
Reactome	R-HSA-8957275	Homo sapiens : Post-translational protein phosphorylation	11/351	108/10870	0.00071366	0.031688	0.0284459	10618/813/5265/5034/3956/5589/7184/10970/11167/10130/11320	TGOLN2/CALU/SERPINA1/P4HB/LGALS1/PRKCSH/HSP90B1/CKAP4/FSTL1/PDIA6/MGAT4A	DN/DN/DN/DN/DN/DN/DN/DN/DN/DN/DN
Reactome	R-HSA-3781865	Homo sapiens : Diseases of glycosylation	13/351	143/10870	0.000722234	0.031688	0.0284459	9060/3074/5476/2683/2720/6382/7841/1605/221914/4758/11285/11253/10020	PAPSS2/HEXB/CTSA/B4GALT1/GLB1/SDC1/MOGS/DAG1/GPC2/NEU1/B4GALT7/MAN1B1/GNE	DN/DN/DN/DN/DN/DN/DN/DN/UP/DN/DN/DN/UP
Reactome	R-HSA-6811442	Homo sapiens : Intra-Golgi and retrograde Golgi-to-ER traffic	16/351	202/10870	0.000846914	0.035672	0.0320223	6836/10618/10226/10945/832/829/2590/9341/55275/7846/6293/347733/54732/63908/738/100302736	SURF4/TGOLN2/PLIN3/KDELR1/CAPZB/CAPZA1/GALNT2/VAMP3/VPS53/TUBA1A/VPS52/TUBB2B/TMED9/NAPB/VPS51/TMED7	DN/DN/DN/DN/DN/DN/DN/DN/UP/UP/UP/UP/DN/UP/UP/DN
Reactome	R-HSA-6811440	Homo sapiens : Retrograde transport at the Trans-Golgi-Network	7/351	49/10870	0.000920429	0.0372774	0.0334634	10618/10226/9341/55275/6293/63908/738	TGOLN2/PLIN3/VAMP3/VPS53/VPS52/NAPB/VPS51	DN/DN/DN/UP/UP/UP/UP
Reactome	R-HSA-948021	Homo sapiens : Transport to the Golgi and subsequent modification	15/351	185/10870	0.000962123	0.0375228	0.0336837	5265/2683/10945/832/829/11070/10960/7846/64689/347733/54732/63908/51693/11320/100302736	SERPINA1/B4GALT1/KDELR1/CAPZB/CAPZA1/TMEM115/LMAN2/TUBA1A/GORASP1/TUBB2B/TMED9/NAPB/TRAPPC2L/MGAT4A/TMED7	DN/DN/DN/DN/DN/DN/DN/UP/DN/UP/DN/UP/UP/DN/DN
Reactome	R-HSA-381038	Homo sapiens : XBP1(S) activates chaperone genes	7/351	50/10870	0.00104114	0.0386145	0.0346637	1200/4000/6464/6745/10130/84447/56005	TPP1/LMNA/SHC1/SSR1/PDIA6/SYVN1/MYDGF	DN/DN/DN/DN/DN/DN/DN
Reactome	R-HSA-9664565	Homo sapiens : Signaling by ERBB2 KD Mutants	5/351	25/10870	0.00106346	0.0386145	0.0346637	1956/2064/6464/2549/55914	EGFR/ERBB2/SHC1/GAB1/ERBIN	DN/DN/DN/DN/DN
Reactome	R-HSA-1227990	Homo sapiens : Signaling by ERBB2 in Cancer	5/351	26/10870	0.00128224	0.0448264	0.0402401	1956/2064/6464/2549/55914	EGFR/ERBB2/SHC1/GAB1/ERBIN	DN/DN/DN/DN/DN
Reactome	R-HSA-381070	Homo sapiens : IRE1alpha activates chaperones	7/351	52/10870	0.00131968	0.0448264	0.0402401	1200/4000/6464/6745/10130/84447/56005	TPP1/LMNA/SHC1/SSR1/PDIA6/SYVN1/MYDGF	DN/DN/DN/DN/DN/DN/DN
Reactome	R-HSA-199977	Homo sapiens : ER to Golgi Anterograde Transport	13/351	154/10870	0.00143582	0.0472476	0.0424135	5265/10945/832/829/11070/10960/7846/64689/347733/54732/63908/51693/100302736	SERPINA1/KDELR1/CAPZB/CAPZA1/TMEM115/LMAN2/TUBA1A/GORASP1/TUBB2B/TMED9/NAPB/TRAPPC2L/TMED7	DN/DN/DN/DN/DN/DN/UP/DN/UP/DN/UP/UP/DN
Reactome	R-HSA-6807878	Homo sapiens : COPI-mediated anterograde transport	10/351	101/10870	0.00153369	0.0489387	0.0439316	10945/832/829/11070/7846/64689/347733/54732/63908/100302736	KDELR1/CAPZB/CAPZA1/TMEM115/TUBA1A/GORASP1/TUBB2B/TMED9/NAPB/TMED7	DN/DN/DN/DN/UP/DN/UP/DN/UP/DN
Reactome	R-HSA-3560782	Homo sapiens : Diseases associated with glycosaminoglycan metabolism	6/351	41/10870	0.00187799	0.0581624	0.0522115	9060/3074/2683/6382/221914/11285	PAPSS2/HEXB/B4GALT1/SDC1/GPC2/B4GALT7	DN/DN/DN/DN/UP/DN
Reactome	R-HSA-1236975	Homo sapiens : Antigen processing-Cross presentation	10/351	105/10870	0.00205591	0.0618534	0.0555249	6892/3106/3105/1520/811/2923/567/6890/6891/9341	TAPBP/HLA-B/HLA-A/CTSS/CALR/PDIA3/B2M/TAP1/TAP2/VAMP3	DN/DN/DN/DN/DN/DN/DN/DN/DN
Reactome	R-HSA-1630316	Homo sapiens : Glycosaminoglycan metabolism	11/351	124/10870	0.00221458	0.0647764	0.0581489	9060/3074/2683/411/2720/6382/6548/138050/221914/11261/11285	PAPSS2/HEXB/B4GALT1/ARSB/GLB1/SDC1/SLC9A1/HGSNAT/GPC2/CHP1/B4GALT7	DN/DN/DN/DN/DN/DN/DN/DN/UP/DN/DN
Reactome	R-HSA-1236974	Homo sapiens : ER-Phagosome pathway	9/351	90/10870	0.00243328	0.0692354	0.0621517	6892/3106/3105/811/2923/567/6890/6891/9341	TAPBP/HLA-B/HLA-A/CALR/PDIA3/B2M/TAP1/TAP2/VAMP3	DN/DN/DN/DN/DN/DN/DN/DN
Reactome	R-HSA-5668914	Homo sapiens : Diseases of metabolism	17/351	245/10870	0.00249852	0.0692354	0.0621517	9060/3074/5476/2683/411/2720/6382/3795/7841/1605/138050/221914/4758/51293/11285/11253/10020	PAPSS2/HEXB/CTSA/B4GALT1/ARSB/GLB1/SDC1/KHK/MOGS/DAG1/HGSNAT/GPC2/NEU1/CD320/B4GALT7/MAN1B1/GNE	DN/DN/DN/DN/DN/DN/DN/UP/DN/DN/DN/UP/DN/DN/DN/DN/UP
Reactome	R-HSA-2682334	Homo sapiens : EPH-Ephrin signaling	9/351	92/10870	0.00282961	0.0763995	0.0685828	6386/10094/8440/1212/5663/1213/79784/23385/1173	SDCBP/ARPC3/NCK2/CLTB/PSEN1/CLTC/MYH14/NCSTN/AP2M1	DN/DN/UP/DN/DN/DN/DN/DN/DN
Reactome	R-HSA-381119	Homo sapiens : Unfolded Protein Response (UPR)	9/351	94/10870	0.00327533	0.0854608	0.0767169	1200/4000/7184/811/6464/6745/10130/84447/56005	TPP1/LMNA/HSP90B1/CALR/SHC1/SSR1/PDIA6/SYVN1/MYDGF	DN/DN/DN/DN/DN/DN/DN/DN/DN
Reactome	R-HSA-3247509	Homo sapiens : Chromatin modifying enzymes	18/351	274/10870	0.00340869	0.0854608	0.0767169	9575/23028/10196/9219/51412/86/4791/9112/3065/84159/54815/10445/6602/54904/79813/56943/23326/1788	CLOCK/KDM1A/PRMT3/MTA2/ACTL6B/ACTL6A/NFKB2/MTA1/HDAC1/ARID5B/GATAD2A/MCRS1/SMARCD1/NSD3/EHMT1/ENY2/USP22/DNMT3A	DN/UP/UP/DN/UP/UP/DN/UP/UP/DN/UP/UP/UP/UP/UP/UP/UP/UP
Reactome	R-HSA-4839726	Homo sapiens : Chromatin organization	18/351	274/10870	0.00340869	0.0854608	0.0767169	9575/23028/10196/9219/51412/86/4791/9112/3065/84159/54815/10445/6602/54904/79813/56943/23326/1788	CLOCK/KDM1A/PRMT3/MTA2/ACTL6B/ACTL6A/NFKB2/MTA1/HDAC1/ARID5B/GATAD2A/MCRS1/SMARCD1/NSD3/EHMT1/ENY2/USP22/DNMT3A	DN/UP/UP/DN/UP/UP/DN/UP/UP/DN/UP/UP/UP/UP/UP/UP/UP/UP
Reactome	R-HSA-4085001	Homo sapiens : Sialic acid metabolism	5/351	33/10870	0.00384569	0.0920343	0.0826179	5476/2720/4758/26503/10020	CTSA/GLB1/NEU1/SLC17A5/GNE	DN/DN/DN/DN/UP
Reactome	R-HSA-8964043	Homo sapiens : Plasma lipoprotein clearance	5/351	33/10870	0.00384569	0.0920343	0.0826179	6646/3988/10577/1213/1173	SOAT1/LIPA/NPC2/CLTC/AP2M1	DN/DN/DN/DN/DN
Reactome	R-HSA-445144	Homo sapiens : Signal transduction by L1	4/351	21/10870	0.00413734	0.094709	0.0850189	1956/3688/4684/1457	EGFR/ITGB1/NCAM1/CSNK2A1	DN/DN/UP/UP
Reactome	R-HSA-5651801	Homo sapiens : PCNA-Dependent Long Patch Base Excision Repair	4/351	21/10870	0.00413734	0.094709	0.0850189	3978/328/5424/5983	LIG1/APEX1/POLD1/RFC3	UP/UP/UP/UP
Reactome	R-HSA-196025	Homo sapiens : Formation of annular gap junctions	3/351	11/10870	0.00454073	0.0956279	0.0858438	1212/1213/1173	CLTB/CLTC/AP2M1	DN/DN/DN
Reactome	R-HSA-2206281	Homo sapiens : Mucopolysaccharidoses	3/351	11/10870	0.00454073	0.0956279	0.0858438	411/2720/138050	ARSB/GLB1/HGSNAT	DN/DN/DN
Reactome	R-HSA-390247	Homo sapiens : Beta-oxidation of very long chain fatty acids	3/351	11/10870	0.00454073	0.0956279	0.0858438	30/3295/26063	ACAA1/HSD17B4/DECR2	DN/DN/DN
Reactome	R-HSA-9634285	Homo sapiens : Constitutive Signaling by Overexpressed ERBB2	3/351	11/10870	0.00454073	0.0956279	0.0858438	2064/6464/55914	ERBB2/SHC1/ERBIN	DN/DN/DN
Reactome	R-HSA-2024096	Homo sapiens : HS-GAG degradation	4/351	22/10870	0.0049299	0.0973175	0.0873606	2720/6382/138050/221914	GLB1/SDC1/HGSNAT/GPC2	DN/DN/DN/UP
Reactome	R-HSA-9665686	Homo sapiens : Signaling by ERBB2 TMD/JMD mutants	4/351	22/10870	0.0049299	0.0973175	0.0873606	1956/2064/6464/55914	EGFR/ERBB2/SHC1/ERBIN	DN/DN/DN/DN
Reactome	R-HSA-8953750	Homo sapiens : Transcriptional Regulation by E2F6	5/351	35/10870	0.00499064	0.0973175	0.0873606	672/4149/7027/23429/79813	BRCA1/MAX/TFDP1/RYBP/EHMT1	UP/UP/UP/DN/UP
Reactome	R-HSA-9706574	Homo sapiens : RHOBTB GTPase Cycle	5/351	35/10870	0.00499064	0.0973175	0.0873606	7431/27316/55023/124540/29766	VIM/RBMX/PHIP/MSI2/TMOD3	DN/UP/UP/UP/DN
Reactome	R-HSA-373760	Homo sapiens : L1CAM interactions	10/351	119/10870	0.00510307	0.0977005	0.0877044	6386/1956/3688/4684/3672/1457/1213/7846/1173/347733	SDCBP/EGFR/ITGB1/NCAM1/ITGA1/CSNK2A1/CLTC/TUBA1A/AP2M1/TUBB2B	DN/DN/DN/UP/DN/UP/DN/UP/DN/UP
Reactome	R-HSA-390522	Homo sapiens : Striated Muscle Contraction	5/351	36/10870	0.00564533	0.102033	0.0915939	7170/7431/7168/29767/29766	TPM3/VIM/TPM1/TMOD2/TMOD3	DN/DN/DN/UP/DN
Reactome	R-HSA-72203	Homo sapiens : Processing of Capped Intron-Containing Pre-mRNA	16/351	244/10870	0.00571232	0.102033	0.0915939	10212/11051/3191/27316/4670/8480/10946/10992/7884/8175/79228/84950/11017/26121/84321/29107	DDX39A/NUDT21/HNRNPL/RBMX/HNRNPM/RAE1/SF3A3/SF3B2/SLBP/SF3A2/THOC6/PRPF38A/SNRNP27/PRPF31/THOC3/NXT1	UP/UP/UP/UP/UP/UP/UP/UP/UP/UP/UP/UP/UP/DN/UP/UP
Reactome	R-HSA-9678108	Homo sapiens : SARS-CoV-1 Infection	6/351	51/10870	0.00574397	0.102033	0.0915939	5589/821/7329/7841/30849/100526767	PRKCSH/CANX/UBE2I/MOGS/PIK3R4/CHMP3	DN/DN/UP/DN/DN/DN
Reactome	R-HSA-9013418	Homo sapiens : RHOBTB2 GTPase cycle	4/351	23/10870	0.00581826	0.102033	0.0915939	27316/55023/124540/29766	RBMX/PHIP/MSI2/TMOD3	UP/UP/UP/DN
Reactome	R-HSA-190873	Homo sapiens : Gap junction degradation	3/351	12/10870	0.00591076	0.102033	0.0915939	1212/1213/1173	CLTB/CLTC/AP2M1	DN/DN/DN
Reactome	R-HSA-2160916	Homo sapiens : Hyaluronan uptake and degradation	3/351	12/10870	0.00591076	0.102033	0.0915939	3074/6548/11261	HEXB/SLC9A1/CHP1	DN/DN/DN
Reactome	R-HSA-2132295	Homo sapiens : MHC class II antigen presentation	10/351	123/10870	0.00642774	0.109168	0.0979985	1509/5476/1520/821/832/829/1213/7846/1173/347733	CTSD/CTSA/CTSS/CANX/CAPZB/CAPZA1/CLTC/TUBA1A/AP2M1/TUBB2B	DN/DN/DN/DN/DN/DN/DN/UP/DN/UP
Reactome	R-HSA-8939243	Homo sapiens : RUNX1 interacts with co-factors whose precise effect on RUNX1 targets is not known	5/351	38/10870	0.00713223	0.117687	0.105646	51412/86/1457/23429/6602	ACTL6B/ACTL6A/CSNK2A1/RYBP/SMARCD1	UP/UP/UP/DN/UP
Reactome	R-HSA-71387	Homo sapiens : Metabolism of carbohydrates	18/351	295/10870	0.00728035	0.117687	0.105646	9060/3074/5834/2539/2683/411/2720/6382/6548/3795/5631/8480/6652/138050/221914/11261/11285/1468	PAPSS2/HEXB/PYGB/G6PD/B4GALT1/ARSB/GLB1/SDC1/SLC9A1/KHK/PRPS1/RAE1/SORD/HGSNAT/GPC2/CHP1/B4GALT7/SLC25A10	DN/DN/UP/DN/DN/DN/DN/DN/DN/UP/UP/UP/UP/DN/UP/DN/DN/DN
Reactome	R-HSA-1663150	Homo sapiens : The activation of arylsulfatases	3/351	13/10870	0.00750211	0.117687	0.105646	410/411/285362	ARSA/ARSB/SUMF1	DN/DN/DN
Reactome	R-HSA-5140745	Homo sapiens : WNT5A-dependent internalization of FZD2, FZD5 and ROR2	3/351	13/10870	0.00750211	0.117687	0.105646	1212/1213/1173	CLTB/CLTC/AP2M1	DN/DN/DN
Reactome	R-HSA-879415	Homo sapiens : Advanced glycosylation endproduct receptor signaling	3/351	13/10870	0.00750211	0.117687	0.105646	5589/1650/829	PRKCSH/DDOST/CAPZA1	DN/DN/DN
Reactome	R-HSA-9013405	Homo sapiens : RHOD GTPase cycle	6/351	54/10870	0.00759989	0.117687	0.105646	8987/832/9341/158747/23344/81624	STBD1/CAPZB/VAMP3/MOSPD2/ESYT1/DIAPH3	DN/DN/DN/DN/DN/DN
Reactome	R-HSA-73933	Homo sapiens : Resolution of Abasic Sites (AP sites)	5/351	39/10870	0.00796954	0.121622	0.109178	3978/328/5424/5983/23583	LIG1/APEX1/POLD1/RFC3/SMUG1	UP/UP/UP/UP/UP
Reactome	R-HSA-877300	Homo sapiens : Interferon gamma signaling	8/351	91/10870	0.00903916	0.135031	0.121216	4938/3106/3105/3383/4684/2633/2634/567	OAS1/HLA-B/HLA-A/ICAM1/NCAM1/GBP1/GBP2/B2M	DN/DN/DN/UP/DN/DN/DN
Reactome	R-HSA-110373	Homo sapiens : Resolution of AP sites via the multiple-nucleotide patch replacement pathway	4/351	26/10870	0.00910468	0.135031	0.121216	3978/328/5424/5983	LIG1/APEX1/POLD1/RFC3	UP/UP/UP/UP
Reactome	R-HSA-1614558	Homo sapiens : Degradation of cysteine and homocysteine	3/351	14/10870	0.00932251	0.136342	0.122392	6821/1468/58472	SUOX/SLC25A10/SQOR	DN/DN/DN
Reactome	R-HSA-1538133	Homo sapiens : G0 and Early G1	4/351	27/10870	0.0104216	0.148255	0.133087	4149/3065/1859/7027	MAX/HDAC1/DYRK1A/TFDP1	UP/UP/UP/UP
Reactome	R-HSA-2995410	Homo sapiens : Nuclear Envelope (NE) Reassembly	7/351	75/10870	0.0104276	0.148255	0.133087	4000/5901/7329/7846/7443/347733/100526767	LMNA/RAN/UBE2I/TUBA1A/VRK1/TUBB2B/CHMP3	DN/UP/UP/UP/UP/UP/DN
Reactome	R-HSA-983169	Homo sapiens : Class I MHC mediated antigen processing & presentation	21/351	377/10870	0.0106847	0.148255	0.133087	55236/6892/8924/3106/3105/1520/811/821/2923/567/7322/6890/6891/642/10489/8925/9341/89890/114088/9604/10393	UBA6/TAPBP/HERC2/HLA-B/HLA-A/CTSS/CALR/CANX/PDIA3/B2M/UBE2D2/TAP1/TAP2/BLMH/LRRC41/HERC1/VAMP3/KBTBD6/TRIM9/RNF14/ANAPC10	UP/DN/UP/DN/DN/DN/DN/DN/DN/UP/DN/DN/UP/DN/DN/DN/UP/UP/UP/UP
Reactome	R-HSA-1236394	Homo sapiens : Signaling by ERBB4	6/351	58/10870	0.0107003	0.148255	0.133087	1956/3925/6464/10413/5663/23385	EGFR/STMN1/SHC1/YAP1 /PSEN1/NCSTN	DN/UP/DN/DN/DN/DN
Reactome	R-HSA-8856688	Homo sapiens : Golgi-to-ER retrograde transport	10/351	133/10870	0.0109122	0.149228	0.133959	6836/10945/832/829/2590/7846/347733/54732/63908/100302736	SURF4/KDELR1/CAPZB/CAPZA1/GALNT2/TUBA1A/TUBB2B/TMED9/NAPB/TMED7	DN/DN/DN/DN/DN/UP/UP/DN/UP/DN
Reactome	R-HSA-5099900	Homo sapiens : WNT5A-dependent internalization of FZD4	3/351	15/10870	0.0113782	0.149766	0.134443	1212/1213/1173	CLTB/CLTC/AP2M1	DN/DN/DN
Reactome	R-HSA-5637810	Homo sapiens : Constitutive Signaling by EGFRvIII	3/351	15/10870	0.0113782	0.149766	0.134443	1956/6464/2549	EGFR/SHC1/GAB1	DN/DN/DN
Reactome	R-HSA-5637812	Homo sapiens : Signaling by EGFRvIII in Cancer	3/351	15/10870	0.0113782	0.149766	0.134443	1956/6464/2549	EGFR/SHC1/GAB1	DN/DN/DN
Reactome	R-HSA-5663202	Homo sapiens : Diseases of signal transduction by growth factor receptors and second messengers	23/351	433/10870	0.0131901	0.170135	0.152728	1956/4000/2064/7170/6464/5037/1024/5663/1213/2549/3065/11052/9208/56829/84447/8496/23385/27248/55914/57670/6400/7750/8660	EGFR/LMNA/ERBB2/TPM3/SHC1/PEBP1/CDK8/PSEN1/CLTC/GAB1/HDAC1/CPSF6/LRRFIP1/ZC3HAV1/SYVN1/PPFIBP1/NCSTN/ERLEC1/ERBIN/KIAA1549/SEL1L/ZMYM2/IRS2	DN/DN/DN/DN/DN/UP/UP/DN/DN/DN/UP/UP/DN/UP/DN/DN/DN/DN/DN/UP/DN/UP/DN
Reactome	R-HSA-390918	Homo sapiens : Peroxisomal lipid metabolism	4/351	29/10870	0.0134104	0.170135	0.152728	30/3295/26063/54677	ACAA1/HSD17B4/DECR2/CROT	DN/DN/DN/DN
Reactome	R-HSA-9683701	Homo sapiens : Translation of Structural Proteins	4/351	29/10870	0.0134104	0.170135	0.152728	5589/821/7329/7841	PRKCSH/CANX/UBE2I/MOGS	DN/DN/UP/DN
Reactome	R-HSA-1963642	Homo sapiens : PI3K events in ERBB2 signaling	3/351	16/10870	0.0136742	0.171415	0.153877	1956/2064/2549	EGFR/ERBB2/GAB1	DN/DN/DN
Reactome	R-HSA-2173793	Homo sapiens : Transcriptional activity of SMAD2/SMAD3:SMAD4 heterotrimer	5/351	46/10870	0.0158052	0.195798	0.175765	5494/1024/1025/3065/7027	PPM1A/CDK8/CDK9/HDAC1/TFDP1	UP/UP/DN/UP/UP
Reactome	R-HSA-2142845	Homo sapiens : Hyaluronan metabolism	3/351	17/10870	0.016214	0.198527	0.178215	3074/6548/11261	HEXB/SLC9A1/CHP1	DN/DN/DN
Reactome	R-HSA-1834949	Homo sapiens : Cytosolic sensors of pathogen-associated DNA	6/351	64/10870	0.0168881	0.203888	0.183027	27297/661/4791/9208/81844/10621	CRCP/POLR3D/NFKB2/LRRFIP1/TRIM56/POLR3F	UP/UP/DN/DN/DN/UP
Reactome	R-HSA-190828	Homo sapiens : Gap junction trafficking	5/351	47/10870	0.0172327	0.203888	0.183027	1212/1213/7846/1173/347733	CLTB/CLTC/TUBA1A/AP2M1/TUBB2B	DN/DN/UP/DN/UP
Reactome	R-HSA-73762	Homo sapiens : RNA Polymerase I Transcription Initiation	5/351	47/10870	0.0172327	0.203888	0.183027	9219/7343/9112/3065/54815	MTA2/UBTF/MTA1/HDAC1/GATAD2A	DN/UP/UP/UP/UP
Reactome	R-HSA-373755	Homo sapiens : Semaphorin interactions	6/351	65/10870	0.0181168	0.208407	0.187084	10570/2064/3688/389/3672/79784	DPYSL4/ERBB2/ITGB1/RHOC/ITGA1/MYH14	UP/DN/DN/DN/DN/DN
Reactome	R-HSA-8873719	Homo sapiens : RAB geranylgeranylation	6/351	65/10870	0.0181168	0.208407	0.187084	5878/23682/10981/9363/9230/83871	RAB5C/RAB38/RAB32/RAB33A/RAB11B/RAB34	DN/UP/DN/UP/DN
Reactome	R-HSA-1251985	Homo sapiens : Nuclear signaling by ERBB4	4/351	32/10870	0.0188295	0.208407	0.187084	3925/10413/5663/23385	STMN1/YAP1 /PSEN1/NCSTN	UP/DN/DN/DN
Reactome	R-HSA-2173796	Homo sapiens : SMAD2/SMAD3:SMAD4 heterotrimer regulates transcription	4/351	32/10870	0.0188295	0.208407	0.187084	1024/1025/3065/7027	CDK8/CDK9/HDAC1/TFDP1	UP/DN/UP/UP
Reactome	R-HSA-69190	Homo sapiens : DNA strand elongation	4/351	32/10870	0.0188295	0.208407	0.187084	3978/4172/5424/5983	LIG1/MCM3/POLD1/RFC3	UP/UP/UP/UP
Reactome	R-HSA-1839117	Homo sapiens : Signaling by cytosolic FGFR1 fusion mutants	3/351	18/10870	0.0190001	0.208407	0.187084	11052/9208/7750	CPSF6/LRRFIP1/ZMYM2	UP/DN/UP
Reactome	R-HSA-73780	Homo sapiens : RNA Polymerase III Chain Elongation	3/351	18/10870	0.0190001	0.208407	0.187084	27297/661/10621	CRCP/POLR3D/POLR3F	UP/UP/UP
Reactome	R-HSA-8856828	Homo sapiens : Clathrin-mediated endocytosis	10/351	146/10870	0.0198818	0.21583	0.193748	10094/10618/1956/1212/5878/1213/9341/1173/85021/50618	ARPC3/TGOLN2/EGFR/CLTB/RAB5C/CLTC/VAMP3/AP2M1/REPS1/ITSN2	DN/DN/DN/DN/DN/DN/DN/DN/UP/UP
Reactome	R-HSA-157858	Homo sapiens : Gap junction trafficking and regulation	5/351	49/10870	0.0203382	0.218532	0.196173	1212/1213/7846/1173/347733	CLTB/CLTC/TUBA1A/AP2M1/TUBB2B	DN/DN/UP/DN/UP
Reactome	R-HSA-8856825	Homo sapiens : Cargo recognition for clathrin-mediated endocytosis	8/351	106/10870	0.0212334	0.223094	0.200269	10618/1956/1212/1213/9341/1173/85021/50618	TGOLN2/EGFR/CLTB/CLTC/VAMP3/AP2M1/REPS1/ITSN2	DN/DN/DN/DN/DN/DN/UP/UP
Reactome	R-HSA-1227986	Homo sapiens : Signaling by ERBB2	5/351	50/10870	0.0220195	0.223094	0.200269	1956/2064/6464/2549/55914	EGFR/ERBB2/SHC1/GAB1/ERBIN	DN/DN/DN/DN/DN
Reactome	R-HSA-1793185	Homo sapiens : Chondroitin sulfate/dermatan sulfate metabolism	5/351	50/10870	0.0220195	0.223094	0.200269	3074/411/6382/221914/11285	HEXB/ARSB/SDC1/GPC2/B4GALT7	DN/DN/DN/UP/DN
Reactome	R-HSA-1236382	Homo sapiens : Constitutive Signaling by Ligand-Responsive EGFR Cancer Variants	3/351	19/10870	0.022034	0.223094	0.200269	1956/6464/2549	EGFR/SHC1/GAB1	DN/DN/DN
Reactome	R-HSA-1362277	Homo sapiens : Transcription of E2F targets under negative control by DREAM complex	3/351	19/10870	0.022034	0.223094	0.200269	4149/3065/7027	MAX/HDAC1/TFDP1	UP/UP/UP
Reactome	R-HSA-5637815	Homo sapiens : Signaling by Ligand-Responsive EGFR Variants in Cancer	3/351	19/10870	0.022034	0.223094	0.200269	1956/6464/2549	EGFR/SHC1/GAB1	DN/DN/DN
Reactome	R-HSA-174417	Homo sapiens : Telomere C-strand (Lagging Strand) Synthesis	4/351	34/10870	0.0230969	0.229443	0.205968	54921/3978/5424/5983	CHTF8/LIG1/POLD1/RFC3	UP/UP/UP/UP
Reactome	R-HSA-5663084	Homo sapiens : Diseases of carbohydrate metabolism	4/351	34/10870	0.0230969	0.229443	0.205968	411/2720/3795/138050	ARSB/GLB1/KHK/HGSNAT	DN/DN/UP/DN
Reactome	R-HSA-9679191	Homo sapiens : Potential therapeutics for SARS	7/351	88/10870	0.0234463	0.229811	0.206298	23028/9219/3688/9112/3065/54815/1173	KDM1A/MTA2/ITGB1/MTA1/HDAC1/GATAD2A/AP2M1	UP/DN/DN/UP/UP/UP/DN
Reactome	R-HSA-3928665	Homo sapiens : EPH-ephrin mediated repulsion of cells	5/351	51/10870	0.0237886	0.229811	0.206298	1212/5663/1213/23385/1173	CLTB/PSEN1/CLTC/NCSTN/AP2M1	DN/DN/DN/DN/DN
Reactome	R-HSA-6811436	Homo sapiens : COPI-independent Golgi-to-ER retrograde traffic	5/351	51/10870	0.0237886	0.229811	0.206298	832/829/2590/7846/347733	CAPZB/CAPZA1/GALNT2/TUBA1A/TUBB2B	DN/DN/DN/UP/UP
Reactome	R-HSA-174824	Homo sapiens : Plasma lipoprotein assembly, remodeling, and clearance	6/351	70/10870	0.0251825	0.238016	0.213664	5034/6646/3988/10577/1213/1173	P4HB/SOAT1/LIPA/NPC2/CLTC/AP2M1	DN/DN/DN/DN/DN/DN
Reactome	R-HSA-3560783	Homo sapiens : Defective B4GALT7 causes EDS, progeroid type	3/351	20/10870	0.0253161	0.238016	0.213664	6382/221914/11285	SDC1/GPC2/B4GALT7	DN/UP/DN
Reactome	R-HSA-69186	Homo sapiens : Lagging Strand Synthesis	3/351	20/10870	0.0253161	0.238016	0.213664	3978/5424/5983	LIG1/POLD1/RFC3	UP/UP/UP
Reactome	R-HSA-390466	Homo sapiens : Chaperonin-mediated protein folding	7/351	91/10870	0.0275698	0.256912	0.230626	2629/2776/1457/7846/347733/55970/26985	GBA/GNAQ/CSNK2A1/TUBA1A/TUBB2B/GNG12/AP3M1	DN/DN/UP/UP/UP/DN/DN
Reactome	R-HSA-1799339	Homo sapiens : SRP-dependent cotranslational protein targeting to membrane	8/351	112/10870	0.0284112	0.259613	0.233051	6185/1650/6745/6158/6726/6748/23478/23471	RPN2/DDOST/SSR1/RPL28/SRP9/SSR4/SEC11A/TRAM1	DN/DN/DN/UP/UP/DN/DN/DN
Reactome	R-HSA-164938	Homo sapiens : Nef-mediates down modulation of cell surface receptors by recruiting them to clathrin adapters	3/351	21/10870	0.0288459	0.259613	0.233051	3105/567/1173	HLA-A/B2M/AP2M1	DN/DN
Reactome	R-HSA-416572	Homo sapiens : Sema4D induced cell migration and growth-cone collapse	3/351	21/10870	0.0288459	0.259613	0.233051	2064/389/79784	ERBB2/RHOC/MYH14	DN/DN/DN
Reactome	R-HSA-901032	Homo sapiens : ER Quality Control Compartment (ERQC)	3/351	21/10870	0.0288459	0.259613	0.233051	84447/6400/11253	SYVN1/SEL1L/MAN1B1	DN/DN/DN
Reactome	R-HSA-1638091	Homo sapiens : Heparan sulfate/heparin (HS-GAG) metabolism	5/351	55/10870	0.031769	0.281073	0.252315	2720/6382/138050/221914/11285	GLB1/SDC1/HGSNAT/GPC2/B4GALT7	DN/DN/DN/UP/DN
Reactome	R-HSA-9013408	Homo sapiens : RHOG GTPase cycle	6/351	74/10870	0.0320062	0.281073	0.252315	8987/3688/9341/55914/23344/81624	STBD1/ITGB1/VAMP3/ERBIN/ESYT1/DIAPH3	DN/DN/DN/DN/DN/DN
Reactome	R-HSA-1632852	Homo sapiens : Macroautophagy	9/351	136/10870	0.0320311	0.281073	0.252315	10226/7431/11345/1457/7846/30849/347733/9474/100526767	PLIN3/VIM/GABARAPL2/CSNK2A1/TUBA1A/PIK3R4/TUBB2B/ATG5/CHMP3	DN/DN/UP/UP/UP/DN/UP/DN/DN
Reactome	R-HSA-1250196	Homo sapiens : SHC1 events in ERBB2 signaling	3/351	22/10870	0.0326221	0.283893	0.254847	1956/2064/6464	EGFR/ERBB2/SHC1	DN/DN/DN
Reactome	R-HSA-5655302	Homo sapiens : Signaling by FGFR1 in disease	4/351	38/10870	0.0332699	0.287157	0.257777	2549/11052/9208/7750	GAB1/CPSF6/LRRFIP1/ZMYM2	DN/UP/DN/UP
Reactome	R-HSA-9012999	Homo sapiens : RHO GTPase cycle	22/351	449/10870	0.0339098	0.288199	0.258712	8440/8987/3688/7170/389/7431/27316/832/1213/10970/9341/158747/55023/23526/23197/124540/55914/23344/54443/81624/50618/29766	NCK2/STBD1/ITGB1/TPM3/RHOC/VIM/RBMX/CAPZB/CLTC/CKAP4/VAMP3/MOSPD2/PHIP/ARHGAP45/FAF2/MSI2/ERBIN/ESYT1/ANLN/DIAPH3/ITSN2/TMOD3	UP/DN/DN/DN/DN/DN/UP/DN/DN/DN/DN/DN/UP/DN/DN/UP/DN/DN/DN/DN/UP/DN
Reactome	R-HSA-3108232	Homo sapiens : SUMO E3 ligases SUMOylate target proteins	11/351	182/10870	0.0339379	0.288199	0.258712	8924/672/7329/8480/4791/9112/3065/10521/25942/23314/1788	HERC2/BRCA1/UBE2I/RAE1/NFKB2/MTA1/HDAC1/DDX17/SIN3A/SATB2/DNMT3A	UP/UP/UP/UP/DN/UP/UP/UP/UP/DN/UP
Reactome	R-HSA-73980	Homo sapiens : RNA Polymerase III Transcription Termination	3/351	23/10870	0.0366427	0.305201	0.273974	27297/661/10621	CRCP/POLR3D/POLR3F	UP/UP/UP
Reactome	R-HSA-391251	Homo sapiens : Protein folding	7/351	97/10870	0.0372365	0.305201	0.273974	2629/2776/1457/7846/347733/55970/26985	GBA/GNAQ/CSNK2A1/TUBA1A/TUBB2B/GNG12/AP3M1	DN/DN/UP/UP/UP/DN/DN
Reactome	R-HSA-1474228	Homo sapiens : Degradation of the extracellular matrix	9/351	140/10870	0.037537	0.305201	0.273974	5340/1290/1509/1293/1520/5663/8754/8751/23385	PLG/COL5A2/CTSD/COL6A3/CTSS/PSEN1/ADAM9/ADAM15/NCSTN	UP/DN/DN/UP/DN/DN/DN/DN/DN
Reactome	R-HSA-5663220	Homo sapiens : RHO GTPases Activate Formins	9/351	140/10870	0.037537	0.305201	0.273974	9184/3688/389/1063/7846/347733/79003/81624/55920	BUB3/ITGB1/RHOC/CENPF/TUBA1A/TUBB2B/MIS12/DIAPH3/RCC2	UP/DN/DN/UP/UP/UP/DN/DN/UP
Reactome	R-HSA-445355	Homo sapiens : Smooth Muscle Contraction	4/351	40/10870	0.0391934	0.305201	0.273974	10174/7170/7168/3672	SORBS3/TPM3/TPM1/ITGA1	DN/DN/DN/DN
Reactome	R-HSA-164940	Homo sapiens : Nef mediated downregulation of MHC class I complex cell surface expression	2/351	10/10870	0.0394181	0.305201	0.273974	3105/567	HLA-A/B2M	DN
Reactome	R-HSA-381183	Homo sapiens : ATF6 (ATF6-alpha) activates chaperone genes	2/351	10/10870	0.0394181	0.305201	0.273974	7184/811	HSP90B1/CALR	DN/DN
Reactome	R-HSA-428643	Homo sapiens : Organic anion transporters	2/351	10/10870	0.0394181	0.305201	0.273974	26503/1468	SLC17A5/SLC25A10	DN/DN
Reactome	R-HSA-74749	Homo sapiens : Signal attenuation	2/351	10/10870	0.0394181	0.305201	0.273974	6464/8660	SHC1/IRS2	DN/DN
Reactome	R-HSA-9617629	Homo sapiens : Regulation of FOXO transcriptional activity by acetylation	2/351	10/10870	0.0394181	0.305201	0.273974	23411/10628	SIRT1/TXNIP	UP/UP
Reactome	R-HSA-9701898	Homo sapiens : STAT3 nuclear events downstream of ALK signaling	2/351	10/10870	0.0394181	0.305201	0.273974	3065/25942	HDAC1/SIN3A	UP/UP
Reactome	R-HSA-9706019	Homo sapiens : RHOBTB3 ATPase cycle	2/351	10/10870	0.0394181	0.305201	0.273974	10226/10489	PLIN3/LRRC41	DN/DN
Reactome	R-HSA-6811434	Homo sapiens : COPI-dependent Golgi-to-ER retrograde traffic	7/351	99/10870	0.0408982	0.309876	0.278172	6836/10945/7846/347733/54732/63908/100302736	SURF4/KDELR1/TUBA1A/TUBB2B/TMED9/NAPB/TMED7	DN/DN/UP/UP/DN/UP/DN
Reactome	R-HSA-203927	Homo sapiens : MicroRNA (miRNA) biogenesis	3/351	24/10870	0.0409049	0.309876	0.278172	5901/6895/57510	RAN/TARBP2/XPO5	UP/UP/UP
Reactome	R-HSA-75876	Homo sapiens : Synthesis of very long-chain fatty acyl-CoAs	3/351	24/10870	0.0409049	0.309876	0.278172	2181/64834/60481	ACSL3/ELOVL1/ELOVL5	DN/DN/DN
Reactome	R-HSA-2990846	Homo sapiens : SUMOylation	11/351	188/10870	0.0414101	0.311463	0.279596	8924/672/7329/8480/4791/9112/3065/10521/25942/23314/1788	HERC2/BRCA1/UBE2I/RAE1/NFKB2/MTA1/HDAC1/DDX17/SIN3A/SATB2/DNMT3A	UP/UP/UP/UP/DN/UP/UP/UP/UP/DN/UP
Reactome	R-HSA-1643713	Homo sapiens : Signaling by EGFR in Cancer	3/351	25/10870	0.0454054	0.322377	0.289393	1956/6464/2549	EGFR/SHC1/GAB1	DN/DN/DN
Reactome	R-HSA-400685	Homo sapiens : Sema4D in semaphorin signaling	3/351	25/10870	0.0454054	0.322377	0.289393	2064/389/79784	ERBB2/RHOC/MYH14	DN/DN/DN
Reactome	R-HSA-5696397	Homo sapiens : Gap-filling DNA repair synthesis and ligation in GG-NER	3/351	25/10870	0.0454054	0.322377	0.289393	3978/5424/5983	LIG1/POLD1/RFC3	UP/UP/UP
Reactome	R-HSA-9006335	Homo sapiens : Signaling by Erythropoietin	3/351	25/10870	0.0454054	0.322377	0.289393	6464/2549/8660	SHC1/GAB1/IRS2	DN/DN/DN
Reactome	R-HSA-9013507	Homo sapiens : NOTCH3 Activation and Transmission of Signal to the Nucleus	3/351	25/10870	0.0454054	0.322377	0.289393	1956/5663/23385	EGFR/PSEN1/NCSTN	DN/DN/DN
Reactome	R-HSA-9035034	Homo sapiens : RHOF GTPase cycle	4/351	42/10870	0.04568	0.322377	0.289393	832/9341/23344/81624	CAPZB/VAMP3/ESYT1/DIAPH3	DN/DN/DN/DN
Reactome	R-HSA-8943724	Homo sapiens : Regulation of PTEN gene transcription	5/351	61/10870	0.0465617	0.322377	0.289393	23028/9219/9112/3065/54815	KDM1A/MTA2/MTA1/HDAC1/GATAD2A	UP/DN/UP/UP/UP
Reactome	R-HSA-9663891	Homo sapiens : Selective autophagy	6/351	81/10870	0.0466285	0.322377	0.289393	10226/7431/1457/7846/347733/9474	PLIN3/VIM/CSNK2A1/TUBA1A/TUBB2B/ATG5	DN/DN/UP/UP/UP/DN
Reactome	R-HSA-193692	Homo sapiens : Regulated proteolysis of p75NTR	2/351	11/10870	0.0471687	0.322377	0.289393	5663/23385	PSEN1/NCSTN	DN/DN
Reactome	R-HSA-400451	Homo sapiens : Free fatty acids regulate insulin secretion	2/351	11/10870	0.0471687	0.322377	0.289393	2181/2776	ACSL3/GNAQ	DN/DN
Reactome	R-HSA-4755510	Homo sapiens : SUMOylation of immune response proteins	2/351	11/10870	0.0471687	0.322377	0.289393	7329/4791	UBE2I/NFKB2	UP/DN
Reactome	R-HSA-73817	Homo sapiens : Purine ribonucleoside monophosphate biosynthesis	2/351	11/10870	0.0471687	0.322377	0.289393	2618/5471	GART/PPAT	UP/UP
Reactome	R-HSA-8934903	Homo sapiens : Receptor Mediated Mitophagy	2/351	11/10870	0.0471687	0.322377	0.289393	1457/9474	CSNK2A1/ATG5	UP/DN
Reactome	R-HSA-9013700	Homo sapiens : NOTCH4 Activation and Transmission of Signal to the Nucleus	2/351	11/10870	0.0471687	0.322377	0.289393	5663/23385	PSEN1/NCSTN	DN/DN
Reactome	R-HSA-9007101	Homo sapiens : Rab regulation of trafficking	8/351	124/10870	0.0474534	0.322377	0.289393	5878/23682/11345/10981/9363/9230/84079/51693	RAB5C/RAB38/GABARAPL2/RAB32/RAB33A/RAB11B/ANKRD27/TRAPPC2L	DN/UP/UP/DN/UP/DN/UP/UP

## Sheet: ORA_results_CM
Supplementary Table 2. Overrepresentation analysis results in the cell media data for Gene Ontology, KEGG and Reactome terms using the differentially expressed proteins between suspension and adherent cell lines.
Database	ID	Description	GeneRatio	BgRatio	pvalue	p.adjust	qvalue	ProteinIDs	GeneNames	Direction
KEGG	hsa03010	Ribosome	39/240	181/11183	1.83939e-28	4.92955e-26	4.66623e-26	P08865/P18077/P18621/P32969/P35268/P39019/P40429/P42766/P46776/P46777/P46778/P46779/P46781/P46782/P46783/P49207/P50914/P60866/P61254/P61313/P61353/P62241/P62249/P62266/P62269/P62277/P62280/P62750/P62829/P62847/P62851/P62854/P62861/P62888/P62910/P62917/P83731/P84098/Q07020	RPSA/RPL35A/RPL17/RPL9/RPL22/RPS19/RPL13A/RPL35/RPL27A/RPL5/RPL21/RPL28/RPS9/RPS5/RPS10/RPL34/RPL14/RPS20/RPL26/RPL15/RPL27/RPS8/RPS16/RPS23/RPS18/RPS13/RPS11/RPL23A/RPL23/RPS24/RPS25/RPS26/FAU/RPL30/RPL32/RPL8/RPL24/RPL19/RPL18	UP/UP/UP/UP/UP/UP/UP/UP/UP/UP/UP/UP/UP/UP/UP/UP/UP/UP/UP/UP/UP/UP/UP/UP/UP/UP/UP/UP/UP/UP/UP/UP/UP/UP/UP/UP/UP/UP/UP
KEGG	hsa05171	Coronavirus disease - COVID-19	45/240	339/11183	1.86506e-23	2.49918e-21	2.36568e-21	P00734/P02679/P05231/P08865/P10145/P13500/P18077/P18621/P32969/P35268/P39019/P40189/P40429/P42766/P46776/P46777/P46778/P46779/P46781/P46782/P46783/P49207/P50914/P60866/P61254/P61313/P61353/P62241/P62249/P62266/P62269/P62277/P62280/P62750/P62829/P62847/P62851/P62854/P62861/P62888/P62910/P62917/P83731/P84098/Q07020	F2/FGG/IL6/RPSA/CXCL8/CCL2/RPL35A/RPL17/RPL9/RPL22/RPS19/IL6ST/RPL13A/RPL35/RPL27A/RPL5/RPL21/RPL28/RPS9/RPS5/RPS10/RPL34/RPL14/RPS20/RPL26/RPL15/RPL27/RPS8/RPS16/RPS23/RPS18/RPS13/RPS11/RPL23A/RPL23/RPS24/RPS25/RPS26/FAU/RPL30/RPL32/RPL8/RPL24/RPL19/RPL18	DN/DN/DN/UP/DN/DN/UP/UP/UP/UP/UP/DN/UP/UP/UP/UP/UP/UP/UP/UP/UP/UP/UP/UP/UP/UP/UP/UP/UP/UP/UP/UP/UP/UP/UP/UP/UP/UP/UP/UP/UP/UP/UP/UP/UP
KEGG	hsa04142	Lysosome	12/240	197/11183	0.00110994	0.0991544	0.0938579	O14773/P04066/P07602/P07686/P07858/P08236/P09497/P10619/P15586/P20933/P61916/Q9BXS5	TPP1/FUCA1/PSAP/HEXB/CTSB/GUSB/CLTB/CTSA/GNS/AGA/NPC2/AP1M1	DN/DN/DN/DN/DN/DN/DN/DN/DN/DN/DN/UP
KEGG	hsa03040	Spliceosome	11/240	184/11183	0.00205657	0.13779	0.13043	O95777/P11142/P41223/P62304/P62312/P62314/P62318/P84103/Q9BWJ5/Q9UK45/Q9UKV3	LSM8/HSPA8/BUD31/SNRPE/LSM6/SNRPD1/SNRPD3/SRSF3/SF3B5/LSM7/ACIN1	UP/UP/UP/UP/UP/UP/UP/UP/UP/UP/UP
KEGG	hsa04610	Complement and coagulation cascades	8/240	115/11183	0.00329665	0.176701	0.167262	P00451/P00734/P01008/P02679/P04004/P05121/P08697/P10909	F8/F2/SERPINC1/FGG/VTN/SERPINE1/SERPINF2/CLU	DN/DN/DN/DN/DN/DN/DN/DN
KEGG	hsa05132	Salmonella infection	16/240	369/11183	0.00600306	0.240721	0.227862	O75369/P04406/P05231/P07355/P07437/P10145/P11233/P36507/P60903/P63000/P68371/Q02750/Q13509/Q96FJ2/Q9BQE3/Q9P1U1	FLNB/GAPDH/IL6/ANXA2/TUBB/CXCL8/RALA/MAP2K2/S100A10/RAC1/TUBB4B/MAP2K1/TUBB3/DYNLL2/TUBA1C/ACTR3B	DN/UP/DN/DN/UP/DN/UP/DN/DN/UP/UP/DN/UP/UP/UP/UP
KEGG	hsa03018	RNA degradation	7/240	104/11183	0.00700081	0.240721	0.227862	O95777/P09104/P10809/P62312/Q9NQT4/Q9UIV1/Q9UK45	LSM8/ENO2/HSPD1/LSM6/EXOSC5/CNOT7/LSM7	UP/UP/UP/UP/UP/UP/UP
KEGG	hsa04540	Gap junction	8/240	132/11183	0.00753465	0.240721	0.227862	P07437/P09619/P36507/P68371/Q02750/Q07157/Q13509/Q9BQE3	TUBB/PDGFRB/MAP2K2/TUBB4B/MAP2K1/TJP1/TUBB3/TUBA1C	UP/UP/DN/UP/DN/DN/UP/UP
KEGG	hsa05130	Pathogenic Escherichia coli infection	13/240	283/11183	0.00808391	0.240721	0.227862	P00734/P04406/P05231/P07437/P10145/P25445/P35749/P63000/P68371/Q07157/Q13509/Q9BQE3/Q9P1U1	F2/GAPDH/IL6/TUBB/CXCL8/FAS/MYH11/RAC1/TUBB4B/TJP1/TUBB3/TUBA1C/ACTR3B	DN/UP/DN/UP/DN/DN/UP/UP/UP/DN/UP/UP/UP
KEGG	hsa03008	Ribosome biogenesis in eukaryotes	6/240	91/11183	0.0134373	0.360119	0.340883	O75818/P62826/P68400/Q9BVJ6/Q9NW13/Q9Y3B8	RPP40/RAN/CSNK2A1/UTP14A/RBM28/REXO2	DN/UP/UP/UP/UP/UP
KEGG	hsa00511	Other glycan degradation	3/240	25/11183	0.0158455	0.386053	0.365431	P04066/P07686/P20933	FUCA1/HEXB/AGA	DN/DN/DN
KEGG	hsa00750	Vitamin B6 metabolism	2/240	10/11183	0.0184244	0.409372	0.387505	Q96GD0/Q9NVS9	PDXP/PNPO	UP/UP
KEGG	hsa05219	Bladder cancer	5/240	73/11183	0.020119	0.409372	0.387505	P07996/P10145/P19971/P36507/Q02750	THBS1/CXCL8/TYMP/MAP2K2/MAP2K1	DN/DN/DN/DN/DN
KEGG	hsa04218	Cellular senescence	11/240	255/11183	0.0217378	0.409372	0.387505	P05121/P05231/P10145/P20248/P36507/P36873/P36897/P49137/P62136/Q02750/Q13501	SERPINE1/IL6/CXCL8/CCNA2/MAP2K2/PPP1CC/TGFBR1/MAPKAPK2/PPP1CA/MAP2K1/SQSTM1	DN/DN/DN/UP/DN/UP/DN/DN/UP/DN/DN
KEGG	hsa05142	Chagas disease	8/240	163/11183	0.0242708	0.409372	0.387505	P05121/P05231/P10145/P13500/P25445/P36897/P62714/P67775	SERPINE1/IL6/CXCL8/CCL2/FAS/TGFBR1/PPP2CB/PPP2CA	DN/DN/DN/DN/DN/DN/UP/UP
KEGG	hsa00531	Glycosaminoglycan degradation	3/240	30/11183	0.0258696	0.409372	0.387505	P07686/P08236/P15586	HEXB/GUSB/GNS	DN/DN/DN
KEGG	hsa05144	Malaria	5/240	78/11183	0.0259676	0.409372	0.387505	P05231/P07996/P10145/P13500/P68871	IL6/THBS1/CXCL8/CCL2/HBB	DN/DN/DN/DN/UP
KEGG	hsa03060	Protein export	3/240	35/11183	0.0385882	0.476343	0.450898	P37108/P49458/Q9Y5M8	SRP14/SRP9/SRPRB	UP/UP/DN
KEGG	hsa04810	Regulation of actin cytoskeleton	13/240	352/11183	0.0402699	0.476343	0.450898	O14974/P00734/P06396/P09619/P35749/P36507/P36873/P61073/P62136/P63000/Q02750/Q05397/Q9P1U1	PPP1R12A/F2/GSN/PDGFRB/MYH11/MAP2K2/PPP1CC/CXCR4/PPP1CA/RAC1/MAP2K1/PTK2/ACTR3B	UP/DN/DN/UP/UP/DN/UP/UP/UP/UP/DN/UP/UP
KEGG	hsa05134	Legionellosis	5/240	88/11183	0.0406701	0.476343	0.450898	P05231/P10145/P10809/P11142/Q05639	IL6/CXCL8/HSPD1/HSPA8/EEF1A2	DN/DN/UP/UP/UP
KEGG	hsa04975	Fat digestion and absorption	4/240	61/11183	0.0416986	0.476343	0.450898	P00505/P04114/P24752/Q9BWD1	GOT2/APOB/ACAT1/ACAT2	UP/DN/UP/UP
KEGG	hsa05205	Proteoglycans in cancer	12/240	319/11183	0.0424392	0.476343	0.450898	O14974/O75369/P04004/P07996/P25445/P31431/P36507/P36873/P62136/P63000/Q02750/Q05397	PPP1R12A/FLNB/VTN/THBS1/FAS/SDC4/MAP2K2/PPP1CC/PPP1CA/RAC1/MAP2K1/PTK2	UP/DN/DN/DN/DN/DN/DN/UP/UP/UP/DN/UP
KEGG	hsa04066	HIF-1 signaling pathway	8/240	182/11183	0.0425036	0.476343	0.450898	P01033/P04406/P05121/P05231/P09104/P17948/P36507/Q02750	TIMP1/GAPDH/SERPINE1/IL6/ENO2/FLT1/MAP2K2/MAP2K1	DN/UP/DN/DN/UP/DN/DN/DN
KEGG	hsa04510	Focal adhesion	12/240	320/11183	0.0432873	0.476343	0.450898	O14974/O75369/P04004/P07996/P09619/P17948/P36873/P62136/P63000/Q02750/Q05397/Q15942	PPP1R12A/FLNB/VTN/THBS1/PDGFRB/FLT1/PPP1CC/PPP1CA/RAC1/MAP2K1/PTK2/ZYX	UP/DN/DN/DN/UP/DN/UP/UP/UP/DN/UP/DN
KEGG	hsa01232	Nucleotide metabolism	6/240	120/11183	0.044435	0.476343	0.450898	P00492/P07741/P15531/P19971/Q9BY32/Q9H773	HPRT1/APRT/NME1/TYMP/ITPA/DCTPP1	UP/UP/UP/DN/UP/UP
KEGG	hsa00380	Tryptophan metabolism	4/240	64/11183	0.0483453	0.492196	0.465904	P05091/P24752/Q16773/Q9BWD1	ALDH2/ACAT1/KYAT1/ACAT2	UP/UP/UP/UP
KEGG	hsa04370	VEGF signaling pathway	5/240	93/11183	0.0495869	0.492196	0.465904	P36507/P49137/P63000/Q02750/Q05397	MAP2K2/MAPKAPK2/RAC1/MAP2K1/PTK2	DN/DN/UP/DN/UP
GOBP	GO:0002181	cytoplasmic translation	46/372	252/29245	2.49567e-39	1.00376e-35	9.15253e-36	O60506/O75534/P08865/P18077/P18621/P32969/P35268/P39019/P40429/P42766/P46776/P46777/P46778/P46779/P46781/P46782/P46783/P49207/P49588/P50914/P60866/P61254/P61313/P61353/P62241/P62249/P62266/P62269/P62277/P62280/P62633/P62750/P62829/P62847/P62851/P62854/P62888/P62910/P62917/P67809/P83731/P84098/Q07020/Q14493/Q15056/Q9ULC4	SYNCRIP/CSDE1/RPSA/RPL35A/RPL17/RPL9/RPL22/RPS19/RPL13A/RPL35/RPL27A/RPL5/RPL21/RPL28/RPS9/RPS5/RPS10/RPL34/AARS/RPL14/RPS20/RPL26/RPL15/RPL27/RPS8/RPS16/RPS23/RPS18/RPS13/RPS11/CNBP/RPL23A/RPL23/RPS24/RPS25/RPS26/RPL30/RPL32/RPL8/YBX1/RPL24/RPL19/RPL18/SLBP/EIF4H/MCTS1	UP/DN/UP/UP/UP/UP/UP/UP/UP/UP/UP/UP/UP/UP/UP/UP/UP/UP/UP/UP/UP/UP/UP/UP/UP/UP/UP/UP/UP/UP/UP/UP/UP/UP/UP/UP/UP/UP/UP/UP/UP/UP/UP/UP/UP/UP
GOBP	GO:0006457	protein folding	20/372	358/29245	4.2585e-08	8.56385e-05	7.80875e-05	O00391/O15212/O60925/O95757/P10809/P10909/P11142/P23284/P28799/P45877/P49368/P61769/P68400/P78371/Q15185/Q99832/Q9H2J4/Q9H3Z4/Q9NQP4/Q9UHV9	QSOX1/PFDN6/PFDN1/HSPA4L/HSPD1/CLU/HSPA8/PPIB/GRN/PPIC/CCT3/B2M/CSNK2A1/CCT2/PTGES3/CCT7/PDCL3/DNAJC5/PFDN4/PFDN2	DN/UP/UP/UP/UP/DN/UP/DN/DN/DN/UP/DN/UP/UP/UP/UP/UP/UP/UP/UP
GOBP	GO:0042254	ribosome biogenesis	22/372	449/29245	9.09326e-08	0.00012191	0.000111161	O75818/P08865/P18077/P39019/P42766/P46777/P46782/P50914/P61254/P61353/P62241/P62249/P62312/P62750/P62826/P62847/P62851/P83731/Q8IUF8/Q9BVJ6/Q9NQT4/Q9NVX2	RPP40/RPSA/RPL35A/RPS19/RPL35/RPL5/RPS5/RPL14/RPL26/RPL27/RPS8/RPS16/LSM6/RPL23A/RAN/RPS24/RPS25/RPL24/RIOX2/UTP14A/EXOSC5/NLE1	DN/UP/UP/UP/UP/UP/UP/UP/UP/UP/UP/UP/UP/UP/UP/UP/UP/UP/UP/UP/UP/UP
GOBP	GO:0031639	plasminogen activation	8/372	47/29245	1.29693e-07	0.000130406	0.000118908	P02679/P02749/P05121/P05452/P07355/P07996/P08697/P60903	FGG/APOH/SERPINE1/CLEC3B/ANXA2/THBS1/SERPINF2/S100A10	DN/DN/DN/DN/DN/DN/DN/DN
GOBP	GO:0010466	negative regulation of peptidase activity	21/372	453/29245	4.44025e-07	0.000357173	0.00032568	P01008/P01033/P04004/P04406/P05121/P07355/P07858/P07996/P08697/P09327/P20810/P31947/P37840/P54578/P68400/Q16610/Q5JVF3/Q96K76/Q9H832/Q9NVX2/Q9NZV1	SERPINC1/TIMP1/VTN/GAPDH/SERPINE1/ANXA2/CTSB/THBS1/SERPINF2/VIL1/CAST/SFN/SNCA/USP14/CSNK2A1/ECM1/PCID2/USP47/UBE2Z/NLE1/CRIM1	DN/DN/DN/UP/DN/DN/DN/DN/DN/DN/DN/UP/DN/UP/UP/DN/UP/UP/UP/UP/DN
GOBP	GO:0051918	negative regulation of fibrinolysis	5/372	14/29245	5.90602e-07	0.0003959	0.000360993	P00734/P02749/P05121/P07996/P08697	F2/APOH/SERPINE1/THBS1/SERPINF2	DN/DN/DN/DN/DN
GOBP	GO:0010755	regulation of plasminogen activation	6/372	27/29245	9.60933e-07	0.000532859	0.000485875	P05121/P05452/P07355/P07996/P08697/P60903	SERPINE1/CLEC3B/ANXA2/THBS1/SERPINF2/S100A10	DN/DN/DN/DN/DN/DN
GOBP	GO:0051131	chaperone-mediated protein complex assembly	7/372	43/29245	1.10663e-06	0.000532859	0.000485875	O15212/P10809/P10909/P78371/Q15185/Q969U7/Q9BT73	PFDN6/HSPD1/CLU/CCT2/PTGES3/PSMG2/PSMG3	UP/UP/DN/UP/UP/UP/UP
GOBP	GO:0022618	ribonucleoprotein complex assembly	16/372	291/29245	1.19237e-06	0.000532859	0.000485875	P08865/P39019/P40429/P46777/P46782/P54105/P62304/P62314/P62318/P62750/P83731/Q15056/Q15185/Q86UA1/Q9NVX2/Q9ULC4	RPSA/RPS19/RPL13A/RPL5/RPS5/CLNS1A/SNRPE/SNRPD1/SNRPD3/RPL23A/RPL24/EIF4H/PTGES3/PRPF39/NLE1/MCTS1	UP/UP/UP/UP/UP/UP/UP/UP/UP/UP/UP/UP/UP/UP/UP/UP
GOBP	GO:0035970	peptidyl-threonine dephosphorylation	6/372	30/29245	1.86645e-06	0.000750687	0.000684497	O15355/P35813/P53041/P62136/P62714/P67775	PPM1G/PPM1A/PPP5C/PPP1CA/PPP2CB/PPP2CA	UP/UP/UP/UP/UP/UP
GOBP	GO:0071826	ribonucleoprotein complex subunit organization	16/372	308/29245	2.49147e-06	0.00091097	0.000830648	P08865/P39019/P40429/P46777/P46782/P54105/P62304/P62314/P62318/P62750/P83731/Q15056/Q15185/Q86UA1/Q9NVX2/Q9ULC4	RPSA/RPS19/RPL13A/RPL5/RPS5/CLNS1A/SNRPE/SNRPD1/SNRPD3/RPL23A/RPL24/EIF4H/PTGES3/PRPF39/NLE1/MCTS1	UP/UP/UP/UP/UP/UP/UP/UP/UP/UP/UP/UP/UP/UP/UP/UP
GOBP	GO:0010951	negative regulation of endopeptidase activity	19/372	431/29245	3.27926e-06	0.0010991	0.00100219	P01008/P01033/P04004/P04406/P05121/P07355/P07996/P08697/P09327/P20810/P31947/P37840/P54578/P68400/Q5JVF3/Q96K76/Q9H832/Q9NVX2/Q9NZV1	SERPINC1/TIMP1/VTN/GAPDH/SERPINE1/ANXA2/THBS1/SERPINF2/VIL1/CAST/SFN/SNCA/USP14/CSNK2A1/PCID2/USP47/UBE2Z/NLE1/CRIM1	DN/DN/DN/UP/DN/DN/DN/DN/DN/DN/UP/DN/UP/UP/UP/UP/UP/UP/DN
GOBP	GO:0061077	chaperone-mediated protein folding	10/372	128/29245	5.89631e-06	0.00182423	0.00166338	P10909/P11142/P23284/P49368/P68400/P78371/Q15185/Q99832/Q9H2J4/Q9H3Z4	CLU/HSPA8/PPIB/CCT3/CSNK2A1/CCT2/PTGES3/CCT7/PDCL3/DNAJC5	DN/UP/DN/UP/UP/UP/UP/UP/UP/UP
GOBP	GO:0042274	ribosomal small subunit biogenesis	9/372	104/29245	7.514e-06	0.00215866	0.00196833	O75818/P08865/P39019/P46782/P62241/P62249/P62312/P62847/P62851	RPP40/RPSA/RPS19/RPS5/RPS8/RPS16/LSM6/RPS24/RPS25	DN/UP/UP/UP/UP/UP/UP/UP/UP
GOBP	GO:0051917	regulation of fibrinolysis	5/372	23/29245	9.03347e-06	0.00227079	0.00207057	P00734/P02749/P05121/P07996/P08697	F2/APOH/SERPINE1/THBS1/SERPINF2	DN/DN/DN/DN/DN
GOBP	GO:1905907	negative regulation of amyloid fibril formation	5/372	23/29245	9.03347e-06	0.00227079	0.00207057	O15212/O60925/P10909/Q9NQP4/Q9UHV9	PFDN6/PFDN1/CLU/PFDN4/PFDN2	UP/UP/DN/UP/UP
GOBP	GO:0042730	fibrinolysis	6/372	43/29245	1.66703e-05	0.00394399	0.00359624	P00734/P02679/P02749/P05121/P07996/P08697	F2/FGG/APOH/SERPINE1/THBS1/SERPINF2	DN/DN/DN/DN/DN/DN
GOBP	GO:0006364	rRNA processing	15/372	321/29245	1.80254e-05	0.00402768	0.00367255	O75818/P18077/P39019/P42766/P46777/P50914/P61254/P61353/P62241/P62249/P62312/P62847/P62851/Q9BVJ6/Q9NQT4	RPP40/RPL35A/RPS19/RPL35/RPL5/RPL14/RPL26/RPL27/RPS8/RPS16/LSM6/RPS24/RPS25/UTP14A/EXOSC5	DN/UP/UP/UP/UP/UP/UP/UP/UP/UP/UP/UP/UP/UP/UP
GOBP	GO:0050819	negative regulation of coagulation	8/372	91/29245	2.15567e-05	0.00450179	0.00410485	P00734/P02679/P02749/P04004/P05121/P07996/P08697/P08758	F2/FGG/APOH/VTN/SERPINE1/THBS1/SERPINF2/ANXA5	DN/DN/DN/DN/DN/DN/DN/DN
GOBP	GO:1903036	positive regulation of response to wounding	9/372	119/29245	2.23858e-05	0.00450179	0.00410485	P00734/P02749/P04004/P05121/P07996/P08697/P28799/P61073/Q05397	F2/APOH/VTN/SERPINE1/THBS1/SERPINF2/GRN/CXCR4/PTK2	DN/DN/DN/DN/DN/DN/DN/UP/UP
GOBP	GO:0031638	zymogen activation	9/372	120/29245	2.39333e-05	0.0045838	0.00417963	P02679/P02749/P05121/P05452/P07355/P07996/P08697/P60903/Q04756	FGG/APOH/SERPINE1/CLEC3B/ANXA2/THBS1/SERPINF2/S100A10/HGFAC	DN/DN/DN/DN/DN/DN/DN/DN/DN
GOBP	GO:0009204	deoxyribonucleoside triphosphate catabolic process	4/372	15/29245	3.14714e-05	0.00556642	0.00507561	Q9BY32/Q9H773/Q9NV35/Q9Y3Z3	ITPA/DCTPP1/NUDT15/SAMHD1	UP/UP/UP/UP
GOBP	GO:0090303	positive regulation of wound healing	8/372	96/29245	3.18318e-05	0.00556642	0.00507561	P00734/P02749/P04004/P05121/P07996/P08697/P61073/Q05397	F2/APOH/VTN/SERPINE1/THBS1/SERPINF2/CXCR4/PTK2	DN/DN/DN/DN/DN/DN/UP/UP
GOBP	GO:1901136	carbohydrate derivative catabolic process	14/372	303/29245	3.86236e-05	0.00647266	0.00590195	P00492/P04066/P07686/P07738/P08236/P15586/P19971/P24752/Q9BY32/Q9H773/Q9NUJ1/Q9NV35/Q9UKM7/Q9Y3Z3	HPRT1/FUCA1/HEXB/BPGM/GUSB/GNS/TYMP/ACAT1/ITPA/DCTPP1/ABHD10/NUDT15/MAN1B1/SAMHD1	UP/DN/DN/UP/DN/DN/DN/UP/UP/UP/UP/UP/DN/UP
GOBP	GO:0050818	regulation of coagulation	9/372	135/29245	6.05568e-05	0.00974237	0.00888336	P00734/P01008/P02679/P02749/P04004/P05121/P07996/P08697/P08758	F2/SERPINC1/FGG/APOH/VTN/SERPINE1/THBS1/SERPINF2/ANXA5	DN/DN/DN/DN/DN/DN/DN/DN/DN
GOBP	GO:0061684	chaperone-mediated autophagy	5/372	34/29245	6.6592e-05	0.00991975	0.00904509	P10619/P10909/P11142/P37840/Q05639	CTSA/CLU/HSPA8/SNCA/EEF1A2	DN/DN/UP/DN/UP
GOBP	GO:1905906	regulation of amyloid fibril formation	5/372	34/29245	6.6592e-05	0.00991975	0.00904509	O15212/O60925/P10909/Q9NQP4/Q9UHV9	PFDN6/PFDN1/CLU/PFDN4/PFDN2	UP/UP/DN/UP/UP
GOBP	GO:1990000	amyloid fibril formation	7/372	82/29245	8.53833e-05	0.0122647	0.0111833	O15212/O60925/P06396/P10909/P61769/Q9NQP4/Q9UHV9	PFDN6/PFDN1/GSN/CLU/B2M/PFDN4/PFDN2	UP/UP/DN/DN/DN/UP/UP
GOBP	GO:1903034	regulation of response to wounding	13/372	290/29245	9.84064e-05	0.013555	0.0123598	P00734/P01008/P02679/P02749/P04004/P05121/P07996/P08697/P09327/P28799/P61073/Q02750/Q05397	F2/SERPINC1/FGG/APOH/VTN/SERPINE1/THBS1/SERPINF2/VIL1/GRN/CXCR4/MAP2K1/PTK2	DN/DN/DN/DN/DN/DN/DN/DN/DN/DN/UP/DN/UP
GOBP	GO:0070262	peptidyl-serine dephosphorylation	5/372	37/29245	0.000101107	0.013555	0.0123598	P53041/P60510/P62136/P62714/P67775	PPP5C/PPP4C/PPP1CA/PPP2CB/PPP2CA	UP/UP/UP/UP/UP
GOBP	GO:0009143	nucleoside triphosphate catabolic process	4/372	20/29245	0.000106223	0.0136233	0.0124221	Q9BY32/Q9H773/Q9NV35/Q9Y3Z3	ITPA/DCTPP1/NUDT15/SAMHD1	UP/UP/UP/UP
GOBP	GO:0042273	ribosomal large subunit biogenesis	8/372	114/29245	0.00010839	0.0136233	0.0124221	P18077/P42766/P46777/P50914/P61254/P62750/P83731/Q9NVX2	RPL35A/RPL35/RPL5/RPL14/RPL26/RPL23A/RPL24/NLE1	UP/UP/UP/UP/UP/UP/UP/UP
GOBP	GO:0030195	negative regulation of blood coagulation	7/372	87/29245	0.000124307	0.0149253	0.0136093	P00734/P02679/P02749/P04004/P05121/P07996/P08697	F2/FGG/APOH/VTN/SERPINE1/THBS1/SERPINF2	DN/DN/DN/DN/DN/DN/DN
GOBP	GO:0030194	positive regulation of blood coagulation	5/372	39/29245	0.000130794	0.0149253	0.0136093	P00734/P02749/P05121/P07996/P08697	F2/APOH/SERPINE1/THBS1/SERPINF2	DN/DN/DN/DN/DN
GOBP	GO:1900048	positive regulation of hemostasis	5/372	39/29245	0.000130794	0.0149253	0.0136093	P00734/P02749/P05121/P07996/P08697	F2/APOH/SERPINE1/THBS1/SERPINF2	DN/DN/DN/DN/DN
GOBP	GO:1900047	negative regulation of hemostasis	7/372	88/29245	0.000133593	0.0149253	0.0136093	P00734/P02679/P02749/P04004/P05121/P07996/P08697	F2/FGG/APOH/VTN/SERPINE1/THBS1/SERPINF2	DN/DN/DN/DN/DN/DN/DN
GOBP	GO:0061041	regulation of wound healing	11/372	227/29245	0.000170815	0.0185681	0.0169309	P00734/P01008/P02679/P02749/P04004/P05121/P07996/P08697/P09327/P61073/Q05397	F2/SERPINC1/FGG/APOH/VTN/SERPINE1/THBS1/SERPINF2/VIL1/CXCR4/PTK2	DN/DN/DN/DN/DN/DN/DN/DN/DN/UP/UP
GOBP	GO:0042255	ribosome assembly	7/372	92/29245	0.000176534	0.0186848	0.0170373	P08865/P39019/P46777/P46782/P62750/P83731/Q9NVX2	RPSA/RPS19/RPL5/RPS5/RPL23A/RPL24/NLE1	UP/UP/UP/UP/UP/UP/UP
GOBP	GO:2000117	negative regulation of cysteine-type endopeptidase activity	9/372	156/29245	0.00018298	0.0188333	0.0171728	P07996/P09327/P20810/P31947/P37840/P68400/Q5JVF3/Q96K76/Q9NVX2	THBS1/VIL1/CAST/SFN/SNCA/CSNK2A1/PCID2/USP47/NLE1	DN/DN/DN/UP/DN/UP/UP/UP/UP
GOBP	GO:0050820	positive regulation of coagulation	5/372	42/29245	0.000187303	0.0188333	0.0171728	P00734/P02749/P05121/P07996/P08697	F2/APOH/SERPINE1/THBS1/SERPINF2	DN/DN/DN/DN/DN
GOBP	GO:0016072	rRNA metabolic process	15/372	397/29245	0.000195639	0.0191917	0.0174995	O75818/P18077/P39019/P42766/P46777/P50914/P61254/P61353/P62241/P62249/P62312/P62847/P62851/Q9BVJ6/Q9NQT4	RPP40/RPL35A/RPS19/RPL35/RPL5/RPL14/RPL26/RPL27/RPS8/RPS16/LSM6/RPS24/RPS25/UTP14A/EXOSC5	DN/UP/UP/UP/UP/UP/UP/UP/UP/UP/UP/UP/UP/UP/UP
GOBP	GO:0070613	regulation of protein processing	8/372	126/29245	0.00021684	0.0200065	0.0182424	P05121/P05452/P06396/P07355/P07996/P08697/P20810/P60903	SERPINE1/CLEC3B/GSN/ANXA2/THBS1/SERPINF2/CAST/S100A10	DN/DN/DN/DN/DN/DN/DN/DN
GOBP	GO:1904869	regulation of protein localization to Cajal body	4/372	24/29245	0.00022379	0.0200065	0.0182424	P49368/P78371/Q4G0J3/Q99832	CCT3/CCT2/LARP7/CCT7	UP/UP/UP/UP
GOBP	GO:1904871	positive regulation of protein localization to Cajal body	4/372	24/29245	0.00022379	0.0200065	0.0182424	P49368/P78371/Q4G0J3/Q99832	CCT3/CCT2/LARP7/CCT7	UP/UP/UP/UP
GOBP	GO:0050821	protein stabilization	14/372	358/29245	0.000223842	0.0200065	0.0182424	P04406/P10809/P10909/P23284/P28799/P43652/P46777/P49368/P62829/P78371/Q15185/Q8NFZ5/Q99832/Q9H2J4	GAPDH/HSPD1/CLU/PPIB/GRN/AFM/RPL5/CCT3/RPL23/CCT2/PTGES3/TNIP2/CCT7/PDCL3	UP/UP/DN/DN/DN/DN/UP/UP/UP/UP/UP/DN/UP/UP
GOBP	GO:0010757	negative regulation of plasminogen activation	3/372	10/29245	0.000229263	0.0200456	0.0182781	P05121/P07996/P08697	SERPINE1/THBS1/SERPINF2	DN/DN/DN
GOBP	GO:0030193	regulation of blood coagulation	8/372	128/29245	0.000241493	0.0206656	0.0188435	P00734/P01008/P02679/P02749/P04004/P05121/P07996/P08697	F2/SERPINC1/FGG/APOH/VTN/SERPINE1/THBS1/SERPINF2	DN/DN/DN/DN/DN/DN/DN/DN
GOBP	GO:1903405	protein localization to nuclear body	4/372	25/29245	0.000263756	0.0215511	0.0196509	P49368/P78371/Q4G0J3/Q99832	CCT3/CCT2/LARP7/CCT7	UP/UP/UP/UP
GOBP	GO:1904867	protein localization to Cajal body	4/372	25/29245	0.000263756	0.0215511	0.0196509	P49368/P78371/Q4G0J3/Q99832	CCT3/CCT2/LARP7/CCT7	UP/UP/UP/UP
GOBP	GO:1900046	regulation of hemostasis	8/372	130/29245	0.000268395	0.0215511	0.0196509	P00734/P01008/P02679/P02749/P04004/P05121/P07996/P08697	F2/SERPINC1/FGG/APOH/VTN/SERPINE1/THBS1/SERPINF2	DN/DN/DN/DN/DN/DN/DN/DN
GOBP	GO:1902904	negative regulation of supramolecular fiber organization	12/372	280/29245	0.000273274	0.0215511	0.0196509	O15212/O60925/P06396/P09327/P10909/P11142/P16949/P37840/Q07157/Q9NQP4/Q9NRC6/Q9UHV9	PFDN6/PFDN1/GSN/VIL1/CLU/HSPA8/STMN1/SNCA/TJP1/PFDN4/SPTBN5/PFDN2	UP/UP/DN/DN/DN/UP/UP/DN/DN/UP/DN/UP
GOBP	GO:1903317	regulation of protein maturation	8/372	131/29245	0.000282737	0.0218686	0.0199404	P05121/P05452/P06396/P07355/P07996/P08697/P20810/P60903	SERPINE1/CLEC3B/GSN/ANXA2/THBS1/SERPINF2/CAST/S100A10	DN/DN/DN/DN/DN/DN/DN/DN
GOBP	GO:0072378	blood coagulation, fibrin clot formation	4/372	26/29245	0.0003086	0.0228352	0.0208217	P00451/P01008/P02679/P02749	F8/SERPINC1/FGG/APOH	DN/DN/DN/DN
GOBP	GO:0007597	blood coagulation, intrinsic pathway	3/372	11/29245	0.000312266	0.0228352	0.0208217	P00451/P01008/P02749	F8/SERPINC1/APOH	DN/DN/DN
GOBP	GO:0009146	purine nucleoside triphosphate catabolic process	3/372	11/29245	0.000312266	0.0228352	0.0208217	Q9BY32/Q9NV35/Q9Y3Z3	ITPA/NUDT15/SAMHD1	UP/UP/UP
GOBP	GO:0007596	blood coagulation	15/372	416/29245	0.000321666	0.0231025	0.0210655	P00451/P00734/P01008/P02679/P02749/P04004/P05121/P05231/P07996/P08697/P08758/P40189/P68871/Q04756/Q12866	F8/F2/SERPINC1/FGG/APOH/VTN/SERPINE1/IL6/THBS1/SERPINF2/ANXA5/IL6ST/HBB/HGFAC/MERTK	DN/DN/DN/DN/DN/DN/DN/DN/DN/DN/DN/DN/UP/DN/UP
GOBP	GO:0034250	positive regulation of cellular amide metabolic process	12/372	288/29245	0.000352532	0.0248751	0.0226818	O00622/O60506/O75534/P05231/P07996/P10909/P46777/P46781/P61254/P62633/P67809/Q07666	CYR61/SYNCRIP/CSDE1/IL6/THBS1/CLU/RPL5/RPS9/RPL26/CNBP/YBX1/KHDRBS1	DN/UP/DN/DN/DN/DN/UP/UP/UP/UP/UP/UP
GOBP	GO:0050817	coagulation	15/372	422/29245	0.000373793	0.0259206	0.0236351	P00451/P00734/P01008/P02679/P02749/P04004/P05121/P05231/P07996/P08697/P08758/P40189/P68871/Q04756/Q12866	F8/F2/SERPINC1/FGG/APOH/VTN/SERPINE1/IL6/THBS1/SERPINF2/ANXA5/IL6ST/HBB/HGFAC/MERTK	DN/DN/DN/DN/DN/DN/DN/DN/DN/DN/DN/DN/UP/DN/UP
GOBP	GO:1990173	protein localization to nucleoplasm	4/372	28/29245	0.000414257	0.0279873	0.0255196	P49368/P78371/Q4G0J3/Q99832	CCT3/CCT2/LARP7/CCT7	UP/UP/UP/UP
GOBP	GO:0034341	response to interferon-gamma	11/372	252/29245	0.000417513	0.0279873	0.0255196	O60506/O75369/P04406/P06396/P13500/P32455/P37840/P40429/Q15942/Q4G0F5/Q8IXQ6	SYNCRIP/FLNB/GAPDH/GSN/CCL2/GBP1/SNCA/RPL13A/ZYX/VPS26B/PARP9	UP/DN/UP/DN/DN/DN/DN/UP/DN/UP/DN
GOBP	GO:0007599	hemostasis	15/372	428/29245	0.000433016	0.0285507	0.0260333	P00451/P00734/P01008/P02679/P02749/P04004/P05121/P05231/P07996/P08697/P08758/P40189/P68871/Q04756/Q12866	F8/F2/SERPINC1/FGG/APOH/VTN/SERPINE1/IL6/THBS1/SERPINF2/ANXA5/IL6ST/HBB/HGFAC/MERTK	DN/DN/DN/DN/DN/DN/DN/DN/DN/DN/DN/DN/UP/DN/UP
GOBP	GO:0071346	cellular response to interferon-gamma	10/372	214/29245	0.000445722	0.0289144	0.026365	O60506/O75369/P04406/P06396/P13500/P32455/P40429/Q15942/Q4G0F5/Q8IXQ6	SYNCRIP/FLNB/GAPDH/GSN/CCL2/GBP1/RPL13A/ZYX/VPS26B/PARP9	UP/DN/UP/DN/DN/DN/UP/DN/UP/DN
GOBP	GO:0009200	deoxyribonucleoside triphosphate metabolic process	4/372	30/29245	0.000543469	0.0346958	0.0316365	Q9BY32/Q9H773/Q9NV35/Q9Y3Z3	ITPA/DCTPP1/NUDT15/SAMHD1	UP/UP/UP/UP
GOBP	GO:0006413	translational initiation	10/372	220/29245	0.000553005	0.0347529	0.0316886	O60841/O75534/P40429/P46782/P47813/P62136/Q07666/Q14493/Q15056/Q9ULC4	EIF5B/CSDE1/RPL13A/RPS5/EIF1AX/PPP1CA/KHDRBS1/SLBP/EIF4H/MCTS1	DN/DN/UP/UP/UP/UP/UP/UP/UP/UP
GOBP	GO:0030199	collagen fibril organization	7/372	112/29245	0.000588054	0.0363869	0.0331786	P08697/P28300/P36897/Q16394/Q96AY3/Q99715/Q9Y4K0	SERPINF2/LOX/TGFBR1/EXT1/FKBP10/COL12A1/LOXL2	DN/DN/DN/DN/UP/DN/DN
GOBP	GO:0044262	cellular carbohydrate metabolic process	16/372	496/29245	0.000691083	0.0419603	0.0382605	P06737/P08236/P15291/P36873/P37840/P40189/P40261/P62136/Q00796/Q01167/Q15185/Q16394/Q93063/Q96AT9/Q9BXJ4/Q9NUJ1	PYGL/GUSB/B4GALT1/PPP1CC/SNCA/IL6ST/NNMT/PPP1CA/SORD/FOXK2/PTGES3/EXT1/EXT2/RPE/C1QTNF3/ABHD10	DN/DN/DN/UP/DN/DN/DN/UP/UP/UP/UP/DN/DN/UP/DN/UP
GOBP	GO:2000767	positive regulation of cytoplasmic translation	4/372	32/29245	0.00069899	0.0419603	0.0382605	O60506/O75534/P62633/P67809	SYNCRIP/CSDE1/CNBP/YBX1	UP/DN/UP/UP
GOBP	GO:0072376	protein activation cascade	4/372	33/29245	0.000787486	0.0459906	0.0419354	P00451/P01008/P02679/P02749	F8/SERPINC1/FGG/APOH	DN/DN/DN/DN
GOBP	GO:2000765	regulation of cytoplasmic translation	5/372	57/29245	0.000788998	0.0459906	0.0419354	O60506/O75534/P40429/P62633/P67809	SYNCRIP/CSDE1/RPL13A/CNBP/YBX1	UP/DN/UP/UP/UP
GOBP	GO:0045047	protein targeting to ER	5/372	58/29245	0.000854537	0.0490992	0.04477	P11441/P37108/P49458/Q8WV99/Q9Y5M8	UBL4A/SRP14/SRP9/ZFAND2B/SRPRB	UP/UP/UP/UP/DN
GOBP	GO:0006403	RNA localization	12/372	320/29245	0.000891659	0.0505106	0.0460569	P49368/P62826/P67809/P78371/P78406/P84103/Q07666/Q14493/Q5JVF3/Q92945/Q99832/Q9NPA8	CCT3/RAN/YBX1/CCT2/RAE1/SRSF3/KHDRBS1/SLBP/PCID2/KHSRP/CCT7/ENY2	UP/UP/UP/UP/UP/UP/UP/UP/UP/UP/UP/UP
GOBP	GO:2000116	regulation of cysteine-type endopeptidase activity	15/372	462/29245	0.000943341	0.0526961	0.0480497	O00622/O95999/P06396/P07996/P09327/P10809/P20810/P25445/P31947/P37840/P63244/P68400/Q5JVF3/Q96K76/Q9NVX2	CYR61/BCL10/GSN/THBS1/VIL1/HSPD1/CAST/FAS/SFN/SNCA/RACK1/CSNK2A1/PCID2/USP47/NLE1	DN/UP/DN/DN/DN/UP/DN/DN/UP/DN/UP/UP/UP/UP/UP
GOBP	GO:0010756	positive regulation of plasminogen activation	3/372	16/29245	0.0010109	0.0549438	0.0500992	P05452/P07355/P60903	CLEC3B/ANXA2/S100A10	DN/DN/DN
GOBP	GO:0016139	glycoside catabolic process	3/372	16/29245	0.0010109	0.0549438	0.0500992	P04066/P08236/Q9NUJ1	FUCA1/GUSB/ABHD10	DN/DN/UP
GOBP	GO:0061045	negative regulation of wound healing	7/372	125/29245	0.00112511	0.0603358	0.0550158	P00734/P02679/P02749/P04004/P05121/P07996/P08697	F2/FGG/APOH/VTN/SERPINE1/THBS1/SERPINF2	DN/DN/DN/DN/DN/DN/DN
GOBP	GO:0110020	regulation of actomyosin structure organization	9/372	201/29245	0.00114937	0.0608259	0.0554627	P08134/P08697/P16949/P31431/P36897/P60903/P63000/Q07157/Q12802	RHOC/SERPINF2/STMN1/SDC4/TGFBR1/S100A10/RAC1/TJP1/AKAP13	DN/DN/UP/DN/DN/DN/UP/DN/UP
GOBP	GO:1904035	regulation of epithelial cell apoptotic process	8/372	163/29245	0.00119599	0.0624712	0.0569629	P02679/P05121/P05231/P06396/P07996/P13500/P20810/Q8NFZ5	FGG/SERPINE1/IL6/GSN/THBS1/CCL2/CAST/TNIP2	DN/DN/DN/DN/DN/DN/DN/DN
GOBP	GO:0001731	formation of translation preinitiation complex	3/372	17/29245	0.001216	0.0627018	0.0571732	P40429/Q15056/Q9ULC4	RPL13A/EIF4H/MCTS1	UP/UP/UP
GOBP	GO:0072599	establishment of protein localization to endoplasmic reticulum	5/372	63/29245	0.00124476	0.0633724	0.0577847	P11441/P37108/P49458/Q8WV99/Q9Y5M8	UBL4A/SRP14/SRP9/ZFAND2B/SRPRB	UP/UP/UP/UP/DN
GOBP	GO:0045727	positive regulation of translation	10/372	248/29245	0.00137497	0.0691268	0.0630317	O60506/O75534/P05231/P07996/P46777/P46781/P61254/P62633/P67809/Q07666	SYNCRIP/CSDE1/IL6/THBS1/RPL5/RPS9/RPL26/CNBP/YBX1/KHDRBS1	UP/DN/DN/DN/UP/UP/UP/UP/UP/UP
GOBP	GO:0071674	mononuclear cell migration	12/372	338/29245	0.00142084	0.0705508	0.0643301	P05121/P05231/P07996/P13500/P14209/P17948/P39019/P61073/Q05397/Q15149/Q16394/Q16610	SERPINE1/IL6/THBS1/CCL2/CD99/FLT1/RPS19/CXCR4/PTK2/PLEC/EXT1/ECM1	DN/DN/DN/DN/DN/DN/UP/UP/UP/DN/DN/DN
GOBP	GO:1904667	negative regulation of ubiquitin protein ligase activity	3/372	18/29245	0.00144551	0.0709003	0.0646488	P46777/P60866/P62829	RPL5/RPS20/RPL23	UP/UP/UP
GOBP	GO:0090218	positive regulation of lipid kinase activity	5/372	66/29245	0.00153436	0.074352	0.0677961	P00734/P09619/P17948/Q05397/Q05639	F2/PDGFRB/FLT1/PTK2/EEF1A2	DN/UP/DN/UP/UP
GOBP	GO:1904666	regulation of ubiquitin protein ligase activity	4/372	40/29245	0.00164002	0.0775079	0.0706738	O00762/P46777/P60866/P62829	UBE2C/RPL5/RPS20/RPL23	UP/UP/UP/UP
GOBP	GO:0044275	cellular carbohydrate catabolic process	5/372	67/29245	0.00164107	0.0775079	0.0706738	P06737/P08236/P62136/Q00796/Q9NUJ1	PYGL/GUSB/PPP1CA/SORD/ABHD10	DN/DN/UP/UP/UP
GOBP	GO:0061302	smooth muscle cell-matrix adhesion	3/372	19/29245	0.00170044	0.0775079	0.0706738	P04004/P05121/Q08345	VTN/SERPINE1/DDR1	DN/DN/DN
GOBP	GO:0070934	CRD-mediated mRNA stabilization	3/372	19/29245	0.00170044	0.0775079	0.0706738	O60506/O75534/P67809	SYNCRIP/CSDE1/YBX1	UP/DN/UP
GOBP	GO:1904714	regulation of chaperone-mediated autophagy	3/372	19/29245	0.00170044	0.0775079	0.0706738	P10619/P37840/Q05639	CTSA/SNCA/EEF1A2	DN/DN/UP
GOBP	GO:0032231	regulation of actin filament bundle assembly	9/372	213/29245	0.00171512	0.0775079	0.0706738	P08134/P08697/P09327/P16949/P31431/P36897/P60903/P63000/Q07157	RHOC/SERPINF2/VIL1/STMN1/SDC4/TGFBR1/S100A10/RAC1/TJP1	DN/DN/DN/UP/DN/DN/DN/UP/DN
GOBP	GO:0043154	negative regulation of cysteine-type endopeptidase activity involved in apoptotic process	7/372	135/29245	0.00175405	0.0783867	0.0714751	P07996/P09327/P31947/P37840/P68400/Q96K76/Q9NVX2	THBS1/VIL1/SFN/SNCA/CSNK2A1/USP47/NLE1	DN/DN/UP/DN/UP/UP/UP
GOBP	GO:0032233	positive regulation of actin filament bundle assembly	7/372	137/29245	0.00190739	0.0843023	0.0768691	P08134/P08697/P09327/P31431/P36897/P60903/P63000	RHOC/SERPINF2/VIL1/SDC4/TGFBR1/S100A10/RAC1	DN/DN/DN/DN/DN/DN/UP
GOBP	GO:0034356	NAD biosynthesis via nicotinamide riboside salvage pathway	3/372	20/29245	0.00198178	0.0866381	0.078999	P40261/Q8IW45/Q8IXQ6	NNMT/NAXD/PARP9	DN/UP/DN
GOBP	GO:0030490	maturation of SSU-rRNA	5/372	71/29245	0.00212296	0.0918124	0.083717	O75818/P39019/P62241/P62249/P62312	RPP40/RPS19/RPS8/RPS16/LSM6	DN/UP/UP/UP/UP
GOBP	GO:0000027	ribosomal large subunit assembly	4/372	43/29245	0.00214941	0.0918386	0.0837409	P46777/P62750/P83731/Q9NVX2	RPL5/RPL23A/RPL24/NLE1	UP/UP/UP/UP
GOBP	GO:0043030	regulation of macrophage activation	6/372	104/29245	0.00216923	0.0918386	0.0837409	P05231/P07996/P10809/P28799/P37840/Q8NFZ5	IL6/THBS1/HSPD1/GRN/SNCA/TNIP2	DN/DN/UP/DN/DN/DN
GOBP	GO:0001937	negative regulation of endothelial cell proliferation	5/372	72/29245	0.002258	0.0946006	0.0862594	P02749/P07996/P13500/P17948/P36897	APOH/THBS1/CCL2/FLT1/TGFBR1	DN/DN/DN/DN/DN
GOBP	GO:0031032	actomyosin structure organization	13/372	407/29245	0.00232908	0.0965727	0.0880576	P08134/P08697/P09619/P16949/P31431/P35749/P36897/P60903/P63000/Q07157/Q12802/Q15149/Q15942	RHOC/SERPINF2/PDGFRB/STMN1/SDC4/MYH11/TGFBR1/S100A10/RAC1/TJP1/AKAP13/PLEC/ZYX	DN/DN/UP/UP/DN/UP/DN/DN/UP/DN/UP/DN/DN
GOBP	GO:0043281	regulation of cysteine-type endopeptidase activity involved in apoptotic process	13/372	411/29245	0.00253336	0.101627	0.0926665	O00622/O95999/P06396/P07996/P09327/P10809/P25445/P31947/P37840/P63244/P68400/Q96K76/Q9NVX2	CYR61/BCL10/GSN/THBS1/VIL1/HSPD1/FAS/SFN/SNCA/RACK1/CSNK2A1/USP47/NLE1	DN/UP/DN/DN/DN/UP/DN/UP/DN/UP/UP/UP/UP
GOBP	GO:0072524	pyridine-containing compound metabolic process	5/372	74/29245	0.00254666	0.101627	0.0926665	P40261/Q8IW45/Q8IXQ6/Q96GD0/Q9NVS9	NNMT/NAXD/PARP9/PDXP/PNPO	DN/UP/DN/UP/UP
GOBP	GO:0030038	contractile actin filament bundle assembly	9/372	226/29245	0.00255974	0.101627	0.0926665	P08134/P08697/P16949/P31431/P36897/P60903/P63000/Q07157/Q15942	RHOC/SERPINF2/STMN1/SDC4/TGFBR1/S100A10/RAC1/TJP1/ZYX	DN/DN/UP/DN/DN/DN/UP/DN/DN
GOBP	GO:0043149	stress fiber assembly	9/372	226/29245	0.00255974	0.101627	0.0926665	P08134/P08697/P16949/P31431/P36897/P60903/P63000/Q07157/Q15942	RHOC/SERPINF2/STMN1/SDC4/TGFBR1/S100A10/RAC1/TJP1/ZYX	DN/DN/UP/DN/DN/DN/UP/DN/DN
GOBP	GO:0051017	actin filament bundle assembly	11/372	316/29245	0.00257732	0.101627	0.0926665	P08134/P08697/P09327/P16949/P31431/P36897/P60903/P63000/Q07157/Q15942/Q96GD0	RHOC/SERPINF2/VIL1/STMN1/SDC4/TGFBR1/S100A10/RAC1/TJP1/ZYX/PDXP	DN/DN/DN/UP/DN/DN/DN/UP/DN/DN/UP
GOBP	GO:0017148	negative regulation of translation	11/372	317/29245	0.00264042	0.103105	0.0940135	O60506/O75534/P00374/P04406/P40429/P49458/P63244/P67809/Q92945/Q9NQT4/Q9UIV1	SYNCRIP/CSDE1/DHFR/GAPDH/RPL13A/SRP9/RACK1/YBX1/KHSRP/EXOSC5/CNOT7	UP/DN/UP/UP/UP/UP/UP/UP/UP/UP/UP
GOBP	GO:0030595	leukocyte chemotaxis	13/372	414/29245	0.00269601	0.104263	0.0950699	P05121/P05231/P07996/P10145/P13500/P17948/P23284/P27487/P39019/P61073/P63000/Q05397/Q15149	SERPINE1/IL6/THBS1/CXCL8/CCL2/FLT1/PPIB/DPP4/RPS19/CXCR4/RAC1/PTK2/PLEC	DN/DN/DN/DN/DN/DN/DN/DN/UP/UP/UP/UP/DN
GOBP	GO:0061572	actin filament bundle organization	11/372	319/29245	0.00277036	0.105133	0.0958635	P08134/P08697/P09327/P16949/P31431/P36897/P60903/P63000/Q07157/Q15942/Q96GD0	RHOC/SERPINF2/VIL1/STMN1/SDC4/TGFBR1/S100A10/RAC1/TJP1/ZYX/PDXP	DN/DN/DN/UP/DN/DN/DN/UP/DN/DN/UP
GOBP	GO:0051168	nuclear export	10/372	273/29245	0.0027708	0.105133	0.0958635	P31947/P35813/P62826/P78406/P84103/Q07666/Q12802/Q5JVF3/Q9NPA8/Q9UIA9	SFN/PPM1A/RAN/RAE1/SRSF3/KHDRBS1/AKAP13/PCID2/ENY2/XPO7	UP/UP/UP/UP/UP/UP/UP/UP/UP/DN
GOBP	GO:0009166	nucleotide catabolic process	7/372	147/29245	0.00283591	0.106598	0.0971993	P00492/P19971/P24752/Q9BY32/Q9H773/Q9NV35/Q9Y3Z3	HPRT1/TYMP/ACAT1/ITPA/DCTPP1/NUDT15/SAMHD1	UP/DN/UP/UP/UP/UP/UP
GOBP	GO:0051492	regulation of stress fiber assembly	8/372	188/29245	0.00292151	0.107484	0.0980065	P08134/P08697/P16949/P31431/P36897/P60903/P63000/Q07157	RHOC/SERPINF2/STMN1/SDC4/TGFBR1/S100A10/RAC1/TJP1	DN/DN/UP/DN/DN/DN/UP/DN
GOBP	GO:0010954	positive regulation of protein processing	4/372	47/29245	0.00298537	0.107484	0.0980065	P05452/P06396/P07355/P60903	CLEC3B/GSN/ANXA2/S100A10	DN/DN/DN/DN
GOBP	GO:0006188	IMP biosynthetic process	3/372	23/29245	0.00299308	0.107484	0.0980065	P00492/P07741/Q06203	HPRT1/APRT/PPAT	UP/UP/UP
GOBP	GO:0046185	aldehyde catabolic process	3/372	23/29245	0.00299308	0.107484	0.0980065	P05091/P10768/Q96GD0	ALDH2/ESD/PDXP	UP/UP/UP
GOBP	GO:1904851	positive regulation of establishment of protein localization to telomere	3/372	23/29245	0.00299308	0.107484	0.0980065	P49368/P78371/Q99832	CCT3/CCT2/CCT7	UP/UP/UP
GOBP	GO:0048260	positive regulation of receptor-mediated endocytosis	6/372	112/29245	0.00314353	0.111246	0.101437	P04004/P05121/P07355/P10909/P61769/Q96CW1	VTN/SERPINE1/ANXA2/CLU/B2M/AP2M1	DN/DN/DN/DN/DN/DN
GOBP	GO:0016052	carbohydrate catabolic process	10/372	278/29245	0.00315318	0.111246	0.101437	P04406/P06737/P07686/P07738/P08236/P09104/P62136/Q00796/Q01167/Q9NUJ1	GAPDH/PYGL/HEXB/BPGM/GUSB/ENO2/PPP1CA/SORD/FOXK2/ABHD10	UP/DN/DN/UP/DN/UP/UP/UP/UP/UP
GOBP	GO:0034249	negative regulation of cellular amide metabolic process	12/372	373/29245	0.00319137	0.111615	0.101773	O60506/O75534/P00374/P04406/P10909/P40429/P49458/P63244/P67809/Q92945/Q9NQT4/Q9UIV1	SYNCRIP/CSDE1/DHFR/GAPDH/CLU/RPL13A/SRP9/RACK1/YBX1/KHSRP/EXOSC5/CNOT7	UP/DN/UP/UP/DN/UP/UP/UP/UP/UP/UP/UP
GOBP	GO:1900151	regulation of nuclear-transcribed mRNA catabolic process, deadenylation-dependent decay	4/372	48/29245	0.00322456	0.111803	0.101945	O60506/O75534/P67809/Q9UIV1	SYNCRIP/CSDE1/YBX1/CNOT7	UP/DN/UP/UP
GOBP	GO:0003334	keratinocyte development	3/372	24/29245	0.00338869	0.114532	0.104434	O75369/P31947/Q15149	FLNB/SFN/PLEC	DN/UP/DN
GOBP	GO:0070203	regulation of establishment of protein localization to telomere	3/372	24/29245	0.00338869	0.114532	0.104434	P49368/P78371/Q99832	CCT3/CCT2/CCT7	UP/UP/UP
GOBP	GO:1904526	regulation of microtubule binding	3/372	24/29245	0.00338869	0.114532	0.104434	O95995/P62714/P67775	GAS8/PPP2CB/PPP2CA	UP/UP/UP
GOBP	GO:0043550	regulation of lipid kinase activity	6/372	114/29245	0.00343122	0.115003	0.104863	P00734/P09619/P17948/Q05397/Q05639/Q96F24	F2/PDGFRB/FLT1/PTK2/EEF1A2/NRBF2	DN/UP/DN/UP/UP/UP
GOBP	GO:1903319	positive regulation of protein maturation	4/372	49/29245	0.00347649	0.115557	0.105368	P05452/P06396/P07355/P60903	CLEC3B/GSN/ANXA2/S100A10	DN/DN/DN/DN
GOBP	GO:0009141	nucleoside triphosphate metabolic process	8/372	194/29245	0.00353627	0.115729	0.105525	P15531/P30049/P38606/P62826/Q9BY32/Q9H773/Q9NV35/Q9Y3Z3	NME1/ATP5F1D/ATP6V1A/RAN/ITPA/DCTPP1/NUDT15/SAMHD1	UP/UP/UP/UP/UP/UP/UP/UP
GOBP	GO:1900182	positive regulation of protein localization to nucleus	7/372	153/29245	0.0035392	0.115729	0.105525	P00734/P49368/P62826/P78371/Q4G0J3/Q8IXQ6/Q99832	F2/CCT3/RAN/CCT2/LARP7/PARP9/CCT7	DN/UP/UP/UP/UP/DN/UP
GOBP	GO:0034728	nucleosome organization	8/372	195/29245	0.00364779	0.117124	0.106797	P16104/P49736/Q13112/Q5SSJ5/Q8TAQ2/Q99733/Q9BTT0/Q9Y5B9	H2AFX/MCM2/CHAF1B/HP1BP3/SMARCC2/NAP1L4/ANP32E/SUPT16H	UP/UP/DN/UP/DN/UP/UP/UP
GOBP	GO:0016485	protein processing	13/372	430/29245	0.00371425	0.117124	0.106797	O75439/P02679/P02749/P05121/P05452/P06396/P07355/P07996/P08697/P20810/P27487/P60903/Q04756	PMPCB/FGG/APOH/SERPINE1/CLEC3B/GSN/ANXA2/THBS1/SERPINF2/CAST/DPP4/S100A10/HGFAC	UP/DN/DN/DN/DN/DN/DN/DN/DN/DN/DN/DN/DN
GOBP	GO:0002183	cytoplasmic translational initiation	4/372	50/29245	0.00374146	0.117124	0.106797	P40429/Q14493/Q15056/Q9ULC4	RPL13A/SLBP/EIF4H/MCTS1	UP/UP/UP/UP
GOBP	GO:0008360	regulation of cell shape	10/372	285/29245	0.00375792	0.117124	0.106797	P00734/P07686/P08134/P09327/P13500/P63000/Q05397/Q92854/Q96M96/Q9UEE9	F2/HEXB/RHOC/VIL1/CCL2/RAC1/PTK2/SEMA4D/FGD4/CFDP1	DN/DN/DN/DN/DN/UP/UP/UP/DN/UP
GOBP	GO:0009113	purine nucleobase biosynthetic process	3/372	25/29245	0.00381482	0.117124	0.106797	P00492/P07741/Q06203	HPRT1/APRT/PPAT	UP/UP/UP
GOBP	GO:0070202	regulation of establishment of protein localization to chromosome	3/372	25/29245	0.00381482	0.117124	0.106797	P49368/P78371/Q99832	CCT3/CCT2/CCT7	UP/UP/UP
GOBP	GO:1900152	negative regulation of nuclear-transcribed mRNA catabolic process, deadenylation-dependent decay	3/372	25/29245	0.00381482	0.117124	0.106797	O60506/O75534/P67809	SYNCRIP/CSDE1/YBX1	UP/DN/UP
GOBP	GO:1904862	inhibitory synapse assembly	3/372	25/29245	0.00381482	0.117124	0.106797	P23435/Q8NFZ4/Q92854	CBLN1/NLGN2/SEMA4D	UP/UP/UP
GOBP	GO:0009144	purine nucleoside triphosphate metabolic process	7/372	156/29245	0.00393709	0.119962	0.109385	P15531/P30049/P38606/P62826/Q9BY32/Q9NV35/Q9Y3Z3	NME1/ATP5F1D/ATP6V1A/RAN/ITPA/NUDT15/SAMHD1	UP/UP/UP/UP/UP/UP/UP
GOBP	GO:1903035	negative regulation of response to wounding	7/372	157/29245	0.00407698	0.12329	0.112419	P00734/P02679/P02749/P04004/P05121/P07996/P08697	F2/FGG/APOH/VTN/SERPINE1/THBS1/SERPINF2	DN/DN/DN/DN/DN/DN/DN
GOBP	GO:2000351	regulation of endothelial cell apoptotic process	5/372	83/29245	0.00418431	0.125592	0.114518	P02679/P05121/P07996/P13500/Q8NFZ5	FGG/SERPINE1/THBS1/CCL2/TNIP2	DN/DN/DN/DN/DN
GOBP	GO:0000028	ribosomal small subunit assembly	3/372	26/29245	0.00427215	0.126584	0.115423	P08865/P39019/P46782	RPSA/RPS19/RPS5	UP/UP/UP
GOBP	GO:0000462	maturation of SSU-rRNA from tricistronic rRNA transcript (SSU-rRNA, 5.8S rRNA, LSU-rRNA)	4/372	52/29245	0.00431179	0.126584	0.115423	O75818/P39019/P62241/P62249	RPP40/RPS19/RPS8/RPS16	DN/UP/UP/UP
GOBP	GO:0070198	protein localization to chromosome, telomeric region	4/372	52/29245	0.00431179	0.126584	0.115423	O14773/P49368/P78371/Q99832	TPP1/CCT3/CCT2/CCT7	DN/UP/UP/UP
GOBP	GO:0050829	defense response to Gram-negative bacterium	6/372	120/29245	0.00441215	0.127667	0.11641	P00734/P05121/P05231/P39019/P62888/Q96CV9	F2/SERPINE1/IL6/RPS19/RPL30/OPTN	DN/DN/DN/UP/UP/DN
GOBP	GO:1905818	regulation of chromosome separation	6/372	120/29245	0.00441215	0.127667	0.11641	O00762/P49454/P68400/Q5JVF3/Q969U7/Q9UJX2	UBE2C/CENPF/CSNK2A1/PCID2/PSMG2/CDC23	UP/DN/UP/UP/UP/DN
GOBP	GO:1900180	regulation of protein localization to nucleus	9/372	247/29245	0.00458798	0.129661	0.118228	P00734/P02545/P49368/P62826/P78371/Q4G0J3/Q8IXQ6/Q96ST3/Q99832	F2/LMNA/CCT3/RAN/CCT2/LARP7/PARP9/SIN3A/CCT7	DN/DN/UP/UP/UP/UP/DN/UP/UP
GOBP	GO:0051496	positive regulation of stress fiber assembly	6/372	121/29245	0.00459382	0.129661	0.118228	P08134/P08697/P31431/P36897/P60903/P63000	RHOC/SERPINF2/SDC4/TGFBR1/S100A10/RAC1	DN/DN/DN/DN/DN/UP
GOBP	GO:0010955	negative regulation of protein processing	4/372	53/29245	0.00461777	0.129661	0.118228	P05121/P07996/P08697/P20810	SERPINE1/THBS1/SERPINF2/CAST	DN/DN/DN/DN
GOBP	GO:1903318	negative regulation of protein maturation	4/372	53/29245	0.00461777	0.129661	0.118228	P05121/P07996/P08697/P20810	SERPINE1/THBS1/SERPINF2/CAST	DN/DN/DN/DN
GOBP	GO:0071824	protein-DNA complex subunit organization	11/372	342/29245	0.00466954	0.129661	0.118228	P16104/P49454/P49736/P62829/Q13112/Q5SSJ5/Q8TAQ2/Q99733/Q9BTT0/Q9H081/Q9Y5B9	H2AFX/CENPF/MCM2/RPL23/CHAF1B/HP1BP3/SMARCC2/NAP1L4/ANP32E/MIS12/SUPT16H	UP/DN/UP/UP/DN/UP/DN/UP/UP/DN/UP
GOBP	GO:0044264	cellular polysaccharide metabolic process	7/372	161/29245	0.00467449	0.129661	0.118228	P06737/P36873/P40189/P62136/Q15185/Q16394/Q93063	PYGL/PPP1CC/IL6ST/PPP1CA/PTGES3/EXT1/EXT2	DN/UP/DN/UP/UP/DN/DN
GOBP	GO:1904816	positive regulation of protein localization to chromosome, telomeric region	3/372	27/29245	0.00476134	0.130738	0.11921	P49368/P78371/Q99832	CCT3/CCT2/CCT7	UP/UP/UP
GOBP	GO:0030203	glycosaminoglycan metabolic process	8/372	204/29245	0.00477833	0.130738	0.11921	P04066/P07686/P08236/P09619/P15586/Q16394/Q8N0V5/Q93063	FUCA1/HEXB/GUSB/PDGFRB/GNS/EXT1/GCNT2/EXT2	DN/DN/DN/UP/DN/DN/DN/DN
GOBP	GO:0006195	purine nucleotide catabolic process	5/372	86/29245	0.00486683	0.132259	0.120598	P00492/P24752/Q9BY32/Q9NV35/Q9Y3Z3	HPRT1/ACAT1/ITPA/NUDT15/SAMHD1	UP/UP/UP/UP/UP
GOBP	GO:1901888	regulation of cell junction assembly	12/372	394/29245	0.00491754	0.132741	0.121036	P07996/P23435/P29320/P31431/P37840/P60903/P63000/Q05397/Q07157/Q15223/Q8NFZ4/Q92854	THBS1/CBLN1/EPHA3/SDC4/SNCA/S100A10/RAC1/PTK2/TJP1/NECTIN1/NLGN2/SEMA4D	DN/UP/DN/DN/DN/DN/UP/UP/DN/UP/UP/UP
GOBP	GO:1904019	epithelial cell apoptotic process	8/372	206/29245	0.00506252	0.135743	0.123774	P02679/P05121/P05231/P06396/P07996/P13500/P20810/Q8NFZ5	FGG/SERPINE1/IL6/GSN/THBS1/CCL2/CAST/TNIP2	DN/DN/DN/DN/DN/DN/DN/DN
GOBP	GO:2000059	negative regulation of ubiquitin-dependent protein catabolic process	5/372	87/29245	0.0051109	0.136133	0.124129	P46777/P54578/P62829/P68400/Q9H2J4	RPL5/USP14/RPL23/CSNK2A1/PDCL3	UP/UP/UP/UP/UP
GOBP	GO:1901292	nucleoside phosphate catabolic process	7/372	164/29245	0.00516424	0.136648	0.1246	P00492/P19971/P24752/Q9BY32/Q9H773/Q9NV35/Q9Y3Z3	HPRT1/TYMP/ACAT1/ITPA/DCTPP1/NUDT15/SAMHD1	UP/DN/UP/UP/UP/UP/UP
GOBP	GO:0060263	regulation of respiratory burst	3/372	28/29245	0.00528299	0.138877	0.126632	P28799/P39019/P63000	GRN/RPS19/RAC1	DN/UP/UP
GOBP	GO:1903076	regulation of protein localization to plasma membrane	8/372	208/29245	0.00535946	0.139972	0.127631	P09327/P29320/P32455/P63244/Q13501/Q4V328/Q96CW1/Q9HD47	VIL1/EPHA3/GBP1/RACK1/SQSTM1/GRIPAP1/AP2M1/RANGRF	DN/DN/DN/UP/DN/UP/DN/UP
GOBP	GO:0097529	myeloid leukocyte migration	12/372	399/29245	0.00542222	0.140698	0.128292	P05121/P05231/P07996/P10145/P13500/P14209/P17948/P23284/P27487/P39019/P63000/Q05397	SERPINE1/IL6/THBS1/CXCL8/CCL2/CD99/FLT1/PPIB/DPP4/RPS19/RAC1/PTK2	DN/DN/DN/DN/DN/DN/DN/DN/DN/UP/UP/UP
GOBP	GO:0046037	GMP metabolic process	4/372	56/29245	0.00562247	0.144959	0.132177	P00492/P07741/Q06203/Q9UDY2	HPRT1/APRT/PPAT/TJP2	UP/UP/UP/UP
GOBP	GO:0000070	mitotic sister chromatid segregation	10/372	303/29245	0.00573995	0.145833	0.132975	O00762/O95239/P49454/P62826/Q5JVF3/Q969U7/Q96DB5/Q9GZZ1/Q9H081/Q9UJX2	UBE2C/KIF4A/CENPF/RAN/PCID2/PSMG2/RMDN1/NAA50/MIS12/CDC23	UP/DN/DN/UP/UP/UP/UP/UP/DN/DN
GOBP	GO:0050657	nucleic acid transport	9/372	256/29245	0.00576858	0.145833	0.132975	P62826/P67809/P78406/P84103/Q07666/Q14493/Q5JVF3/Q92945/Q9NPA8	RAN/YBX1/RAE1/SRSF3/KHDRBS1/SLBP/PCID2/KHSRP/ENY2	UP/UP/UP/UP/UP/UP/UP/UP/UP
GOBP	GO:0050658	RNA transport	9/372	256/29245	0.00576858	0.145833	0.132975	P62826/P67809/P78406/P84103/Q07666/Q14493/Q5JVF3/Q92945/Q9NPA8	RAN/YBX1/RAE1/SRSF3/KHDRBS1/SLBP/PCID2/KHSRP/ENY2	UP/UP/UP/UP/UP/UP/UP/UP/UP
GOBP	GO:0006614	SRP-dependent cotranslational protein targeting to membrane	3/372	29/29245	0.00583767	0.145833	0.132975	P37108/P49458/Q8WV99	SRP14/SRP9/ZFAND2B	UP/UP/UP
GOBP	GO:1904814	regulation of protein localization to chromosome, telomeric region	3/372	29/29245	0.00583767	0.145833	0.132975	P49368/P78371/Q99832	CCT3/CCT2/CCT7	UP/UP/UP
GOBP	GO:0051236	establishment of RNA localization	9/372	260/29245	0.00636303	0.15337	0.139847	P62826/P67809/P78406/P84103/Q07666/Q14493/Q5JVF3/Q92945/Q9NPA8	RAN/YBX1/RAE1/SRSF3/KHDRBS1/SLBP/PCID2/KHSRP/ENY2	UP/UP/UP/UP/UP/UP/UP/UP/UP
GOBP	GO:2000113	negative regulation of cellular macromolecule biosynthetic process	11/372	357/29245	0.00638405	0.15337	0.139847	O60506/O75534/P00374/P04406/P40429/P49458/P63244/P67809/Q92945/Q9NQT4/Q9UIV1	SYNCRIP/CSDE1/DHFR/GAPDH/RPL13A/SRP9/RACK1/YBX1/KHSRP/EXOSC5/CNOT7	UP/DN/UP/UP/UP/UP/UP/UP/UP/UP/UP
GOBP	GO:0006167	AMP biosynthetic process	3/372	30/29245	0.00642592	0.15337	0.139847	P00492/P07741/Q06203	HPRT1/APRT/PPAT	UP/UP/UP
GOBP	GO:0006177	GMP biosynthetic process	3/372	30/29245	0.00642592	0.15337	0.139847	P00492/P07741/Q06203	HPRT1/APRT/PPAT	UP/UP/UP
GOBP	GO:0043217	myelin maintenance	3/372	30/29245	0.00642592	0.15337	0.139847	P10909/P61073/Q15149	CLU/CXCR4/PLEC	DN/UP/DN
GOBP	GO:0044344	cellular response to fibroblast growth factor stimulus	7/372	171/29245	0.00645607	0.15337	0.139847	P07996/P10145/P13500/P48507/Q16394/Q8IWU5/Q93063	THBS1/CXCL8/CCL2/GCLM/EXT1/SULF2/EXT2	DN/DN/DN/DN/DN/DN/DN
GOBP	GO:0072577	endothelial cell apoptotic process	5/372	92/29245	0.00646247	0.15337	0.139847	P02679/P05121/P07996/P13500/Q8NFZ5	FGG/SERPINE1/THBS1/CCL2/TNIP2	DN/DN/DN/DN/DN
GOBP	GO:0050920	regulation of chemotaxis	12/372	409/29245	0.00655491	0.15337	0.139847	P05121/P05231/P07996/P09619/P10145/P13500/P27487/P54578/P61073/P63000/Q05397/Q92854	SERPINE1/IL6/THBS1/PDGFRB/CXCL8/CCL2/DPP4/USP14/CXCR4/RAC1/PTK2/SEMA4D	DN/DN/DN/UP/DN/DN/DN/UP/UP/UP/UP/UP
GOBP	GO:0045766	positive regulation of angiogenesis	10/372	310/29245	0.00670079	0.15337	0.139847	P05121/P07996/P10145/P17948/P28799/P61073/Q07157/Q16610/Q969H8/Q9H2J4	SERPINE1/THBS1/CXCL8/FLT1/GRN/CXCR4/TJP1/ECM1/MYDGF/PDCL3	DN/DN/DN/DN/DN/UP/DN/DN/DN/UP
GOBP	GO:1904018	positive regulation of vasculature development	10/372	310/29245	0.00670079	0.15337	0.139847	P05121/P07996/P10145/P17948/P28799/P61073/Q07157/Q16610/Q969H8/Q9H2J4	SERPINE1/THBS1/CXCL8/FLT1/GRN/CXCR4/TJP1/ECM1/MYDGF/PDCL3	DN/DN/DN/DN/DN/UP/DN/DN/DN/UP
GOBP	GO:0071622	regulation of granulocyte chemotaxis	5/372	93/29245	0.00676011	0.15337	0.139847	P07996/P10145/P27487/P63000/Q05397	THBS1/CXCL8/DPP4/RAC1/PTK2	DN/DN/DN/UP/UP
GOBP	GO:0000972	transcription-dependent tethering of RNA polymerase II gene DNA at nuclear periphery	2/372	10/29245	0.00678763	0.15337	0.139847	P78406/Q5JVF3	RAE1/PCID2	UP/UP
GOBP	GO:0006166	purine ribonucleoside salvage	2/372	10/29245	0.00678763	0.15337	0.139847	P00492/P07741	HPRT1/APRT	UP/UP
GOBP	GO:0060264	regulation of respiratory burst involved in inflammatory response	2/372	10/29245	0.00678763	0.15337	0.139847	P28799/P39019	GRN/RPS19	DN/UP
GOBP	GO:0072103	glomerulus vasculature morphogenesis	2/372	10/29245	0.00678763	0.15337	0.139847	P09619/Q04721	PDGFRB/NOTCH2	UP/DN
GOBP	GO:0072104	glomerular capillary formation	2/372	10/29245	0.00678763	0.15337	0.139847	P09619/Q04721	PDGFRB/NOTCH2	UP/DN
GOBP	GO:1904528	positive regulation of microtubule binding	2/372	10/29245	0.00678763	0.15337	0.139847	P62714/P67775	PPP2CB/PPP2CA	UP/UP
GOBP	GO:0032963	collagen metabolic process	7/372	173/29245	0.00686581	0.15427	0.140667	P00734/P05231/P07478/P07858/P08697/P09619/Q9UBG0	F2/IL6/PRSS2/CTSB/SERPINF2/PDGFRB/MRC2	DN/DN/DN/DN/DN/UP/DN
GOBP	GO:0042177	negative regulation of protein catabolic process	9/372	264/29245	0.00700352	0.15649	0.142692	P01033/P07355/P10619/P37840/P46777/P54578/P62829/P68400/Q9H2J4	TIMP1/ANXA2/CTSA/SNCA/RPL5/USP14/RPL23/CSNK2A1/PDCL3	DN/DN/DN/DN/UP/UP/UP/UP/UP
GOBP	GO:0010288	response to lead ion	4/372	60/29245	0.00717518	0.15944	0.145381	P53041/P62136/P62714/P67775	PPP5C/PPP1CA/PPP2CB/PPP2CA	UP/UP/UP/UP
GOBP	GO:0006405	RNA export from nucleus	6/372	134/29245	0.00748607	0.165434	0.150847	P62826/P78406/P84103/Q07666/Q5JVF3/Q9NPA8	RAN/RAE1/SRSF3/KHDRBS1/PCID2/ENY2	UP/UP/UP/UP/UP/UP
GOBP	GO:0009264	deoxyribonucleotide catabolic process	4/372	61/29245	0.00760322	0.165835	0.151213	P19971/Q9H773/Q9NV35/Q9Y3Z3	TYMP/DCTPP1/NUDT15/SAMHD1	DN/UP/UP/UP
GOBP	GO:0072525	pyridine-containing compound biosynthetic process	4/372	61/29245	0.00760322	0.165835	0.151213	P40261/Q8IW45/Q8IXQ6/Q9NVS9	NNMT/NAXD/PARP9/PNPO	DN/UP/DN/UP
GOBP	GO:1904874	positive regulation of telomerase RNA localization to Cajal body	3/372	32/29245	0.00770504	0.165835	0.151213	P49368/P78371/Q99832	CCT3/CCT2/CCT7	UP/UP/UP
GOBP	GO:0030042	actin filament depolymerization	5/372	96/29245	0.00771039	0.165835	0.151213	O94851/P06396/P09327/Q96GD0/Q9NRC6	MICAL2/GSN/VIL1/PDXP/SPTBN5	DN/DN/DN/UP/DN
GOBP	GO:0072523	purine-containing compound catabolic process	5/372	96/29245	0.00771039	0.165835	0.151213	P00492/P24752/Q9BY32/Q9NV35/Q9Y3Z3	HPRT1/ACAT1/ITPA/NUDT15/SAMHD1	UP/UP/UP/UP/UP
GOBP	GO:1903363	negative regulation of cellular protein catabolic process	6/372	136/29245	0.00802605	0.169466	0.154523	P07355/P46777/P54578/P62829/P68400/Q9H2J4	ANXA2/RPL5/USP14/RPL23/CSNK2A1/PDCL3	DN/UP/UP/UP/UP/UP
GOBP	GO:0006022	aminoglycan metabolic process	8/372	223/29245	0.00803005	0.169466	0.154523	P04066/P07686/P08236/P09619/P15586/Q16394/Q8N0V5/Q93063	FUCA1/HEXB/GUSB/PDGFRB/GNS/EXT1/GCNT2/EXT2	DN/DN/DN/UP/DN/DN/DN/DN
GOBP	GO:0046386	deoxyribose phosphate catabolic process	4/372	62/29245	0.00804773	0.169466	0.154523	P19971/Q9H773/Q9NV35/Q9Y3Z3	TYMP/DCTPP1/NUDT15/SAMHD1	DN/UP/UP/UP
GOBP	GO:1904037	positive regulation of epithelial cell apoptotic process	4/372	62/29245	0.00804773	0.169466	0.154523	P05231/P06396/P07996/P13500	IL6/GSN/THBS1/CCL2	DN/DN/DN/DN
GOBP	GO:0005976	polysaccharide metabolic process	7/372	179/29245	0.00821104	0.170553	0.155515	P06737/P36873/P40189/P62136/Q15185/Q16394/Q93063	PYGL/PPP1CC/IL6ST/PPP1CA/PTGES3/EXT1/EXT2	DN/UP/DN/UP/UP/DN/DN
GOBP	GO:0044209	AMP salvage	2/372	11/29245	0.0082266	0.170553	0.155515	P00492/P07741	HPRT1/APRT	UP/UP
GOBP	GO:0090170	regulation of Golgi inheritance	2/372	11/29245	0.0082266	0.170553	0.155515	P36507/Q02750	MAP2K2/MAP2K1	DN/DN
GOBP	GO:0050891	multicellular organismal water homeostasis	5/372	98/29245	0.00839319	0.173115	0.157851	P16949/P31947/Q15149/Q16394/Q93063	STMN1/SFN/PLEC/EXT1/EXT2	UP/UP/DN/DN/DN
GOBP	GO:0000387	spliceosomal snRNP assembly	4/372	63/29245	0.00850895	0.174607	0.159211	P54105/P62304/P62314/P62318	CLNS1A/SNRPE/SNRPD1/SNRPD3	UP/UP/UP/UP
GOBP	GO:0071774	response to fibroblast growth factor	7/372	182/29245	0.00895209	0.182063	0.16601	P07996/P10145/P13500/P48507/Q16394/Q8IWU5/Q93063	THBS1/CXCL8/CCL2/GCLM/EXT1/SULF2/EXT2	DN/DN/DN/DN/DN/DN/DN
GOBP	GO:0010810	regulation of cell-substrate adhesion	12/372	427/29245	0.00905789	0.182063	0.16601	O00622/P02679/P05121/P07996/P29320/P31431/P32455/P60903/P63000/Q05397/Q08345/Q8N0V5	CYR61/FGG/SERPINE1/THBS1/EPHA3/SDC4/GBP1/S100A10/RAC1/PTK2/DDR1/GCNT2	DN/DN/DN/DN/DN/DN/DN/DN/UP/UP/DN/DN
GOBP	GO:0010761	fibroblast migration	5/372	100/29245	0.00911677	0.182063	0.16601	P07996/P31431/P63000/Q05397/Q15149	THBS1/SDC4/RAC1/PTK2/PLEC	DN/DN/UP/UP/DN
GOBP	GO:0006450	regulation of translational fidelity	3/372	34/29245	0.00912388	0.182063	0.16601	P46781/P46782/P49588	RPS9/RPS5/AARS	UP/UP/UP
GOBP	GO:2001267	regulation of cysteine-type endopeptidase activity involved in apoptotic signaling pathway	3/372	34/29245	0.00912388	0.182063	0.16601	P06396/P25445/Q9NVX2	GSN/FAS/NLE1	DN/DN/UP
GOBP	GO:0051893	regulation of focal adhesion assembly	6/372	140/29245	0.00918914	0.182063	0.16601	P07996/P29320/P31431/P60903/P63000/Q05397	THBS1/EPHA3/SDC4/S100A10/RAC1/PTK2	DN/DN/DN/DN/UP/UP
GOBP	GO:0090109	regulation of cell-substrate junction assembly	6/372	140/29245	0.00918914	0.182063	0.16601	P07996/P29320/P31431/P60903/P63000/Q05397	THBS1/EPHA3/SDC4/S100A10/RAC1/PTK2	DN/DN/DN/DN/UP/UP
GOBP	GO:0009112	nucleobase metabolic process	4/372	65/29245	0.00948248	0.183245	0.167087	P00492/P07741/P19971/Q06203	HPRT1/APRT/TYMP/PPAT	UP/UP/DN/UP
GOBP	GO:0032965	regulation of collagen biosynthetic process	4/372	65/29245	0.00948248	0.183245	0.167087	P00734/P05231/P08697/P09619	F2/IL6/SERPINF2/PDGFRB	DN/DN/DN/UP
GOBP	GO:1905475	regulation of protein localization to membrane	10/372	327/29245	0.00955442	0.183245	0.167087	P06396/P09327/P29320/P32455/P63244/Q13501/Q4V328/Q8NFZ4/Q96CW1/Q9HD47	GSN/VIL1/EPHA3/GBP1/RACK1/SQSTM1/GRIPAP1/NLGN2/AP2M1/RANGRF	DN/DN/DN/DN/UP/DN/UP/UP/DN/UP
GOBP	GO:0042116	macrophage activation	7/372	185/29245	0.00974105	0.183245	0.167087	P05231/P07996/P10809/P10909/P28799/P37840/Q8NFZ5	IL6/THBS1/HSPD1/CLU/GRN/SNCA/TNIP2	DN/DN/UP/DN/DN/DN/DN
GOBP	GO:1901657	glycosyl compound metabolic process	7/372	185/29245	0.00974105	0.183245	0.167087	P00492/P04066/P07741/P08236/P19971/Q06203/Q9NUJ1	HPRT1/FUCA1/APRT/GUSB/TYMP/PPAT/ABHD10	UP/DN/UP/DN/DN/UP/UP
GOBP	GO:0002536	respiratory burst involved in inflammatory response	2/372	12/29245	0.00978943	0.183245	0.167087	P28799/P39019	GRN/RPS19	DN/UP
GOBP	GO:0042816	vitamin B6 metabolic process	2/372	12/29245	0.00978943	0.183245	0.167087	Q96GD0/Q9NVS9	PDXP/PNPO	UP/UP
GOBP	GO:0044829	positive regulation by host of viral genome replication	2/372	12/29245	0.00978943	0.183245	0.167087	P11142/P23284	HSPA8/PPIB	UP/DN
GOBP	GO:0097052	L-kynurenine metabolic process	2/372	12/29245	0.00978943	0.183245	0.167087	P00505/Q16773	GOT2/KYAT1	UP/UP
GOBP	GO:0010715	regulation of extracellular matrix disassembly	3/372	35/29245	0.00988664	0.183245	0.167087	P05231/P27487/Q08345	IL6/DPP4/DDR1	DN/DN/DN
GOBP	GO:0046040	IMP metabolic process	3/372	35/29245	0.00988664	0.183245	0.167087	P00492/P07741/Q06203	HPRT1/APRT/PPAT	UP/UP/UP
GOBP	GO:0051923	sulfation	3/372	35/29245	0.00988664	0.183245	0.167087	O00204/Q16394/Q93063	SULT2B1/EXT1/EXT2	DN/DN/DN
GOBP	GO:0070200	establishment of protein localization to telomere	3/372	35/29245	0.00988664	0.183245	0.167087	P49368/P78371/Q99832	CCT3/CCT2/CCT7	UP/UP/UP
GOBP	GO:1903800	positive regulation of production of miRNAs involved in gene silencing by miRNA	3/372	35/29245	0.00988664	0.183245	0.167087	P05231/P36507/Q02750	IL6/MAP2K2/MAP2K1	DN/DN/DN
GOBP	GO:0051099	positive regulation of binding	10/372	331/29245	0.0103439	0.190839	0.174012	P04004/P07355/P15531/P16949/P60903/P61769/P62714/P62826/P67775/Q8IXQ6	VTN/ANXA2/NME1/STMN1/S100A10/B2M/PPP2CB/RAN/PPP2CA/PARP9	DN/DN/UP/UP/DN/DN/UP/UP/UP/DN
GOBP	GO:0051444	negative regulation of ubiquitin-protein transferase activity	3/372	36/29245	0.0106854	0.194465	0.177318	P46777/P60866/P62829	RPL5/RPS20/RPL23	UP/UP/UP
GOBP	GO:0061484	hematopoietic stem cell homeostasis	3/372	36/29245	0.0106854	0.194465	0.177318	Q12841/Q16394/Q9NVX2	FSTL1/EXT1/NLE1	DN/DN/UP
GOBP	GO:1904872	regulation of telomerase RNA localization to Cajal body	3/372	36/29245	0.0106854	0.194465	0.177318	P49368/P78371/Q99832	CCT3/CCT2/CCT7	UP/UP/UP
GOBP	GO:0030071	regulation of mitotic metaphase/anaphase transition	5/372	105/29245	0.0111114	0.200405	0.182734	O00762/P49454/Q5JVF3/Q969U7/Q9UJX2	UBE2C/CENPF/PCID2/PSMG2/CDC23	UP/DN/UP/UP/DN
GOBP	GO:0070972	protein localization to endoplasmic reticulum	5/372	105/29245	0.0111114	0.200405	0.182734	P11441/P37108/P49458/Q8WV99/Q9Y5M8	UBL4A/SRP14/SRP9/ZFAND2B/SRPRB	UP/UP/UP/UP/DN
GOBP	GO:0001935	endothelial cell proliferation	9/372	286/29245	0.0114497	0.200586	0.1829	P02749/P07996/P13500/P17948/P36897/Q16610/Q969H8/Q9H2J4/Q9Y4K0	APOH/THBS1/CCL2/FLT1/TGFBR1/ECM1/MYDGF/PDCL3/LOXL2	DN/DN/DN/DN/DN/DN/DN/UP/DN
GOBP	GO:1903332	regulation of protein folding	2/372	13/29245	0.0114728	0.200586	0.1829	P28799/Q9H2J4	GRN/PDCL3	DN/UP
GOBP	GO:1905563	negative regulation of vascular endothelial cell proliferation	2/372	13/29245	0.0114728	0.200586	0.1829	P13500/P17948	CCL2/FLT1	DN/DN
GOBP	GO:0090670	RNA localization to Cajal body	3/372	37/29245	0.0115205	0.200586	0.1829	P49368/P78371/Q99832	CCT3/CCT2/CCT7	UP/UP/UP
GOBP	GO:0090671	telomerase RNA localization to Cajal body	3/372	37/29245	0.0115205	0.200586	0.1829	P49368/P78371/Q99832	CCT3/CCT2/CCT7	UP/UP/UP
GOBP	GO:0090672	telomerase RNA localization	3/372	37/29245	0.0115205	0.200586	0.1829	P49368/P78371/Q99832	CCT3/CCT2/CCT7	UP/UP/UP
GOBP	GO:0090685	RNA localization to nucleus	3/372	37/29245	0.0115205	0.200586	0.1829	P49368/P78371/Q99832	CCT3/CCT2/CCT7	UP/UP/UP
GOBP	GO:1903421	regulation of synaptic vesicle recycling	3/372	37/29245	0.0115205	0.200586	0.1829	P37840/Q4V328/Q96CW1	SNCA/GRIPAP1/AP2M1	DN/UP/DN
GOBP	GO:0002688	regulation of leukocyte chemotaxis	8/372	238/29245	0.0115943	0.201002	0.183279	P05121/P05231/P07996/P10145/P13500/P27487/P63000/Q05397	SERPINE1/IL6/THBS1/CXCL8/CCL2/DPP4/RAC1/PTK2	DN/DN/DN/DN/DN/DN/UP/UP
GOBP	GO:0007091	metaphase/anaphase transition of mitotic cell cycle	5/372	107/29245	0.0119864	0.206023	0.187858	O00762/P49454/Q5JVF3/Q969U7/Q9UJX2	UBE2C/CENPF/PCID2/PSMG2/CDC23	UP/DN/UP/UP/DN
GOBP	GO:0061844	antimicrobial humoral immune response mediated by antimicrobial peptide	5/372	107/29245	0.0119864	0.206023	0.187858	P00734/P04406/P10145/P39019/P62888	F2/GAPDH/CXCL8/RPS19/RPL30	DN/UP/DN/UP/UP
GOBP	GO:0150116	regulation of cell-substrate junction organization	6/372	149/29245	0.0122379	0.20849	0.190107	P07996/P29320/P31431/P60903/P63000/Q05397	THBS1/EPHA3/SDC4/S100A10/RAC1/PTK2	DN/DN/DN/DN/UP/UP
GOBP	GO:0006144	purine nucleobase metabolic process	3/372	38/29245	0.0123921	0.20849	0.190107	P00492/P07741/Q06203	HPRT1/APRT/PPAT	UP/UP/UP
GOBP	GO:1901798	positive regulation of signal transduction by p53 class mediator	3/372	38/29245	0.0123921	0.20849	0.190107	P60866/P61254/P62829	RPS20/RPL26/RPL23	UP/UP/UP
GOBP	GO:0002011	morphogenesis of an epithelial sheet	5/372	108/29245	0.012441	0.20849	0.190107	O00622/O14641/P08134/Q04721/Q08345	CYR61/DVL2/RHOC/NOTCH2/DDR1	DN/UP/DN/DN/DN
GOBP	GO:0006767	water-soluble vitamin metabolic process	5/372	108/29245	0.012441	0.20849	0.190107	P00374/P40261/P43251/Q96GD0/Q9NVS9	DHFR/NNMT/BTD/PDXP/PNPO	UP/DN/DN/UP/UP
GOBP	GO:1902099	regulation of metaphase/anaphase transition of cell cycle	5/372	108/29245	0.012441	0.20849	0.190107	O00762/P49454/Q5JVF3/Q969U7/Q9UJX2	UBE2C/CENPF/PCID2/PSMG2/CDC23	UP/DN/UP/UP/DN
GOBP	GO:0043393	regulation of protein binding	11/372	394/29245	0.0127343	0.21252	0.193782	O95995/P04004/P07355/P28300/P36897/P61769/P62136/P62714/P62826/P63244/P67775	GAS8/VTN/ANXA2/LOX/TGFBR1/B2M/PPP1CA/PPP2CB/RAN/RACK1/PPP2CA	UP/DN/DN/DN/DN/DN/UP/UP/UP/UP/UP
GOBP	GO:0002548	monocyte chemotaxis	5/372	109/29245	0.0129071	0.213631	0.194795	P05121/P05231/P13500/P17948/P39019	SERPINE1/IL6/CCL2/FLT1/RPS19	DN/DN/DN/DN/UP
GOBP	GO:0006368	transcription elongation from RNA polymerase II promoter	5/372	109/29245	0.0129071	0.213631	0.194795	Q4G0J3/Q5JVF3/Q9H3P2/Q9NPA8/Q9Y5B9	LARP7/PCID2/NELFA/ENY2/SUPT16H	UP/UP/DN/UP/UP
GOBP	GO:0009215	purine deoxyribonucleoside triphosphate metabolic process	2/372	14/29245	0.0132733	0.214647	0.195721	Q9NV35/Q9Y3Z3	NUDT15/SAMHD1	UP/UP
GOBP	GO:0042262	DNA protection	2/372	14/29245	0.0132733	0.214647	0.195721	Q9H773/Q9NV35	DCTPP1/NUDT15	UP/UP
GOBP	GO:1905605	positive regulation of blood-brain barrier permeability	2/372	14/29245	0.0132733	0.214647	0.195721	Q07157/Q9UDY2	TJP1/TJP2	DN/UP
GOBP	GO:0006613	cotranslational protein targeting to membrane	3/372	39/29245	0.0133006	0.214647	0.195721	P37108/P49458/Q8WV99	SRP14/SRP9/ZFAND2B	UP/UP/UP
GOBP	GO:0010965	regulation of mitotic sister chromatid separation	5/372	110/29245	0.0133849	0.214647	0.195721	O00762/P49454/Q5JVF3/Q969U7/Q9UJX2	UBE2C/CENPF/PCID2/PSMG2/CDC23	UP/DN/UP/UP/DN
GOBP	GO:0044784	metaphase/anaphase transition of cell cycle	5/372	110/29245	0.0133849	0.214647	0.195721	O00762/P49454/Q5JVF3/Q969U7/Q9UJX2	UBE2C/CENPF/PCID2/PSMG2/CDC23	UP/DN/UP/UP/DN
GOBP	GO:0006446	regulation of translational initiation	6/372	152/29245	0.0133954	0.214647	0.195721	O60841/O75534/P40429/P62136/Q07666/Q15056	EIF5B/CSDE1/RPL13A/PPP1CA/KHDRBS1/EIF4H	DN/DN/UP/UP/UP/UP
GOBP	GO:0055013	cardiac muscle cell development	6/372	152/29245	0.0133954	0.214647	0.195721	P02545/P09619/P35749/Q12802/Q14192/Q15149	LMNA/PDGFRB/MYH11/AKAP13/FHL2/PLEC	DN/UP/UP/UP/DN/DN
GOBP	GO:0010762	regulation of fibroblast migration	4/372	72/29245	0.0134498	0.214664	0.195736	P07996/P31431/P63000/Q05397	THBS1/SDC4/RAC1/PTK2	DN/DN/UP/UP
GOBP	GO:1904375	regulation of protein localization to cell periphery	8/372	245/29245	0.0136074	0.216321	0.197247	P09327/P29320/P32455/P63244/Q13501/Q4V328/Q96CW1/Q9HD47	VIL1/EPHA3/GBP1/RACK1/SQSTM1/GRIPAP1/AP2M1/RANGRF	DN/DN/DN/UP/DN/UP/DN/UP
GOBP	GO:0010712	regulation of collagen metabolic process	4/372	73/29245	0.0140904	0.223117	0.203444	P00734/P05231/P08697/P09619	F2/IL6/SERPINF2/PDGFRB	DN/DN/DN/UP
GOBP	GO:0016137	glycoside metabolic process	3/372	40/29245	0.014246	0.223819	0.204084	P04066/P08236/Q9NUJ1	FUCA1/GUSB/ABHD10	DN/DN/UP
GOBP	GO:0046112	nucleobase biosynthetic process	3/372	40/29245	0.014246	0.223819	0.204084	P00492/P07741/Q06203	HPRT1/APRT/PPAT	UP/UP/UP
GOBP	GO:0043488	regulation of mRNA stability	9/372	299/29245	0.0149166	0.227694	0.207618	O60506/O75534/P27695/P49137/P67809/Q5JVF3/Q92945/Q9NQT4/Q9UIV1	SYNCRIP/CSDE1/APEX1/MAPKAPK2/YBX1/PCID2/KHSRP/EXOSC5/CNOT7	UP/DN/UP/DN/UP/UP/UP/UP/UP
GOBP	GO:0014068	positive regulation of phosphatidylinositol 3-kinase signaling	6/372	156/29245	0.0150551	0.227694	0.207618	P00734/P09619/P17948/Q05397/Q92854/Q969H8	F2/PDGFRB/FLT1/PTK2/SEMA4D/MYDGF	DN/UP/DN/UP/UP/DN
GOBP	GO:0007341	penetration of zona pellucida	2/372	15/29245	0.0151878	0.227694	0.207618	P07686/P15291	HEXB/B4GALT1	DN/DN
GOBP	GO:0015014	heparan sulfate proteoglycan biosynthetic process, polysaccharide chain biosynthetic process	2/372	15/29245	0.0151878	0.227694	0.207618	Q16394/Q93063	EXT1/EXT2	DN/DN
GOBP	GO:0031126	sno(s)RNA 3'-end processing	2/372	15/29245	0.0151878	0.227694	0.207618	Q4G0J3/Q9NQT4	LARP7/EXOSC5	UP/UP
GOBP	GO:0035733	hepatic stellate cell activation	2/372	15/29245	0.0151878	0.227694	0.207618	P09619/P48507	PDGFRB/GCLM	UP/DN
GOBP	GO:0046836	glycolipid transport	2/372	15/29245	0.0151878	0.227694	0.207618	P07602/P61916	PSAP/NPC2	DN/DN
GOBP	GO:0006027	glycosaminoglycan catabolic process	3/372	41/29245	0.0152287	0.227694	0.207618	P04066/P08236/P15586	FUCA1/GUSB/GNS	DN/DN/DN
GOBP	GO:0009168	purine ribonucleoside monophosphate biosynthetic process	3/372	41/29245	0.0152287	0.227694	0.207618	P00492/P07741/Q06203	HPRT1/APRT/PPAT	UP/UP/UP
GOBP	GO:0032682	negative regulation of chemokine production	3/372	41/29245	0.0152287	0.227694	0.207618	P05231/P78540/Q9BXJ4	IL6/ARG2/C1QTNF3	DN/UP/DN
GOBP	GO:0032986	protein-DNA complex disassembly	3/372	41/29245	0.0152287	0.227694	0.207618	P62829/Q8TAQ2/Q9Y5B9	RPL23/SMARCC2/SUPT16H	UP/DN/UP
GOBP	GO:0061436	establishment of skin barrier	3/372	41/29245	0.0152287	0.227694	0.207618	P16949/P31947/Q15149	STMN1/SFN/PLEC	UP/UP/DN
GOBP	GO:1900120	regulation of receptor binding	3/372	41/29245	0.0152287	0.227694	0.207618	P07355/P28300/P61769	ANXA2/LOX/B2M	DN/DN/DN
GOBP	GO:0051306	mitotic sister chromatid separation	5/372	114/29245	0.0154149	0.229625	0.209378	O00762/P49454/Q5JVF3/Q969U7/Q9UJX2	UBE2C/CENPF/PCID2/PSMG2/CDC23	UP/DN/UP/UP/DN
GOBP	GO:0031333	negative regulation of protein-containing complex assembly	8/372	251/29245	0.0155267	0.230437	0.210119	P06396/P09327/P10909/P16949/P35813/P37840/P40429/Q9NRC6	GSN/VIL1/CLU/STMN1/PPM1A/SNCA/RPL13A/SPTBN5	DN/DN/DN/UP/UP/DN/UP/DN
GOBP	GO:0000819	sister chromatid segregation	10/372	353/29245	0.0156049	0.230746	0.2104	O00762/O95239/P49454/P62826/Q5JVF3/Q969U7/Q96DB5/Q9GZZ1/Q9H081/Q9UJX2	UBE2C/KIF4A/CENPF/RAN/PCID2/PSMG2/RMDN1/NAA50/MIS12/CDC23	UP/DN/DN/UP/UP/UP/UP/UP/DN/DN
GOBP	GO:0097530	granulocyte migration	8/372	252/29245	0.0158647	0.233728	0.21312	P07996/P10145/P13500/P14209/P23284/P27487/P63000/Q05397	THBS1/CXCL8/CCL2/CD99/PPIB/DPP4/RAC1/PTK2	DN/DN/DN/DN/DN/DN/UP/UP
GOBP	GO:1903051	negative regulation of proteolysis involved in cellular protein catabolic process	5/372	115/29245	0.0159527	0.234168	0.21352	P46777/P54578/P62829/P68400/Q9H2J4	RPL5/USP14/RPL23/CSNK2A1/PDCL3	UP/UP/UP/UP/UP
GOBP	GO:0051983	regulation of chromosome segregation	6/372	159/29245	0.0163898	0.237907	0.21693	O00762/P49454/P68400/Q5JVF3/Q969U7/Q9UJX2	UBE2C/CENPF/CSNK2A1/PCID2/PSMG2/CDC23	UP/DN/UP/UP/UP/DN
GOBP	GO:0000288	nuclear-transcribed mRNA catabolic process, deadenylation-dependent decay	5/372	116/29245	0.016503	0.237907	0.21693	O60506/O75534/P67809/Q9NQT4/Q9UIV1	SYNCRIP/CSDE1/YBX1/EXOSC5/CNOT7	UP/DN/UP/UP/UP
GOBP	GO:0030104	water homeostasis	5/372	116/29245	0.016503	0.237907	0.21693	P16949/P31947/Q15149/Q16394/Q93063	STMN1/SFN/PLEC/EXT1/EXT2	UP/UP/DN/DN/DN
GOBP	GO:0051261	protein depolymerization	7/372	206/29245	0.016746	0.237907	0.21693	O94851/P06396/P09327/P11142/P16949/Q96GD0/Q9NRC6	MICAL2/GSN/VIL1/HSPA8/STMN1/PDXP/SPTBN5	DN/DN/DN/UP/UP/UP/DN
GOBP	GO:0071621	granulocyte chemotaxis	7/372	206/29245	0.016746	0.237907	0.21693	P07996/P10145/P13500/P23284/P27487/P63000/Q05397	THBS1/CXCL8/CCL2/PPIB/DPP4/RAC1/PTK2	DN/DN/DN/DN/DN/UP/UP
GOBP	GO:0044409	entry into host	9/372	305/29245	0.0167544	0.237907	0.21693	P06396/P07858/P08865/P09382/P10145/P13591/P15144/P61073/Q15223	GSN/CTSB/RPSA/LGALS1/CXCL8/NCAM1/ANPEP/CXCR4/NECTIN1	DN/DN/UP/DN/DN/UP/DN/UP/UP
GOBP	GO:0034331	cell junction maintenance	4/372	77/29245	0.0168449	0.237907	0.21693	P23435/Q07157/Q8NFZ4/Q9BRK5	CBLN1/TJP1/NLGN2/SDF4	UP/DN/UP/DN
GOBP	GO:0055006	cardiac cell development	6/372	160/29245	0.0168523	0.237907	0.21693	P02545/P09619/P35749/Q12802/Q14192/Q15149	LMNA/PDGFRB/MYH11/AKAP13/FHL2/PLEC	DN/UP/UP/UP/DN/DN
GOBP	GO:0002526	acute inflammatory response	7/372	207/29245	0.0171498	0.237907	0.21693	P00451/P00734/P05231/P08697/P15291/P40189/Q16394	F8/F2/IL6/SERPINF2/B4GALT1/IL6ST/EXT1	DN/DN/DN/DN/DN/DN/DN
GOBP	GO:0009155	purine deoxyribonucleotide catabolic process	2/372	16/29245	0.017213	0.237907	0.21693	Q9NV35/Q9Y3Z3	NUDT15/SAMHD1	UP/UP
GOBP	GO:0043248	proteasome assembly	2/372	16/29245	0.017213	0.237907	0.21693	Q969U7/Q9BT73	PSMG2/PSMG3	UP/UP
GOBP	GO:0043615	astrocyte cell migration	2/372	16/29245	0.017213	0.237907	0.21693	P07686/P13500	HEXB/CCL2	DN/DN
GOBP	GO:0060978	angiogenesis involved in coronary vascular morphogenesis	2/372	16/29245	0.017213	0.237907	0.21693	P09619/P36897	PDGFRB/TGFBR1	UP/DN
GOBP	GO:0070189	kynurenine metabolic process	2/372	16/29245	0.017213	0.237907	0.21693	P00505/Q16773	GOT2/KYAT1	UP/UP
GOBP	GO:0071895	odontoblast differentiation	2/372	16/29245	0.017213	0.237907	0.21693	P05121/P07437	SERPINE1/TUBB	DN/UP
GOBP	GO:0075522	IRES-dependent viral translational initiation	2/372	16/29245	0.017213	0.237907	0.21693	O75534/Q9ULC4	CSDE1/MCTS1	DN/UP
GOBP	GO:0106380	purine ribonucleotide salvage	2/372	16/29245	0.017213	0.237907	0.21693	P00492/P07741	HPRT1/APRT	UP/UP
GOBP	GO:0001919	regulation of receptor recycling	3/372	43/29245	0.0173061	0.237956	0.216974	P07355/P37840/Q96CV9	ANXA2/SNCA/OPTN	DN/DN/DN
GOBP	GO:0043123	positive regulation of I-kappaB kinase/NF-kappaB signaling	10/372	359/29245	0.0173349	0.237956	0.216974	O95999/P04406/P08134/P09382/P35813/P53041/P63279/Q12802/Q16610/Q8NFZ5	BCL10/GAPDH/RHOC/LGALS1/PPM1A/PPP5C/UBE2I/AKAP13/ECM1/TNIP2	UP/UP/DN/DN/UP/UP/UP/UP/DN/DN
GOBP	GO:0006458	'de novo' protein folding	4/372	78/29245	0.0175823	0.24053	0.219322	P10809/P11142/P78371/Q15185	HSPD1/HSPA8/CCT2/PTGES3	UP/UP/UP/UP
GOBP	GO:0051304	chromosome separation	6/372	162/29245	0.0178041	0.24274	0.221337	O00762/P49454/P68400/Q5JVF3/Q969U7/Q9UJX2	UBE2C/CENPF/CSNK2A1/PCID2/PSMG2/CDC23	UP/DN/UP/UP/UP/DN
GOBP	GO:0015931	nucleobase-containing compound transport	10/372	361/29245	0.0179419	0.243459	0.221992	P62826/P67809/P78406/P84103/Q07666/Q14493/Q5JVF3/Q92945/Q99808/Q9NPA8	RAN/YBX1/RAE1/SRSF3/KHDRBS1/SLBP/PCID2/KHSRP/SLC29A1/ENY2	UP/UP/UP/UP/UP/UP/UP/UP/UP/UP
GOBP	GO:0007044	cell-substrate junction assembly	7/372	209/29245	0.0179779	0.243459	0.221992	P07996/P29320/P31431/P60903/P63000/Q05397/Q15149	THBS1/EPHA3/SDC4/S100A10/RAC1/PTK2/PLEC	DN/DN/DN/DN/UP/UP/DN
GOBP	GO:0005977	glycogen metabolic process	5/372	119/29245	0.0182288	0.245878	0.224198	P06737/P36873/P40189/P62136/Q15185	PYGL/PPP1CC/IL6ST/PPP1CA/PTGES3	DN/UP/DN/UP/UP
GOBP	GO:0001936	regulation of endothelial cell proliferation	8/372	259/29245	0.0183812	0.245878	0.224198	P02749/P07996/P13500/P17948/P36897/Q16610/Q969H8/Q9H2J4	APOH/THBS1/CCL2/FLT1/TGFBR1/ECM1/MYDGF/PDCL3	DN/DN/DN/DN/DN/DN/DN/UP
GOBP	GO:0032967	positive regulation of collagen biosynthetic process	3/372	44/29245	0.0184011	0.245878	0.224198	P00734/P08697/P09619	F2/SERPINF2/PDGFRB	DN/DN/UP
GOBP	GO:0043032	positive regulation of macrophage activation	3/372	44/29245	0.0184011	0.245878	0.224198	P07996/P10809/Q8NFZ5	THBS1/HSPD1/TNIP2	DN/UP/DN
GOBP	GO:0061157	mRNA destabilization	6/372	164/29245	0.0187922	0.250272	0.228204	O60506/O75534/P67809/Q92945/Q9NQT4/Q9UIV1	SYNCRIP/CSDE1/YBX1/KHSRP/EXOSC5/CNOT7	UP/DN/UP/UP/UP/UP
GOBP	GO:0001649	osteoblast differentiation	11/372	418/29245	0.0188895	0.250737	0.228629	O00622/O60506/P05231/P28300/P40189/Q05397/Q14192/Q92854/Q9NR12/Q9NZV1/Q9UBG0	CYR61/SYNCRIP/IL6/LOX/IL6ST/PTK2/FHL2/SEMA4D/PDLIM7/CRIM1/MRC2	DN/UP/DN/DN/DN/UP/DN/UP/DN/DN/DN
GOBP	GO:0019730	antimicrobial humoral response	6/372	165/29245	0.0192999	0.251121	0.228979	P00734/P04406/P07478/P10145/P39019/P62888	F2/GAPDH/PRSS2/CXCL8/RPS19/RPL30	DN/UP/DN/DN/UP/UP
GOBP	GO:0031340	positive regulation of vesicle fusion	2/372	17/29245	0.019346	0.251121	0.228979	P07355/P37840	ANXA2/SNCA	DN/DN
GOBP	GO:0043144	sno(s)RNA processing	2/372	17/29245	0.019346	0.251121	0.228979	Q4G0J3/Q9NQT4	LARP7/EXOSC5	UP/UP
GOBP	GO:0061043	regulation of vascular wound healing	2/372	17/29245	0.019346	0.251121	0.228979	P05121/P61073	SERPINE1/CXCR4	DN/UP
GOBP	GO:0061635	regulation of protein complex stability	2/372	17/29245	0.019346	0.251121	0.228979	P11142/Q13501	HSPA8/SQSTM1	UP/DN
GOBP	GO:1900122	positive regulation of receptor binding	2/372	17/29245	0.019346	0.251121	0.228979	P07355/P61769	ANXA2/B2M	DN/DN
GOBP	GO:0006073	cellular glucan metabolic process	5/372	121/29245	0.0194432	0.251121	0.228979	P06737/P36873/P40189/P62136/Q15185	PYGL/PPP1CC/IL6ST/PPP1CA/PTGES3	DN/UP/DN/UP/UP
GOBP	GO:0044042	glucan metabolic process	5/372	121/29245	0.0194432	0.251121	0.228979	P06737/P36873/P40189/P62136/Q15185	PYGL/PPP1CC/IL6ST/PPP1CA/PTGES3	DN/UP/DN/UP/UP
GOBP	GO:0010714	positive regulation of collagen metabolic process	3/372	45/29245	0.0195338	0.251121	0.228979	P00734/P08697/P09619	F2/SERPINF2/PDGFRB	DN/DN/UP
GOBP	GO:0001952	regulation of cell-matrix adhesion	8/372	262/29245	0.0195428	0.251121	0.228979	P05121/P07996/P29320/P31431/P60903/P63000/Q05397/Q08345	SERPINE1/THBS1/EPHA3/SDC4/S100A10/RAC1/PTK2/DDR1	DN/DN/DN/DN/DN/UP/UP/DN
GOBP	GO:0060191	regulation of lipase activity	6/372	166/29245	0.019817	0.253834	0.231453	O00622/P02749/P08134/P09619/P17948/P37840	CYR61/APOH/RHOC/PDGFRB/FLT1/SNCA	DN/DN/DN/UP/DN/DN
GOBP	GO:0006402	mRNA catabolic process	11/372	422/29245	0.020099	0.255817	0.233261	O60506/O75534/P27695/P49137/P62312/P67809/Q5JVF3/Q92945/Q9NQT4/Q9UIV1/Q9UK45	SYNCRIP/CSDE1/APEX1/MAPKAPK2/LSM6/YBX1/PCID2/KHSRP/EXOSC5/CNOT7/LSM7	UP/DN/UP/DN/UP/UP/UP/UP/UP/UP/UP
GOBP	GO:0032984	protein-containing complex disassembly	11/372	422/29245	0.020099	0.255817	0.233261	O94851/P06396/P09327/P11142/P16949/P62136/P62829/Q8TAQ2/Q96GD0/Q9NRC6/Q9Y5B9	MICAL2/GSN/VIL1/HSPA8/STMN1/PPP1CA/RPL23/SMARCC2/PDXP/SPTBN5/SUPT16H	DN/DN/DN/UP/UP/UP/UP/DN/UP/DN/UP
GOBP	GO:0000956	nuclear-transcribed mRNA catabolic process	7/372	214/29245	0.0201705	0.255917	0.233352	O60506/O75534/P67809/Q5JVF3/Q9NQT4/Q9UIV1/Q9UK45	SYNCRIP/CSDE1/YBX1/PCID2/EXOSC5/CNOT7/LSM7	UP/DN/UP/UP/UP/UP/UP
GOBP	GO:0043122	regulation of I-kappaB kinase/NF-kappaB signaling	12/372	478/29245	0.0202644	0.256301	0.233702	O95999/P04406/P08134/P09382/P35813/P53041/P63279/Q12802/Q13501/Q16610/Q8NFZ5/Q96CV9	BCL10/GAPDH/RHOC/LGALS1/PPM1A/PPP5C/UBE2I/AKAP13/SQSTM1/ECM1/TNIP2/OPTN	UP/UP/DN/DN/UP/UP/UP/UP/DN/DN/DN/DN
GOBP	GO:0045807	positive regulation of endocytosis	7/372	215/29245	0.0206304	0.257352	0.23466	P04004/P05121/P07355/P10909/P37840/P61769/Q96CW1	VTN/SERPINE1/ANXA2/CLU/SNCA/B2M/AP2M1	DN/DN/DN/DN/DN/DN/DN
GOBP	GO:0009435	NAD biosynthetic process	3/372	46/29245	0.0207041	0.257352	0.23466	P40261/Q8IW45/Q8IXQ6	NNMT/NAXD/PARP9	DN/UP/DN
GOBP	GO:0042026	protein refolding	3/372	46/29245	0.0207041	0.257352	0.23466	P10809/P11142/P61769	HSPD1/HSPA8/B2M	UP/UP/DN
GOBP	GO:1900024	regulation of substrate adhesion-dependent cell spreading	5/372	123/29245	0.0207094	0.257352	0.23466	P02679/P32455/P60903/P63000/Q05397	FGG/GBP1/S100A10/RAC1/PTK2	DN/DN/DN/UP/UP
GOBP	GO:1903078	positive regulation of protein localization to plasma membrane	5/372	123/29245	0.0207094	0.257352	0.23466	P09327/P29320/P63244/Q13501/Q9HD47	VIL1/EPHA3/RACK1/SQSTM1/RANGRF	DN/DN/UP/DN/UP
GOBP	GO:0007339	binding of sperm to zona pellucida	4/372	82/29245	0.0207315	0.257352	0.23466	P15291/P49368/P78371/Q99832	B4GALT1/CCT3/CCT2/CCT7	DN/UP/UP/UP
GOBP	GO:0016051	carbohydrate biosynthetic process	10/372	371/29245	0.0212143	0.261473	0.238418	P09104/P15291/P37840/P40261/P62136/Q00796/Q15185/Q16394/Q93063/Q9BXJ4	ENO2/B4GALT1/SNCA/NNMT/PPP1CA/SORD/PTGES3/EXT1/EXT2/C1QTNF3	UP/DN/DN/DN/UP/UP/UP/DN/DN/DN
GOBP	GO:1901605	alpha-amino acid metabolic process	10/372	372/29245	0.0215639	0.261473	0.238418	P00374/P00505/P24752/P25325/P26440/P48507/P78540/Q06203/Q16773/Q93099	DHFR/GOT2/ACAT1/MPST/IVD/GCLM/ARG2/PPAT/KYAT1/HGD	UP/UP/UP/UP/UP/DN/UP/UP/UP/DN
GOBP	GO:0032964	collagen biosynthetic process	4/372	83/29245	0.0215693	0.261473	0.238418	P00734/P05231/P08697/P09619	F2/IL6/SERPINF2/PDGFRB	DN/DN/DN/UP
GOBP	GO:1902622	regulation of neutrophil migration	4/372	83/29245	0.0215693	0.261473	0.238418	P10145/P14209/P27487/P63000	CXCL8/CD99/DPP4/RAC1	DN/DN/DN/UP
GOBP	GO:0043174	nucleoside salvage	2/372	18/29245	0.0215835	0.261473	0.238418	P00492/P07741	HPRT1/APRT	UP/UP
GOBP	GO:0051665	membrane raft localization	2/372	18/29245	0.0215835	0.261473	0.238418	P06396/P11233	GSN/RALA	DN/UP
GOBP	GO:0061438	renal system vasculature morphogenesis	2/372	18/29245	0.0215835	0.261473	0.238418	P09619/Q04721	PDGFRB/NOTCH2	UP/DN
GOBP	GO:0061439	kidney vasculature morphogenesis	2/372	18/29245	0.0215835	0.261473	0.238418	P09619/Q04721	PDGFRB/NOTCH2	UP/DN
GOBP	GO:0002313	mature B cell differentiation involved in immune response	3/372	47/29245	0.0219122	0.261786	0.238703	P05231/P09382/Q04721	IL6/LGALS1/NOTCH2	DN/DN/DN
GOBP	GO:0009127	purine nucleoside monophosphate biosynthetic process	3/372	47/29245	0.0219122	0.261786	0.238703	P00492/P07741/Q06203	HPRT1/APRT/PPAT	UP/UP/UP
GOBP	GO:0070199	establishment of protein localization to chromosome	3/372	47/29245	0.0219122	0.261786	0.238703	P49368/P78371/Q99832	CCT3/CCT2/CCT7	UP/UP/UP
GOBP	GO:2000352	negative regulation of endothelial cell apoptotic process	3/372	47/29245	0.0219122	0.261786	0.238703	P02679/P05121/Q8NFZ5	FGG/SERPINE1/TNIP2	DN/DN/DN
GOBP	GO:0061014	positive regulation of mRNA catabolic process	6/372	170/29245	0.0219794	0.261786	0.238703	O60506/O75534/P67809/Q92945/Q9NQT4/Q9UIV1	SYNCRIP/CSDE1/YBX1/KHSRP/EXOSC5/CNOT7	UP/DN/UP/UP/UP/UP
GOBP	GO:0033045	regulation of sister chromatid segregation	5/372	125/29245	0.0220284	0.261786	0.238703	O00762/P49454/Q5JVF3/Q969U7/Q9UJX2	UBE2C/CENPF/PCID2/PSMG2/CDC23	UP/DN/UP/UP/DN
GOBP	GO:0006898	receptor-mediated endocytosis	12/372	484/29245	0.022065	0.261786	0.238703	P04004/P05121/P07355/P09497/P10145/P10909/P37840/P53680/P61769/P63000/Q96CW1/Q9NR12	VTN/SERPINE1/ANXA2/CLTB/CXCL8/CLU/SNCA/AP2S1/B2M/RAC1/AP2M1/PDLIM7	DN/DN/DN/DN/DN/DN/DN/DN/DN/UP/DN/DN
GOBP	GO:0150115	cell-substrate junction organization	7/372	219/29245	0.0225431	0.265899	0.242454	P07996/P29320/P31431/P60903/P63000/Q05397/Q15149	THBS1/EPHA3/SDC4/S100A10/RAC1/PTK2/PLEC	DN/DN/DN/DN/UP/UP/DN
GOBP	GO:1901606	alpha-amino acid catabolic process	6/372	171/29245	0.0225439	0.265899	0.242454	P00505/P24752/P26440/P78540/Q16773/Q93099	GOT2/ACAT1/IVD/ARG2/KYAT1/HGD	UP/UP/UP/UP/UP/DN
GOBP	GO:0050921	positive regulation of chemotaxis	8/372	270/29245	0.0228946	0.269245	0.245505	P05121/P05231/P07996/P09619/P10145/P61073/P63000/Q05397	SERPINE1/IL6/THBS1/PDGFRB/CXCL8/CXCR4/RAC1/PTK2	DN/DN/DN/UP/DN/UP/UP/UP
GOBP	GO:1902905	positive regulation of supramolecular fiber organization	10/372	376/29245	0.0230044	0.269749	0.245964	P06396/P08134/P08697/P09327/P10909/P31431/P36897/P60903/P63000/Q96GD0	GSN/RHOC/SERPINF2/VIL1/CLU/SDC4/TGFBR1/S100A10/RAC1/PDXP	DN/DN/DN/DN/DN/DN/DN/DN/UP/UP
GOBP	GO:0050779	RNA destabilization	6/372	172/29245	0.0231181	0.270294	0.246461	O60506/O75534/P67809/Q92945/Q9NQT4/Q9UIV1	SYNCRIP/CSDE1/YBX1/KHSRP/EXOSC5/CNOT7	UP/DN/UP/UP/UP/UP
GOBP	GO:0017185	peptidyl-lysine hydroxylation	2/372	19/29245	0.0239227	0.274906	0.250667	Q02809/Q96AY3	PLOD1/FKBP10	DN/UP
GOBP	GO:0032836	glomerular basement membrane development	2/372	19/29245	0.0239227	0.274906	0.250667	Q16394/Q8IWU5	EXT1/SULF2	DN/DN
GOBP	GO:0038007	netrin-activated signaling pathway	2/372	19/29245	0.0239227	0.274906	0.250667	Q05397/Q13509	PTK2/TUBB3	UP/UP
GOBP	GO:0072102	glomerulus morphogenesis	2/372	19/29245	0.0239227	0.274906	0.250667	P09619/Q04721	PDGFRB/NOTCH2	UP/DN
GOBP	GO:1901731	positive regulation of platelet aggregation	2/372	19/29245	0.0239227	0.274906	0.250667	P05231/P40189	IL6/IL6ST	DN/DN
GOBP	GO:2000774	positive regulation of cellular senescence	2/372	19/29245	0.0239227	0.274906	0.250667	P61769/P78540	B2M/ARG2	DN/UP
GOBP	GO:0060193	positive regulation of lipase activity	5/372	128/29245	0.0241071	0.276236	0.251879	O00622/P02749/P08134/P09619/P17948	CYR61/APOH/RHOC/PDGFRB/FLT1	DN/DN/DN/UP/DN
GOBP	GO:0032092	positive regulation of protein binding	6/372	174/29245	0.0242957	0.277606	0.253129	P04004/P07355/P61769/P62714/P62826/P67775	VTN/ANXA2/B2M/PPP2CB/RAN/PPP2CA	DN/DN/DN/UP/UP/UP
GOBP	GO:0033561	regulation of water loss via skin	3/372	49/29245	0.0244416	0.278336	0.253794	P16949/P31947/Q15149	STMN1/SFN/PLEC	UP/UP/DN
GOBP	GO:0043487	regulation of RNA stability	9/372	326/29245	0.024498	0.278336	0.253794	O60506/O75534/P27695/P49137/P67809/Q5JVF3/Q92945/Q9NQT4/Q9UIV1	SYNCRIP/CSDE1/APEX1/MAPKAPK2/YBX1/PCID2/KHSRP/EXOSC5/CNOT7	UP/DN/UP/DN/UP/UP/UP/UP/UP
GOBP	GO:0048259	regulation of receptor-mediated endocytosis	7/372	223/29245	0.0245751	0.278426	0.253876	P04004/P05121/P07355/P10909/P61769/P63000/Q96CW1	VTN/SERPINE1/ANXA2/CLU/B2M/RAC1/AP2M1	DN/DN/DN/DN/DN/UP/DN
GOBP	GO:0061013	regulation of mRNA catabolic process	9/372	327/29245	0.0249209	0.280955	0.256182	O60506/O75534/P27695/P49137/P67809/Q5JVF3/Q92945/Q9NQT4/Q9UIV1	SYNCRIP/CSDE1/APEX1/MAPKAPK2/YBX1/PCID2/KHSRP/EXOSC5/CNOT7	UP/DN/UP/DN/UP/UP/UP/UP/UP
GOBP	GO:1903313	positive regulation of mRNA metabolic process	7/372	224/29245	0.0251021	0.280955	0.256182	O60506/O75534/P11142/P67809/Q92945/Q9NQT4/Q9UIV1	SYNCRIP/CSDE1/HSPA8/YBX1/KHSRP/EXOSC5/CNOT7	UP/DN/UP/UP/UP/UP/UP
GOBP	GO:0006414	translational elongation	4/372	87/29245	0.0251261	0.280955	0.256182	P49458/P49588/P63244/Q05639	SRP9/AARS/RACK1/EEF1A2	UP/UP/UP/UP
GOBP	GO:0009394	2'-deoxyribonucleotide metabolic process	4/372	87/29245	0.0251261	0.280955	0.256182	P19971/Q9H773/Q9NV35/Q9Y3Z3	TYMP/DCTPP1/NUDT15/SAMHD1	DN/UP/UP/UP
GOBP	GO:0060348	bone development	11/372	437/29245	0.0251476	0.280955	0.256182	P07355/P23284/P28300/Q04721/Q12802/Q16394/Q16610/Q8IWU5/Q8N6Y2/Q92854/Q93063	ANXA2/PPIB/LOX/NOTCH2/AKAP13/EXT1/ECM1/SULF2/LRRC17/SEMA4D/EXT2	DN/DN/DN/DN/UP/DN/DN/DN/DN/UP/DN
GOBP	GO:0071347	cellular response to interleukin-1	6/372	176/29245	0.0255128	0.284053	0.259007	P02679/P05231/P10145/P13500/P32455/Q8NFZ5	FGG/IL6/CXCL8/CCL2/GBP1/TNIP2	DN/DN/DN/DN/DN/DN
GOBP	GO:0045667	regulation of osteoblast differentiation	7/372	225/29245	0.0256368	0.284053	0.259007	O00622/P05231/P40189/Q05397/Q92854/Q9NR12/Q9NZV1	CYR61/IL6/IL6ST/PTK2/SEMA4D/PDLIM7/CRIM1	DN/DN/DN/UP/UP/DN/DN
GOBP	GO:0050680	negative regulation of epithelial cell proliferation	7/372	225/29245	0.0256368	0.284053	0.259007	P02749/P07996/P13500/P17948/P31947/P36897/P61769	APOH/THBS1/CCL2/FLT1/SFN/TGFBR1/B2M	DN/DN/DN/DN/UP/DN/DN
GOBP	GO:0044273	sulfur compound catabolic process	3/372	50/29245	0.0257629	0.284666	0.259566	P15586/P24752/P25325	GNS/ACAT1/MPST	DN/UP/UP
GOBP	GO:0006953	acute-phase response	4/372	88/29245	0.0260672	0.286455	0.261197	P00451/P00734/P05231/P08697	F8/F2/IL6/SERPINF2	DN/DN/DN/DN
GOBP	GO:0010543	regulation of platelet activation	4/372	88/29245	0.0260672	0.286455	0.261197	P00734/P02679/P05231/P40189	F2/FGG/IL6/IL6ST	DN/DN/DN/DN
GOBP	GO:0030210	heparin biosynthetic process	2/372	20/29245	0.0263606	0.286547	0.261281	Q16394/Q93063	EXT1/EXT2	DN/DN
GOBP	GO:0043928	exonucleolytic catabolism of deadenylated mRNA	2/372	20/29245	0.0263606	0.286547	0.261281	Q9NQT4/Q9UIV1	EXOSC5/CNOT7	UP/UP
GOBP	GO:0071027	nuclear RNA surveillance	2/372	20/29245	0.0263606	0.286547	0.261281	Q5JVF3/Q9NQT4	PCID2/EXOSC5	UP/UP
GOBP	GO:0071028	nuclear mRNA surveillance	2/372	20/29245	0.0263606	0.286547	0.261281	Q5JVF3/Q9NQT4	PCID2/EXOSC5	UP/UP
GOBP	GO:0009167	purine ribonucleoside monophosphate metabolic process	4/372	89/29245	0.0270292	0.291452	0.265754	P00492/P07741/Q06203/Q9UDY2	HPRT1/APRT/PPAT/TJP2	UP/UP/UP/UP
GOBP	GO:0009262	deoxyribonucleotide metabolic process	4/372	89/29245	0.0270292	0.291452	0.265754	P19971/Q9H773/Q9NV35/Q9Y3Z3	TYMP/DCTPP1/NUDT15/SAMHD1	DN/UP/UP/UP
GOBP	GO:0030834	regulation of actin filament depolymerization	4/372	89/29245	0.0270292	0.291452	0.265754	P06396/P09327/Q96GD0/Q9NRC6	GSN/VIL1/PDXP/SPTBN5	DN/DN/UP/DN
GOBP	GO:0006809	nitric oxide biosynthetic process	5/372	133/29245	0.0278445	0.29944	0.273038	P10909/P63000/P68871/P78540/Q92945	CLU/RAC1/HBB/ARG2/KHSRP	DN/UP/UP/UP/UP
GOBP	GO:0019692	deoxyribose phosphate metabolic process	4/372	90/29245	0.0280122	0.299641	0.273221	P19971/Q9H773/Q9NV35/Q9Y3Z3	TYMP/DCTPP1/NUDT15/SAMHD1	DN/UP/UP/UP
GOBP	GO:0046688	response to copper ion	4/372	90/29245	0.0280122	0.299641	0.273221	P30049/P37840/Q00796/Q9Y4K0	ATP5F1D/SNCA/SORD/LOXL2	UP/DN/UP/DN
GOBP	GO:0030509	BMP signaling pathway	8/372	281/29245	0.0281374	0.300181	0.273714	O00622/P19883/P35813/Q04721/Q12841/Q16394/Q6NW40/Q9NZV1	CYR61/FST/PPM1A/NOTCH2/FSTL1/EXT1/RGMB/CRIM1	DN/DN/UP/DN/DN/DN/DN/DN
GOBP	GO:0070555	response to interleukin-1	7/372	230/29245	0.0284273	0.30107	0.274523	P02679/P05231/P10145/P13500/P32455/P37840/Q8NFZ5	FGG/IL6/CXCL8/CCL2/GBP1/SNCA/TNIP2	DN/DN/DN/DN/DN/DN/DN
GOBP	GO:0046033	AMP metabolic process	3/372	52/29245	0.0285184	0.30107	0.274523	P00492/P07741/Q06203	HPRT1/APRT/PPAT	UP/UP/UP
GOBP	GO:2000637	positive regulation of miRNA-mediated gene silencing	3/372	52/29245	0.0285184	0.30107	0.274523	P05231/P36507/Q02750	IL6/MAP2K2/MAP2K1	DN/DN/DN
GOBP	GO:0007411	axon guidance	11/372	446/29245	0.0285872	0.30107	0.274523	P13591/P29320/P63000/P83731/Q04721/Q05397/Q13509/Q15223/Q16394/Q92854/Q9BWV1	NCAM1/EPHA3/RAC1/RPL24/NOTCH2/PTK2/TUBB3/NECTIN1/EXT1/SEMA4D/BOC	UP/DN/UP/UP/DN/UP/UP/UP/DN/UP/UP
GOBP	GO:0005980	glycogen catabolic process	2/372	21/29245	0.0288943	0.30107	0.274523	P06737/P62136	PYGL/PPP1CA	DN/UP
GOBP	GO:0006534	cysteine metabolic process	2/372	21/29245	0.0288943	0.30107	0.274523	P25325/P48507	MPST/GCLM	UP/DN
GOBP	GO:0014866	skeletal myofibril assembly	2/372	21/29245	0.0288943	0.30107	0.274523	P35749/Q15149	MYH11/PLEC	UP/DN
GOBP	GO:0016074	sno(s)RNA metabolic process	2/372	21/29245	0.0288943	0.30107	0.274523	Q4G0J3/Q9NQT4	LARP7/EXOSC5	UP/UP
GOBP	GO:0072537	fibroblast activation	2/372	21/29245	0.0288943	0.30107	0.274523	P09619/P48507	PDGFRB/GCLM	UP/DN
GOBP	GO:0001774	microglial cell activation	4/372	91/29245	0.0290163	0.301559	0.27497	P05231/P10909/P28799/P37840	IL6/CLU/GRN/SNCA	DN/DN/DN/DN
GOBP	GO:0097485	neuron projection guidance	11/372	448/29245	0.0293953	0.304711	0.277844	P13591/P29320/P63000/P83731/Q04721/Q05397/Q13509/Q15223/Q16394/Q92854/Q9BWV1	NCAM1/EPHA3/RAC1/RPL24/NOTCH2/PTK2/TUBB3/NECTIN1/EXT1/SEMA4D/BOC	UP/DN/UP/UP/DN/UP/UP/UP/DN/UP/UP
GOBP	GO:0019359	nicotinamide nucleotide biosynthetic process	3/372	53/29245	0.0299525	0.304845	0.277966	P40261/Q8IW45/Q8IXQ6	NNMT/NAXD/PARP9	DN/UP/DN
GOBP	GO:0019363	pyridine nucleotide biosynthetic process	3/372	53/29245	0.0299525	0.304845	0.277966	P40261/Q8IW45/Q8IXQ6	NNMT/NAXD/PARP9	DN/UP/DN
GOBP	GO:0034383	low-density lipoprotein particle clearance	3/372	53/29245	0.0299525	0.304845	0.277966	P04114/P07355/Q92945	APOB/ANXA2/KHSRP	DN/DN/UP
GOBP	GO:0036296	response to increased oxygen levels	3/372	53/29245	0.0299525	0.304845	0.277966	P09619/P25445/P38606	PDGFRB/FAS/ATP6V1A	UP/DN/UP
GOBP	GO:0060055	angiogenesis involved in wound healing	3/372	53/29245	0.0299525	0.304845	0.277966	P05121/P15291/P61073	SERPINE1/B4GALT1/CXCR4	DN/DN/UP
GOBP	GO:0060148	positive regulation of post-transcriptional gene silencing	3/372	53/29245	0.0299525	0.304845	0.277966	P05231/P36507/Q02750	IL6/MAP2K2/MAP2K1	DN/DN/DN
GOBP	GO:1900370	positive regulation of post-transcriptional gene silencing by RNA	3/372	53/29245	0.0299525	0.304845	0.277966	P05231/P36507/Q02750	IL6/MAP2K2/MAP2K1	DN/DN/DN
GOBP	GO:1904036	negative regulation of epithelial cell apoptotic process	4/372	92/29245	0.0300414	0.304845	0.277966	P02679/P05121/P20810/Q8NFZ5	FGG/SERPINE1/CAST/TNIP2	DN/DN/DN/DN
GOBP	GO:0030510	regulation of BMP signaling pathway	6/372	183/29245	0.0300903	0.304845	0.277966	O00622/P19883/P35813/Q04721/Q12841/Q9NZV1	CYR61/FST/PPM1A/NOTCH2/FSTL1/CRIM1	DN/DN/UP/DN/DN/DN
GOBP	GO:0032272	negative regulation of protein polymerization	5/372	136/29245	0.0302539	0.305732	0.278774	P06396/P09327/P16949/P37840/Q9NRC6	GSN/VIL1/STMN1/SNCA/SPTBN5	DN/DN/UP/DN/DN
GOBP	GO:0033044	regulation of chromosome organization	10/372	394/29245	0.030357	0.306005	0.279023	O00762/P49368/P49454/P49736/P78371/Q5JVF3/Q969U7/Q96ST3/Q99832/Q9UJX2	UBE2C/CCT3/CENPF/MCM2/CCT2/PCID2/PSMG2/SIN3A/CCT7/CDC23	UP/UP/DN/UP/UP/UP/UP/UP/UP/DN
GOBP	GO:0048041	focal adhesion assembly	6/372	184/29245	0.0307853	0.306967	0.279901	P07996/P29320/P31431/P60903/P63000/Q05397	THBS1/EPHA3/SDC4/S100A10/RAC1/PTK2	DN/DN/DN/DN/UP/UP
GOBP	GO:0006338	chromatin remodeling	10/372	395/29245	0.030809	0.306967	0.279901	P16104/P49736/Q13112/Q13185/Q5SSJ5/Q8TAQ2/Q99733/Q9BTT0/Q9UEE9/Q9Y5B9	H2AFX/MCM2/CHAF1B/CBX3/HP1BP3/SMARCC2/NAP1L4/ANP32E/CFDP1/SUPT16H	UP/UP/DN/UP/UP/DN/UP/UP/UP/UP
GOBP	GO:0006959	humoral immune response	10/372	396/29245	0.0312657	0.306967	0.279901	P00734/P04406/P05231/P07478/P10145/P10909/P13500/P39019/P62888/Q04721	F2/GAPDH/IL6/PRSS2/CXCL8/CLU/CCL2/RPS19/RPL30/NOTCH2	DN/UP/DN/DN/DN/DN/DN/UP/UP/DN
GOBP	GO:0006026	aminoglycan catabolic process	3/372	54/29245	0.0314239	0.306967	0.279901	P04066/P08236/P15586	FUCA1/GUSB/GNS	DN/DN/DN
GOBP	GO:0010575	positive regulation of vascular endothelial growth factor production	3/372	54/29245	0.0314239	0.306967	0.279901	P05231/P40189/Q8IWU5	IL6/IL6ST/SULF2	DN/DN/DN
GOBP	GO:0002690	positive regulation of leukocyte chemotaxis	6/372	185/29245	0.0314907	0.306967	0.279901	P05121/P05231/P07996/P10145/P63000/Q05397	SERPINE1/IL6/THBS1/CXCL8/RAC1/PTK2	DN/DN/DN/DN/UP/UP
GOBP	GO:0010717	regulation of epithelial to mesenchymal transition	6/372	185/29245	0.0314907	0.306967	0.279901	P05231/P29320/P36897/P67775/Q8N0V5/Q9Y4K0	IL6/EPHA3/TGFBR1/PPP2CA/GCNT2/LOXL2	DN/DN/DN/UP/DN/DN
GOBP	GO:0006735	NADH regeneration	2/372	22/29245	0.031521	0.306967	0.279901	P09104/Q01167	ENO2/FOXK2	UP/UP
GOBP	GO:0018158	protein oxidation	2/372	22/29245	0.031521	0.306967	0.279901	P28300/Q9Y4K0	LOX/LOXL2	DN/DN
GOBP	GO:0032261	purine nucleotide salvage	2/372	22/29245	0.031521	0.306967	0.279901	P00492/P07741	HPRT1/APRT	UP/UP
GOBP	GO:0051351	positive regulation of ligase activity	2/372	22/29245	0.031521	0.306967	0.279901	P48507/Q13155	GCLM/AIMP2	DN/UP
GOBP	GO:0061621	canonical glycolysis	2/372	22/29245	0.031521	0.306967	0.279901	P09104/Q01167	ENO2/FOXK2	UP/UP
GOBP	GO:0061718	glucose catabolic process to pyruvate	2/372	22/29245	0.031521	0.306967	0.279901	P09104/Q01167	ENO2/FOXK2	UP/UP
GOBP	GO:0072683	T cell extravasation	2/372	22/29245	0.031521	0.306967	0.279901	P13500/P14209	CCL2/CD99	DN/DN
GOBP	GO:0050729	positive regulation of inflammatory response	7/372	236/29245	0.0320389	0.311257	0.283812	P05121/P05231/P09382/P28799/P37840/P39019/P40189	SERPINE1/IL6/LGALS1/GRN/SNCA/RPS19/IL6ST	DN/DN/DN/DN/DN/UP/DN
GOBP	GO:0034109	homotypic cell-cell adhesion	6/372	186/29245	0.0322066	0.312132	0.28461	P02679/P05231/P14209/P40189/P68871/Q9UDY2	FGG/IL6/CD99/IL6ST/HBB/TJP2	DN/DN/DN/DN/UP/UP
GOBP	GO:0006112	energy reserve metabolic process	5/372	139/29245	0.0327906	0.316122	0.288248	P06737/P36873/P40189/P62136/Q15185	PYGL/PPP1CC/IL6ST/PPP1CA/PTGES3	DN/UP/DN/UP/UP
GOBP	GO:0050000	chromosome localization	5/372	139/29245	0.0327906	0.316122	0.288248	P02545/P49454/Q96DB5/Q9H081/Q9UJX2	LMNA/CENPF/RMDN1/MIS12/CDC23	DN/DN/UP/DN/DN
GOBP	GO:0002335	mature B cell differentiation	3/372	55/29245	0.0329326	0.316122	0.288248	P05231/P09382/Q04721	IL6/LGALS1/NOTCH2	DN/DN/DN
GOBP	GO:0010458	exit from mitosis	3/372	55/29245	0.0329326	0.316122	0.288248	O00762/P83731/Q9UJX2	UBE2C/RPL24/CDC23	UP/UP/DN
GOBP	GO:0009126	purine nucleoside monophosphate metabolic process	4/372	95/29245	0.0332442	0.318353	0.290283	P00492/P07741/Q06203/Q9UDY2	HPRT1/APRT/PPAT/TJP2	UP/UP/UP/UP
GOBP	GO:0052126	movement in host environment	9/372	345/29245	0.0334446	0.319479	0.291309	P06396/P07858/P08865/P09382/P10145/P13591/P15144/P61073/Q15223	GSN/CTSB/RPSA/LGALS1/CXCL8/NCAM1/ANPEP/CXCR4/NECTIN1	DN/DN/UP/DN/DN/UP/DN/UP/UP
GOBP	GO:0006354	DNA-templated transcription, elongation	5/372	140/29245	0.0336648	0.319479	0.291309	Q4G0J3/Q5JVF3/Q9H3P2/Q9NPA8/Q9Y5B9	LARP7/PCID2/NELFA/ENY2/SUPT16H	UP/UP/DN/UP/UP
GOBP	GO:0034637	cellular carbohydrate biosynthetic process	5/372	140/29245	0.0336648	0.319479	0.291309	P15291/P62136/Q15185/Q16394/Q93063	B4GALT1/PPP1CA/PTGES3/EXT1/EXT2	DN/UP/UP/DN/DN
GOBP	GO:0046718	viral entry into host cell	8/372	292/29245	0.0341579	0.319479	0.291309	P06396/P07858/P08865/P09382/P13591/P15144/P61073/Q15223	GSN/CTSB/RPSA/LGALS1/NCAM1/ANPEP/CXCR4/NECTIN1	DN/DN/UP/DN/UP/DN/UP/UP
GOBP	GO:0009251	glucan catabolic process	2/372	23/29245	0.0342379	0.319479	0.291309	P06737/P62136	PYGL/PPP1CA	DN/UP
GOBP	GO:0021554	optic nerve development	2/372	23/29245	0.0342379	0.319479	0.291309	P83731/Q16394	RPL24/EXT1	UP/DN
GOBP	GO:0071025	RNA surveillance	2/372	23/29245	0.0342379	0.319479	0.291309	Q5JVF3/Q9NQT4	PCID2/EXOSC5	UP/UP
GOBP	GO:2000049	positive regulation of cell-cell adhesion mediated by cadherin	2/372	23/29245	0.0342379	0.319479	0.291309	P08697/Q07157	SERPINF2/TJP1	DN/DN
GOBP	GO:0051438	regulation of ubiquitin-protein transferase activity	4/372	96/29245	0.0343544	0.319479	0.291309	O00762/P46777/P60866/P62829	UBE2C/RPL5/RPS20/RPL23	UP/UP/UP/UP
GOBP	GO:0046822	regulation of nucleocytoplasmic transport	6/372	189/29245	0.0344174	0.319479	0.291309	O14974/P31947/P35813/P36873/P62826/Q07666	PPP1R12A/SFN/PPM1A/PPP1CC/RAN/KHDRBS1	UP/UP/UP/UP/UP/UP
GOBP	GO:0035520	monoubiquitinated protein deubiquitination	3/372	56/29245	0.0344785	0.319479	0.291309	Q96K76/Q9BWJ5/Q9NPA8	USP47/SF3B5/ENY2	UP/UP/UP
GOBP	GO:0060674	placenta blood vessel development	3/372	56/29245	0.0344785	0.319479	0.291309	O00622/Q02750/Q04721	CYR61/MAP2K1/NOTCH2	DN/DN/DN
GOBP	GO:0006334	nucleosome assembly	5/372	141/29245	0.0345532	0.319479	0.291309	P16104/P49736/Q13112/Q5SSJ5/Q99733	H2AFX/MCM2/CHAF1B/HP1BP3/NAP1L4	UP/UP/DN/UP/UP
GOBP	GO:1904377	positive regulation of protein localization to cell periphery	5/372	141/29245	0.0345532	0.319479	0.291309	P09327/P29320/P63244/Q13501/Q9HD47	VIL1/EPHA3/RACK1/SQSTM1/RANGRF	DN/DN/UP/DN/UP
GOBP	GO:2000573	positive regulation of DNA biosynthetic process	5/372	141/29245	0.0345532	0.319479	0.291309	P09619/P49368/P78371/Q15185/Q99832	PDGFRB/CCT3/CCT2/PTGES3/CCT7	UP/UP/UP/UP/UP
GOBP	GO:0002685	regulation of leukocyte migration	10/372	404/29245	0.0350926	0.323721	0.295178	P05121/P05231/P07996/P10145/P13500/P14209/P27487/P63000/Q05397/Q16610	SERPINE1/IL6/THBS1/CXCL8/CCL2/CD99/DPP4/RAC1/PTK2/ECM1	DN/DN/DN/DN/DN/DN/DN/UP/UP/DN
GOBP	GO:0046434	organophosphate catabolic process	8/372	296/29245	0.0365484	0.333299	0.303911	P00492/P19971/P24752/Q96GD0/Q9BY32/Q9H773/Q9NV35/Q9Y3Z3	HPRT1/TYMP/ACAT1/PDXP/ITPA/DCTPP1/NUDT15/SAMHD1	UP/DN/UP/UP/UP/UP/UP/UP
GOBP	GO:0071772	response to BMP	8/372	296/29245	0.0365484	0.333299	0.303911	O00622/P19883/P35813/Q04721/Q12841/Q16394/Q6NW40/Q9NZV1	CYR61/FST/PPM1A/NOTCH2/FSTL1/EXT1/RGMB/CRIM1	DN/DN/UP/DN/DN/DN/DN/DN
GOBP	GO:0071773	cellular response to BMP stimulus	8/372	296/29245	0.0365484	0.333299	0.303911	O00622/P19883/P35813/Q04721/Q12841/Q16394/Q6NW40/Q9NZV1	CYR61/FST/PPM1A/NOTCH2/FSTL1/EXT1/RGMB/CRIM1	DN/DN/UP/DN/DN/DN/DN/DN
GOBP	GO:0002269	leukocyte activation involved in inflammatory response	4/372	98/29245	0.0366388	0.333299	0.303911	P05231/P10909/P28799/P37840	IL6/CLU/GRN/SNCA	DN/DN/DN/DN
GOBP	GO:0006406	mRNA export from nucleus	4/372	98/29245	0.0366388	0.333299	0.303911	P78406/P84103/Q5JVF3/Q9NPA8	RAE1/SRSF3/PCID2/ENY2	UP/UP/UP/UP
GOBP	GO:0035036	sperm-egg recognition	4/372	98/29245	0.0366388	0.333299	0.303911	P15291/P49368/P78371/Q99832	B4GALT1/CCT3/CCT2/CCT7	DN/UP/UP/UP
GOBP	GO:0030836	positive regulation of actin filament depolymerization	2/372	24/29245	0.0370424	0.333299	0.303911	P09327/Q96GD0	VIL1/PDXP	DN/UP
GOBP	GO:0033539	fatty acid beta-oxidation using acyl-CoA dehydrogenase	2/372	24/29245	0.0370424	0.333299	0.303911	P26440/P49748	IVD/ACADVL	UP/UP
GOBP	GO:0042416	dopamine biosynthetic process	2/372	24/29245	0.0370424	0.333299	0.303911	P05091/P37840	ALDH2/SNCA	UP/DN
GOBP	GO:0061517	macrophage proliferation	2/372	24/29245	0.0370424	0.333299	0.303911	P10909/Q05397	CLU/PTK2	DN/UP
GOBP	GO:0061744	motor behavior	2/372	24/29245	0.0370424	0.333299	0.303911	P27487/Q16394	DPP4/EXT1	DN/DN
GOBP	GO:0001960	negative regulation of cytokine-mediated signaling pathway	5/372	144/29245	0.0373054	0.334916	0.305385	P05231/P62714/Q16610/Q9UIV1/Q9Y3Z3	IL6/PPP2CB/ECM1/CNOT7/SAMHD1	DN/UP/DN/UP/UP
GOBP	GO:0002274	myeloid leukocyte activation	10/372	409/29245	0.0376439	0.336037	0.306408	P05231/P07996/P10145/P10809/P10909/P28799/P37840/Q04721/Q14627/Q8NFZ5	IL6/THBS1/CXCL8/HSPD1/CLU/GRN/SNCA/NOTCH2/IL13RA2/TNIP2	DN/DN/DN/UP/DN/DN/DN/DN/DN/DN
GOBP	GO:0002828	regulation of type 2 immune response	3/372	58/29245	0.037681	0.336037	0.306408	P05231/P78540/Q16610	IL6/ARG2/ECM1	DN/UP/DN
GOBP	GO:0031579	membrane raft organization	3/372	58/29245	0.037681	0.336037	0.306408	P06396/P07355/P60903	GSN/ANXA2/S100A10	DN/DN/DN
GOBP	GO:0007595	lactation	4/372	99/29245	0.0378131	0.336469	0.306802	P07741/P15531/Q08345/Q99808	APRT/NME1/DDR1/SLC29A1	UP/UP/DN/UP
GOBP	GO:0051495	positive regulation of cytoskeleton organization	10/372	410/29245	0.0381691	0.338888	0.309007	P06396/P08134/P08697/P09327/P31431/P36897/P60903/P63000/Q96GD0/Q9UHV9	GSN/RHOC/SERPINF2/VIL1/SDC4/TGFBR1/S100A10/RAC1/PDXP/PFDN2	DN/DN/DN/DN/DN/DN/DN/UP/UP/UP
GOBP	GO:0060840	artery development	6/372	194/29245	0.0383154	0.339437	0.309508	P04114/P09619/P28300/P36897/Q7Z7A1/Q96AY3	APOB/PDGFRB/LOX/TGFBR1/CNTRL/FKBP10	DN/UP/DN/DN/DN/UP
GOBP	GO:0046209	nitric oxide metabolic process	5/372	146/29245	0.0392127	0.340989	0.310923	P10909/P63000/P68871/P78540/Q92945	CLU/RAC1/HBB/ARG2/KHSRP	DN/UP/UP/UP/UP
GOBP	GO:0043491	protein kinase B signaling	10/372	412/29245	0.0392348	0.340989	0.310923	P07996/P13500/P28300/P36897/P63244/P67775/Q05397/Q12866/Q8N0V5/Q969H8	THBS1/CCL2/LOX/TGFBR1/RACK1/PPP2CA/PTK2/MERTK/GCNT2/MYDGF	DN/DN/DN/DN/UP/UP/UP/UP/DN/DN
GOBP	GO:0001881	receptor recycling	3/372	59/29245	0.0393373	0.340989	0.310923	P07355/P37840/Q96CV9	ANXA2/SNCA/OPTN	DN/DN/DN
GOBP	GO:0002063	chondrocyte development	3/372	59/29245	0.0393373	0.340989	0.310923	Q16394/Q16610/Q8IWU5	EXT1/ECM1/SULF2	DN/DN/DN
GOBP	GO:0070920	regulation of production of small RNA involved in gene silencing by RNA	3/372	59/29245	0.0393373	0.340989	0.310923	P05231/P36507/Q02750	IL6/MAP2K2/MAP2K1	DN/DN/DN
GOBP	GO:1903798	regulation of production of miRNAs involved in gene silencing by miRNA	3/372	59/29245	0.0393373	0.340989	0.310923	P05231/P36507/Q02750	IL6/MAP2K2/MAP2K1	DN/DN/DN
GOBP	GO:0007160	cell-matrix adhesion	11/372	471/29245	0.0398946	0.340989	0.310923	P02679/P04004/P05121/P07996/P29320/P31431/P60903/P63000/Q05397/Q08345/Q15942	FGG/VTN/SERPINE1/THBS1/EPHA3/SDC4/S100A10/RAC1/PTK2/DDR1/ZYX	DN/DN/DN/DN/DN/DN/DN/UP/UP/DN/DN
GOBP	GO:0002679	respiratory burst involved in defense response	2/372	25/29245	0.0399318	0.340989	0.310923	P28799/P39019	GRN/RPS19	DN/UP
GOBP	GO:0042451	purine nucleoside biosynthetic process	2/372	25/29245	0.0399318	0.340989	0.310923	P00492/P07741	HPRT1/APRT	UP/UP
GOBP	GO:0042455	ribonucleoside biosynthetic process	2/372	25/29245	0.0399318	0.340989	0.310923	P00492/P07741	HPRT1/APRT	UP/UP
GOBP	GO:0044247	cellular polysaccharide catabolic process	2/372	25/29245	0.0399318	0.340989	0.310923	P06737/P62136	PYGL/PPP1CA	DN/UP
GOBP	GO:0044794	positive regulation by host of viral process	2/372	25/29245	0.0399318	0.340989	0.310923	P11142/P23284	HSPA8/PPIB	UP/DN
GOBP	GO:0046129	purine ribonucleoside biosynthetic process	2/372	25/29245	0.0399318	0.340989	0.310923	P00492/P07741	HPRT1/APRT	UP/UP
GOBP	GO:0061620	glycolytic process through glucose-6-phosphate	2/372	25/29245	0.0399318	0.340989	0.310923	P09104/Q01167	ENO2/FOXK2	UP/UP
GOBP	GO:0070493	thrombin-activated receptor signaling pathway	2/372	25/29245	0.0399318	0.340989	0.310923	P16949/P37840	STMN1/SNCA	UP/DN
GOBP	GO:0090557	establishment of endothelial intestinal barrier	2/372	25/29245	0.0399318	0.340989	0.310923	Q07157/Q9UDY2	TJP1/TJP2	DN/UP
GOBP	GO:2001269	positive regulation of cysteine-type endopeptidase activity involved in apoptotic signaling pathway	2/372	25/29245	0.0399318	0.340989	0.310923	P06396/P25445	GSN/FAS	DN/DN
GOBP	GO:0009205	purine ribonucleoside triphosphate metabolic process	5/372	147/29245	0.0401883	0.341728	0.311597	P15531/P30049/P38606/P62826/Q9BY32	NME1/ATP5F1D/ATP6V1A/RAN/ITPA	UP/UP/UP/UP/UP
GOBP	GO:2001057	reactive nitrogen species metabolic process	5/372	147/29245	0.0401883	0.341728	0.311597	P10909/P63000/P68871/P78540/Q92945	CLU/RAC1/HBB/ARG2/KHSRP	DN/UP/UP/UP/UP
GOBP	GO:0007094	mitotic spindle assembly checkpoint signaling	3/372	60/29245	0.04103	0.343797	0.313484	P49454/Q5JVF3/Q969U7	CENPF/PCID2/PSMG2	DN/UP/UP
GOBP	GO:0019362	pyridine nucleotide metabolic process	3/372	60/29245	0.04103	0.343797	0.313484	P40261/Q8IW45/Q8IXQ6	NNMT/NAXD/PARP9	DN/UP/DN
GOBP	GO:0043552	positive regulation of phosphatidylinositol 3-kinase activity	3/372	60/29245	0.04103	0.343797	0.313484	P09619/P17948/Q05397	PDGFRB/FLT1/PTK2	UP/DN/UP
GOBP	GO:0046496	nicotinamide nucleotide metabolic process	3/372	60/29245	0.04103	0.343797	0.313484	P40261/Q8IW45/Q8IXQ6	NNMT/NAXD/PARP9	DN/UP/DN
GOBP	GO:0071173	spindle assembly checkpoint signaling	3/372	60/29245	0.04103	0.343797	0.313484	P49454/Q5JVF3/Q969U7	CENPF/PCID2/PSMG2	DN/UP/UP
GOBP	GO:0071174	mitotic spindle checkpoint signaling	3/372	60/29245	0.04103	0.343797	0.313484	P49454/Q5JVF3/Q969U7	CENPF/PCID2/PSMG2	DN/UP/UP
GOBP	GO:0090330	regulation of platelet aggregation	3/372	60/29245	0.04103	0.343797	0.313484	P02679/P05231/P40189	FGG/IL6/IL6ST	DN/DN/DN
GOBP	GO:0042742	defense response to bacterium	10/372	416/29245	0.0414273	0.346404	0.315861	P00734/P05121/P05231/P28799/P39019/P62888/P78540/Q04721/Q96CV9/Q96QA5	F2/SERPINE1/IL6/GRN/RPS19/RPL30/ARG2/NOTCH2/OPTN/GSDMA	DN/DN/DN/DN/UP/UP/UP/DN/DN/DN
GOBP	GO:0008637	apoptotic mitochondrial changes	6/372	198/29245	0.0416286	0.346501	0.315949	P02545/P10809/P10909/P31947/P48507/P62714	LMNA/HSPD1/CLU/SFN/GCLM/PPP2CB	DN/UP/DN/UP/DN/UP
GOBP	GO:0009165	nucleotide biosynthetic process	11/372	475/29245	0.0419564	0.346501	0.315949	P00492/P07741/P15531/P24752/P30049/P37840/P38606/P40261/Q06203/Q8IW45/Q8IXQ6	HPRT1/APRT/NME1/ACAT1/ATP5F1D/SNCA/ATP6V1A/NNMT/PPAT/NAXD/PARP9	UP/UP/UP/UP/UP/DN/UP/DN/UP/UP/DN
GOBP	GO:0042509	regulation of tyrosine phosphorylation of STAT protein	5/372	149/29245	0.0421834	0.346501	0.315949	P05231/P40189/P67775/Q8IXQ6/Q9UIV1	IL6/IL6ST/PPP2CA/PARP9/CNOT7	DN/DN/UP/DN/UP
GOBP	GO:0048010	vascular endothelial growth factor receptor signaling pathway	4/372	103/29245	0.0427243	0.346501	0.315949	P04004/P17948/P49137/Q05397	VTN/FLT1/MAPKAPK2/PTK2	DN/DN/DN/UP
GOBP	GO:0061900	glial cell activation	4/372	103/29245	0.0427243	0.346501	0.315949	P05231/P10909/P28799/P37840	IL6/CLU/GRN/SNCA	DN/DN/DN/DN
GOBP	GO:0030201	heparan sulfate proteoglycan metabolic process	3/372	61/29245	0.042759	0.346501	0.315949	Q16394/Q8IWU5/Q93063	EXT1/SULF2/EXT2	DN/DN/DN
GOBP	GO:0031577	spindle checkpoint signaling	3/372	61/29245	0.042759	0.346501	0.315949	P49454/Q5JVF3/Q969U7	CENPF/PCID2/PSMG2	DN/UP/UP
GOBP	GO:0051894	positive regulation of focal adhesion assembly	3/372	61/29245	0.042759	0.346501	0.315949	P31431/P60903/P63000	SDC4/S100A10/RAC1	DN/DN/UP
GOBP	GO:0090022	regulation of neutrophil chemotaxis	3/372	61/29245	0.042759	0.346501	0.315949	P10145/P27487/P63000	CXCL8/DPP4/RAC1	DN/DN/UP
GOBP	GO:0001765	membrane raft assembly	2/372	26/29245	0.0429034	0.346501	0.315949	P07355/P60903	ANXA2/S100A10	DN/DN
GOBP	GO:0010988	regulation of low-density lipoprotein particle clearance	2/372	26/29245	0.0429034	0.346501	0.315949	P07355/Q92945	ANXA2/KHSRP	DN/UP
GOBP	GO:0019081	viral translation	2/372	26/29245	0.0429034	0.346501	0.315949	O75534/Q9ULC4	CSDE1/MCTS1	DN/UP
GOBP	GO:0030202	heparin metabolic process	2/372	26/29245	0.0429034	0.346501	0.315949	Q16394/Q93063	EXT1/EXT2	DN/DN
GOBP	GO:0051340	regulation of ligase activity	2/372	26/29245	0.0429034	0.346501	0.315949	P48507/Q13155	GCLM/AIMP2	DN/UP
GOBP	GO:0060413	atrial septum morphogenesis	2/372	26/29245	0.0429034	0.346501	0.315949	O00622/Q04721	CYR61/NOTCH2	DN/DN
GOBP	GO:0061615	glycolytic process through fructose-6-phosphate	2/372	26/29245	0.0429034	0.346501	0.315949	P09104/Q01167	ENO2/FOXK2	UP/UP
GOBP	GO:1905603	regulation of blood-brain barrier permeability	2/372	26/29245	0.0429034	0.346501	0.315949	Q07157/Q9UDY2	TJP1/TJP2	DN/UP
GOBP	GO:0009063	cellular amino acid catabolic process	6/372	200/29245	0.0433508	0.348714	0.317967	P00505/P24752/P26440/P78540/Q16773/Q93099	GOT2/ACAT1/IVD/ARG2/KYAT1/HGD	UP/UP/UP/UP/UP/DN
GOBP	GO:1905477	positive regulation of protein localization to membrane	6/372	200/29245	0.0433508	0.348714	0.317967	P09327/P29320/P63244/Q13501/Q8NFZ4/Q9HD47	VIL1/EPHA3/RACK1/SQSTM1/NLGN2/RANGRF	DN/DN/UP/DN/UP/UP
GOBP	GO:1901293	nucleoside phosphate biosynthetic process	11/372	478/29245	0.0435503	0.349619	0.318792	P00492/P07741/P15531/P24752/P30049/P37840/P38606/P40261/Q06203/Q8IW45/Q8IXQ6	HPRT1/APRT/NME1/ACAT1/ATP5F1D/SNCA/ATP6V1A/NNMT/PPAT/NAXD/PARP9	UP/UP/UP/UP/UP/DN/UP/DN/UP/UP/DN
GOBP	GO:0046390	ribose phosphate biosynthetic process	9/372	363/29245	0.0437997	0.350921	0.319979	P00492/P06737/P07741/P15531/P24752/P30049/P37840/P38606/Q06203	HPRT1/PYGL/APRT/NME1/ACAT1/ATP5F1D/SNCA/ATP6V1A/PPAT	UP/DN/UP/UP/UP/UP/DN/UP/UP
GOBP	GO:0051028	mRNA transport	6/372	201/29245	0.0442285	0.35302	0.321894	P78406/P84103/Q14493/Q5JVF3/Q92945/Q9NPA8	RAE1/SRSF3/SLBP/PCID2/KHSRP/ENY2	UP/UP/UP/UP/UP/UP
GOBP	GO:0002532	production of molecular mediator involved in inflammatory response	5/372	151/29245	0.0442373	0.35302	0.321894	P00734/P05121/P05231/P28799/P39019	F2/SERPINE1/IL6/GRN/RPS19	DN/DN/DN/DN/UP
GOBP	GO:0017038	protein import	9/372	364/29245	0.0444314	0.353206	0.322063	P02545/P10809/P10909/P11142/P62826/P62829/Q13501/Q53FT3/Q9HD47	LMNA/HSPD1/CLU/HSPA8/RAN/RPL23/SQSTM1/HIKESHI/RANGRF	DN/UP/DN/UP/UP/UP/DN/UP/UP
GOBP	GO:0099174	regulation of presynapse organization	3/372	62/29245	0.044524	0.353206	0.322063	P23435/P37840/Q8NFZ4	CBLN1/SNCA/NLGN2	UP/DN/UP
GOBP	GO:1905606	regulation of presynapse assembly	3/372	62/29245	0.044524	0.353206	0.322063	P23435/P37840/Q8NFZ4	CBLN1/SNCA/NLGN2	UP/DN/UP
GOBP	GO:0035195	miRNA-mediated gene silencing	5/372	152/29245	0.0452863	0.355086	0.323777	P05231/P36507/P62826/Q02750/Q9UIV1	IL6/MAP2K2/RAN/MAP2K1/CNOT7	DN/DN/UP/DN/UP
GOBP	GO:0060761	negative regulation of response to cytokine stimulus	5/372	152/29245	0.0452863	0.355086	0.323777	P05231/P62714/Q16610/Q9UIV1/Q9Y3Z3	IL6/PPP2CB/ECM1/CNOT7/SAMHD1	DN/UP/DN/UP/UP
GOBP	GO:0010718	positive regulation of epithelial to mesenchymal transition	4/372	105/29245	0.0453083	0.355086	0.323777	P05231/P36897/Q8N0V5/Q9Y4K0	IL6/TGFBR1/GCNT2/LOXL2	DN/DN/DN/DN
GOBP	GO:0000291	nuclear-transcribed mRNA catabolic process, exonucleolytic	2/372	27/29245	0.0459548	0.355086	0.323777	Q9NQT4/Q9UIV1	EXOSC5/CNOT7	UP/UP
GOBP	GO:0001921	positive regulation of receptor recycling	2/372	27/29245	0.0459548	0.355086	0.323777	P07355/P37840	ANXA2/SNCA	DN/DN
GOBP	GO:0036295	cellular response to increased oxygen levels	2/372	27/29245	0.0459548	0.355086	0.323777	P25445/P38606	FAS/ATP6V1A	DN/UP
GOBP	GO:0040037	negative regulation of fibroblast growth factor receptor signaling pathway	2/372	27/29245	0.0459548	0.355086	0.323777	P07996/Q8IWU5	THBS1/SULF2	DN/DN
GOBP	GO:0042159	lipoprotein catabolic process	2/372	27/29245	0.0459548	0.355086	0.323777	P04114/Q9NUJ1	APOB/ABHD10	DN/UP
GOBP	GO:0043101	purine-containing compound salvage	2/372	27/29245	0.0459548	0.355086	0.323777	P00492/P07741	HPRT1/APRT	UP/UP
GOBP	GO:0051315	attachment of mitotic spindle microtubules to kinetochore	2/372	27/29245	0.0459548	0.355086	0.323777	Q96DB5/Q9H081	RMDN1/MIS12	UP/DN
GOBP	GO:0051382	kinetochore assembly	2/372	27/29245	0.0459548	0.355086	0.323777	P49454/Q9H081	CENPF/MIS12	DN/DN
GOBP	GO:0090594	inflammatory response to wounding	2/372	27/29245	0.0459548	0.355086	0.323777	P01033/P28799	TIMP1/GRN	DN/DN
GOBP	GO:2000674	regulation of type B pancreatic cell apoptotic process	2/372	27/29245	0.0459548	0.355086	0.323777	P05231/P20810	IL6/CAST	DN/DN
GOBP	GO:0098813	nuclear chromosome segregation	11/372	483/29245	0.0462986	0.355086	0.323777	O00762/O15457/O95239/P49454/P62826/Q5JVF3/Q969U7/Q96DB5/Q9GZZ1/Q9H081/Q9UJX2	UBE2C/MSH4/KIF4A/CENPF/RAN/PCID2/PSMG2/RMDN1/NAA50/MIS12/CDC23	UP/UP/DN/DN/UP/UP/UP/UP/UP/DN/DN
GOBP	GO:0010574	regulation of vascular endothelial growth factor production	3/372	63/29245	0.0463247	0.355086	0.323777	P05231/P40189/Q8IWU5	IL6/IL6ST/SULF2	DN/DN/DN
GOBP	GO:0035025	positive regulation of Rho protein signal transduction	3/372	63/29245	0.0463247	0.355086	0.323777	P09619/P63000/Q12802	PDGFRB/RAC1/AKAP13	UP/UP/UP
GOBP	GO:0045841	negative regulation of mitotic metaphase/anaphase transition	3/372	63/29245	0.0463247	0.355086	0.323777	P49454/Q5JVF3/Q969U7	CENPF/PCID2/PSMG2	DN/UP/UP
GOBP	GO:0014909	smooth muscle cell migration	5/372	153/29245	0.0463501	0.355086	0.323777	P04004/P05121/P09619/P27695/Q08345	VTN/SERPINE1/PDGFRB/APEX1/DDR1	DN/DN/UP/UP/DN
GOBP	GO:0043277	apoptotic cell clearance	4/372	106/29245	0.0466325	0.355219	0.323899	P07996/P13500/P63000/Q12866	THBS1/CCL2/RAC1/MERTK	DN/DN/UP/UP
GOBP	GO:0045428	regulation of nitric oxide biosynthetic process	4/372	106/29245	0.0466325	0.355219	0.323899	P10909/P63000/P68871/Q92945	CLU/RAC1/HBB/KHSRP	DN/UP/UP/UP
GOBP	GO:0085029	extracellular matrix assembly	4/372	106/29245	0.0466325	0.355219	0.323899	O00391/P28300/P35749/Q96AY3	QSOX1/LOX/MYH11/FKBP10	DN/DN/UP/UP
GOBP	GO:0051701	biological process involved in interaction with host	9/372	368/29245	0.0470192	0.357488	0.325968	P06396/P07858/P08865/P09382/P10145/P13591/P15144/P61073/Q15223	GSN/CTSB/RPSA/LGALS1/CXCL8/NCAM1/ANPEP/CXCR4/NECTIN1	DN/DN/UP/DN/DN/UP/DN/UP/UP
GOBP	GO:1903050	regulation of proteolysis involved in cellular protein catabolic process	10/372	426/29245	0.0472719	0.358731	0.327101	P10909/P43686/P46777/P54578/P62829/P63244/P68400/Q05397/Q9H2J4/Q9NV35	CLU/PSMC4/RPL5/USP14/RPL23/RACK1/CSNK2A1/PTK2/PDCL3/NUDT15	DN/UP/UP/UP/UP/UP/UP/UP/UP/UP
GOBP	GO:2001236	regulation of extrinsic apoptotic signaling pathway	8/372	313/29245	0.0479588	0.36272	0.330738	O95999/P02545/P02679/P05121/P07996/P36897/P48507/P62136	BCL10/LMNA/FGG/SERPINE1/THBS1/TGFBR1/GCLM/PPP1CA	UP/DN/DN/DN/DN/DN/DN/UP
GOBP	GO:0010812	negative regulation of cell-substrate adhesion	4/372	107/29245	0.0479779	0.36272	0.330738	P05121/P07996/P32455/Q8N0V5	SERPINE1/THBS1/GBP1/GCNT2	DN/DN/DN/DN
GOBP	GO:1902624	positive regulation of neutrophil migration	3/372	64/29245	0.048161	0.363421	0.331377	P10145/P14209/P63000	CXCL8/CD99/RAC1	DN/DN/UP
GOBP	GO:0034116	positive regulation of heterotypic cell-cell adhesion	2/372	28/29245	0.0490834	0.367623	0.335208	P02679/Q8N0V5	FGG/GCNT2	DN/DN
GOBP	GO:0048251	elastic fiber assembly	2/372	28/29245	0.0490834	0.367623	0.335208	P28300/P35749	LOX/MYH11	DN/UP
GOBP	GO:0055015	ventricular cardiac muscle cell development	2/372	28/29245	0.0490834	0.367623	0.335208	P02545/Q14192	LMNA/FHL2	DN/DN
GOBP	GO:0097050	type B pancreatic cell apoptotic process	2/372	28/29245	0.0490834	0.367623	0.335208	P05231/P20810	IL6/CAST	DN/DN
GOBP	GO:0046824	positive regulation of nucleocytoplasmic transport	4/372	108/29245	0.0493448	0.368893	0.336367	P31947/P35813/P62826/Q07666	SFN/PPM1A/RAN/KHDRBS1	UP/UP/UP/UP
GOCC	GO:0022626	cytosolic ribosome	38/383	158/30568	1.12993e-37	5.60447e-35	4.73383e-35	P08865/P18077/P18621/P32969/P35268/P39019/P40429/P42766/P46776/P46777/P46778/P46779/P46781/P46782/P46783/P49207/P50914/P60866/P61254/P61313/P61353/P62241/P62249/P62266/P62269/P62277/P62280/P62750/P62829/P62847/P62851/P62854/P62888/P62910/P62917/P83731/P84098/Q07020	RPSA/RPL35A/RPL17/RPL9/RPL22/RPS19/RPL13A/RPL35/RPL27A/RPL5/RPL21/RPL28/RPS9/RPS5/RPS10/RPL34/RPL14/RPS20/RPL26/RPL15/RPL27/RPS8/RPS16/RPS23/RPS18/RPS13/RPS11/RPL23A/RPL23/RPS24/RPS25/RPS26/RPL30/RPL32/RPL8/RPL24/RPL19/RPL18	UP/UP/UP/UP/UP/UP/UP/UP/UP/UP/UP/UP/UP/UP/UP/UP/UP/UP/UP/UP/UP/UP/UP/UP/UP/UP/UP/UP/UP/UP/UP/UP/UP/UP/UP/UP/UP/UP
GOCC	GO:0044391	ribosomal subunit	39/383	276/30568	3.02772e-29	7.50874e-27	6.34227e-27	P08865/P18077/P18621/P32969/P35268/P39019/P40429/P42766/P46776/P46777/P46778/P46779/P46781/P46782/P46783/P49207/P50914/P60866/P61254/P61313/P61353/P62241/P62249/P62266/P62269/P62277/P62280/P62750/P62829/P62847/P62851/P62854/P62888/P62910/P62917/P63244/P83731/P84098/Q07020	RPSA/RPL35A/RPL17/RPL9/RPL22/RPS19/RPL13A/RPL35/RPL27A/RPL5/RPL21/RPL28/RPS9/RPS5/RPS10/RPL34/RPL14/RPS20/RPL26/RPL15/RPL27/RPS8/RPS16/RPS23/RPS18/RPS13/RPS11/RPL23A/RPL23/RPS24/RPS25/RPS26/RPL30/RPL32/RPL8/RACK1/RPL24/RPL19/RPL18	UP/UP/UP/UP/UP/UP/UP/UP/UP/UP/UP/UP/UP/UP/UP/UP/UP/UP/UP/UP/UP/UP/UP/UP/UP/UP/UP/UP/UP/UP/UP/UP/UP/UP/UP/UP/UP/UP/UP
GOCC	GO:0005840	ribosome	40/383	324/30568	1.1664e-27	1.92845e-25	1.62887e-25	P08865/P18077/P18621/P27695/P32969/P35268/P39019/P40429/P42766/P46776/P46777/P46778/P46779/P46781/P46782/P46783/P49207/P50914/P60866/P61254/P61313/P61353/P62241/P62249/P62266/P62269/P62277/P62280/P62750/P62829/P62847/P62851/P62854/P62888/P62910/P62917/P63244/P83731/P84098/Q07020	RPSA/RPL35A/RPL17/APEX1/RPL9/RPL22/RPS19/RPL13A/RPL35/RPL27A/RPL5/RPL21/RPL28/RPS9/RPS5/RPS10/RPL34/RPL14/RPS20/RPL26/RPL15/RPL27/RPS8/RPS16/RPS23/RPS18/RPS13/RPS11/RPL23A/RPL23/RPS24/RPS25/RPS26/RPL30/RPL32/RPL8/RACK1/RPL24/RPL19/RPL18	UP/UP/UP/UP/UP/UP/UP/UP/UP/UP/UP/UP/UP/UP/UP/UP/UP/UP/UP/UP/UP/UP/UP/UP/UP/UP/UP/UP/UP/UP/UP/UP/UP/UP/UP/UP/UP/UP/UP/UP
GOCC	GO:0022625	cytosolic large ribosomal subunit	23/383	94/30568	2.02851e-23	2.51536e-21	2.1246e-21	P18077/P18621/P32969/P35268/P40429/P42766/P46776/P46777/P46778/P46779/P49207/P50914/P61254/P61313/P61353/P62750/P62829/P62888/P62910/P62917/P83731/P84098/Q07020	RPL35A/RPL17/RPL9/RPL22/RPL13A/RPL35/RPL27A/RPL5/RPL21/RPL28/RPL34/RPL14/RPL26/RPL15/RPL27/RPL23A/RPL23/RPL30/RPL32/RPL8/RPL24/RPL19/RPL18	UP/UP/UP/UP/UP/UP/UP/UP/UP/UP/UP/UP/UP/UP/UP/UP/UP/UP/UP/UP/UP/UP/UP
GOCC	GO:0015934	large ribosomal subunit	23/383	173/30568	4.17592e-17	4.14252e-15	3.49898e-15	P18077/P18621/P32969/P35268/P40429/P42766/P46776/P46777/P46778/P46779/P49207/P50914/P61254/P61313/P61353/P62750/P62829/P62888/P62910/P62917/P83731/P84098/Q07020	RPL35A/RPL17/RPL9/RPL22/RPL13A/RPL35/RPL27A/RPL5/RPL21/RPL28/RPL34/RPL14/RPL26/RPL15/RPL27/RPL23A/RPL23/RPL30/RPL32/RPL8/RPL24/RPL19/RPL18	UP/UP/UP/UP/UP/UP/UP/UP/UP/UP/UP/UP/UP/UP/UP/UP/UP/UP/UP/UP/UP/UP/UP
GOCC	GO:0022627	cytosolic small ribosomal subunit	15/383	65/30568	2.63103e-15	2.17499e-13	1.83711e-13	P08865/P39019/P46781/P46782/P46783/P60866/P62241/P62249/P62266/P62269/P62277/P62280/P62847/P62851/P62854	RPSA/RPS19/RPS9/RPS5/RPS10/RPS20/RPS8/RPS16/RPS23/RPS18/RPS13/RPS11/RPS24/RPS25/RPS26	UP/UP/UP/UP/UP/UP/UP/UP/UP/UP/UP/UP/UP/UP/UP
GOCC	GO:0015935	small ribosomal subunit	16/383	109/30568	5.58875e-13	3.96003e-11	3.34485e-11	P08865/P39019/P46781/P46782/P46783/P60866/P62241/P62249/P62266/P62269/P62277/P62280/P62847/P62851/P62854/P63244	RPSA/RPS19/RPS9/RPS5/RPS10/RPS20/RPS8/RPS16/RPS23/RPS18/RPS13/RPS11/RPS24/RPS25/RPS26/RACK1	UP/UP/UP/UP/UP/UP/UP/UP/UP/UP/UP/UP/UP/UP/UP/UP
GOCC	GO:0005775	vacuolar lumen	21/383	351/30568	4.60713e-09	2.85642e-07	2.41268e-07	O14773/P04066/P04114/P07355/P07437/P07478/P07602/P07686/P07858/P08236/P09619/P10619/P11142/P15586/P20933/P28799/P31431/P61916/P68371/P78371/Q9Y5R8	TPP1/FUCA1/APOB/ANXA2/TUBB/PRSS2/PSAP/HEXB/CTSB/GUSB/PDGFRB/CTSA/HSPA8/GNS/AGA/GRN/SDC4/NPC2/TUBB4B/CCT2/TRAPPC1	DN/DN/DN/DN/UP/DN/DN/DN/DN/DN/UP/DN/UP/DN/DN/DN/DN/DN/UP/UP/UP
GOCC	GO:0035578	azurophil granule lumen	14/383	177/30568	5.87586e-08	3.23825e-06	2.7352e-06	P04066/P07355/P07437/P07478/P07686/P08236/P10619/P15586/P20933/P28799/P61916/P68371/P78371/Q9Y5R8	FUCA1/ANXA2/TUBB/PRSS2/HEXB/GUSB/CTSA/GNS/AGA/GRN/NPC2/TUBB4B/CCT2/TRAPPC1	DN/DN/UP/DN/DN/DN/DN/DN/DN/DN/DN/UP/UP/UP
GOCC	GO:0005766	primary lysosome	17/383	291/30568	1.93226e-07	8.71272e-06	7.35921e-06	P04066/P07355/P07437/P07478/P07602/P07686/P08236/P10619/P15291/P15586/P20933/P28799/P61916/P68371/P78371/Q9H3Z4/Q9Y5R8	FUCA1/ANXA2/TUBB/PRSS2/PSAP/HEXB/GUSB/CTSA/B4GALT1/GNS/AGA/GRN/NPC2/TUBB4B/CCT2/DNAJC5/TRAPPC1	DN/DN/UP/DN/DN/DN/DN/DN/DN/DN/DN/DN/DN/UP/UP/UP/UP
GOCC	GO:0042582	azurophil granule	17/383	291/30568	1.93226e-07	8.71272e-06	7.35921e-06	P04066/P07355/P07437/P07478/P07602/P07686/P08236/P10619/P15291/P15586/P20933/P28799/P61916/P68371/P78371/Q9H3Z4/Q9Y5R8	FUCA1/ANXA2/TUBB/PRSS2/PSAP/HEXB/GUSB/CTSA/B4GALT1/GNS/AGA/GRN/NPC2/TUBB4B/CCT2/DNAJC5/TRAPPC1	DN/DN/UP/DN/DN/DN/DN/DN/DN/DN/DN/DN/DN/UP/UP/UP/UP
GOCC	GO:0042788	polysomal ribosome	8/383	53/30568	3.05969e-07	1.26467e-05	1.06821e-05	P62266/P62854/P62888/P62910/P62917/P83731/P84098/Q07020	RPS23/RPS26/RPL30/RPL32/RPL8/RPL24/RPL19/RPL18	UP/UP/UP/UP/UP/UP/UP/UP
GOCC	GO:0043202	lysosomal lumen	13/383	207/30568	2.40694e-06	9.18341e-05	7.75678e-05	O14773/P04066/P04114/P07602/P07686/P07858/P08236/P09619/P10619/P11142/P15586/P31431/P61916	TPP1/FUCA1/APOB/PSAP/HEXB/CTSB/GUSB/PDGFRB/CTSA/HSPA8/GNS/SDC4/NPC2	DN/DN/DN/DN/DN/DN/DN/UP/DN/UP/DN/DN/DN
GOCC	GO:0120114	Sm-like protein family complex	10/383	128/30568	5.18497e-06	0.000183696	0.000155159	O95777/P54105/P62304/P62312/P62314/P62318/Q4G0J3/Q86UA1/Q9BWJ5/Q9UK45	LSM8/CLNS1A/SNRPE/LSM6/SNRPD1/SNRPD3/LARP7/PRPF39/SF3B5/LSM7	UP/UP/UP/UP/UP/UP/UP/UP/UP/UP
GOCC	GO:0030532	small nuclear ribonucleoprotein complex	9/383	107/30568	8.43285e-06	0.000278846	0.000235528	O95777/P62304/P62312/P62314/P62318/Q4G0J3/Q86UA1/Q9BWJ5/Q9UK45	LSM8/SNRPE/LSM6/SNRPD1/SNRPD3/LARP7/PRPF39/SF3B5/LSM7	UP/UP/UP/UP/UP/UP/UP/UP/UP
GOCC	GO:0034709	methylosome	5/383	24/30568	1.05092e-05	0.000318245	0.000268807	P54105/P62304/P62314/P62318/Q9BQA1	CLNS1A/SNRPE/SNRPD1/SNRPD3/WDR77	UP/UP/UP/UP/UP
GOCC	GO:0016272	prefoldin complex	4/383	12/30568	1.10918e-05	0.000318245	0.000268807	O15212/O60925/Q9NQP4/Q9UHV9	PFDN6/PFDN1/PFDN4/PFDN2	UP/UP/UP/UP
GOCC	GO:0005689	U12-type spliceosomal complex	6/383	41/30568	1.15492e-05	0.000318245	0.000268807	P62304/P62314/P62318/P67809/Q9BWJ5/Q9UK45	SNRPE/SNRPD1/SNRPD3/YBX1/SF3B5/LSM7	UP/UP/UP/UP/UP/UP
GOCC	GO:0072562	blood microparticle	12/383	209/30568	1.45256e-05	0.000379194	0.000320287	P00734/P01008/P02679/P04004/P06396/P08697/P08758/P10909/P11142/P43652/P68871/Q4V328	F2/SERPINC1/FGG/VTN/GSN/SERPINF2/ANXA5/CLU/HSPA8/AFM/HBB/GRIPAP1	DN/DN/DN/DN/DN/DN/DN/DN/UP/DN/UP/UP
GOCC	GO:0101031	chaperone complex	7/383	66/30568	1.89308e-05	0.000469484	0.00039655	P11142/P49368/P53041/P78371/Q15185/Q969U7/Q99832	HSPA8/CCT3/PPP5C/CCT2/PTGES3/PSMG2/CCT7	UP/UP/UP/UP/UP/UP/UP
GOCC	GO:0097525	spliceosomal snRNP complex	8/383	95/30568	2.65671e-05	0.000624455	0.000527447	O95777/P62304/P62312/P62314/P62318/Q86UA1/Q9BWJ5/Q9UK45	LSM8/SNRPE/LSM6/SNRPD1/SNRPD3/PRPF39/SF3B5/LSM7	UP/UP/UP/UP/UP/UP/UP/UP
GOCC	GO:0031093	platelet alpha granule lumen	9/383	124/30568	2.76976e-05	0.000624455	0.000527447	O00391/P00451/P01033/P02679/P05121/P07996/P08697/P10909/Q9Y6I9	QSOX1/F8/TIMP1/FGG/SERPINE1/THBS1/SERPINF2/CLU/TEX264	DN/DN/DN/DN/DN/DN/DN/DN/UP
GOCC	GO:0046540	U4/U6 x U5 tri-snRNP complex	6/383	50/30568	3.71207e-05	0.00076716	0.000647984	O95777/P62304/P62312/P62314/P62318/Q9UK45	LSM8/SNRPE/LSM6/SNRPD1/SNRPD3/LSM7	UP/UP/UP/UP/UP/UP
GOCC	GO:0097526	spliceosomal tri-snRNP complex	6/383	50/30568	3.71207e-05	0.00076716	0.000647984	O95777/P62304/P62312/P62314/P62318/Q9UK45	LSM8/SNRPE/LSM6/SNRPD1/SNRPD3/LSM7	UP/UP/UP/UP/UP/UP
GOCC	GO:0008287	protein serine/threonine phosphatase complex	7/383	78/30568	5.6471e-05	0.00107729	0.000909937	O14974/P36873/P60510/P62136/P62714/P67775/Q16537	PPP1R12A/PPP1CC/PPP4C/PPP1CA/PPP2CB/PPP2CA/PPP2R5E	UP/UP/UP/UP/UP/UP/UP
GOCC	GO:1903293	phosphatase complex	7/383	78/30568	5.6471e-05	0.00107729	0.000909937	O14974/P36873/P60510/P62136/P62714/P67775/Q16537	PPP1R12A/PPP1CC/PPP4C/PPP1CA/PPP2CB/PPP2CA/PPP2R5E	UP/UP/UP/UP/UP/UP/UP
GOCC	GO:0071005	U2-type precatalytic spliceosome	7/383	79/30568	6.13016e-05	0.00112613	0.00095119	O95777/P62304/P62312/P62314/P62318/Q9BWJ5/Q9UK45	LSM8/SNRPE/LSM6/SNRPD1/SNRPD3/SF3B5/LSM7	UP/UP/UP/UP/UP/UP/UP
GOCC	GO:0071011	precatalytic spliceosome	7/383	81/30568	7.19777e-05	0.00127503	0.00107696	O95777/P62304/P62312/P62314/P62318/Q9BWJ5/Q9UK45	LSM8/SNRPE/LSM6/SNRPD1/SNRPD3/SF3B5/LSM7	UP/UP/UP/UP/UP/UP/UP
GOCC	GO:0031091	platelet alpha granule	10/383	176/30568	8.15047e-05	0.00139401	0.00117745	O00391/P00451/P01033/P02679/P05121/P07996/P08697/P10909/P37840/Q9Y6I9	QSOX1/F8/TIMP1/FGG/SERPINE1/THBS1/SERPINF2/CLU/SNCA/TEX264	DN/DN/DN/DN/DN/DN/DN/DN/DN/UP
GOCC	GO:0005844	polysome	8/383	114/30568	9.78996e-05	0.00161861	0.00136716	P62266/P62854/P62888/P62910/P62917/P83731/P84098/Q07020	RPS23/RPS26/RPL30/RPL32/RPL8/RPL24/RPL19/RPL18	UP/UP/UP/UP/UP/UP/UP/UP
GOCC	GO:0005684	U2-type spliceosomal complex	9/383	151/30568	0.000128148	0.00203978	0.0017229	O95777/P41223/P62304/P62312/P62314/P62318/Q86UA1/Q9BWJ5/Q9UK45	LSM8/BUD31/SNRPE/LSM6/SNRPD1/SNRPD3/PRPF39/SF3B5/LSM7	UP/UP/UP/UP/UP/UP/UP/UP/UP
GOCC	GO:0005681	spliceosomal complex	14/383	345/30568	0.000131599	0.00203978	0.0017229	O60506/O95777/P11142/P41223/P54105/P62304/P62312/P62314/P62318/P67809/Q86UA1/Q9BWJ5/Q9NW13/Q9UK45	SYNCRIP/LSM8/HSPA8/BUD31/CLNS1A/SNRPE/LSM6/SNRPD1/SNRPD3/YBX1/PRPF39/SF3B5/RBM28/LSM7	UP/UP/UP/UP/UP/UP/UP/UP/UP/UP/UP/UP/UP/UP
GOCC	GO:0005791	rough endoplasmic reticulum	9/383	153/30568	0.000141601	0.0021283	0.00179767	P49458/P61353/P62266/P62854/Q02809/Q04756/Q07020/Q9HD47/Q9Y5M8	SRP9/RPL27/RPS23/RPS26/PLOD1/HGFAC/RPL18/RANGRF/SRPRB	UP/UP/UP/UP/DN/DN/UP/UP/DN
GOCC	GO:0030867	rough endoplasmic reticulum membrane	5/383	43/30568	0.000195781	0.0028561	0.00241241	P49458/P61353/P62854/Q02809/Q9Y5M8	SRP9/RPL27/RPS26/PLOD1/SRPRB	UP/UP/UP/DN/DN
GOCC	GO:0120115	Lsm2-8 complex	3/383	10/30568	0.000219372	0.00310882	0.00262587	O95777/P62312/Q9UK45	LSM8/LSM6/LSM7	UP/UP/UP
GOCC	GO:0005688	U6 snRNP	3/383	12/30568	0.000394751	0.0052918	0.00446973	O95777/P62312/Q9UK45	LSM8/LSM6/LSM7	UP/UP/UP
GOCC	GO:0070937	CRD-mediated mRNA stability complex	3/383	12/30568	0.000394751	0.0052918	0.00446973	O60506/O75534/P67809	SYNCRIP/CSDE1/YBX1	UP/DN/UP
GOCC	GO:0042470	melanosome	10/383	217/30568	0.000443237	0.00563706	0.00476135	O14773/P07355/P07858/P11142/P23284/P35749/P62826/P63000/Q16563/Q9H3Z4	TPP1/ANXA2/CTSB/HSPA8/PPIB/MYH11/RAN/RAC1/SYPL1/DNAJC5	DN/DN/DN/UP/DN/UP/UP/UP/DN/UP
GOCC	GO:0048770	pigment granule	10/383	217/30568	0.000443237	0.00563706	0.00476135	O14773/P07355/P07858/P11142/P23284/P35749/P62826/P63000/Q16563/Q9H3Z4	TPP1/ANXA2/CTSB/HSPA8/PPIB/MYH11/RAN/RAC1/SYPL1/DNAJC5	DN/DN/DN/UP/DN/UP/UP/UP/DN/UP
GOCC	GO:0072357	PTW/PP1 phosphatase complex	3/383	13/30568	0.000508418	0.00630438	0.00532501	O14974/P36873/P62136	PPP1R12A/PPP1CC/PPP1CA	UP/UP/UP
GOCC	GO:0005686	U2 snRNP	4/383	31/30568	0.000584144	0.00706671	0.00596891	P62304/P62314/P62318/Q9BWJ5	SNRPE/SNRPD1/SNRPD3/SF3B5	UP/UP/UP/UP
GOCC	GO:0005685	U1 snRNP	4/383	33/30568	0.000744842	0.00879623	0.00742976	P62304/P62314/P62318/Q86UA1	SNRPE/SNRPD1/SNRPD3/PRPF39	UP/UP/UP/UP
GOCC	GO:0071204	histone pre-mRNA 3'end processing complex	3/383	15/30568	0.000793928	0.00915787	0.00773521	O60506/P67809/Q14493	SYNCRIP/YBX1/SLBP	UP/UP/UP
GOCC	GO:0005577	fibrinogen complex	3/383	16/30568	0.000968098	0.0106706	0.00901293	P02679/P07996/P08697	FGG/THBS1/SERPINF2	DN/DN/DN
GOCC	GO:0005687	U4 snRNP	3/383	16/30568	0.000968098	0.0106706	0.00901293	P62304/P62314/P62318	SNRPE/SNRPD1/SNRPD3	UP/UP/UP
GOCC	GO:0045120	pronucleus	3/383	19/30568	0.00162912	0.0175662	0.0148373	P20248/P49454/P83916	CCNA2/CENPF/CBX1	UP/DN/UP
GOCC	GO:0031089	platelet dense granule lumen	3/383	22/30568	0.0025181	0.026574	0.0224458	P02749/P05452/Q16610	APOH/CLEC3B/ECM1	DN/DN/DN
GOCC	GO:0005963	magnesium-dependent protein serine/threonine phosphatase complex	4/383	46/30568	0.00261413	0.0270127	0.0228163	P60510/P62714/P67775/Q16537	PPP4C/PPP2CB/PPP2CA/PPP2R5E	UP/UP/UP/UP
GOCC	GO:0005832	chaperonin-containing T-complex	3/383	23/30568	0.00286913	0.0290426	0.0245309	P49368/P78371/Q99832	CCT3/CCT2/CCT7	UP/UP/UP
GOCC	GO:0071007	U2-type catalytic step 2 spliceosome	4/383	48/30568	0.00305659	0.0303214	0.025611	P41223/P62304/P62314/P62318	BUD31/SNRPE/SNRPD1/SNRPD3	UP/UP/UP/UP
GOCC	GO:0000159	protein phosphatase type 2A complex	3/383	26/30568	0.00409692	0.0398446	0.0336548	P62714/P67775/Q16537	PPP2CB/PPP2CA/PPP2R5E	UP/UP/UP
GOCC	GO:1904813	ficolin-1-rich granule lumen	9/383	248/30568	0.0042809	0.0408332	0.0344899	P06396/P06737/P07858/P08236/P11142/P15586/P37108/P68402/P68871	GSN/PYGL/CTSB/GUSB/HSPA8/GNS/SRP14/PAFAH1B2/HBB	DN/DN/DN/DN/UP/DN/UP/UP/UP
GOCC	GO:0005682	U5 snRNP	3/383	27/30568	0.00456667	0.0419457	0.0354295	P62304/P62314/P62318	SNRPE/SNRPD1/SNRPD3	UP/UP/UP
GOCC	GO:1904090	peptidase inhibitor complex	3/383	27/30568	0.00456667	0.0419457	0.0354295	P04004/P05121/P07858	VTN/SERPINE1/CTSB	DN/DN/DN
GOCC	GO:0034719	SMN-Sm protein complex	3/383	29/30568	0.00560053	0.0505066	0.0426605	P62304/P62314/P62318	SNRPE/SNRPD1/SNRPD3	UP/UP/UP
GOCC	GO:0005683	U7 snRNP	2/383	11/30568	0.00799141	0.0689276	0.0582198	P62304/P62318	SNRPE/SNRPD3	UP/UP
GOCC	GO:0005896	interleukin-6 receptor complex	2/383	11/30568	0.00799141	0.0689276	0.0582198	P05231/P40189	IL6/IL6ST	DN/DN
GOCC	GO:0030132	clathrin coat of coated pit	3/383	33/30568	0.00806008	0.0689276	0.0582198	P09497/P53680/Q96CW1	CLTB/AP2S1/AP2M1	DN/DN/DN
GOCC	GO:0005697	telomerase holoenzyme complex	3/383	34/30568	0.0087592	0.0736367	0.0621973	P62304/P62318/Q15185	SNRPE/SNRPD3/PTGES3	UP/UP/UP
GOCC	GO:0001939	female pronucleus	2/383	12/30568	0.00951074	0.0773332	0.0653197	P20248/P83916	CCNA2/CBX1	UP/UP
GOCC	GO:0098690	glycinergic synapse	2/383	12/30568	0.00951074	0.0773332	0.0653197	P11142/Q8NFZ4	HSPA8/NLGN2	UP/UP
GOCC	GO:0032154	cleavage furrow	5/383	104/30568	0.0100693	0.0794709	0.0671253	P08134/P11233/P36873/Q96GD0/Q9BTV5	RHOC/RALA/PPP1CC/PDXP/FSD1	DN/UP/UP/UP/UP
GOCC	GO:0005643	nuclear pore	6/383	145/30568	0.0100941	0.0794709	0.0671253	P43487/P62826/P78406/Q5JVF3/Q9NPA8/Q9UIA9	RANBP1/RAN/RAE1/PCID2/ENY2/XPO7	UP/UP/UP/UP/UP/DN
GOCC	GO:0106002	mCRD-mediated mRNA stability complex	2/383	13/30568	0.0111475	0.0863933	0.0729723	O60506/O75534	SYNCRIP/CSDE1	UP/DN
GOCC	GO:0042827	platelet dense granule	3/383	39/30568	0.0127776	0.0941193	0.079498	P02749/P05452/Q16610	APOH/CLEC3B/ECM1	DN/DN/DN
GOCC	GO:0002199	zona pellucida receptor complex	2/383	14/30568	0.0128986	0.0941193	0.079498	P49368/P78371	CCT3/CCT2	UP/UP
GOCC	GO:0030122	AP-2 adaptor complex	2/383	14/30568	0.0128986	0.0941193	0.079498	P53680/Q96CW1	AP2S1/AP2M1	DN/DN
GOCC	GO:0071013	catalytic step 2 spliceosome	6/383	153/30568	0.0129034	0.0941193	0.079498	O60506/P41223/P62304/P62314/P62318/Q9UK45	SYNCRIP/BUD31/SNRPE/SNRPD1/SNRPD3/LSM7	UP/UP/UP/UP/UP/UP
GOCC	GO:0030128	clathrin coat of endocytic vesicle	2/383	15/30568	0.0147609	0.106107	0.0896235	P53680/Q96CW1	AP2S1/AP2M1	DN/DN
GOCC	GO:0000228	nuclear chromosome	10/383	359/30568	0.0158041	0.111983	0.0945871	O15164/O15457/P16104/P49736/P63279/P68400/Q96ST3/Q9BTT0/Q9BVW5/Q9UEE9	TRIM24/MSH4/H2AFX/MCM2/UBE2I/CSNK2A1/SIN3A/ANP32E/TIPIN/CFDP1	UP/UP/UP/UP/UP/UP/UP/UP/UP/UP
GOCC	GO:0016580	Sin3 complex	2/383	16/30568	0.0167313	0.115067	0.097192	P68400/Q96ST3	CSNK2A1/SIN3A	UP/UP
GOCC	GO:0044615	nuclear pore nuclear basket	2/383	16/30568	0.0167313	0.115067	0.097192	Q5JVF3/Q9NPA8	PCID2/ENY2	UP/UP
GOCC	GO:0101002	ficolin-1-rich granule	10/383	363/30568	0.0169353	0.115067	0.097192	P06396/P06737/P07858/P08236/P11142/P15586/P37108/P63000/P68402/P68871	GSN/PYGL/CTSB/GUSB/HSPA8/GNS/SRP14/RAC1/PAFAH1B2/HBB	DN/DN/DN/DN/UP/DN/UP/UP/UP/UP
GOCC	GO:0034364	high-density lipoprotein particle	3/383	44/30568	0.0176894	0.118567	0.100148	P02749/P04114/P10909	APOH/APOB/CLU	DN/DN/DN
GOCC	GO:0000775	chromosome, centromeric region	10/383	370/30568	0.0190576	0.124417	0.105089	O14974/P36873/P49454/P62714/P67775/P83916/Q13185/Q96ST3/Q9H081/Q9UEE9	PPP1R12A/PPP1CC/CENPF/PPP2CB/PPP2CA/CBX1/CBX3/SIN3A/MIS12/CFDP1	UP/UP/DN/UP/UP/UP/UP/UP/DN/UP
GOCC	GO:0090734	site of DNA damage	6/383	167/30568	0.0190639	0.124417	0.105089	P02545/P16104/P83916/Q13185/Q8IXQ6/Q9Y3Z3	LMNA/H2AFX/CBX1/CBX3/PARP9/SAMHD1	DN/UP/UP/UP/DN/UP
GOCC	GO:0030136	clathrin-coated vesicle	10/383	374/30568	0.0203546	0.127467	0.107665	O14641/O43493/P04114/P09497/P11142/P53680/Q8IUQ0/Q96CW1/Q9BXS5/Q9H3Z4	DVL2/TGOLN2/APOB/CLTB/HSPA8/AP2S1/CLVS1/AP2M1/AP1M1/DNAJC5	UP/DN/DN/DN/UP/DN/UP/DN/UP/UP
GOCC	GO:0000781	chromosome, telomeric region	8/383	269/30568	0.0207693	0.127467	0.107665	P16104/P27695/P36873/P49736/P62136/P83916/Q13185/Q15185	H2AFX/APEX1/PPP1CC/MCM2/PPP1CA/CBX1/CBX3/PTGES3	UP/UP/UP/UP/UP/UP/UP/UP
GOCC	GO:0061200	clathrin-sculpted gamma-aminobutyric acid transport vesicle	2/383	18/30568	0.0209846	0.127467	0.107665	P11142/Q9H3Z4	HSPA8/DNAJC5	UP/UP
GOCC	GO:0061202	clathrin-sculpted gamma-aminobutyric acid transport vesicle membrane	2/383	18/30568	0.0209846	0.127467	0.107665	P11142/Q9H3Z4	HSPA8/DNAJC5	UP/UP
GOCC	GO:1990062	RPAP3/R2TP/prefoldin-like complex	2/383	18/30568	0.0209846	0.127467	0.107665	O15212/Q9UHV9	PFDN6/PFDN2	UP/UP
GOCC	GO:0030125	clathrin vesicle coat	3/383	47/30568	0.0210732	0.127467	0.107665	P09497/P53680/Q96CW1	CLTB/AP2S1/AP2M1	DN/DN/DN
GOCC	GO:0030665	clathrin-coated vesicle membrane	7/383	226/30568	0.0243997	0.145811	0.123159	O43493/P04114/P09497/P11142/P53680/Q96CW1/Q9H3Z4	TGOLN2/APOB/CLTB/HSPA8/AP2S1/AP2M1/DNAJC5	DN/DN/DN/UP/DN/DN/UP
GOCC	GO:0000164	protein phosphatase type 1 complex	2/383	21/30568	0.0281027	0.163006	0.137684	P36873/P62136	PPP1CC/PPP1CA	UP/UP
GOCC	GO:0042627	chylomicron	2/383	21/30568	0.0281027	0.163006	0.137684	P02749/P04114	APOH/APOB	DN/DN
GOCC	GO:0045334	clathrin-coated endocytic vesicle	6/383	183/30568	0.0282632	0.163006	0.137684	O14641/O43493/P04114/P09497/P53680/Q96CW1	DVL2/TGOLN2/APOB/CLTB/AP2S1/AP2M1	UP/DN/DN/DN/DN/DN
GOCC	GO:0070822	Sin3-type complex	2/383	22/30568	0.0306612	0.174804	0.147649	P68400/Q96ST3	CSNK2A1/SIN3A	UP/UP
GOCC	GO:0034358	plasma lipoprotein particle	3/383	56/30568	0.0331979	0.181547	0.153344	P02749/P04114/P10909	APOH/APOB/CLU	DN/DN/DN
GOCC	GO:1990777	lipoprotein particle	3/383	56/30568	0.0331979	0.181547	0.153344	P02749/P04114/P10909	APOH/APOB/CLU	DN/DN/DN
GOCC	GO:0060198	clathrin-sculpted vesicle	2/383	23/30568	0.033308	0.181547	0.153344	P11142/Q9H3Z4	HSPA8/DNAJC5	UP/UP
GOCC	GO:0097470	ribbon synapse	2/383	23/30568	0.033308	0.181547	0.153344	P11142/Q8NFZ4	HSPA8/NLGN2	UP/UP
GOCC	GO:0034708	methyltransferase complex	6/383	191/30568	0.0338006	0.182229	0.15392	P54105/P62304/P62314/P62318/Q9BQA1/Q9UJA5	CLNS1A/SNRPE/SNRPD1/SNRPD3/WDR77/TRMT6	UP/UP/UP/UP/UP/UP
GOCC	GO:0032153	cell division site	5/383	144/30568	0.0353382	0.188471	0.159192	P08134/P11233/P36873/Q96GD0/Q9BTV5	RHOC/RALA/PPP1CC/PDXP/FSD1	DN/UP/UP/UP/UP
GOCC	GO:0098554	cytoplasmic side of endoplasmic reticulum membrane	2/383	24/30568	0.0360407	0.189477	0.160042	P61353/P62854	RPL27/RPS26	UP/UP
GOCC	GO:0036019	endolysosome	3/383	58/30568	0.036291	0.189477	0.160042	P07858/P53680/Q96CW1	CTSB/AP2S1/AP2M1	DN/DN/DN
GOCC	GO:0000812	Swr1 complex	2/383	26/30568	0.0417532	0.215725	0.182213	Q9BTT0/Q9UEE9	ANP32E/CFDP1	UP/UP
GOCC	GO:0042583	chromaffin granule	2/383	27/30568	0.0447282	0.228713	0.193183	P10909/Q9H3Z4	CLU/DNAJC5	DN/UP
GOCC	GO:0030496	midbody	9/383	372/30568	0.0460355	0.232996	0.196801	O95239/P07355/P11233/P36873/P49454/P62826/P63244/Q7Z7A1/Q96GD0	KIF4A/ANXA2/RALA/PPP1CC/CENPF/RAN/RACK1/CNTRL/PDXP	DN/DN/UP/UP/DN/UP/UP/DN/UP
GOMF	GO:0003735	structural constituent of ribosome	38/381	239/30031	2.74553e-30	1.74066e-27	1.54616e-27	P08865/P18077/P18621/P32969/P35268/P39019/P40429/P42766/P46776/P46777/P46778/P46779/P46781/P46782/P46783/P49207/P50914/P60866/P61254/P61313/P61353/P62241/P62249/P62266/P62269/P62277/P62280/P62750/P62829/P62847/P62851/P62854/P62888/P62910/P62917/P83731/P84098/Q07020	RPSA/RPL35A/RPL17/RPL9/RPL22/RPS19/RPL13A/RPL35/RPL27A/RPL5/RPL21/RPL28/RPS9/RPS5/RPS10/RPL34/RPL14/RPS20/RPL26/RPL15/RPL27/RPS8/RPS16/RPS23/RPS18/RPS13/RPS11/RPL23A/RPL23/RPS24/RPS25/RPS26/RPL30/RPL32/RPL8/RPL24/RPL19/RPL18	UP/UP/UP/UP/UP/UP/UP/UP/UP/UP/UP/UP/UP/UP/UP/UP/UP/UP/UP/UP/UP/UP/UP/UP/UP/UP/UP/UP/UP/UP/UP/UP/UP/UP/UP/UP/UP/UP
GOMF	GO:0051082	unfolded protein binding	15/381	217/30031	1.37808e-07	4.36852e-05	3.88039e-05	O15212/O60925/P10809/P10909/P11142/P23284/P49368/P68371/P78371/Q13112/Q15185/Q99733/Q99832/Q9NQP4/Q9UHV9	PFDN6/PFDN1/HSPD1/CLU/HSPA8/PPIB/CCT3/TUBB4B/CCT2/CHAF1B/PTGES3/NAP1L4/CCT7/PFDN4/PFDN2	UP/UP/UP/DN/UP/DN/UP/UP/UP/DN/UP/UP/UP/UP/UP
GOMF	GO:0019843	rRNA binding	10/381	104/30031	8.69759e-07	0.000183809	0.00016327	P32969/P46777/P46781/P46782/P62269/P62277/P62280/P62750/P62829/P62917	RPL9/RPL5/RPS9/RPS5/RPS18/RPS13/RPS11/RPL23A/RPL23/RPL8	UP/UP/UP/UP/UP/UP/UP/UP/UP/UP
GOMF	GO:0044183	protein folding chaperone	7/381	86/30031	0.000113821	0.0180406	0.0160248	O60925/P11142/P49368/P78371/Q99832/Q9H2J4/Q9UHV9	PFDN1/HSPA8/CCT3/CCT2/CCT7/PDCL3/PFDN2	UP/UP/UP/UP/UP/UP/UP
GOMF	GO:0004722	protein serine/threonine phosphatase activity	9/381	166/30031	0.000285636	0.0362187	0.0321717	O15355/P35813/P36873/P53041/P60510/P62136/P62714/P67775/Q96GD0	PPM1G/PPM1A/PPP1CC/PPP5C/PPP4C/PPP1CA/PPP2CB/PPP2CA/PDXP	UP/UP/UP/UP/UP/UP/UP/UP/UP
GOMF	GO:1990948	ubiquitin ligase inhibitor activity	3/381	12/30031	0.000409372	0.043257	0.0384235	P46777/P60866/P62829	RPL5/RPS20/RPL23	UP/UP/UP
GOMF	GO:0004866	endopeptidase inhibitor activity	12/381	309/30031	0.0006447	0.052675	0.0467892	P01008/P01033/P04406/P05121/P07355/P08697/P09327/P20810/P37840/P54578/Q9H832/Q9NZV1	SERPINC1/TIMP1/GAPDH/SERPINE1/ANXA2/SERPINF2/VIL1/CAST/SNCA/USP14/UBE2Z/CRIM1	DN/DN/UP/DN/DN/DN/DN/DN/DN/UP/UP/DN
GOMF	GO:0055105	ubiquitin-protein transferase inhibitor activity	3/381	14/30031	0.000664669	0.052675	0.0467892	P46777/P60866/P62829	RPL5/RPS20/RPL23	UP/UP/UP
GOMF	GO:0030414	peptidase inhibitor activity	12/381	321/30031	0.000897488	0.063223	0.0561586	P01008/P01033/P04406/P05121/P07355/P08697/P09327/P20810/P37840/P54578/Q9H832/Q9NZV1	SERPINC1/TIMP1/GAPDH/SERPINE1/ANXA2/SERPINF2/VIL1/CAST/SNCA/USP14/UBE2Z/CRIM1	DN/DN/UP/DN/DN/DN/DN/DN/DN/UP/UP/DN
GOMF	GO:0140104	molecular carrier activity	7/381	125/30031	0.00110929	0.0703288	0.0624704	O14561/P10909/P11142/P62826/P68871/Q53FT3/Q9UIA9	NDUFAB1/CLU/HSPA8/RAN/HBB/HIKESHI/XPO7	UP/DN/UP/UP/UP/UP/DN
GOMF	GO:0061135	endopeptidase regulator activity	12/381	338/30031	0.00139275	0.0802733	0.0713037	P01008/P01033/P04406/P05121/P07355/P08697/P09327/P20810/P37840/P54578/Q9H832/Q9NZV1	SERPINC1/TIMP1/GAPDH/SERPINE1/ANXA2/SERPINF2/VIL1/CAST/SNCA/USP14/UBE2Z/CRIM1	DN/DN/UP/DN/DN/DN/DN/DN/DN/UP/UP/DN
GOMF	GO:0031072	heat shock protein binding	10/381	253/30031	0.0015661	0.0823268	0.0731278	P11142/P32455/P37840/P53041/P68400/Q12907/Q15185/Q53FT3/Q8WXB1/Q96GD0	HSPA8/GBP1/SNCA/PPP5C/CSNK2A1/LMAN2/PTGES3/HIKESHI/METTL21A/PDXP	UP/DN/DN/UP/UP/DN/UP/UP/UP/UP
GOMF	GO:0047429	nucleoside-triphosphate diphosphatase activity	3/381	19/30031	0.00168809	0.0823268	0.0731278	Q9BY32/Q9H773/Q9NV35	ITPA/DCTPP1/NUDT15	UP/UP/UP
GOMF	GO:0017070	U6 snRNA binding	3/381	20/30031	0.00196742	0.0890962	0.0791407	O95777/Q4G0J3/Q9UK45	LSM8/LARP7/LSM7	UP/UP/UP
GOMF	GO:0043236	laminin binding	4/381	43/30031	0.00212982	0.0900202	0.0799615	P07996/P08865/P09382/Q16610	THBS1/RPSA/LGALS1/ECM1	DN/UP/DN/DN
GOMF	GO:0045182	translation regulator activity	10/381	271/30031	0.00258357	0.0916871	0.0814422	O60841/P00374/P35268/P46781/P47813/P49588/P62633/Q05639/Q15056/Q9ULC4	EIF5B/DHFR/RPL22/RPS9/EIF1AX/AARS/CNBP/EEF1A2/EIF4H/MCTS1	DN/UP/UP/UP/UP/UP/UP/UP/UP/UP
GOMF	GO:0061134	peptidase regulator activity	13/381	413/30031	0.00258775	0.0916871	0.0814422	P01008/P01033/P04406/P05121/P07355/P08697/P09327/P20810/P37840/P54578/P63244/Q9H832/Q9NZV1	SERPINC1/TIMP1/GAPDH/SERPINE1/ANXA2/SERPINF2/VIL1/CAST/SNCA/USP14/RACK1/UBE2Z/CRIM1	DN/DN/UP/DN/DN/DN/DN/DN/DN/UP/UP/UP/DN
GOMF	GO:0005078	MAP-kinase scaffold activity	3/381	22/30031	0.00260834	0.0916871	0.0814422	P36507/Q02750/Q12802	MAP2K2/MAP2K1/AKAP13	DN/DN/UP
GOMF	GO:0030246	carbohydrate binding	14/381	466/30031	0.00274772	0.0916871	0.0814422	O95490/P04004/P05452/P06737/P08236/P09382/Q00796/Q02809/Q12907/Q15223/Q92954/Q96EK6/Q9UBG0/Q9Y4K0	ADGRL2/VTN/CLEC3B/PYGL/GUSB/LGALS1/SORD/PLOD1/LMAN2/NECTIN1/PRG4/GNPNAT1/MRC2/LOXL2	DN/DN/DN/DN/DN/DN/UP/DN/DN/UP/DN/UP/DN/DN
GOMF	GO:0008201	heparin binding	11/381	326/30031	0.00320763	0.101682	0.09032	O00622/P00734/P01008/P02749/P04004/P04114/P05452/P07996/P10145/P35268/Q12841	CYR61/F2/SERPINC1/APOH/VTN/APOB/CLEC3B/THBS1/CXCL8/RPL22/FSTL1	DN/DN/DN/DN/DN/DN/DN/DN/DN/UP/DN
GOMF	GO:0050840	extracellular matrix binding	6/381	117/30031	0.00385205	0.112054	0.0995333	O00622/P04004/P07996/P08865/P09382/Q16610	CYR61/VTN/THBS1/RPSA/LGALS1/ECM1	DN/DN/DN/UP/DN/DN
GOMF	GO:0050750	low-density lipoprotein particle receptor binding	4/381	51/30031	0.00398389	0.112054	0.0995333	O43813/P04114/P10909/Q96CW1	LANCL1/APOB/CLU/AP2M1	UP/DN/DN/DN
GOMF	GO:0005518	collagen binding	6/381	119/30031	0.00418515	0.112054	0.0995333	P07858/P07996/P23284/P28300/Q08345/Q9UBG0	CTSB/THBS1/PPIB/LOX/DDR1/MRC2	DN/DN/DN/DN/DN/DN
GOMF	GO:0016641	oxidoreductase activity, acting on the CH-NH2 group of donors, oxygen as acceptor	3/381	26/30031	0.00424179	0.112054	0.0995333	P28300/Q9NVS9/Q9Y4K0	LOX/PNPO/LOXL2	DN/UP/DN
GOMF	GO:0048027	mRNA 5'-UTR binding	4/381	54/30031	0.00489424	0.120029	0.106617	O60506/P46777/P61254/P62277	SYNCRIP/RPL5/RPL26/RPS13	UP/UP/UP/UP
GOMF	GO:0004713	protein tyrosine kinase activity	10/381	297/30031	0.00492232	0.120029	0.106617	P09619/P17948/P29320/P36507/P51813/Q02750/Q05397/Q08345/Q12866/Q9NZV1	PDGFRB/FLT1/EPHA3/MAP2K2/BMX/MAP2K1/PTK2/DDR1/MERTK/CRIM1	UP/DN/DN/DN/UP/DN/UP/DN/UP/DN
GOMF	GO:0005539	glycosaminoglycan binding	13/381	452/30031	0.0054943	0.12793	0.113635	O00622/P00734/P01008/P02749/P04004/P04114/P05452/P07996/P10145/P15586/P35268/Q12841/Q8IWU5	CYR61/F2/SERPINC1/APOH/VTN/APOB/CLEC3B/THBS1/CXCL8/GNS/RPL22/FSTL1/SULF2	DN/DN/DN/DN/DN/DN/DN/DN/DN/DN/UP/DN/DN
GOMF	GO:0002020	protease binding	9/381	260/30031	0.00626582	0.12793	0.113635	O95999/P01008/P01033/P05121/P07355/P07602/P08697/P27487/Q16610	BCL10/SERPINC1/TIMP1/SERPINE1/ANXA2/PSAP/SERPINF2/DPP4/ECM1	UP/DN/DN/DN/DN/DN/DN/DN/DN
GOMF	GO:0016763	pentosyltransferase activity	5/381	93/30031	0.00669055	0.12793	0.113635	P00492/P07741/P19971/Q06203/Q8IXQ6	HPRT1/APRT/TYMP/PPAT/PARP9	UP/UP/DN/UP/DN
GOMF	GO:0070325	lipoprotein particle receptor binding	4/381	59/30031	0.00670418	0.12793	0.113635	O43813/P04114/P10909/Q96CW1	LANCL1/APOB/CLU/AP2M1	UP/DN/DN/DN
GOMF	GO:0003985	acetyl-CoA C-acetyltransferase activity	2/381	10/30031	0.00675377	0.12793	0.113635	P24752/Q9BWD1	ACAT1/ACAT2	UP/UP
GOMF	GO:0044388	small protein activating enzyme binding	2/381	10/30031	0.00675377	0.12793	0.113635	P63279/Q9UBT2	UBE2I/UBA2	UP/UP
GOMF	GO:0071208	histone pre-mRNA DCP binding	2/381	10/30031	0.00675377	0.12793	0.113635	P62318/Q14493	SNRPD3/SLBP	UP/UP
GOMF	GO:0000287	magnesium ion binding	12/381	413/30031	0.00692957	0.12793	0.113635	P00492/P09104/P15531/P35813/P37840/P62826/Q01167/Q15181/Q96GD0/Q9H773/Q9UBT2/Q9Y3B8	HPRT1/ENO2/NME1/PPM1A/SNCA/RAN/FOXK2/PPA1/PDXP/DCTPP1/UBA2/REXO2	UP/UP/UP/UP/DN/UP/UP/UP/UP/UP/UP/UP
GOMF	GO:0019838	growth factor binding	9/381	265/30031	0.00706237	0.12793	0.113635	O00622/P07996/P09619/P17948/P24592/P36897/P39019/P40189/Q9NZV1	CYR61/THBS1/PDGFRB/FLT1/IGFBP6/TGFBR1/RPS19/IL6ST/CRIM1	DN/DN/UP/DN/DN/DN/UP/DN/DN
GOMF	GO:0016638	oxidoreductase activity, acting on the CH-NH2 group of donors	3/381	32/30031	0.00765131	0.134748	0.119692	P28300/Q9NVS9/Q9Y4K0	LOX/PNPO/LOXL2	DN/UP/DN
GOMF	GO:0008312	7S RNA binding	2/381	11/30031	0.00818573	0.139022	0.123488	P37108/P49458	SRP14/SRP9	UP/UP
GOMF	GO:0051087	chaperone binding	8/381	225/30031	0.00833255	0.139022	0.123488	O15212/P10809/P10909/P11142/P11441/P28799/Q15185/Q9NQP4	PFDN6/HSPD1/CLU/HSPA8/UBL4A/GRN/PTGES3/PFDN4	UP/UP/DN/UP/UP/DN/UP/UP
GOMF	GO:0016453	C-acetyltransferase activity	2/381	12/30031	0.009741	0.152907	0.135822	P24752/Q9BWD1	ACAT1/ACAT2	UP/UP
GOMF	GO:0035727	lysophosphatidic acid binding	2/381	12/30031	0.009741	0.152907	0.135822	O14773/P09327	TPP1/VIL1	DN/DN
GOMF	GO:0019199	transmembrane receptor protein kinase activity	7/381	186/30031	0.00988842	0.152907	0.135822	P09619/P17948/P29320/P36897/Q08345/Q12866/Q9NZV1	PDGFRB/FLT1/EPHA3/TGFBR1/DDR1/MERTK/CRIM1	UP/DN/DN/DN/DN/UP/DN
GOMF	GO:0008375	acetylglucosaminyltransferase activity	4/381	67/30031	0.0104355	0.152907	0.135822	P07686/Q16394/Q8N0V5/Q93063	HEXB/EXT1/GCNT2/EXT2	DN/DN/DN/DN
GOMF	GO:0008484	sulfuric ester hydrolase activity	3/381	36/30031	0.0106119	0.152907	0.135822	P15586/Q6UWY0/Q8IWU5	GNS/ARSK/SULF2	DN/DN/DN
GOMF	GO:0055106	ubiquitin-protein transferase regulator activity	3/381	36/30031	0.0106119	0.152907	0.135822	P46777/P60866/P62829	RPL5/RPS20/RPL23	UP/UP/UP
GOMF	GO:0004714	transmembrane receptor protein tyrosine kinase activity	6/381	147/30031	0.0113763	0.160279	0.14237	P09619/P17948/P29320/Q08345/Q12866/Q9NZV1	PDGFRB/FLT1/EPHA3/DDR1/MERTK/CRIM1	UP/DN/DN/DN/UP/DN
GOMF	GO:0048156	tau protein binding	5/381	107/30031	0.011867	0.163506	0.145236	P10909/P37840/P53041/P62714/P67775	CLU/SNCA/PPP5C/PPP2CB/PPP2CA	DN/DN/UP/UP/UP
GOMF	GO:0017069	snRNA binding	4/381	70/30031	0.0121211	0.163506	0.145236	O95777/P62318/Q4G0J3/Q9UK45	LSM8/SNRPD3/LARP7/LSM7	UP/UP/UP/UP
GOMF	GO:0019784	deNEDDylase activity	2/381	14/30031	0.0132082	0.17092	0.151822	P15374/Q96LD8	UCHL3/SENP8	UP/UP
GOMF	GO:0070840	dynein complex binding	3/381	39/30031	0.0132099	0.17092	0.151822	P37840/P49454/Q494V2	SNCA/CENPF/CFAP100	DN/DN/DN
GOMF	GO:0070530	K63-linked polyubiquitin modification-dependent protein binding	3/381	40/30031	0.0141492	0.179412	0.159365	Q13501/Q8NFZ5/Q96CV9	SQSTM1/TNIP2/OPTN	DN/DN/DN
GOMF	GO:0001618	virus receptor activity	6/381	156/30031	0.0148879	0.185077	0.164397	P08865/P13591/P15144/P27487/P61073/Q15223	RPSA/NCAM1/ANPEP/DPP4/CXCR4/NECTIN1	UP/UP/DN/DN/UP/UP
GOMF	GO:0140272	exogenous protein binding	6/381	157/30031	0.0153197	0.186782	0.165911	P08865/P13591/P15144/P27487/P61073/Q15223	RPSA/NCAM1/ANPEP/DPP4/CXCR4/NECTIN1	UP/UP/DN/DN/UP/UP
GOMF	GO:0003988	acetyl-CoA C-acyltransferase activity	2/381	16/30031	0.0171293	0.19815	0.176009	P24752/Q9BWD1	ACAT1/ACAT2	UP/UP
GOMF	GO:0005138	interleukin-6 receptor binding	2/381	16/30031	0.0171293	0.19815	0.176009	P05231/P40189	IL6/IL6ST	DN/DN
GOMF	GO:0035615	clathrin adaptor activity	3/381	43/30031	0.0171896	0.19815	0.176009	P53680/Q96CW1/Q9BXS5	AP2S1/AP2M1/AP1M1	DN/DN/UP
GOMF	GO:0008238	exopeptidase activity	6/381	162/30031	0.0176089	0.199358	0.177082	O14773/P10619/P15144/P27487/Q8IYS1/Q8NDH3	TPP1/CTSA/ANPEP/DPP4/PM20D2/NPEPL1	DN/DN/DN/DN/UP/UP
GOMF	GO:0005049	nuclear export signal receptor activity	2/381	17/30031	0.0192523	0.201666	0.179132	P62826/Q9UIA9	RAN/XPO7	UP/DN
GOMF	GO:0035529	NADH pyrophosphatase activity	2/381	17/30031	0.0192523	0.201666	0.179132	Q9BY32/Q9NV35	ITPA/NUDT15	UP/UP
GOMF	GO:0005520	insulin-like growth factor binding	3/381	45/30031	0.0194032	0.201666	0.179132	O00622/P24592/Q9NZV1	CYR61/IGFBP6/CRIM1	DN/DN/DN
GOMF	GO:0016769	transferase activity, transferring nitrogenous groups	3/381	45/30031	0.0194032	0.201666	0.179132	P00505/P04406/Q16773	GOT2/GAPDH/KYAT1	UP/UP/UP
GOMF	GO:0140312	cargo adaptor activity	3/381	45/30031	0.0194032	0.201666	0.179132	P53680/Q96CW1/Q9BXS5	AP2S1/AP2M1/AP1M1	DN/DN/UP
GOMF	GO:0042169	SH2 domain binding	4/381	83/30031	0.0213924	0.218755	0.194311	P63244/Q05397/Q07666/Q13501	RACK1/PTK2/KHDRBS1/SQSTM1	UP/UP/UP/DN
GOMF	GO:0042393	histone binding	11/381	430/30031	0.0223339	0.224527	0.199439	O15164/P16104/P37840/P49736/P83916/Q13112/Q13185/Q8IXQ6/Q8TAQ2/Q99733/Q9BTT0	TRIM24/H2AFX/SNCA/MCM2/CBX1/CHAF1B/CBX3/PARP9/SMARCC2/NAP1L4/ANP32E	UP/UP/DN/UP/UP/DN/UP/DN/DN/UP/UP
GOMF	GO:0008022	protein C-terminus binding	10/381	376/30031	0.0226652	0.224527	0.199439	O95999/P36873/P49454/P62714/P67775/Q02750/Q16610/Q96CV9/Q9BV73/Q9NRC6	BCL10/PPP1CC/CENPF/PPP2CB/PPP2CA/MAP2K1/ECM1/OPTN/CEP250/SPTBN5	UP/UP/DN/UP/UP/DN/DN/DN/DN/DN
GOMF	GO:0004869	cysteine-type endopeptidase inhibitor activity	4/381	85/30031	0.0231163	0.225473	0.200279	P09327/P20810/P37840/Q9H832	VIL1/CAST/SNCA/UBE2Z	DN/DN/DN/UP
GOMF	GO:0072341	modified amino acid binding	6/381	176/30031	0.0252413	0.24247	0.215377	O43813/P00374/P07355/P07996/P11142/Q96QA5	LANCL1/DHFR/ANXA2/THBS1/HSPA8/GSDMA	UP/UP/DN/DN/UP/DN
GOMF	GO:0046790	virion binding	2/381	20/30031	0.0262345	0.247574	0.21991	P07355/Q15223	ANXA2/NECTIN1	DN/UP
GOMF	GO:0045505	dynein intermediate chain binding	3/381	51/30031	0.0269441	0.247574	0.21991	P62826/Q96FJ2/Q9NRC6	RAN/DYNLL2/SPTBN5	UP/UP/DN
GOMF	GO:0140142	nucleocytoplasmic carrier activity	3/381	51/30031	0.0269441	0.247574	0.21991	P62826/Q53FT3/Q9UIA9	RAN/HIKESHI/XPO7	UP/UP/DN
GOMF	GO:0070008	serine-type exopeptidase activity	2/381	21/30031	0.0287567	0.259822	0.23079	O14773/P10619	TPP1/CTSA	DN/DN
GOMF	GO:0004540	ribonuclease activity	6/381	182/30031	0.0290968	0.259822	0.23079	O75818/P27695/Q9NQT4/Q9UIV1/Q9Y3B8/Q9Y3Z3	RPP40/APEX1/EXOSC5/CNOT7/REXO2/SAMHD1	DN/UP/UP/UP/UP/UP
GOMF	GO:0016853	isomerase activity	8/381	285/30031	0.029855	0.26289	0.233515	O00391/P07738/P10809/P23284/P45877/Q15185/Q96AT9/Q96AY3	QSOX1/BPGM/HSPD1/PPIB/PPIC/PTGES3/RPE/FKBP10	DN/UP/UP/DN/DN/UP/UP/UP
GOMF	GO:0004721	phosphoprotein phosphatase activity	9/381	340/30031	0.0304842	0.264753	0.23517	O15355/P35813/P36873/P53041/P60510/P62136/P62714/P67775/Q96GD0	PPM1G/PPM1A/PPP1CC/PPP5C/PPP4C/PPP1CA/PPP2CB/PPP2CA/PDXP	UP/UP/UP/UP/UP/UP/UP/UP/UP
GOMF	GO:0016757	glycosyltransferase activity	11/381	456/30031	0.0322988	0.275127	0.244385	P00492/P06737/P07686/P07741/P15291/P19971/Q06203/Q16394/Q8IXQ6/Q8N0V5/Q93063	HPRT1/PYGL/HEXB/APRT/B4GALT1/TYMP/PPAT/EXT1/PARP9/GCNT2/EXT2	UP/DN/DN/UP/DN/DN/UP/DN/DN/DN/DN
GOMF	GO:0001968	fibronectin binding	3/381	55/30031	0.0327196	0.275127	0.244385	P07996/P24592/P31431	THBS1/IGFBP6/SDC4	DN/DN/DN
GOMF	GO:0051879	Hsp90 protein binding	4/381	95/30031	0.0329805	0.275127	0.244385	P32455/P53041/P68400/Q15185	GBP1/PPP5C/CSNK2A1/PTGES3	DN/UP/UP/UP
GOMF	GO:0004859	phospholipase inhibitor activity	2/381	23/30031	0.0340763	0.280576	0.249225	P07355/P08758	ANXA2/ANXA5	DN/DN
GOMF	GO:0003743	translation initiation factor activity	4/381	98/30031	0.0363506	0.292949	0.260215	O60841/P47813/Q15056/Q9ULC4	EIF5B/EIF1AX/EIF4H/MCTS1	DN/UP/UP/UP
GOMF	GO:1990226	histone methyltransferase binding	2/381	24/30031	0.0368683	0.292949	0.260215	P83916/Q13185	CBX1/CBX3	UP/UP
GOMF	GO:0017022	myosin binding	5/381	144/30031	0.0369651	0.292949	0.260215	P06396/P11233/P20340/P61073/Q9NRC6	GSN/RALA/RAB6A/CXCR4/SPTBN5	DN/UP/UP/UP/DN
GOMF	GO:0003995	acyl-CoA dehydrogenase activity	2/381	25/30031	0.0397448	0.301242	0.267581	P26440/P49748	IVD/ACADVL	UP/UP
GOMF	GO:0016407	acetyltransferase activity	5/381	147/30031	0.0398245	0.301242	0.267581	P24752/P68402/Q96EK6/Q9BWD1/Q9GZZ1	ACAT1/PAFAH1B2/GNPNAT1/ACAT2/NAA50	UP/UP/UP/UP/UP
GOMF	GO:0005507	copper ion binding	4/381	101/30031	0.0399122	0.301242	0.267581	P00451/P28300/P37840/Q9Y4K0	F8/LOX/SNCA/LOXL2	DN/DN/DN/DN
GOMF	GO:0031593	polyubiquitin modification-dependent protein binding	4/381	101/30031	0.0399122	0.301242	0.267581	Q13501/Q8NFZ5/Q8WV99/Q96CV9	SQSTM1/TNIP2/ZFAND2B/OPTN	DN/DN/UP/DN
GOMF	GO:0019842	vitamin binding	7/381	249/30031	0.0404289	0.301552	0.267857	P00374/P00505/P06737/P43652/Q02809/Q16773/Q9NVS9	DHFR/GOT2/PYGL/AFM/PLOD1/KYAT1/PNPO	UP/UP/DN/DN/DN/UP/UP
GOMF	GO:0008408	3'-5' exonuclease activity	4/381	102/30031	0.0411419	0.301612	0.26791	P27695/Q9NQT4/Q9UIV1/Q9Y3B8	APEX1/EXOSC5/CNOT7/REXO2	UP/UP/UP/UP
GOMF	GO:0030170	pyridoxal phosphate binding	4/381	103/30031	0.042393	0.301612	0.26791	P00505/P06737/Q16773/Q9NVS9	GOT2/PYGL/KYAT1/PNPO	UP/DN/UP/UP
GOMF	GO:0031491	nucleosome binding	4/381	103/30031	0.042393	0.301612	0.26791	Q5SSJ5/Q8TAQ2/Q99733/Q9Y5B9	HP1BP3/SMARCC2/NAP1L4/SUPT16H	UP/DN/UP/UP
GOMF	GO:0046933	proton-transporting ATP synthase activity, rotational mechanism	2/381	26/30031	0.0427034	0.301612	0.26791	P30049/P38606	ATP5F1D/ATP6V1A	UP/UP
GOMF	GO:0090079	translation regulator activity, nucleic acid binding	6/381	201/30031	0.0437829	0.301612	0.26791	O60841/P00374/P47813/Q05639/Q15056/Q9ULC4	EIF5B/DHFR/EIF1AX/EEF1A2/EIF4H/MCTS1	DN/UP/UP/UP/UP/UP
GOMF	GO:0000175	3'-5'-exoribonuclease activity	3/381	62/30031	0.0442428	0.301612	0.26791	Q9NQT4/Q9UIV1/Q9Y3B8	EXOSC5/CNOT7/REXO2	UP/UP/UP
GOMF	GO:0004177	aminopeptidase activity	3/381	62/30031	0.0442428	0.301612	0.26791	P15144/P27487/Q8NDH3	ANPEP/DPP4/NPEPL1	DN/DN/UP
GOMF	GO:0051059	NF-kappaB binding	3/381	62/30031	0.0442428	0.301612	0.26791	O95999/P27695/Q04721	BCL10/APEX1/NOTCH2	UP/UP/DN
GOMF	GO:0001786	phosphatidylserine binding	4/381	105/30031	0.0449591	0.303235	0.269352	P07355/P07996/P11142/Q96QA5	ANXA2/THBS1/HSPA8/GSDMA	DN/DN/UP/DN
GOMF	GO:0016208	AMP binding	2/381	27/30031	0.0457415	0.303374	0.269476	P06737/P07741	PYGL/APRT	DN/UP
GOMF	GO:0008135	translation factor activity, RNA binding	5/381	153/30031	0.0459368	0.303374	0.269476	O60841/P47813/Q05639/Q15056/Q9ULC4	EIF5B/EIF1AX/EEF1A2/EIF4H/MCTS1	DN/UP/UP/UP/UP
GOMF	GO:0070279	vitamin B6 binding	4/381	107/30031	0.0476102	0.311184	0.276413	P00505/P06737/Q16773/Q9NVS9	GOT2/PYGL/KYAT1/PNPO	UP/DN/UP/UP
GOMF	GO:0008296	3'-5'-exodeoxyribonuclease activity	2/381	28/30031	0.0488565	0.311295	0.276511	P27695/Q9Y3B8	APEX1/REXO2	UP/UP
GOMF	GO:0001540	amyloid-beta binding	5/381	156/30031	0.049191	0.311295	0.276511	O15212/O60925/P10909/Q9NQP4/Q9UHV9	PFDN6/PFDN1/CLU/PFDN4/PFDN2	UP/UP/DN/UP/UP
Reactome	R-HSA-156842	Homo sapiens : Eukaryotic Translation Elongation	39/314	93/10870	5.35447e-36	5.16171e-33	4.23848e-33	3921/6165/6139/6133/6146/6223/23521/11224/6157/6125/6144/6158/6203/6193/6204/6164/9045/6224/6154/6138/6155/6202/6217/6228/6222/6207/6205/6147/9349/6229/6230/6231/6156/6161/6132/6152/6143/1917/6141	RPSA/RPL35A/RPL17/RPL9/RPL22/RPS19/RPL13A/RPL35/RPL27A/RPL5/RPL21/RPL28/RPS9/RPS5/RPS10/RPL34/RPL14/RPS20/RPL26/RPL15/RPL27/RPS8/RPS16/RPS23/RPS18/RPS13/RPS11/RPL23A/RPL23/RPS24/RPS25/RPS26/RPL30/RPL32/RPL8/RPL24/RPL19/EEF1A2/RPL18	UP/UP/UP/UP/UP/UP/UP/UP/UP/UP/UP/UP/UP/UP/UP/UP/UP/UP/UP/UP/UP/UP/UP/UP/UP/UP/UP/UP/UP/UP/UP/UP/UP/UP/UP/UP/UP/UP/UP
Reactome	R-HSA-156902	Homo sapiens : Peptide chain elongation	38/314	89/10870	1.87014e-35	6.00938e-33	4.93454e-33	3921/6165/6139/6133/6146/6223/23521/11224/6157/6125/6144/6158/6203/6193/6204/6164/9045/6224/6154/6138/6155/6202/6217/6228/6222/6207/6205/6147/9349/6229/6230/6231/6156/6161/6132/6152/6143/6141	RPSA/RPL35A/RPL17/RPL9/RPL22/RPS19/RPL13A/RPL35/RPL27A/RPL5/RPL21/RPL28/RPS9/RPS5/RPS10/RPL34/RPL14/RPS20/RPL26/RPL15/RPL27/RPS8/RPS16/RPS23/RPS18/RPS13/RPS11/RPL23A/RPL23/RPS24/RPS25/RPS26/RPL30/RPL32/RPL8/RPL24/RPL19/RPL18	UP/UP/UP/UP/UP/UP/UP/UP/UP/UP/UP/UP/UP/UP/UP/UP/UP/UP/UP/UP/UP/UP/UP/UP/UP/UP/UP/UP/UP/UP/UP/UP/UP/UP/UP/UP/UP/UP
Reactome	R-HSA-192823	Homo sapiens : Viral mRNA Translation	38/314	89/10870	1.87014e-35	6.00938e-33	4.93454e-33	3921/6165/6139/6133/6146/6223/23521/11224/6157/6125/6144/6158/6203/6193/6204/6164/9045/6224/6154/6138/6155/6202/6217/6228/6222/6207/6205/6147/9349/6229/6230/6231/6156/6161/6132/6152/6143/6141	RPSA/RPL35A/RPL17/RPL9/RPL22/RPS19/RPL13A/RPL35/RPL27A/RPL5/RPL21/RPL28/RPS9/RPS5/RPS10/RPL34/RPL14/RPS20/RPL26/RPL15/RPL27/RPS8/RPS16/RPS23/RPS18/RPS13/RPS11/RPL23A/RPL23/RPS24/RPS25/RPS26/RPL30/RPL32/RPL8/RPL24/RPL19/RPL18	UP/UP/UP/UP/UP/UP/UP/UP/UP/UP/UP/UP/UP/UP/UP/UP/UP/UP/UP/UP/UP/UP/UP/UP/UP/UP/UP/UP/UP/UP/UP/UP/UP/UP/UP/UP/UP/UP
Reactome	R-HSA-1799339	Homo sapiens : SRP-dependent cotranslational protein targeting to membrane	41/314	112/10870	6.39972e-35	1.23387e-32	1.01318e-32	3921/6165/6139/6133/6146/6727/6223/23521/11224/6157/6125/6144/6158/6203/6193/6204/6164/6726/9045/6224/6154/6138/6155/6202/6217/6228/6222/6207/6205/6147/9349/6229/6230/6231/6156/6161/6132/6152/6143/6141/58477	RPSA/RPL35A/RPL17/RPL9/RPL22/SRP14/RPS19/RPL13A/RPL35/RPL27A/RPL5/RPL21/RPL28/RPS9/RPS5/RPS10/RPL34/SRP9/RPL14/RPS20/RPL26/RPL15/RPL27/RPS8/RPS16/RPS23/RPS18/RPS13/RPS11/RPL23A/RPL23/RPS24/RPS25/RPS26/RPL30/RPL32/RPL8/RPL24/RPL19/RPL18/SRPRB	UP/UP/UP/UP/UP/UP/UP/UP/UP/UP/UP/UP/UP/UP/UP/UP/UP/UP/UP/UP/UP/UP/UP/UP/UP/UP/UP/UP/UP/UP/UP/UP/UP/UP/UP/UP/UP/UP/UP/UP/DN
Reactome	R-HSA-72706	Homo sapiens : GTP hydrolysis and joining of the 60S ribosomal subunit	41/314	112/10870	6.39972e-35	1.23387e-32	1.01318e-32	9669/3921/6165/6139/6133/6146/6223/23521/11224/6157/6125/6144/6158/6203/6193/6204/1964/6164/9045/6224/6154/6138/6155/6202/6217/6228/6222/6207/6205/6147/9349/6229/6230/6231/6156/6161/6132/6152/6143/6141/7458	EIF5B/RPSA/RPL35A/RPL17/RPL9/RPL22/RPS19/RPL13A/RPL35/RPL27A/RPL5/RPL21/RPL28/RPS9/RPS5/RPS10/EIF1AX/RPL34/RPL14/RPS20/RPL26/RPL15/RPL27/RPS8/RPS16/RPS23/RPS18/RPS13/RPS11/RPL23A/RPL23/RPS24/RPS25/RPS26/RPL30/RPL32/RPL8/RPL24/RPL19/RPL18/EIF4H	DN/UP/UP/UP/UP/UP/UP/UP/UP/UP/UP/UP/UP/UP/UP/UP/UP/UP/UP/UP/UP/UP/UP/UP/UP/UP/UP/UP/UP/UP/UP/UP/UP/UP/UP/UP/UP/UP/UP/UP/UP
Reactome	R-HSA-2408557	Homo sapiens : Selenocysteine synthesis	38/314	93/10870	1.44728e-34	1.9931e-32	1.63662e-32	3921/6165/6139/6133/6146/6223/23521/11224/6157/6125/6144/6158/6203/6193/6204/6164/9045/6224/6154/6138/6155/6202/6217/6228/6222/6207/6205/6147/9349/6229/6230/6231/6156/6161/6132/6152/6143/6141	RPSA/RPL35A/RPL17/RPL9/RPL22/RPS19/RPL13A/RPL35/RPL27A/RPL5/RPL21/RPL28/RPS9/RPS5/RPS10/RPL34/RPL14/RPS20/RPL26/RPL15/RPL27/RPS8/RPS16/RPS23/RPS18/RPS13/RPS11/RPL23A/RPL23/RPS24/RPS25/RPS26/RPL30/RPL32/RPL8/RPL24/RPL19/RPL18	UP/UP/UP/UP/UP/UP/UP/UP/UP/UP/UP/UP/UP/UP/UP/UP/UP/UP/UP/UP/UP/UP/UP/UP/UP/UP/UP/UP/UP/UP/UP/UP/UP/UP/UP/UP/UP/UP
Reactome	R-HSA-72764	Homo sapiens : Eukaryotic Translation Termination	38/314	93/10870	1.44728e-34	1.9931e-32	1.63662e-32	3921/6165/6139/6133/6146/6223/23521/11224/6157/6125/6144/6158/6203/6193/6204/6164/9045/6224/6154/6138/6155/6202/6217/6228/6222/6207/6205/6147/9349/6229/6230/6231/6156/6161/6132/6152/6143/6141	RPSA/RPL35A/RPL17/RPL9/RPL22/RPS19/RPL13A/RPL35/RPL27A/RPL5/RPL21/RPL28/RPS9/RPS5/RPS10/RPL34/RPL14/RPS20/RPL26/RPL15/RPL27/RPS8/RPS16/RPS23/RPS18/RPS13/RPS11/RPL23A/RPL23/RPS24/RPS25/RPS26/RPL30/RPL32/RPL8/RPL24/RPL19/RPL18	UP/UP/UP/UP/UP/UP/UP/UP/UP/UP/UP/UP/UP/UP/UP/UP/UP/UP/UP/UP/UP/UP/UP/UP/UP/UP/UP/UP/UP/UP/UP/UP/UP/UP/UP/UP/UP/UP
Reactome	R-HSA-72689	Homo sapiens : Formation of a pool of free 40S subunits	39/314	101/10870	2.61667e-34	3.15309e-32	2.58913e-32	3921/6165/6139/6133/6146/6223/23521/11224/6157/6125/6144/6158/6203/6193/6204/1964/6164/9045/6224/6154/6138/6155/6202/6217/6228/6222/6207/6205/6147/9349/6229/6230/6231/6156/6161/6132/6152/6143/6141	RPSA/RPL35A/RPL17/RPL9/RPL22/RPS19/RPL13A/RPL35/RPL27A/RPL5/RPL21/RPL28/RPS9/RPS5/RPS10/EIF1AX/RPL34/RPL14/RPS20/RPL26/RPL15/RPL27/RPS8/RPS16/RPS23/RPS18/RPS13/RPS11/RPL23A/RPL23/RPS24/RPS25/RPS26/RPL30/RPL32/RPL8/RPL24/RPL19/RPL18	UP/UP/UP/UP/UP/UP/UP/UP/UP/UP/UP/UP/UP/UP/UP/UP/UP/UP/UP/UP/UP/UP/UP/UP/UP/UP/UP/UP/UP/UP/UP/UP/UP/UP/UP/UP/UP/UP/UP
Reactome	R-HSA-975956	Homo sapiens : Nonsense Mediated Decay (NMD) independent of the Exon Junction Complex (EJC)	38/314	95/10870	3.84959e-34	4.12333e-32	3.38583e-32	3921/6165/6139/6133/6146/6223/23521/11224/6157/6125/6144/6158/6203/6193/6204/6164/9045/6224/6154/6138/6155/6202/6217/6228/6222/6207/6205/6147/9349/6229/6230/6231/6156/6161/6132/6152/6143/6141	RPSA/RPL35A/RPL17/RPL9/RPL22/RPS19/RPL13A/RPL35/RPL27A/RPL5/RPL21/RPL28/RPS9/RPS5/RPS10/RPL34/RPL14/RPS20/RPL26/RPL15/RPL27/RPS8/RPS16/RPS23/RPS18/RPS13/RPS11/RPL23A/RPL23/RPS24/RPS25/RPS26/RPL30/RPL32/RPL8/RPL24/RPL19/RPL18	UP/UP/UP/UP/UP/UP/UP/UP/UP/UP/UP/UP/UP/UP/UP/UP/UP/UP/UP/UP/UP/UP/UP/UP/UP/UP/UP/UP/UP/UP/UP/UP/UP/UP/UP/UP/UP/UP
Reactome	R-HSA-156827	Homo sapiens : L13a-mediated translational silencing of Ceruloplasmin expression	40/314	111/10870	9.21104e-34	8.87944e-32	7.29126e-32	3921/6165/6139/6133/6146/6223/23521/11224/6157/6125/6144/6158/6203/6193/6204/1964/6164/9045/6224/6154/6138/6155/6202/6217/6228/6222/6207/6205/6147/9349/6229/6230/6231/6156/6161/6132/6152/6143/6141/7458	RPSA/RPL35A/RPL17/RPL9/RPL22/RPS19/RPL13A/RPL35/RPL27A/RPL5/RPL21/RPL28/RPS9/RPS5/RPS10/EIF1AX/RPL34/RPL14/RPS20/RPL26/RPL15/RPL27/RPS8/RPS16/RPS23/RPS18/RPS13/RPS11/RPL23A/RPL23/RPS24/RPS25/RPS26/RPL30/RPL32/RPL8/RPL24/RPL19/RPL18/EIF4H	UP/UP/UP/UP/UP/UP/UP/UP/UP/UP/UP/UP/UP/UP/UP/UP/UP/UP/UP/UP/UP/UP/UP/UP/UP/UP/UP/UP/UP/UP/UP/UP/UP/UP/UP/UP/UP/UP/UP/UP
Reactome	R-HSA-72613	Homo sapiens : Eukaryotic Translation Initiation	41/314	119/10870	1.13864e-33	9.1471e-32	7.51105e-32	9669/3921/6165/6139/6133/6146/6223/23521/11224/6157/6125/6144/6158/6203/6193/6204/1964/6164/9045/6224/6154/6138/6155/6202/6217/6228/6222/6207/6205/6147/9349/6229/6230/6231/6156/6161/6132/6152/6143/6141/7458	EIF5B/RPSA/RPL35A/RPL17/RPL9/RPL22/RPS19/RPL13A/RPL35/RPL27A/RPL5/RPL21/RPL28/RPS9/RPS5/RPS10/EIF1AX/RPL34/RPL14/RPS20/RPL26/RPL15/RPL27/RPS8/RPS16/RPS23/RPS18/RPS13/RPS11/RPL23A/RPL23/RPS24/RPS25/RPS26/RPL30/RPL32/RPL8/RPL24/RPL19/RPL18/EIF4H	DN/UP/UP/UP/UP/UP/UP/UP/UP/UP/UP/UP/UP/UP/UP/UP/UP/UP/UP/UP/UP/UP/UP/UP/UP/UP/UP/UP/UP/UP/UP/UP/UP/UP/UP/UP/UP/UP/UP/UP/UP
Reactome	R-HSA-72737	Homo sapiens : Cap-dependent Translation Initiation	41/314	119/10870	1.13864e-33	9.1471e-32	7.51105e-32	9669/3921/6165/6139/6133/6146/6223/23521/11224/6157/6125/6144/6158/6203/6193/6204/1964/6164/9045/6224/6154/6138/6155/6202/6217/6228/6222/6207/6205/6147/9349/6229/6230/6231/6156/6161/6132/6152/6143/6141/7458	EIF5B/RPSA/RPL35A/RPL17/RPL9/RPL22/RPS19/RPL13A/RPL35/RPL27A/RPL5/RPL21/RPL28/RPS9/RPS5/RPS10/EIF1AX/RPL34/RPL14/RPS20/RPL26/RPL15/RPL27/RPS8/RPS16/RPS23/RPS18/RPS13/RPS11/RPL23A/RPL23/RPS24/RPS25/RPS26/RPL30/RPL32/RPL8/RPL24/RPL19/RPL18/EIF4H	DN/UP/UP/UP/UP/UP/UP/UP/UP/UP/UP/UP/UP/UP/UP/UP/UP/UP/UP/UP/UP/UP/UP/UP/UP/UP/UP/UP/UP/UP/UP/UP/UP/UP/UP/UP/UP/UP/UP/UP/UP
Reactome	R-HSA-9633012	Homo sapiens : Response of EIF2AK4 (GCN2) to amino acid deficiency	38/314	101/10870	6.17092e-33	4.57597e-31	3.75751e-31	3921/6165/6139/6133/6146/6223/23521/11224/6157/6125/6144/6158/6203/6193/6204/6164/9045/6224/6154/6138/6155/6202/6217/6228/6222/6207/6205/6147/9349/6229/6230/6231/6156/6161/6132/6152/6143/6141	RPSA/RPL35A/RPL17/RPL9/RPL22/RPS19/RPL13A/RPL35/RPL27A/RPL5/RPL21/RPL28/RPS9/RPS5/RPS10/RPL34/RPL14/RPS20/RPL26/RPL15/RPL27/RPS8/RPS16/RPS23/RPS18/RPS13/RPS11/RPL23A/RPL23/RPS24/RPS25/RPS26/RPL30/RPL32/RPL8/RPL24/RPL19/RPL18	UP/UP/UP/UP/UP/UP/UP/UP/UP/UP/UP/UP/UP/UP/UP/UP/UP/UP/UP/UP/UP/UP/UP/UP/UP/UP/UP/UP/UP/UP/UP/UP/UP/UP/UP/UP/UP/UP
Reactome	R-HSA-2408522	Homo sapiens : Selenoamino acid metabolism	40/314	118/10870	1.54164e-32	1.06153e-30	8.71662e-31	3921/6165/6139/6133/6146/6223/4837/23521/11224/6157/6125/6144/6158/6203/6193/6204/6164/9045/6224/6154/6138/6155/6202/6217/6228/6222/6207/6205/6147/9349/6229/6230/6231/6156/6161/6132/6152/6143/6141/7965	RPSA/RPL35A/RPL17/RPL9/RPL22/RPS19/NNMT/RPL13A/RPL35/RPL27A/RPL5/RPL21/RPL28/RPS9/RPS5/RPS10/RPL34/RPL14/RPS20/RPL26/RPL15/RPL27/RPS8/RPS16/RPS23/RPS18/RPS13/RPS11/RPL23A/RPL23/RPS24/RPS25/RPS26/RPL30/RPL32/RPL8/RPL24/RPL19/RPL18/AIMP2	UP/UP/UP/UP/UP/UP/DN/UP/UP/UP/UP/UP/UP/UP/UP/UP/UP/UP/UP/UP/UP/UP/UP/UP/UP/UP/UP/UP/UP/UP/UP/UP/UP/UP/UP/UP/UP/UP/UP/UP
Reactome	R-HSA-927802	Homo sapiens : Nonsense-Mediated Decay (NMD)	39/314	115/10870	9.52458e-32	5.73856e-30	4.71216e-30	3921/6165/6139/6133/6146/6223/23521/11224/6157/6125/6144/6158/6203/6193/6204/6164/9045/6224/6154/6138/6155/6202/6217/6228/6222/6207/6205/6147/9349/6229/6230/6231/6156/6161/6132/5515/6152/6143/6141	RPSA/RPL35A/RPL17/RPL9/RPL22/RPS19/RPL13A/RPL35/RPL27A/RPL5/RPL21/RPL28/RPS9/RPS5/RPS10/RPL34/RPL14/RPS20/RPL26/RPL15/RPL27/RPS8/RPS16/RPS23/RPS18/RPS13/RPS11/RPL23A/RPL23/RPS24/RPS25/RPS26/RPL30/RPL32/RPL8/PPP2CA/RPL24/RPL19/RPL18	UP/UP/UP/UP/UP/UP/UP/UP/UP/UP/UP/UP/UP/UP/UP/UP/UP/UP/UP/UP/UP/UP/UP/UP/UP/UP/UP/UP/UP/UP/UP/UP/UP/UP/UP/UP/UP/UP/UP
Reactome	R-HSA-975957	Homo sapiens : Nonsense Mediated Decay (NMD) enhanced by the Exon Junction Complex (EJC)	39/314	115/10870	9.52458e-32	5.73856e-30	4.71216e-30	3921/6165/6139/6133/6146/6223/23521/11224/6157/6125/6144/6158/6203/6193/6204/6164/9045/6224/6154/6138/6155/6202/6217/6228/6222/6207/6205/6147/9349/6229/6230/6231/6156/6161/6132/5515/6152/6143/6141	RPSA/RPL35A/RPL17/RPL9/RPL22/RPS19/RPL13A/RPL35/RPL27A/RPL5/RPL21/RPL28/RPS9/RPS5/RPS10/RPL34/RPL14/RPS20/RPL26/RPL15/RPL27/RPS8/RPS16/RPS23/RPS18/RPS13/RPS11/RPL23A/RPL23/RPS24/RPS25/RPS26/RPL30/RPL32/RPL8/PPP2CA/RPL24/RPL19/RPL18	UP/UP/UP/UP/UP/UP/UP/UP/UP/UP/UP/UP/UP/UP/UP/UP/UP/UP/UP/UP/UP/UP/UP/UP/UP/UP/UP/UP/UP/UP/UP/UP/UP/UP/UP/UP/UP/UP/UP
Reactome	R-HSA-168273	Homo sapiens : Influenza Viral RNA Transcription and Replication	39/314	135/10870	1.00571e-28	5.70297e-27	4.68294e-27	3921/6165/6139/6133/6146/6223/23521/11224/6157/6125/6144/6158/6203/6193/6204/6164/9045/6224/6154/6138/6155/6202/6217/6228/6222/6207/6205/6147/9349/6229/6230/6231/6156/6161/6132/8480/6152/6143/6141	RPSA/RPL35A/RPL17/RPL9/RPL22/RPS19/RPL13A/RPL35/RPL27A/RPL5/RPL21/RPL28/RPS9/RPS5/RPS10/RPL34/RPL14/RPS20/RPL26/RPL15/RPL27/RPS8/RPS16/RPS23/RPS18/RPS13/RPS11/RPL23A/RPL23/RPS24/RPS25/RPS26/RPL30/RPL32/RPL8/RAE1/RPL24/RPL19/RPL18	UP/UP/UP/UP/UP/UP/UP/UP/UP/UP/UP/UP/UP/UP/UP/UP/UP/UP/UP/UP/UP/UP/UP/UP/UP/UP/UP/UP/UP/UP/UP/UP/UP/UP/UP/UP/UP/UP/UP
Reactome	R-HSA-168255	Homo sapiens : Influenza Infection	40/314	156/10870	3.15245e-27	1.68831e-25	1.38634e-25	3921/6165/6139/6133/6146/6223/23521/11224/6157/6125/6144/6158/6203/6193/6204/6164/9045/6224/6154/6138/6155/6202/6217/6228/6222/6207/6205/6147/5901/9349/6229/6230/6231/6156/6161/6132/8480/6152/6143/6141	RPSA/RPL35A/RPL17/RPL9/RPL22/RPS19/RPL13A/RPL35/RPL27A/RPL5/RPL21/RPL28/RPS9/RPS5/RPS10/RPL34/RPL14/RPS20/RPL26/RPL15/RPL27/RPS8/RPS16/RPS23/RPS18/RPS13/RPS11/RPL23A/RAN/RPL23/RPS24/RPS25/RPS26/RPL30/RPL32/RPL8/RAE1/RPL24/RPL19/RPL18	UP/UP/UP/UP/UP/UP/UP/UP/UP/UP/UP/UP/UP/UP/UP/UP/UP/UP/UP/UP/UP/UP/UP/UP/UP/UP/UP/UP/UP/UP/UP/UP/UP/UP/UP/UP/UP/UP/UP/UP
Reactome	R-HSA-6791226	Homo sapiens : Major pathway of rRNA processing in the nucleolus and cytosol	42/314	184/10870	2.3234e-26	1.17882e-24	9.67978e-25	10799/3921/6165/6139/6133/6146/6223/23521/11224/6157/6125/6144/6158/6203/6193/6204/6164/9045/6224/6154/6138/6155/6202/6217/6228/6222/6207/6205/6147/9349/6229/6230/6231/6156/6161/6132/6152/6143/6141/10813/56915/55131	RPP40/RPSA/RPL35A/RPL17/RPL9/RPL22/RPS19/RPL13A/RPL35/RPL27A/RPL5/RPL21/RPL28/RPS9/RPS5/RPS10/RPL34/RPL14/RPS20/RPL26/RPL15/RPL27/RPS8/RPS16/RPS23/RPS18/RPS13/RPS11/RPL23A/RPL23/RPS24/RPS25/RPS26/RPL30/RPL32/RPL8/RPL24/RPL19/RPL18/UTP14A/EXOSC5/RBM28	DN/UP/UP/UP/UP/UP/UP/UP/UP/UP/UP/UP/UP/UP/UP/UP/UP/UP/UP/UP/UP/UP/UP/UP/UP/UP/UP/UP/UP/UP/UP/UP/UP/UP/UP/UP/UP/UP/UP/UP/UP/UP
Reactome	R-HSA-9711097	Homo sapiens : Cellular response to starvation	39/314	156/10870	4.10389e-26	1.97808e-24	1.62428e-24	3921/6165/6139/6133/6146/523/6223/23521/11224/6157/6125/6144/6158/6203/6193/6204/6164/9045/6224/6154/6138/6155/6202/6217/6228/6222/6207/6205/6147/9349/6229/6230/6231/6156/6161/6132/6152/6143/6141	RPSA/RPL35A/RPL17/RPL9/RPL22/ATP6V1A/RPS19/RPL13A/RPL35/RPL27A/RPL5/RPL21/RPL28/RPS9/RPS5/RPS10/RPL34/RPL14/RPS20/RPL26/RPL15/RPL27/RPS8/RPS16/RPS23/RPS18/RPS13/RPS11/RPL23A/RPL23/RPS24/RPS25/RPS26/RPL30/RPL32/RPL8/RPL24/RPL19/RPL18	UP/UP/UP/UP/UP/UP/UP/UP/UP/UP/UP/UP/UP/UP/UP/UP/UP/UP/UP/UP/UP/UP/UP/UP/UP/UP/UP/UP/UP/UP/UP/UP/UP/UP/UP/UP/UP/UP/UP
Reactome	R-HSA-9010553	Homo sapiens : Regulation of expression of SLITs and ROBOs	40/314	171/10870	1.43667e-25	6.59499e-24	5.41541e-24	3921/6165/6139/6133/6146/6223/23521/11224/5704/6157/6125/6144/6158/6203/6193/6204/5714/6164/9045/6224/6154/6138/6155/6202/6217/6228/6222/6207/6205/6147/9349/6229/6230/6231/6156/6161/6132/6152/6143/6141	RPSA/RPL35A/RPL17/RPL9/RPL22/RPS19/RPL13A/RPL35/PSMC4/RPL27A/RPL5/RPL21/RPL28/RPS9/RPS5/RPS10/PSMD8/RPL34/RPL14/RPS20/RPL26/RPL15/RPL27/RPS8/RPS16/RPS23/RPS18/RPS13/RPS11/RPL23A/RPL23/RPS24/RPS25/RPS26/RPL30/RPL32/RPL8/RPL24/RPL19/RPL18	UP/UP/UP/UP/UP/UP/UP/UP/UP/UP/UP/UP/UP/UP/UP/UP/DN/UP/UP/UP/UP/UP/UP/UP/UP/UP/UP/UP/UP/UP/UP/UP/UP/UP/UP/UP/UP/UP/UP/UP
Reactome	R-HSA-8868773	Homo sapiens : rRNA processing in the nucleus and cytosol	42/314	194/10870	2.21573e-25	9.70894e-24	7.9724e-24	10799/3921/6165/6139/6133/6146/6223/23521/11224/6157/6125/6144/6158/6203/6193/6204/6164/9045/6224/6154/6138/6155/6202/6217/6228/6222/6207/6205/6147/9349/6229/6230/6231/6156/6161/6132/6152/6143/6141/10813/56915/55131	RPP40/RPSA/RPL35A/RPL17/RPL9/RPL22/RPS19/RPL13A/RPL35/RPL27A/RPL5/RPL21/RPL28/RPS9/RPS5/RPS10/RPL34/RPL14/RPS20/RPL26/RPL15/RPL27/RPS8/RPS16/RPS23/RPS18/RPS13/RPS11/RPL23A/RPL23/RPS24/RPS25/RPS26/RPL30/RPL32/RPL8/RPL24/RPL19/RPL18/UTP14A/EXOSC5/RBM28	DN/UP/UP/UP/UP/UP/UP/UP/UP/UP/UP/UP/UP/UP/UP/UP/UP/UP/UP/UP/UP/UP/UP/UP/UP/UP/UP/UP/UP/UP/UP/UP/UP/UP/UP/UP/UP/UP/UP/UP/UP/UP
Reactome	R-HSA-72312	Homo sapiens : rRNA processing	42/314	204/10870	1.83327e-24	7.68381e-23	6.30948e-23	10799/3921/6165/6139/6133/6146/6223/23521/11224/6157/6125/6144/6158/6203/6193/6204/6164/9045/6224/6154/6138/6155/6202/6217/6228/6222/6207/6205/6147/9349/6229/6230/6231/6156/6161/6132/6152/6143/6141/10813/56915/55131	RPP40/RPSA/RPL35A/RPL17/RPL9/RPL22/RPS19/RPL13A/RPL35/RPL27A/RPL5/RPL21/RPL28/RPS9/RPS5/RPS10/RPL34/RPL14/RPS20/RPL26/RPL15/RPL27/RPS8/RPS16/RPS23/RPS18/RPS13/RPS11/RPL23A/RPL23/RPS24/RPS25/RPS26/RPL30/RPL32/RPL8/RPL24/RPL19/RPL18/UTP14A/EXOSC5/RBM28	DN/UP/UP/UP/UP/UP/UP/UP/UP/UP/UP/UP/UP/UP/UP/UP/UP/UP/UP/UP/UP/UP/UP/UP/UP/UP/UP/UP/UP/UP/UP/UP/UP/UP/UP/UP/UP/UP/UP/UP/UP/UP
Reactome	R-HSA-72766	Homo sapiens : Translation	49/314	291/10870	2.5746e-24	1.03413e-22	8.49167e-23	9669/3921/6165/6139/6133/6146/6727/6223/23521/11224/6157/6125/6144/6158/6203/6193/6204/1964/6164/6726/16/9045/6224/6154/6138/6155/6202/6217/6228/6222/6207/6205/6147/9349/6229/6230/6231/6156/6161/6132/6152/6143/1917/6141/7965/7458/5464/2193/58477	EIF5B/RPSA/RPL35A/RPL17/RPL9/RPL22/SRP14/RPS19/RPL13A/RPL35/RPL27A/RPL5/RPL21/RPL28/RPS9/RPS5/RPS10/EIF1AX/RPL34/SRP9/AARS/RPL14/RPS20/RPL26/RPL15/RPL27/RPS8/RPS16/RPS23/RPS18/RPS13/RPS11/RPL23A/RPL23/RPS24/RPS25/RPS26/RPL30/RPL32/RPL8/RPL24/RPL19/EEF1A2/RPL18/AIMP2/EIF4H/PPA1/FARSA/SRPRB	DN/UP/UP/UP/UP/UP/UP/UP/UP/UP/UP/UP/UP/UP/UP/UP/UP/UP/UP/UP/UP/UP/UP/UP/UP/UP/UP/UP/UP/UP/UP/UP/UP/UP/UP/UP/UP/UP/UP/UP/UP/UP/UP/UP/UP/UP/UP/UP/DN
Reactome	R-HSA-376176	Homo sapiens : Signaling by ROBO receptors	42/314	218/10870	2.86295e-23	1.10395e-21	9.06501e-22	3921/6165/6139/6133/6146/6223/23521/11224/5704/6157/6125/6144/6158/6203/6193/6204/5714/6164/9045/6224/7852/6154/6138/6155/6202/6217/6228/6222/6207/6205/6147/9349/6229/6230/6231/6156/6161/6132/5879/6152/6143/6141	RPSA/RPL35A/RPL17/RPL9/RPL22/RPS19/RPL13A/RPL35/PSMC4/RPL27A/RPL5/RPL21/RPL28/RPS9/RPS5/RPS10/PSMD8/RPL34/RPL14/RPS20/CXCR4/RPL26/RPL15/RPL27/RPS8/RPS16/RPS23/RPS18/RPS13/RPS11/RPL23A/RPL23/RPS24/RPS25/RPS26/RPL30/RPL32/RPL8/RAC1/RPL24/RPL19/RPL18	UP/UP/UP/UP/UP/UP/UP/UP/UP/UP/UP/UP/UP/UP/UP/UP/DN/UP/UP/UP/UP/UP/UP/UP/UP/UP/UP/UP/UP/UP/UP/UP/UP/UP/UP/UP/UP/UP/UP/UP/UP/UP
Reactome	R-HSA-71291	Homo sapiens : Metabolism of amino acids and derivatives	51/314	374/10870	5.2959e-21	1.96356e-19	1.61236e-19	4706/2806/3921/1152/6165/6139/38/4357/3712/6133/6146/6223/4837/23521/11224/5704/6157/6125/6144/6158/6203/6193/6204/5714/6164/9045/6224/6154/6138/6155/6202/6217/6228/6222/6207/6205/6147/9349/6229/6230/6231/6156/6161/6132/384/6152/6143/6141/7965/883/3081	NDUFAB1/GOT2/RPSA/CKB/RPL35A/RPL17/ACAT1/MPST/IVD/RPL9/RPL22/RPS19/NNMT/RPL13A/RPL35/PSMC4/RPL27A/RPL5/RPL21/RPL28/RPS9/RPS5/RPS10/PSMD8/RPL34/RPL14/RPS20/RPL26/RPL15/RPL27/RPS8/RPS16/RPS23/RPS18/RPS13/RPS11/RPL23A/RPL23/RPS24/RPS25/RPS26/RPL30/RPL32/RPL8/ARG2/RPL24/RPL19/RPL18/AIMP2/KYAT1/HGD	UP/UP/UP/UP/UP/UP/UP/UP/UP/UP/UP/UP/DN/UP/UP/UP/UP/UP/UP/UP/UP/UP/UP/DN/UP/UP/UP/UP/UP/UP/UP/UP/UP/UP/UP/UP/UP/UP/UP/UP/UP/UP/UP/UP/UP/UP/UP/UP/UP/UP/DN
Reactome	R-HSA-72649	Homo sapiens : Translation initiation complex formation	17/314	58/10870	2.98711e-13	1.02842e-11	8.44477e-12	3921/6223/6203/6193/6204/1964/6224/6202/6217/6228/6222/6207/6205/6229/6230/6231/7458	RPSA/RPS19/RPS9/RPS5/RPS10/EIF1AX/RPS20/RPS8/RPS16/RPS23/RPS18/RPS13/RPS11/RPS24/RPS25/RPS26/EIF4H	UP/UP/UP/UP/UP/UP/UP/UP/UP/UP/UP/UP/UP/UP/UP/UP/UP
Reactome	R-HSA-72702	Homo sapiens : Ribosomal scanning and start codon recognition	17/314	58/10870	2.98711e-13	1.02842e-11	8.44477e-12	3921/6223/6203/6193/6204/1964/6224/6202/6217/6228/6222/6207/6205/6229/6230/6231/7458	RPSA/RPS19/RPS9/RPS5/RPS10/EIF1AX/RPS20/RPS8/RPS16/RPS23/RPS18/RPS13/RPS11/RPS24/RPS25/RPS26/EIF4H	UP/UP/UP/UP/UP/UP/UP/UP/UP/UP/UP/UP/UP/UP/UP/UP/UP
Reactome	R-HSA-72662	Homo sapiens : Activation of the mRNA upon binding of the cap-binding complex and eIFs, and subsequent binding to 43S	17/314	59/10870	4.08773e-13	1.35882e-11	1.11578e-11	3921/6223/6203/6193/6204/1964/6224/6202/6217/6228/6222/6207/6205/6229/6230/6231/7458	RPSA/RPS19/RPS9/RPS5/RPS10/EIF1AX/RPS20/RPS8/RPS16/RPS23/RPS18/RPS13/RPS11/RPS24/RPS25/RPS26/EIF4H	UP/UP/UP/UP/UP/UP/UP/UP/UP/UP/UP/UP/UP/UP/UP/UP/UP
Reactome	R-HSA-72695	Homo sapiens : Formation of the ternary complex, and subsequently, the 43S complex	16/314	51/10870	4.62521e-13	1.48623e-11	1.2204e-11	3921/6223/6203/6193/6204/1964/6224/6202/6217/6228/6222/6207/6205/6229/6230/6231	RPSA/RPS19/RPS9/RPS5/RPS10/EIF1AX/RPS20/RPS8/RPS16/RPS23/RPS18/RPS13/RPS11/RPS24/RPS25/RPS26	UP/UP/UP/UP/UP/UP/UP/UP/UP/UP/UP/UP/UP/UP/UP/UP
Reactome	R-HSA-389957	Homo sapiens : Prefoldin mediated transfer of substrate to CCT/TriC	10/314	28/10870	2.90195e-09	9.02414e-08	7.41008e-08	10471/5201/7203/10383/10576/10381/10574/84790/5203/5202	PFDN6/PFDN1/CCT3/TUBB4B/CCT2/TUBB3/CCT7/TUBA1C/PFDN4/PFDN2	UP/UP/UP/UP/UP/UP/UP/UP/UP/UP
Reactome	R-HSA-389958	Homo sapiens : Cooperation of Prefoldin and TriC/CCT in actin and tubulin folding	10/314	32/10870	1.28719e-08	3.87765e-07	3.18409e-07	10471/5201/7203/10383/10576/10381/10574/84790/5203/5202	PFDN6/PFDN1/CCT3/TUBB4B/CCT2/TUBB3/CCT7/TUBA1C/PFDN4/PFDN2	UP/UP/UP/UP/UP/UP/UP/UP/UP/UP
Reactome	R-HSA-6798695	Homo sapiens : Neutrophil degranulation	33/314	481/10870	3.33979e-06	9.75623e-05	8.01123e-05	5768/2517/2934/5836/302/203068/5645/5660/3074/353/1508/2990/5476/3312/3105/290/2683/2799/5870/175/2896/6727/567/10577/5879/10383/5049/10576/8907/80331/58485/3106/3043	QSOX1/FUCA1/GSN/PYGL/ANXA2/TUBB/PRSS2/PSAP/HEXB/APRT/CTSB/GUSB/CTSA/HSPA8/HLA-A/ANPEP/B4GALT1/GNS/RAB6A/AGA/GRN/SRP14/B2M/NPC2/RAC1/TUBB4B/PAFAH1B2/CCT2/AP1M1/DNAJC5/TRAPPC1/HLA-B/HBB	DN/DN/DN/DN/DN/UP/DN/DN/DN/UP/DN/DN/DN/UP/DN/DN/DN/UP/DN/DN/UP/DN/DN/UP/UP/UP/UP/UP/UP/UP/UP
Reactome	R-HSA-111465	Homo sapiens : Apoptotic cleavage of cellular proteins	8/314	38/10870	1.01819e-05	0.000288688	0.000237053	4000/2934/660/5747/7082/5339/9414/22985	LMNA/GSN/BMX/PTK2/TJP1/PLEC/TJP2/ACIN1	DN/DN/UP/UP/DN/DN/UP/UP
Reactome	R-HSA-114608	Homo sapiens : Platelet degranulation	14/314	129/10870	2.06307e-05	0.000568229	0.000466596	5768/7076/2266/5054/5660/7057/308/1191/1893/51368/2157/350/7123/5345	QSOX1/TIMP1/FGG/SERPINE1/PSAP/THBS1/ANXA5/CLU/ECM1/TEX264/F8/APOH/CLEC3B/SERPINF2	DN/DN/DN/DN/DN/DN/DN/DN/DN/DN/DN/DN/DN/UP
Reactome	R-HSA-391251	Homo sapiens : Protein folding	12/314	97/10870	2.16325e-05	0.00057927	0.000475662	10471/5201/7203/10383/1457/10576/10381/1155/10574/84790/5203/5202	PFDN6/PFDN1/CCT3/TUBB4B/CSNK2A1/CCT2/TUBB3/TBCB/CCT7/TUBA1C/PFDN4/PFDN2	UP/UP/UP/UP/UP/UP/UP/UP/UP/UP/UP/UP
Reactome	R-HSA-76005	Homo sapiens : Response to elevated platelet cytosolic Ca2+	14/314	134/10870	3.17436e-05	0.00082705	0.000679124	5768/7076/2266/5054/5660/7057/308/1191/1893/51368/2157/350/7123/5345	QSOX1/TIMP1/FGG/SERPINE1/PSAP/THBS1/ANXA5/CLU/ECM1/TEX264/F8/APOH/CLEC3B/SERPINF2	DN/DN/DN/DN/DN/DN/DN/DN/DN/DN/DN/DN/DN/UP
Reactome	R-HSA-373760	Homo sapiens : L1CAM interactions	13/314	119/10870	3.79493e-05	0.000962713	0.000790522	24137/3312/4684/5605/1175/5879/10383/1457/5604/10381/1173/84790/51332	KIF4A/HSPA8/NCAM1/MAP2K2/AP2S1/RAC1/TUBB4B/CSNK2A1/MAP2K1/TUBB3/AP2M1/TUBA1C/SPTBN5	DN/UP/UP/DN/DN/UP/UP/UP/DN/UP/DN/UP/DN
Reactome	R-HSA-390466	Homo sapiens : Chaperonin-mediated protein folding	11/314	91/10870	5.91703e-05	0.00146257	0.00120097	10471/5201/7203/10383/1457/10576/10381/10574/84790/5203/5202	PFDN6/PFDN1/CCT3/TUBB4B/CSNK2A1/CCT2/TUBB3/CCT7/TUBA1C/PFDN4/PFDN2	UP/UP/UP/UP/UP/UP/UP/UP/UP/UP/UP
Reactome	R-HSA-389960	Homo sapiens : Formation of tubulin folding intermediates by CCT/TriC	6/314	25/10870	6.16588e-05	0.00148598	0.00122019	7203/10383/10576/10381/10574/84790	CCT3/TUBB4B/CCT2/TUBB3/CCT7/TUBA1C	UP/UP/UP/UP/UP/UP
Reactome	R-HSA-75153	Homo sapiens : Apoptotic execution phase	8/314	52/10870	0.00011024	0.00259199	0.00212839	4000/2934/660/5747/7082/5339/9414/22985	LMNA/GSN/BMX/PTK2/TJP1/PLEC/TJP2/ACIN1	DN/DN/UP/UP/DN/DN/UP/UP
Reactome	R-HSA-164952	Homo sapiens : The role of Nef in HIV-1 replication and disease pathogenesis	6/314	28/10870	0.000121918	0.00279831	0.0022978	3105/1175/567/5879/1173/8907	HLA-A/AP2S1/B2M/RAC1/AP2M1/AP1M1	DN/DN/UP/DN/UP
Reactome	R-HSA-5663220	Homo sapiens : RHO GTPases Activate Formins	13/314	140/10870	0.000202702	0.00454428	0.00373149	1856/389/5501/1063/5516/5879/5515/10383/10381/5529/140735/84790/79003	DVL2/RHOC/PPP1CC/CENPF/PPP2CB/RAC1/PPP2CA/TUBB4B/TUBB3/PPP2R5E/DYNLL2/TUBA1C/MIS12	UP/DN/UP/DN/UP/UP/UP/UP/UP/UP/UP/UP/DN
Reactome	R-HSA-381426	Homo sapiens : Regulation of Insulin-like Growth Factor (IGF) transport and uptake by Insulin-like Growth Factor Binding Proteins (IGFBPs)	12/314	125/10870	0.000260016	0.00567541	0.00466031	5768/3491/10618/2147/7076/2266/338/3956/11167/462/3569/3489	QSOX1/CYR61/TGOLN2/F2/TIMP1/FGG/APOB/LGALS1/FSTL1/SERPINC1/IL6/IGFBP6	DN/DN/DN/DN/DN/DN/DN/DN/DN/DN/DN/DN
Reactome	R-HSA-164938	Homo sapiens : Nef-mediates down modulation of cell surface receptors by recruiting them to clathrin adapters	5/314	21/10870	0.000270818	0.00567541	0.00466031	3105/1175/567/1173/8907	HLA-A/AP2S1/B2M/AP2M1/AP1M1	DN/DN/DN/UP
Reactome	R-HSA-445144	Homo sapiens : Signal transduction by L1	5/314	21/10870	0.000270818	0.00567541	0.00466031	4684/5605/5879/1457/5604	NCAM1/MAP2K2/RAC1/CSNK2A1/MAP2K1	UP/DN/UP/UP/DN
Reactome	R-HSA-75205	Homo sapiens : Dissolution of Fibrin Clot	4/314	13/10870	0.000397288	0.00814864	0.00669117	5054/302/6281/5345	SERPINE1/ANXA2/S100A10/SERPINF2	DN/DN/DN/DN
Reactome	R-HSA-68882	Homo sapiens : Mitotic Anaphase	17/314	236/10870	0.000491876	0.0098785	0.00811164	11065/4000/5501/5704/5714/1063/5516/5901/7329/5515/10383/10381/5529/140735/84790/79003/8697	UBE2C/LMNA/PPP1CC/PSMC4/PSMD8/CENPF/PPP2CB/RAN/UBE2I/PPP2CA/TUBB4B/TUBB3/PPP2R5E/DYNLL2/TUBA1C/MIS12/CDC23	UP/DN/UP/UP/DN/DN/UP/UP/UP/UP/UP/UP/UP/UP/UP/DN/DN
Reactome	R-HSA-2555396	Homo sapiens : Mitotic Metaphase and Anaphase	17/314	237/10870	0.000516277	0.00995792	0.00817684	11065/4000/5501/5704/5714/1063/5516/5901/7329/5515/10383/10381/5529/140735/84790/79003/8697	UBE2C/LMNA/PPP1CC/PSMC4/PSMD8/CENPF/PPP2CB/RAN/UBE2I/PPP2CA/TUBB4B/TUBB3/PPP2R5E/DYNLL2/TUBA1C/MIS12/CDC23	UP/DN/UP/UP/DN/DN/UP/UP/UP/UP/UP/UP/UP/UP/UP/DN/DN
Reactome	R-HSA-5673000	Homo sapiens : RAF activation	6/314	36/10870	0.000518965	0.00995792	0.00817684	5605/5501/5516/5515/5604/5529	MAP2K2/PPP1CC/PPP2CB/PPP2CA/MAP2K1/PPP2R5E	DN/UP/UP/UP/DN/UP
[truncated: 162 more rows]
