# Supplementary material for: In‐depth proteomic analysis reveals unique subtype‐specific signatures in human small‐cell lung cancer
Source: Clin Transl Med. 2022 Sep 23;12(9):e1060. doi: 10.1002/ctm2.1060 (PMC9506422; doi:10.1002/ctm2.1060)
Supplement: Supplementary file 4 — Supporting Information [file CTM2-12-e1060-s001.xlsx]

## Sheet: Legend
Supplementary Table 3. Subtype-specific proteins and corresponding overrepresentation analysis results for each subtype.
Sheet	Description
Subtype_specific_proteins	ANOVA results for proteins showing subtype-specific expression patterns.
ORA_results_SCLCA	Overrepresentation analysis results for Gene Ontology, KEGG and Reactome terms using the SCLC-A specific proteins (list of proteins detected in the cell pellet and cell media were merged). Only terms with nominal p-value < 0.05 are shown.
ORA_results_SCLCN	Overrepresentation analysis results for Gene Ontology, KEGG and Reactome terms using the SCLC-N specific proteins (list of proteins detected in the cell pellet and cell media were merged). Only terms with nominal p-value < 0.05 are shown.
ORA_results_SCLCP	Overrepresentation analysis results for Gene Ontology, KEGG and Reactome terms using the SCLC-P specific proteins (list of proteins detected in the cell pellet and cell media were merged). Only terms with nominal p-value < 0.05 are shown.
ORA_results_SCLCY	Overrepresentation analysis results for Gene Ontology, KEGG and Reactome terms using the SCLC-Y specific proteins (list of proteins detected in the cell pellet and cell media were merged). Only terms with nominal p-value < 0.05 are shown.
Column	Description
Sheet "Significant_proteins"
Accession	The protein accession number.
Gene	The gene name for the protein.
Data	Whether the differential expression analysis results are shown in the cell pellet (CP) or in the cell media (CM) for a protein.
Secreted	A star (*) indicates whether the protein was mentioned in at least two secretome databases as secreted protein.
Surface	A star (*) indicates whether the protein was mentioned in two surfaceome databases as cell-surface protein.
Plasma.detect	A star (*) indicates whether the protein was previously detected in the human plasma.
Blood.secr	A star (*) indicates whether the protein is considered actively secreted in the human blood.
Druggable	If the protein is targetable with an FDA-approved drug, then the protein's class is indicated.
Fvalues	F value of the ANOVA test comparing the subtypes.
p.v Subtype	The nominal p-value of the ANOVA test comparing the subtypes.
p.adj Subtype	The Benjamini-Hochberg adjusted p-value of the ANOVA test comparing the subtypes.
tukey(SCLC-N-SCLC-A)	The Tukey’s HSD post-hoc test p-value for the comparison SCLC-N vs. SCLC-A.
tukey(SCLC-P-SCLC-A)	The Tukey’s HSD post-hoc test p-value for the comparison SCLC-P vs. SCLC-A.
tukey(SCLC-Y-SCLC-A)	The Tukey’s HSD post-hoc test p-value for the comparison SCLC-Y vs. SCLC-A.
tukey(SCLC-P-SCLC-N)	The Tukey’s HSD post-hoc test p-value for the comparison SCLC-P vs. SCLC-N.
tukey(SCLC-Y-SCLC-N)	The Tukey’s HSD post-hoc test p-value for the comparison SCLC-Y vs. SCLC-N.
tukey(SCLC-Y-SCLC-P)	The Tukey’s HSD post-hoc test p-value for the comparison SCLC-Y vs. SCLC-P.
Log2FC(SCLC-N-SCLC-A)	The proteins' average log2 fold change between SCLC-N and -A cell lines.
Log2FC(SCLC-P-SCLC-A)	The proteins' average log2 fold change between SCLC-P and -A cell lines.
Log2FC(SCLC-Y-SCLC-A)	The proteins' average log2 fold change between SCLC-Y and -A cell lines.
Log2FC(SCLC-P-SCLC-N)	The proteins' average log2 fold change between SCLC-P and -N cell lines.
Log2FC(SCLC-Y-SCLC-N)	The proteins' average log2 fold change between SCLC-Y and -N cell lines.
Log2FC(SCLC-Y-SCLC-P)	The proteins' average log2 fold change between SCLC-Y and -P cell lines.
Log2FC.95%.CI(SCLC-N-SCLC-A)	The 95% confidence intervals for the average log2 fold change values between SCLC-N and -A cell lines.
Log2FC.95%.CI(SCLC-P-SCLC-A)	The 95% confidence intervals for the average log2 fold change values between SCLC-P and -A cell lines.
Log2FC.95%.CI(SCLC-Y-SCLC-A)	The 95% confidence intervals for the average log2 fold change values between SCLC-Y and -A cell lines.
Log2FC.95%.CI(SCLC-P-SCLC-N)	The 95% confidence intervals for the average log2 fold change values between SCLC-P and -N cell lines.
Log2FC.95%.CI(SCLC-Y-SCLC-N)	The 95% confidence intervals for the average log2 fold change values between SCLC-Y and -N cell lines.
Log2FC.95%.CI(SCLC-Y-SCLC-P)	The 95% confidence intervals for the average log2 fold change values between SCLC-Y and -P cell lines.
Sheets "ORA_results_SCLCA", "ORA_results_SCLCN", "ORA_results_SCLCP" and "ORA_results_SCLCY"
Database	The pathway database (Gene Ontology Biological Process/Molecular Function/Cellular Component, KEGG, Reactome).
ID	Pathway ID.
Description	Pathway description.
GeneRatio	Differentially expressed proteins in the gene set / total number of differentially expressed proteins present in the database.
BgRatio	Size of the gene set / total number of unique background genes (universe).
pvalue	P-value of overrepresentation analysis (one-sided Fisher's exact test).
p.adjust	Benjamini-Hochberg adjusted p-value of overrepresentation analysis.
qvalue	Q-value of overrepresentation analysis.
ProteinIDs	Differentially expressed proteins (denoted by protein accession numbers or Entrez IDs) in the gene set, separated by "/".
GeneNames	Gene names of differentially expressed proteins in the gene set, separated by "/".
Direction	Whether the protein was up- or downregulated in the investigated subtype compared to other subtypes.

## Sheet: Subtype_specific_proteins
Supplementary Table 3. ANOVA results for proteins showing subtype-specific expression patterns.
Accession	Gene	Data	Subtype.specificity	Secreted	Surface	Plasma.detect	Blood.secr	Druggable	Fvalues	p.v Subtype	p.adj Subtype	tukey(SCLC-N-SCLC-A)	tukey(SCLC-P-SCLC-A)	tukey(SCLC-Y-SCLC-A)	tukey(SCLC-P-SCLC-N)	tukey(SCLC-Y-SCLC-N)	tukey(SCLC-Y-SCLC-P)	Log2FC(SCLC-N-SCLC-A)	Log2FC(SCLC-P-SCLC-A)	Log2FC(SCLC-Y-SCLC-A)	Log2FC(SCLC-P-SCLC-N)	Log2FC(SCLC-Y-SCLC-N)	Log2FC(SCLC-Y-SCLC-P)	Log2FC.95%.CI(SCLC-N-SCLC-A)	Log2FC.95%.CI(SCLC-P-SCLC-A)	Log2FC.95%.CI(SCLC-Y-SCLC-A)	Log2FC.95%.CI(SCLC-P-SCLC-N)	Log2FC.95%.CI(SCLC-Y-SCLC-N)	Log2FC.95%.CI(SCLC-Y-SCLC-P)
O14763	TNFRSF10B	CP	SCLC-A			*			7.8009 (df=3)	0.000996609459617542	0.0175439285347929	0.00223075003140294	0.0128116876594926	0.00582331286806737	0.99959982146222	0.978887377609809	0.995442140006693	0.84424964285714	0.8189125	0.761553928571427	-0.0253371428571398	-0.0826957142857125	-0.0573585714285727	[0.2785 , 1.41]	[0.1495 , 1.4883]	[0.1958 , 1.3273]	[-0.7105 , 0.6598]	[-0.667 , 0.5016]	[-0.7425 , 0.6278]
O15551	CLDN3	CP	SCLC-A		*				15.0172 (df=3)	1.53433546559267e-05	0.00167481682965019	6.02598563222978e-05	0.0032118434846703	5.57922260852051e-05	0.864960040135083	0.999988037374372	0.852761261106018	-2.37078428571429	-1.97772249999999	-2.38455285714286	0.393061785714295	-0.0137685714285709	-0.406830357142866	[-3.534 , -1.2076]	[-3.354 , -0.6014]	[-3.5477 , -1.2214]	[-1.0156 , 1.8017]	[-1.2151 , 1.1876]	[-1.8155 , 1.0018]
O43795	MYO1B	CP	SCLC-A						8.0622 (df=3)	0.000831123026626072	0.0159611758466372	0.00318235208438467	0.0156578139518599	0.00223481957785332	0.999895645521227	0.998900852239187	0.997556015975805	0.342735178571427	0.335923749999992	0.355498035714284	-0.00681142857143513	0.0127628571428566	0.0195742857142918	[0.1045 , 0.581]	[0.054 , 0.6179]	[0.1172 , 0.5938]	[-0.2954 , 0.2818]	[-0.2333 , 0.2589]	[-0.269 , 0.3081]
O94817	ATG12	CP	SCLC-A						13.7758 (df=3)	2.84011659825355e-05	0.00231759029207001	9.2488565567761e-05	0.00544199756152508	0.000107813010319702	0.833475219769872	0.999908010982291	0.858513040031048	1.53007517857143	1.24493625	1.51194517857143	-0.285138928571424	-0.0181299999999993	0.267008928571425	[0.7544 , 2.3057]	[0.3272 , 2.1627]	[0.7363 , 2.2876]	[-1.2245 , 0.6542]	[-0.8192 , 0.783]	[-0.6724 , 1.2064]
O94905	ERLIN2	CP	SCLC-A						8.0903 (df=3)	0.000815224733009303	0.0158610275021833	0.00558518383079876	0.0149986003140348	0.00143849089375547	0.998758785033412	0.944547561326968	0.988115781747458	0.564431250000002	0.591733750000007	0.650376964285716	0.0273025000000047	0.0859457142857138	0.0586432142857092	[0.1471 , 0.9818]	[0.0979 , 1.0855]	[0.233 , 1.0677]	[-0.4781 , 0.5327]	[-0.3451 , 0.517]	[-0.4468 , 0.5641]
O95471	CLDN7	CP	SCLC-A		*				9.601 (df=3)	0.000301588642790534	0.00913658916654251	0.000971701807414904	0.026987764718286	0.000712049619295274	0.890159646018283	0.999268510703805	0.84348079414773	-2.31203839285714	-1.86643375	-2.37883839285714	0.445604642857141	-0.0668000000000006	-0.512404642857142	[-3.7415 , -0.8826]	[-3.5578 , -0.1751]	[-3.8083 , -0.9494]	[-1.2855 , 2.1767]	[-1.5431 , 1.4095]	[-2.2435 , 1.2187]
P06731	CEACAM5	CP	SCLC-A		*	*			9.9288 (df=3)	0.000245772793897723	0.00824429543950954	0.00119974930449107	0.011824370366894	0.000540374453034675	0.991882506730486	0.988094803614572	0.943430219445233	-4.96512178571428	-4.57893249999999	-5.3405675	0.386189285714291	-0.375445714285714	-0.761635000000005	[-8.0962 , -1.834]	[-8.2837 , -0.8742]	[-8.4717 , -2.2095]	[-3.4057 , 4.1781]	[-3.6092 , 2.8583]	[-4.5536 , 3.0303]
P10606	COX5B	CP	SCLC-A			*			6.812 (df=3)	0.00203602499285601	0.0264135288610928	0.010405047598495	0.0337267726181985	0.00323018224377047	0.999999003435897	0.961799159637502	0.977941390225716	-1.03358339285715	-1.03857125	-1.18178339285715	-0.00498785714285077	-0.148199999999999	-0.143212142857148	[-1.8565 , -0.2107]	[-2.0122 , -0.0649]	[-2.0047 , -0.3589]	[-1.0016 , 0.9916]	[-0.9981 , 0.7017]	[-1.1398 , 0.8534]
P13073	COX4I1	CP	SCLC-A			*			5.4955 (df=3)	0.00567727084380534	0.0464629614821654	0.0285810561174571	0.0251737729688731	0.0136815590446412	0.954339164696581	0.988403221231327	0.994762360721135	-0.720434642857143	-0.868660000000006	-0.798683214285713	-0.148225357142863	-0.0782485714285706	0.0699767857142923	[-1.3789 , -0.062]	[-1.6478 , -0.0895]	[-1.4572 , -0.1402]	[-0.9457 , 0.6492]	[-0.7583 , 0.6018]	[-0.7275 , 0.8674]
P16870	CPE	CP	SCLC-A			*			11.4113 (df=3)	0.000101775063158039	0.00488811089053322	0.0244711751998734	0.00684708247545129	6.40899673911566e-05	0.741304783120133	0.0977772639081662	0.712295488455849	-1.77877589285714	-2.48357374999999	-3.22330875	-0.70479785714285	-1.44453285714286	-0.739735000000007	[-3.3676 , -0.19]	[-4.3635 , -0.6037]	[-4.8121 , -1.6345]	[-2.629 , 1.2194]	[-3.0855 , 0.1964]	[-2.6639 , 1.1844]
P20711	DDC	CP	SCLC-A			*		Enzyme	7.4127 (df=3)	0.00131219001291738	0.0201258455838998	0.00225571346951092	0.0372584183109669	0.00541254426260807	0.940236507922362	0.983831615924465	0.993403113623314	-3.37703714285714	-2.81477	-3.07515857142857	0.562267142857142	0.301878571428571	-0.260388571428571	[-5.6427 , -1.1114]	[-5.4955 , -0.134]	[-5.3408 , -0.8095]	[-2.1815 , 3.3061]	[-2.038 , 2.6418]	[-3.0042 , 2.4834]
P29120	PCSK1	CM	SCLC-A						12.2743 (df=3)	6.27895552760792e-05	0.0242547082095026	0.00406873055548995	0.000220864532482712	0.000372754465621905	0.308716378428562	0.767961998394497	0.776248902217874	-3.77946410714286	-5.87471875	-4.75209125	-2.09525464285714	-0.972627142857142	1.1226275	[-6.4772 , -1.0818]	[-9.0667 , -2.6827]	[-7.4498 , -2.0544]	[-5.3623 , 1.1718]	[-3.7588 , 1.8136]	[-2.1445 , 4.3897]
P31153	MAT2A	CP	SCLC-A			*			10.1484 (df=3)	0.000214715788375656	0.00775425297078469	0.000120023937252856	0.0275140171478561	0.0128224439746986	0.485093996410459	0.253533571578978	0.997842107554136	1.13985482142857	0.767781250000009	0.721324821428574	-0.372073571428562	-0.418529999999997	-0.0464564285714353	[0.5501 , 1.7296]	[0.07 , 1.4655]	[0.1316 , 1.311]	[-1.0862 , 0.3421]	[-1.0276 , 0.1905]	[-0.7606 , 0.6677]
P50553	ASCL1	CP	SCLC-A
Q00587	CDC42EP1	CP	SCLC-A						11.6363 (df=3)	8.9551762341416e-05	0.00445374297325208	0.000975255341622683	0.00112415148959844	0.000352871717386294	0.924157499530934	0.975991260642496	0.992856031514043	1.98796946428572	2.32111375000001	2.17592660714286	0.333144285714297	0.187957142857144	-0.145187142857154	[0.7585 , 3.2175]	[0.8664 , 3.7759]	[0.9464 , 3.4054]	[-1.1558 , 1.8221]	[-1.0819 , 1.4578]	[-1.6342 , 1.3438]
Q01101	INSM1	CP	SCLC-A						23.3646 (df=3)	4.94243007521813e-07	0.000296722319872917	0.00735870553684659	0.000205058480887366	2.96606915917152e-07	0.211134694449907	0.00159060823307844	0.38078906221097	-1.35541571428571	-2.266975	-3.00462285714286	-0.911559285714283	-1.64920714285714	-0.737647857142861	[-2.3901 , -0.3207]	[-3.4912 , -1.0427]	[-4.0393 , -1.9699]	[-2.1646 , 0.3415]	[-2.7178 , -0.5806]	[-1.9907 , 0.5154]
Q15404	RSU1	CP	SCLC-A			*			15.451 (df=3)	1.2469584852098e-05	0.00156645992375845	8.1203024812071e-06	0.00475324179816017	0.000899128877049349	0.369757496368248	0.239784622943047	0.999999999648474	-1.84743982142857	-1.28011624999998	-1.27977982142857	0.567323571428588	0.56766	0.000336428571412029	[-2.633 , -1.0619]	[-2.2096 , -0.3506]	[-2.0653 , -0.4942]	[-0.384 , 1.5187]	[-0.2437 , 1.379]	[-0.951 , 0.9517]
Q16718	NDUFA5	CP	SCLC-A			*			10.3601 (df=3)	0.000188791304287442	0.00744972259406548	0.0151334633769102	0.0338932810913319	9.53266057120983e-05	0.998826914772711	0.192944558452305	0.388054332222729	-0.589229107142856	-0.620831249999998	-0.96881625	-0.0316021428571425	-0.379587142857144	-0.347985000000001	[-1.0815 , -0.0969]	[-1.2033 , -0.0384]	[-1.4611 , -0.4765]	[-0.6278 , 0.5646]	[-0.888 , 0.1288]	[-0.9442 , 0.2482]
Q5MIZ7	PPP4R3B	CP	SCLC-A						16.4874 (df=3)	7.7140358658603e-06	0.00120067539726955	0.00483734860601348	0.00211378663252237	4.04087446459478e-06	0.795110246252482	0.0361627901193539	0.410158589475598	0.746250535714289	0.963811250000003	1.33781053571429	0.217560714285714	0.591559999999998	0.373999285714284	[0.2033 , 1.2892]	[0.3214 , 1.6062]	[0.7949 , 1.8807]	[-0.4399 , 0.8751]	[0.0308 , 1.1523]	[-0.2835 , 1.0315]
Q6YBV0	SLC36A4	CP	SCLC-A		*				12.9642 (df=3)	4.3304291984844e-05	0.00286592578057176	0.000364737351996935	0.0322118988019431	5.5396511588035e-05	0.674279323688037	0.867144608847733	0.305229418958453	-2.58309517857143	-1.86054375	-3.00218660714286	0.722551428571428	-0.419091428571431	-1.14164285714286	[-4.0468 , -1.1194]	[-3.5924 , -0.1287]	[-4.4659 , -1.5385]	[-1.05 , 2.4951]	[-1.9308 , 1.0926]	[-2.9142 , 0.631]
Q7L9L4	MOB1B	CP	SCLC-A						9.8195 (df=3)	0.000263007855898357	0.0085681435225802	0.000595754480559374	0.00248062055372267	0.00536628560169972	0.999234343667453	0.808200771456889	0.810222905092991	0.98339142857143	1.01575	0.790107142857142	0.0323585714285741	-0.193284285714288	-0.225642857142862	[0.4018 , 1.5649]	[0.3277 , 1.7038]	[0.2086 , 1.3717]	[-0.6719 , 0.7366]	[-0.7939 , 0.4073]	[-0.9299 , 0.4786]
Q7RTS9	DYM	CP	SCLC-A						7.4632 (df=3)	0.00126558986462278	0.0198871203912985	0.00419360509500311	0.0326427427984882	0.00274889120620947	0.990983293624542	0.998110898002117	0.97076682932167	-1.32044767857143	-1.19955624999999	-1.38119767857143	0.120891428571433	-0.0607500000000023	-0.181641428571435	[-2.2661 , -0.3748]	[-2.3184 , -0.0807]	[-2.3268 , -0.4356]	[-1.0243 , 1.2661]	[-1.0374 , 0.9159]	[-1.3269 , 0.9636]
Q86YB8	ERO1B	CP	SCLC-A						14.7278 (df=3)	1.76584740478215e-05	0.00185524342964924	5.51542111274506e-05	0.00017890227344608	0.00119335717381619	0.981540465182254	0.602379955032196	0.48792338954763	-2.94788142857143	-3.1829	-2.27944428571429	-0.235018571428569	0.66843714285714	0.903455714285709	[-4.3846 , -1.5112]	[-4.8829 , -1.4829]	[-3.7162 , -0.8427]	[-1.975 , 1.5049]	[-0.8154 , 2.1523]	[-0.8365 , 2.6434]
Q8IXW5	RPAP2	CP	SCLC-A						10.0367 (df=3)	0.000229943440502533	0.00795339348734071	0.00268415340476758	0.00469348309273265	0.000437994097460259	0.980198429300149	0.882342840912119	0.994887187887673	1.03542428571429	1.1539525	1.22849	0.11852821428571	0.193065714285716	0.0745375000000053	[0.3283 , 1.7426]	[0.3172 , 1.9907]	[0.5213 , 1.9356]	[-0.7379 , 0.9749]	[-0.5373 , 0.9234]	[-0.7819 , 0.9309]
Q8N567	ZCCHC9	CP	SCLC-A						9.9578 (df=3)	0.000241393880590897	0.00819624398234161	0.00217004729887038	0.00073274545780011	0.00366749678649503	0.70961206195705	0.996431893567857	0.600109539433597	0.86954892857143	1.14126250000001	0.823298928571429	0.271713571428577	-0.0462500000000006	-0.317963571428578	[0.2885 , 1.4506]	[0.4537 , 1.8288]	[0.2422 , 1.4044]	[-0.432 , 0.9754]	[-0.6464 , 0.5539]	[-1.0217 , 0.3858]
Q8TBX8	PIP4K2C	CP	SCLC-A						15.9398 (df=3)	9.91633955057909e-06	0.00138911389871029	1.11654491746771e-05	0.0229589008009063	0.000134148999871408	0.151512617556239	0.730943282542381	0.555848268745209	-1.49848982142857	-0.870656249999989	-1.24773267857143	0.627833571428585	0.250757142857143	-0.377076428571442	[-2.1497 , -0.8473]	[-1.6412 , -0.1001]	[-1.899 , -0.5965]	[-0.1608 , 1.4165]	[-0.4218 , 0.9233]	[-1.1657 , 0.4116]
Q92832	NELL1	CM	SCLC-A	*		*			13.1684 (df=3)	3.88834902655271e-05	0.0233646572617745	0.00204949231622986	0.00129197858030572	5.00820137546709e-05	0.843928484650968	0.448739319503935	0.96555458461116	-4.60985589285714	-5.70655124999999	-6.33002446428571	-1.09669535714285	-1.72016857142857	-0.623473214285717	[-7.6728 , -1.5469]	[-9.3307 , -2.0824]	[-9.393 , -3.2671]	[-4.8061 , 2.6127]	[-4.8836 , 1.4432]	[-4.3329 , 3.0859]
Q96E17	RAB3C	CP	SCLC-A						11.2903 (df=3)	0.000109087776192306	0.00518012858133522	0.00359516806185578	0.000269856814341551	0.00113997084467821	0.36995002084466	0.965555217184339	0.598367263803973	-1.60329660714286	-2.41860874999998	-1.79931517857143	-0.815312142857127	-0.196018571428571	0.619293571428557	[-2.7325 , -0.4741]	[-3.7547 , -1.0825]	[-2.9285 , -0.6701]	[-2.1828 , 0.5522]	[-1.3623 , 0.9702]	[-0.7482 , 1.9868]
Q9BX68	HINT2	CP	SCLC-A			*			7.735 (df=3)	0.00104375876350231	0.0177947107651864	0.000827491053437934	0.0216167969774256	0.0418075141479143	0.906536511494364	0.376492012029195	0.884396416665204	-1.56483071428571	-1.2854625	-0.982369285714285	0.279368214285707	0.582461428571428	0.30309321428572	[-2.5181 , -0.6116]	[-2.4133 , -0.1576]	[-1.9356 , -0.0291]	[-0.8751 , 1.4338]	[-0.402 , 1.567]	[-0.8513 , 1.4575]
Q9H2Y7	ZNF106	CP	SCLC-A						10.8548 (df=3)	0.000140558784384033	0.00631762878474756	0.0481801060578918	0.00934660046265101	8.586029657498e-05	0.666084678203004	0.0678839059086513	0.695639453525542	0.777251964285714	1.16312875	1.53227910714286	0.385876785714288	0.755027142857145	0.369150357142857	[0.0049 , 1.5496]	[0.2493 , 2.077]	[0.7599 , 2.3046]	[-0.5495 , 1.3212]	[-0.0426 , 1.5527]	[-0.5662 , 1.3045]
Q9H4M9	EHD1	CP	SCLC-A			*			11.144 (df=3)	0.000118709207363845	0.00551243584471338	0.0316724915644473	0.0315411593884118	5.18180986790462e-05	0.968070175164299	0.0654480904743531	0.298818545756838	1.30524375	1.54537375	2.49799375	0.240130000000004	1.19275	0.952619999999992	[0.0935 , 2.517]	[0.1116 , 2.9792]	[1.2862 , 3.7098]	[-1.2274 , 1.7077]	[-0.0588 , 2.4443]	[-0.5149 , 2.4202]
Q9H814	PHAX	CP	SCLC-A						6.2667 (df=3)	0.00307962365604699	0.0329735501007324	0.0195624346583105	0.0404189830619331	0.00408485672446079	0.998462104900035	0.911779454879906	0.977867878931362	0.731441785714285	0.775930000000006	0.886190357142855	0.044488214285721	0.15474857142857	0.110260357142849	[0.0986 , 1.3643]	[0.0272 , 1.5247]	[0.2534 , 1.519]	[-0.7219 , 0.8109]	[-0.4988 , 0.8083]	[-0.6561 , 0.8766]
Q9HD23	MRS2	CP	SCLC-A						6.5859 (df=3)	0.00241286990579661	0.0290695465642186	0.0181609901631956	0.00614010265525111	0.0129815136440353	0.777360875470673	0.998908219135408	0.839862161136454	-1.21933821428571	-1.65290999999999	-1.27513964285714	-0.433571785714278	-0.0558014285714279	0.37777035714285	[-2.2635 , -0.1752]	[-2.8883 , -0.4175]	[-2.3193 , -0.231]	[-1.6981 , 0.8309]	[-1.1342 , 1.0226]	[-0.8867 , 1.6423]
O00159	MYO1C	CP	SCLC-N			*			12.0936 (df=3)	6.93518776454841e-05	0.00373655468980958	0.00240152138910166	0.306974034457537	0.775728430302334	0.000206178360702136	0.000359237606493479	0.775840061495525	-1.39950607142857	0.718549999999997	0.325018214285713	2.11805607142857	1.72452428571428	-0.393531785714284	[-2.3444 , -0.4546]	[-0.3995 , 1.8366]	[-0.6199 , 1.2699]	[0.9737 , 3.2624]	[0.7486 , 2.7004]	[-1.5379 , 0.7508]
O15067	PFAS	CP	SCLC-N			*			8.1794 (df=3)	0.000766841413509012	0.0154935146166905	0.000864510075372693	0.784493507796124	0.976029653935386	0.044554926536068	0.00315166904677411	0.937609342803226	1.30507589285714	0.319318749999997	0.118083035714285	-0.985757142857143	-1.18699285714285	-0.201235714285712	[0.5069 , 2.1033]	[-0.6251 , 1.2638]	[-0.6801 , 0.9163]	[-1.9524 , -0.0191]	[-2.0114 , -0.3626]	[-1.1679 , 0.7654]
O15305	PMM2	CP	SCLC-N			*			8.8156 (df=3)	0.000500225901242192	0.0120569290425471	0.0161269426913445	0.735686281971563	0.383545443252697	0.0060061848763695	0.000500268940226145	0.98586349777988	-0.389213392857144	0.143513750000007	0.192432321428573	0.532727142857151	0.581645714285717	0.0489185714285654	[-0.7172 , -0.0613]	[-0.2445 , 0.5316]	[-0.1355 , 0.5204]	[0.1356 , 0.9299]	[0.2429 , 0.9204]	[-0.3483 , 0.4461]
O43482	OIP5	CP	SCLC-N						10.7143 (df=3)	0.000152718445687288	0.00661648729897762	0.000125496954234916	0.603007601671948	0.810919554908484	0.0201976943553102	0.00146934976024893	0.961034619509111	1.78836107142857	0.494477500000002	0.297011071428571	-1.29388357142857	-1.49135	-0.197466428571431	[0.8599 , 2.7168]	[-0.6041 , 1.5931]	[-0.6315 , 1.2255]	[-2.4183 , -0.1694]	[-2.4503 , -0.5324]	[-1.3219 , 0.927]
O43502	RAD51C	CP	SCLC-N						6.6902 (df=3)	0.00223026578386767	0.0278534679248258	0.017272608240569	0.906299957498009	0.831141755808261	0.0141521773624961	0.00327407927191936	0.999970926063124	1.52114214285714	-0.370780000000003	-0.394925000000001	-1.89192214285714	-1.91606714285714	-0.0241449999999972	[0.2275 , 2.8148]	[-1.9015 , 1.1599]	[-1.6886 , 0.8987]	[-3.4586 , -0.3252]	[-3.2522 , -0.58]	[-1.5909 , 1.5426]
O43759	SYNGR1	CP	SCLC-N						12.7155 (df=3)	4.94411115404405e-05	0.00308371762826212	2.14029592237042e-05	0.405525771120013	0.039886679422564	0.0103633264391858	0.0239271452983112	0.839823206442834	3.25250553571428	1.00106625	1.53635696428572	-2.25143928571428	-1.71614857142857	0.535290714285711	[1.7731 , 4.7319]	[-0.7493 , 2.7515]	[0.057 , 3.0157]	[-4.043 , -0.4598]	[-3.244 , -0.1883]	[-1.2563 , 2.3269]
O43861	ATP9B	CP	SCLC-N						15.3832 (df=3)	1.28770388644003e-05	0.00157374137324613	0.000144019128595407	0.932881683177449	0.828573972951146	0.000325150937611762	3.07419330257686e-05	0.999294029343001	2.33390678571429	-0.309949999999997	-0.37628464285714	-2.64385678571428	-2.71019142857143	-0.066334642857143	[1.1089 , 3.5589]	[-1.7594 , 1.1395]	[-1.6013 , 0.8487]	[-4.1274 , -1.1603]	[-3.9754 , -1.445]	[-1.5499 , 1.4172]
O75691	UTP20	CP	SCLC-N						5.9725 (df=3)	0.00387435982257391	0.0377505038251862	0.0186641722564007	0.736156572417781	0.999999879084182	0.00682050163587677	0.0231116003533878	0.752699593052049	0.862538750000002	-0.324176249999997	-0.00183696428571167	-1.186715	-0.864375714285714	0.322339285714285	[0.1212 , 1.6039]	[-1.2014 , 0.553]	[-0.7432 , 0.7396]	[-2.0846 , -0.2888]	[-1.6301 , -0.0987]	[-0.5755 , 1.2202]
O95873	C6orf47	CP	SCLC-N						6.848 (df=3)	0.00198213373276584	0.0260309906623388	0.00154984935407421	0.969085805580081	0.591898286239234	0.0244781895709847	0.0359755512275517	0.92836298254894	-1.52165232142857	-0.188246249999995	-0.449149464285718	1.33340607142858	1.07250285714285	-0.260903214285722	[-2.5051 , -0.5382]	[-1.3519 , 0.9754]	[-1.4326 , 0.5343]	[0.1423 , 2.5245]	[0.0568 , 2.0882]	[-1.452 , 0.9302]
O96001	PPP1R17	CP	SCLC-N						7.8611 (df=3)	0.000955538118979111	0.0170878678511052	0.010054706786533	0.997222724758059	0.615461752364648	0.0258253686953154	0.000782527682474776	0.842983892062437	3.54129375	-0.235243749999988	-1.24291339285714	-3.77653749999999	-4.78420714285714	-1.00766964285715	[0.7339 , 6.3487]	[-3.5571 , 3.0866]	[-4.0504 , 1.5645]	[-7.1765 , -0.3766]	[-7.6837 , -1.8847]	[-4.4077 , 2.3923]
P01889	HLA-B	CP	SCLC-N		*	*			10.1466 (df=3)	0.000214960254871247	0.00775425297078469	0.00790226738708666	0.998358925282758	0.218450690542931	0.0459256133394663	0.000103875039135337	0.294503548830157	-3.61227571428571	-0.195225000000004	2.00261	3.41705071428571	5.61488571428571	2.197835	[-6.3933 , -0.8313]	[-3.4857 , 3.0953]	[-0.7784 , 4.7836]	[0.0491 , 6.785]	[2.7427 , 8.4871]	[-1.1701 , 5.5658]
P11117	ACP2	CP	SCLC-N			*			5.8023 (df=3)	0.00443416266378363	0.040160708177911	0.0319522253598392	0.566028310971171	0.998945931014686	0.00569868589680256	0.0291205986940026	0.655371572667465	-1.42238214285714	0.738580000000002	0.0676235714285731	2.16096214285714	1.49000571428572	-0.670956428571429	[-2.7447 , -0.1]	[-0.826 , 2.3032]	[-1.2547 , 1.39]	[0.5595 , 3.7624]	[0.1243 , 2.8557]	[-2.2724 , 0.9305]
P17655	CAPN2	CP	SCLC-N			*			15.2235 (df=3)	1.38955275442859e-05	0.00162933466070502	0.00588594778805762	0.999954289203305	0.0184106618695632	0.0232876938210433	4.97895360662692e-06	0.0684963845655591	-1.18225071428571	0.018647499999993	1.02500357142857	1.2008982142857	2.20725428571428	1.00635607142858	[-2.0616 , -0.3029]	[-1.0218 , 1.0591]	[0.1456 , 1.9044]	[0.1359 , 2.2659]	[1.299 , 3.1155]	[-0.0586 , 2.0713]
P23229	ITGA6	CM	SCLC-N		*	*			9.5293 (df=3)	0.000315556189658256	0.0407159239599935	0.00400656129029331	0.993652662167353	0.58892429268722	0.0107942844637743	0.000283689268218201	0.854991787982111	2.57126571428572	-0.203059999999994	-0.840001428571426	-2.77432571428571	-3.41126714285714	-0.636941428571433	[0.739 , 4.4035]	[-2.371 , 1.9649]	[-2.6723 , 0.9922]	[-4.9933 , -0.5554]	[-5.3036 , -1.5189]	[-2.8559 , 1.582]
P23508	MCC	CP	SCLC-N						5.5304 (df=3)	0.00551860208413275	0.0456983748937298	0.0226745736128406	0.731467510089133	0.994610710289503	0.00791686192544283	0.0471074386586061	0.624934745287997	1.23027321428572	-0.479027499999997	0.0962989285714286	-1.70930071428571	-1.13397428571429	0.575326428571426	[0.1434 , 2.3171]	[-1.765 , 0.8069]	[-0.9905 , 1.1831]	[-3.0255 , -0.3931]	[-2.2565 , -0.0115]	[-0.7409 , 1.8916]
P49591	SARS	CP	SCLC-N						6.628 (df=3)	0.00233726795232577	0.0283883484671938	0.0156673470181571	0.885741582098883	0.902667545392216	0.0115887610208357	0.00432872023562292	0.998864899825023	0.880694464285714	-0.228596250000002	-0.181664107142858	-1.10929071428572	-1.06235857142857	0.0469321428571448	[0.1415 , 1.6199]	[-1.1032 , 0.646]	[-0.9209 , 0.5575]	[-2.0045 , -0.2141]	[-1.8258 , -0.2989]	[-0.8483 , 0.9422]
P50416	CPT-1	CP	SCLC-N						12.2951 (df=3)	6.20797236695034e-05	0.00352554106379849	0.0015688886450097	0.650327258779898	0.609746069337961	0.000606419316679485	0.000123775228847101	0.999330664534173	-2.90398767857143	0.938273750000008	0.838315178571428	3.84226142857144	3.74230285714286	-0.09995857142858	[-4.7832 , -1.0248]	[-1.2852 , 3.1617]	[-1.0409 , 2.7175]	[1.5665 , 6.118]	[1.8015 , 5.6831]	[-2.3757 , 2.1758]
P50895	BCAM	CM	SCLC-N		*	*			9.7863 (df=3)	0.000268507453916313	0.0403357864105395	0.0113417009185625	0.141199368112828	0.957405020279595	0.000257296308678767	0.0047107989324795	0.308187219441388	-2.48738678571429	1.918765	0.362933214285714	4.40615178571429	2.85032	-1.55583178571429	[-4.4893 , -0.4855]	[-0.4499 , 4.2874]	[-1.639 , 2.3648]	[1.9817 , 6.8306]	[0.7828 , 4.9179]	[-3.9802 , 0.8686]
P61020	RAB5B	CP	SCLC-N						7.4252 (df=3)	0.00130056554159025	0.0201258455838998	0.00170226305473342	0.969707560211672	0.982367685112452	0.0261092265348642	0.00547109795144152	0.999172948878581	-1.29285875	-0.160263749999995	-0.112111607142857	1.13259500000001	1.18074714285714	0.0481521428571376	[-2.1362 , -0.4495]	[-1.1581 , 0.8376]	[-0.9554 , 0.7312]	[0.1113 , 2.1539]	[0.3098 , 2.0517]	[-0.9732 , 1.0695]
P62424	RPL7A	CP	SCLC-N			*			7.7641 (df=3)	0.00102259447022212	0.0175523227827099	0.00100329142076327	0.958748272276541	0.859510975782979	0.0194841767787288	0.00853257948766373	0.998390858367669	0.496337678571429	0.065268750000012	0.0872376785714302	-0.431068928571417	-0.409099999999999	0.0219689285714182	[0.1886 , 0.8041]	[-0.2989 , 0.4294]	[-0.2205 , 0.395]	[-0.8038 , -0.0583]	[-0.727 , -0.0912]	[-0.3508 , 0.3947]
P63104	YWHAZ	CP	SCLC-N			*			6.0061 (df=3)	0.00377344906632412	0.0373127522381814	0.012610473662196	0.838437333273093	0.993010453225762	0.00759239369816456	0.0287407487771383	0.730915310592489	-0.872026964285713	0.252368750000006	-0.068851249999998	1.12439571428572	0.803175714285715	-0.321220000000004	[-1.5834 , -0.1606]	[-0.5894 , 1.0941]	[-0.7802 , 0.6425]	[0.2629 , 1.9859]	[0.0685 , 1.5379]	[-1.1827 , 0.5403]
Q01469	FABP5	CP	SCLC-N			*			17.3854 (df=3)	5.17102788651109e-06	0.000905468528877618	4.32978430997544e-05	0.439177969054703	0.056359833825264	1.42695107859803e-05	0.0321585261371866	0.00583165953137466	-5.57115767857143	1.73510375	-2.61148625	7.30626142857142	2.95967142857143	-4.34659	[-8.2379 , -2.9044]	[-1.4203 , 4.8905]	[-5.2783 , 0.0553]	[4.0766 , 10.5359]	[0.2054 , 5.7139]	[-7.5762 , -1.117]
Q01469	FABP5	CM	SCLC-N			*			18.3816 (df=3)	3.37250358187371e-06	0.00607949979025767	1.04557507579761e-05	0.868184938738483	0.0277038234029007	2.43128904272583e-05	0.0174985863009709	0.0170742113415013	-6.60094589285714	0.933861250000007	-3.13910160714286	7.53480714285715	3.46184428571429	-4.07296285714286	[-9.4567 , -3.7452]	[-2.4451 , 4.3128]	[-5.9948 , -0.2834]	[4.0764 , 10.9933]	[0.5125 , 6.4112]	[-7.5314 , -0.6145]
Q13111	CHAF1A	CP	SCLC-N						10.1735 (df=3)	0.000211445941636388	0.00774337960005381	0.00128824704188157	0.859805209642395	0.992390936777918	0.00126953624384663	0.000946001750231962	0.94827250211293	0.98976142857143	-0.210575000000006	-0.0626042857142863	-1.20033642857144	-1.05236571428572	0.147970714285719	[0.3614 , 1.6182]	[-0.9541 , 0.533]	[-0.691 , 0.5658]	[-1.9614 , -0.4393]	[-1.7014 , -0.4034]	[-0.6131 , 0.909]
Q13309	SKP2	CP	SCLC-N						14.0316 (df=3)	2.49458431654439e-05	0.0021840605396412	0.00027700190869806	0.877642294904014	0.578488401526192	0.0123405049199533	2.13723166745394e-05	0.302860446667576	1.05119303571429	0.184831250000006	-0.270409821428572	-0.866361785714282	-1.32160285714286	-0.455241071428578	[0.4692 , 1.6332]	[-0.5038 , 0.8734]	[-0.8524 , 0.3116]	[-1.5712 , -0.1616]	[-1.9227 , -0.7205]	[-1.16 , 0.2496]
Q14847	LASP1	CP	SCLC-N			*			9.7731 (df=3)	0.00027072764627257	0.0087517917958498	0.0323862293444892	0.890774209157391	0.0845046795543597	0.021942840047801	0.000132667619932358	0.522534622462757	-1.51903071428571	0.430075000000002	1.28375642857143	1.94910571428571	2.80278714285714	0.853681428571427	[-2.9342 , -0.1039]	[-1.2443 , 2.1045]	[-0.1314 , 2.6989]	[0.2353 , 3.6629]	[1.3412 , 4.2643]	[-0.8601 , 2.5675]
Q16143	SNCB	CP	SCLC-N						5.3409 (df=3)	0.00644317353107891	0.04991232583292	0.0323460463288829	0.987153049169769	0.860237528610654	0.0491488685296819	0.00719657132421814	0.98778663714989	1.88458339285714	-0.247528749999987	-0.496516607142858	-2.13211214285713	-2.3811	-0.248987857142872	[0.1292 , 3.6399]	[-2.3245 , 1.8294]	[-2.2519 , 1.2588]	[-4.2579 , -0.0063]	[-4.194 , -0.5682]	[-2.3748 , 1.8768]
Q5NDL2	EOGT	CP	SCLC-N						7.1047 (df=3)	0.0016403081268863	0.0231180138967197	0.0154230392967419	0.964783436179556	0.700891562677132	0.0201155956333856	0.00168014529478366	0.971226420318886	-1.51590910714286	0.254501250000001	0.49703517857143	1.77041035714286	2.01294428571429	0.242533928571429	[-2.7856 , -0.2462]	[-1.2478 , 1.7568]	[-0.7727 , 1.7667]	[0.2327 , 3.3081]	[0.7016 , 3.3243]	[-1.2951 , 1.7802]
Q5T013	HYI	CP	SCLC-N						5.9762 (df=3)	0.0038630680697912	0.0377505038251862	0.00728176514735701	0.999515196190171	0.999999991596871	0.0385013534503569	0.00945969395424173	0.999517596132409	1.22430767857143	0.0435487500000065	-0.000950892857144225	-1.18075892857142	-1.22525857142857	-0.0444996428571507	[0.2909 , 2.1578]	[-1.0609 , 1.148]	[-0.9344 , 0.9325]	[-2.3112 , -0.0503]	[-2.1893 , -0.2612]	[-1.175 , 1.086]
Q86Y07	VRK2	CP	SCLC-N						6.9642 (df=3)	0.00181860342456213	0.0247736819828926	0.00466348225157454	0.998903019051104	0.99969611128784	0.0157817675744095	0.00501625694105412	0.999906118014212	-1.83098303571429	0.0813562500000096	0.0447469642857143	1.9123392857143	1.87573	-0.0366092857142952	[-3.1576 , -0.5043]	[-1.4884 , 1.6511]	[-1.2819 , 1.3714]	[0.3057 , 3.519]	[0.5056 , 3.2459]	[-1.6433 , 1.5701]
Q8IUF8	RIOX2	CP	SCLC-N						17.6693 (df=3)	4.57034312088858e-06	0.000817313487895075	9.17284144419384e-05	0.995604647888484	0.468378584521048	0.000522681692732285	5.12353422232881e-06	0.754290245560688	2.66475982142857	-0.132088749999987	-0.717370178571425	-2.79684857142856	-3.38213	-0.585281428571438	[1.3147 , 4.0148]	[-1.7294 , 1.4653]	[-2.0674 , 0.6326]	[-4.4318 , -1.1619]	[-4.7764 , -1.9878]	[-2.2202 , 1.0497]
Q8IZ21	PHACTR4	CP	SCLC-N						7.4221 (df=3)	0.00130339849091274	0.0201258455838998	0.00108259024358737	0.855014374448224	0.843881198927336	0.0391370853290437	0.00988464409067247	0.999622338157361	0.717860357142854	0.152257499999994	0.132564642857144	-0.56560285714286	-0.58529571428571	-0.0196928571428501	[0.2695 , 1.1662]	[-0.3782 , 0.6827]	[-0.3158 , 0.5809]	[-1.1086 , -0.0227]	[-1.0483 , -0.1223]	[-0.5626 , 0.5233]
Q8N5I9	C12orf45	CP	SCLC-N						10.7988 (df=3)	0.000145275406026253	0.00643216849438993	0.00471858576513207	0.598898231721692	0.500337164403793	0.0012442768708224	0.000236793548858083	0.999939443364448	1.25190446428571	-0.486333749999993	-0.464681250000002	-1.7382382142857	-1.71658571428571	0.0216524999999912	[0.3436 , 2.1602]	[-1.561 , 0.5883]	[-1.3729 , 0.4436]	[-2.8382 , -0.6383]	[-2.6546 , -0.7785]	[-1.0783 , 1.1216]
Q8NBF2	NHLRC2	CP	SCLC-N			*			6.0532 (df=3)	0.00363640889637607	0.0364144142628526	0.00475151046398237	0.996771088763704	0.977001515668644	0.0341767066760673	0.0155739341816289	0.999148770742627	-0.699885357142858	-0.0447999999999986	-0.0740967857142856	0.655085357142859	0.625788571428572	-0.029296785714287	[-1.2081 , -0.1917]	[-0.6461 , 0.5565]	[-0.5823 , 0.4341]	[0.0397 , 1.2705]	[0.101 , 1.1506]	[-0.6447 , 0.5861]
Q8NCB2	CAMKV	CP	SCLC-N						15.3763 (df=3)	1.29194711188558e-05	0.00157374137324613	1.63072111192264e-05	0.999129427254117	0.474186782813893	0.000281617008098811	0.000736701910657223	0.705038470587599	1.76483017857143	0.0446887499999988	0.415571607142855	-1.72014142857143	-1.34925857142857	0.370882857142856	[0.9774 , 2.5523]	[-0.887 , 0.9764]	[-0.3719 , 1.203]	[-2.6738 , -0.7665]	[-2.1625 , -0.536]	[-0.5827 , 1.3245]
Q8NEV8	EXPH5	CP	SCLC-N						6.8673 (df=3)	0.00195395147221794	0.0258222674905531	0.00611891819249921	0.997080589973109	0.992177884683163	0.0173033876381058	0.00427835709693003	0.999983817213816	-0.595268035714287	0.0378987500000143	0.0447262500000001	0.633166785714302	0.639994285714288	0.00682749999998578	[-1.04 , -0.1505]	[-0.4883 , 0.5641]	[-0.4 , 0.4895]	[0.0946 , 1.1718]	[0.1807 , 1.0993]	[-0.5318 , 0.5454]
Q8WUX1	SLC38A5	CP	SCLC-N		*				11.7239 (df=3)	8.5234175299249e-05	0.00439244917108492	8.29539989428696e-05	0.382007448813058	0.907670563421864	0.0334093948925906	0.000588500160860761	0.72682927368598	2.52445321428571	0.88266500000001	0.305693214285718	-1.6417882142857	-2.21876	-0.576971785714292	[1.2554 , 3.7935]	[-0.6189 , 2.3842]	[-0.9634 , 1.5748]	[-3.1787 , -0.1049]	[-3.5294 , -0.9081]	[-2.1139 , 0.9599]
Q96G01	BICD1	CP	SCLC-N						5.8987 (df=3)	0.00410716232323099	0.0390064399172389	0.0203648267565569	0.981154255718093	0.896904287251259	0.0307582153479473	0.00545522827708889	0.996770159330825	1.33257678571428	-0.186630000000001	-0.29125892857143	-1.51920678571429	-1.62383571428571	-0.104628928571429	[0.1732 , 2.492]	[-1.5585 , 1.1852]	[-1.4507 , 0.8681]	[-2.9233 , -0.1151]	[-2.8213 , -0.4264]	[-1.5087 , 1.2995]
Q9BQA9	CYBC1	CP	SCLC-N						15.0927 (df=3)	1.47950216381401e-05	0.00167324944871969	8.10971857376774e-05	0.379351137667448	0.86044485216038	0.0331955890926825	2.07896225762338e-05	0.141580585300311	-1.37958696428571	-0.483028749999992	0.195714464285714	0.896558214285719	1.57530142857143	0.678743214285706	[-2.0719 , -0.6873]	[-1.3022 , 0.3361]	[-0.4966 , 0.888]	[0.0581 , 1.735]	[0.8603 , 2.2903]	[-0.1597 , 1.5172]
Q9BRS2	RIOK1	CP	SCLC-N						6.5213 (df=3)	0.00253396833444582	0.0296629580097732	0.00248327111597968	0.992841513544889	0.802644475200159	0.0238941260529665	0.0253498168905392	0.962275391254041	1.01944607142857	0.0797400000000046	0.224947499999999	-0.939706071428567	-0.794498571428573	0.145207499999994	[0.3288 , 1.7101]	[-0.7375 , 0.897]	[-0.4657 , 0.9156]	[-1.7762 , -0.1033]	[-1.5078 , -0.0812]	[-0.6912 , 0.9817]
Q9BV86	NTMT1	CP	SCLC-N						10.1738 (df=3)	0.000211410327451499	0.00774337960005381	0.00165605715483685	0.451665533050051	0.871377486750784	0.0002911407252989	0.0128080498737421	0.184919488551113	1.44185946428571	-0.601428750000004	0.256743749999998	-2.04328821428572	-1.18511571428571	0.858172500000002	[0.5039 , 2.3798]	[-1.7113 , 0.5084]	[-0.6812 , 1.1947]	[-3.1792 , -0.9073]	[-2.1538 , -0.2164]	[-0.2778 , 1.9941]
Q9BWU0	SLC4A1AP	CP	SCLC-N						6.3744 (df=3)	0.00283461304380364	0.0314843570073929	0.00747757786485537	0.999570853270545	0.99693416822526	0.0249183676428842	0.00618256710618859	0.999897359134319	1.0689375	-0.0366174999999949	-0.0598596428571412	-1.105555	-1.12879714285714	-0.0232421428571463	[0.2514 , 1.8865]	[-1.004 , 0.9307]	[-0.8774 , 0.7577]	[-2.0957 , -0.1154]	[-1.9732 , -0.2844]	[-1.0134 , 0.9669]
Q9BZH6	WDR11	CP	SCLC-N						17.7636 (df=3)	4.38799382605728e-06	0.00080176278495677	1.60500673695996e-06	0.134199202446637	0.0343308731181887	0.00535799959970373	0.00207808223365391	0.996420782610882	-1.67222392857143	-0.620242499999989	-0.679965357142859	1.05198142857144	0.992258571428572	-0.0597228571428694	[-2.3115 , -1.033]	[-1.3766 , 0.1361]	[-1.3192 , -0.0407]	[0.2778 , 1.8261]	[0.3321 , 1.6525]	[-0.8339 , 0.7144]
Q9H2P9	DPH5	CP	SCLC-N						10.1286 (df=3)	0.000217339201958261	0.00777888569535371	0.00383045603485865	0.979080100128829	0.401220079430845	0.0427973603327408	0.00012900170596597	0.347141038292316	1.49269678571428	0.176687500000007	-0.608411785714285	-1.31600928571428	-2.10110857142857	-0.785099285714292	[0.4342 , 2.5512]	[-1.0758 , 1.4291]	[-1.6669 , 0.4501]	[-2.5979 , -0.0341]	[-3.1943 , -1.0079]	[-2.067 , 0.4968]
Q9NQG1	MANBAL	CP	SCLC-N						10.6632 (df=3)	0.000157429307111454	0.00677686440927667	6.53005530457662e-05	0.338106947806039	0.125202580382934	0.0334602053866759	0.0197267605984807	0.99548801505301	-1.83917267857143	-0.664968749999993	-0.756694107142856	1.17420392857144	1.08247857142857	-0.0917253571428631	[-2.747 , -0.9313]	[-1.7391 , 0.4092]	[-1.6645 , 0.1511]	[0.0748 , 2.2737]	[0.1449 , 2.0201]	[-1.1912 , 1.0077]
Q9NSI2	FAM207A	CP	SCLC-N						14.4642 (df=3)	2.01011727477347e-05	0.00191989041982625	0.000494658118025737	0.539713816257386	0.736747603175136	0.00015310707259053	6.70477537267899e-05	0.963410213855809	1.05565517857143	-0.35443875	-0.226720535714282	-1.41009392857143	-1.28237571428571	0.127718214285718	[0.4415 , 1.6698]	[-1.0811 , 0.3722]	[-0.8408 , 0.3874]	[-2.1538 , -0.6663]	[-1.9166 , -0.6481]	[-0.616 , 0.8715]
Q9NZJ9	NUDT4	CP	SCLC-N						8.7535 (df=3)	0.000521190383116092	0.0121987938508893	0.0012062941304557	0.915304227773643	0.996200277199083	0.0309569328348496	0.00101553601757653	0.847626237059161	1.37754142857143	0.239787499999998	-0.0684185714285697	-1.13775392857143	-1.44596	-0.308206071428568	[0.5084 , 2.2467]	[-0.7886 , 1.2682]	[-0.9376 , 0.8007]	[-2.1903 , -0.0852]	[-2.3436 , -0.5483]	[-1.3608 , 0.7444]
Q9P289	STK26	CP	SCLC-N			*			6.7855 (df=3)	0.00207661530712097	0.0265661364632447	0.0288585678462745	0.984965728285412	0.492510696593173	0.0431944343488965	0.00144422858857485	0.833539084229682	0.627975892857144	-0.0855662499999887	-0.296835535714283	-0.713542142857133	-0.924811428571427	-0.211269285714295	[0.0532 , 1.2028]	[-0.7657 , 0.5945]	[-0.8716 , 0.278]	[-1.4097 , -0.0174]	[-1.5185 , -0.3312]	[-0.9074 , 0.4849]
Q9UBU6	FAM8A1	CP	SCLC-N						6.4334 (df=3)	0.00270937768217072	0.0308626549750281	0.0277103208856969	0.468172700969477	0.991914669400661	0.00343197940095585	0.0187389130823581	0.627956200658817	-0.986899107142857	0.564641250000005	0.0913166071428542	1.55154035714286	1.07821571428571	-0.47332464285715	[-1.8847 , -0.0891]	[-0.4977 , 1.627]	[-0.8065 , 0.9892]	[0.4642 , 2.6389]	[0.1509 , 2.0055]	[-1.5607 , 0.614]
Q9UI10	EIF2B4	CP	SCLC-N						12.7657 (df=3)	4.81301965927344e-05	0.00308371762826212	3.77972285364736e-05	0.334640411543279	0.763769612714303	0.0222499074009679	0.000552083005804893	0.815267234627055	1.02751892857143	0.358154999999993	0.171326071428574	-0.669363928571439	-0.856192857142858	-0.186828928571419	[0.5406 , 1.5145]	[-0.218 , 0.9343]	[-0.3156 , 0.6583]	[-1.2591 , -0.0796]	[-1.3591 , -0.3533]	[-0.7766 , 0.4029]
Q9UI36	DACH1	CP	SCLC-N						24.1803 (df=3)	3.71728964765496e-07	0.000275238703927461	0.000166183366686501	0.0240847428477827	0.225876505473683	1.29624946565432e-06	2.97837325102801e-06	0.506666831425745	3.23944857142857	-2.28358999999999	-1.22600142857143	-5.52303857142856	-4.46545	1.05758857142856	[1.5196 , 4.9593]	[-4.3186 , -0.2486]	[-2.9459 , 0.4939]	[-7.6059 , -3.4401]	[-6.2418 , -2.6891]	[-1.0253 , 3.1405]
Q9Y2I7	PIKFYVE	CP	SCLC-N						5.8494 (df=3)	0.00427093867975078	0.0396216772663414	0.0405181512160797	0.644370343193335	0.897968804658563	0.009449148855318	0.0111458689245691	0.936812334083282	1.25782821428571	-0.611394999999995	-0.303833214285717	-1.86922321428571	-1.56166142857143	0.307561785714277	[0.0436 , 2.4721]	[-2.0481 , 0.8254]	[-1.5181 , 0.9104]	[-3.3398 , -0.3987]	[-2.8158 , -0.3076]	[-1.163 , 1.7781]
Q9Y3D6	FIS1	CP	SCLC-N			*			6.0435 (df=3)	0.00366401967512138	0.036574923241562	0.0103916711636132	0.996186669199915	0.99518904691628	0.0252705846673635	0.00790317046630051	0.999997714061282	-1.05557839285714	0.0783587499999996	0.0716416071428547	1.13393714285714	1.12722	-0.00671714285714486	[-1.8958 , -0.2153]	[-0.9159 , 1.0726]	[-0.7686 , 0.9119]	[0.1163 , 2.1516]	[0.2594 , 1.995]	[-1.0243 , 1.0109]
Q9Y4U1	MMACHC	CP	SCLC-N						10.4808 (df=3)	0.000175552789601239	0.00716272425533211	0.000639429674147207	0.975623580174608	0.999998050001179	0.00170410343398775	0.000875905135674371	0.979442694693199	1.97297821428571	-0.206734999999995	-0.00735035714285814	-2.17971321428571	-1.98032857142857	0.199384642857137	[0.7988 , 3.1471]	[-1.596 , 1.1825]	[-1.1815 , 1.1668]	[-3.6017 , -0.7578]	[-3.193 , -0.7677]	[-1.2226 , 1.6213]
Q9Y5N6	ORC6	CP	SCLC-N						6.3881 (df=3)	0.00280498448949718	0.0313926692865829	0.00601660458724662	0.973446092894257	0.979073997135081	0.0103315904475052	0.0188459016060764	0.880086460488193	1.20843267857143	-0.163491250000011	0.127136964285715	-1.37192392857144	-1.08129571428571	0.290628214285725	[0.3073 , 2.1095]	[-1.2297 , 0.9027]	[-0.774 , 1.0282]	[-2.4632 , -0.2806]	[-2.012 , -0.1506]	[-0.8007 , 1.3819]
O00115	DNASE2	CP	SCLC-P			*			14.4953 (df=3)	1.97947682248704e-05	0.00191336267091585	0.00452750107419497	1.0163770427174e-05	0.0529127576712117	0.0244975124377897	0.716378337797169	0.00304534397037559	-1.25853482142857	-2.49068124999999	-0.900021964285713	-1.23214642857142	0.358512857142859	1.59065928571428	[-2.1674 , -0.3496]	[-3.5661 , -1.4152]	[-1.8089 , 0.0089]	[-2.3329 , -0.1314]	[-0.5802 , 1.2972]	[0.4899 , 2.6914]
O00754	MAN2B1	CP	SCLC-P			*			12.5231 (df=3)	5.48378845866876e-05	0.00326974919981799	0.994129720527013	0.000180404694972491	0.94000292847718	0.000145785457916547	0.989725716129012	7.8584694085615e-05	-0.110691607142858	2.68669625	-0.249041607142857	2.79738785714285	-0.138349999999999	-2.93573785714285	[-1.3243 , 1.1029]	[1.2508 , 4.1226]	[-1.4626 , 0.9645]	[1.3277 , 4.2671]	[-1.3917 , 1.115]	[-4.4054 , -1.466]
O75366	AVIL	CP	SCLC-P						37.6825 (df=3)	7.65057078253035e-09	5.88746757237602e-05	0.409858559766298	6.76446274550102e-08	0.980452609986068	8.37019786814608e-09	0.657758515183364	5.41539175724637e-08	-0.315288392857145	2.07723375000001	-0.0763441071428552	2.39252214285715	0.23894428571429	-2.15357785714286	[-0.8694 , 0.2388]	[1.4216 , 2.7328]	[-0.6304 , 0.4777]	[1.7215 , 3.0636]	[-0.3333 , 0.8112]	[-2.8246 , -1.4825]
O95685	PPP1R3D	CP	SCLC-P						6.552 (df=3)	0.00247560858001927	0.0293914566655022	0.999210356243347	0.00396765007917077	0.999999648249139	0.00381371903304561	0.999107114692441	0.00499561376959901	0.0534542857142881	-1.91401	-0.00407285714285521	-1.96746428571429	-0.0575271428571433	1.90993714285715	[-1.098 , 1.2049]	[-3.2765 , -0.5516]	[-1.1556 , 1.1474]	[-3.362 , -0.5729]	[-1.2468 , 1.1317]	[0.5154 , 3.3045]
P09525	ANXA4	CP	SCLC-P			*			10.1065 (df=3)	0.000220299087836075	0.00777989005572358	0.562289183580354	0.00130099568255515	0.998734466010035	0.000123148401466655	0.499922751460135	0.0022271395128316	-0.365294107142859	1.43401625000002	0.0418787499999986	1.79931035714288	0.407172857142857	-1.39213750000002	[-1.1355 , 0.4049]	[0.5227 , 2.3453]	[-0.7283 , 0.8121]	[0.8665 , 2.7321]	[-0.3883 , 1.2026]	[-2.3249 , -0.4594]
P10721	KIT	CP	SCLC-P		*	*		Enzyme, CD marker	7.848 (df=3)	0.000964316915381753	0.0171602340087582	0.202857732659014	0.02509175449143	0.770990022017459	0.00057031781863337	0.725003922786586	0.00477810914589805	-1.46269214285714	2.6229875	-0.68980642857143	4.08567964285714	0.772885714285714	-3.31279392857143	[-3.45 , 0.5247]	[0.2715 , 4.9745]	[-2.6772 , 1.2976]	[1.6789 , 6.4925]	[-1.2796 , 2.8254]	[-5.7196 , -0.906]
P10721	KIT	CM	SCLC-P		*	*		Enzyme, CD marker	11.1765 (df=3)	0.000116495521672116	0.0262503242167835	0.559740799375551	0.0329577774364513	0.015872523988514	0.00317449819636861	0.249407907442488	6.44168936739797e-05	-1.22386482142857	3.25809375000001	-3.05925053571428	4.48195857142858	-1.83538571428571	-6.31734428571429	[-3.7961 , 1.3484]	[0.2146 , 6.3016]	[-5.6315 , -0.487]	[1.3668 , 7.5971]	[-4.492 , 0.8212]	[-9.4325 , -3.2022]
P16885	PLCG2	CP	SCLC-P			*			22.7524 (df=3)	6.15083965096613e-07	0.000304104748625708	0.914756553220683	1.85323893420186e-06	0.98697659627965	8.36165257811494e-07	0.77830607644579	4.87937946791472e-06	-0.243633392857141	3.19687374999999	0.124810892857145	3.44050714285714	0.368444285714286	-3.07206285714285	[-1.286 , 0.7987]	[1.9635 , 4.4302]	[-0.9175 , 1.1672]	[2.1781 , 4.7029]	[-0.7081 , 1.445]	[-4.3344 , -1.8097]
P32856	STX2	CP	SCLC-P						11.6888 (df=3)	8.69368450431903e-05	0.00439244917108492	0.85145288893854	0.0147271616034034	0.02226637768357	0.00376162960711435	0.135427464181578	3.76358551529288e-05	0.285898035714286	-1.40206625	1.11952375	-1.68796428571428	0.833625714285713	2.52159	[-0.7005 , 1.2723]	[-2.5692 , -0.2349]	[0.1331 , 2.106]	[-2.8826 , -0.4933]	[-0.1852 , 1.8524]	[1.327 , 3.7162]
P39059	COL15A1	CM	SCLC-P	*		*			8.7909 (df=3)	0.00050845064040471	0.0491018047019406	0.195819053980296	0.000502216220684359	0.987802401014487	0.0344149864714671	0.355368852008726	0.001242083474704	1.45623107142857	3.9784525	0.229308214285714	2.52222142857143	-1.22692285714286	-3.74914428571429	[-0.5024 , 3.4149]	[1.6609 , 6.296]	[-1.7294 , 2.188]	[0.1501 , 4.8943]	[-3.2498 , 0.796]	[-6.1212 , -1.3771]
P45954	ACADSB	CP	SCLC-P			*			7.7735 (df=3)	0.001015882442049	0.0175439285347929	0.40669543802061	0.0109258450293001	0.94144739395112	0.00059465647989021	0.757276990885942	0.00444079203893433	-0.867765892857143	2.24430625	-0.309038749999999	3.11207214285715	0.558727142857144	-2.553345	[-2.3872 , 0.6516]	[0.4465 , 4.0421]	[-1.8284 , 1.2104]	[1.272 , 4.9522]	[-1.0105 , 2.128]	[-4.3934 , -0.7133]
P48436	SOX9	CP	SCLC-P						8.9611 (df=3)	0.00045468637722635	0.0114763933951576	0.996240299366561	0.00128734738236924	0.948682587140833	0.0010648083211543	0.989343994245685	0.000564785550526747	-0.116785357142856	2.7748975	-0.288656785714284	2.89168285714286	-0.171871428571428	-3.06355428571429	[-1.6057 , 1.3721]	[1.0132 , 4.5366]	[-1.7775 , 1.2002]	[1.0885 , 4.6948]	[-1.7096 , 1.3658]	[-4.8667 , -1.2604]
P50053	KHK	CP	SCLC-P			*			8.141 (df=3)	0.000787329944966856	0.0156192407784884	0.861468775990028	0.0100122877429488	0.317139586324771	0.0499140789980375	0.094025031812359	0.000383583355026418	0.143848571428574	0.76208750000001	-0.323969999999999	0.618238928571436	-0.467818571428573	-1.08605750000001	[-0.3665 , 0.6542]	[0.1582 , 1.3659]	[-0.8343 , 0.1864]	[2e-04 , 1.2363]	[-0.9949 , 0.0593]	[-1.7041 , -0.468]
P53992	SEC24C	CP	SCLC-P						6.2199 (df=3)	0.003193260937801	0.0338758545582381	0.999891137759502	0.00460940367983431	0.999953655147997	0.00644749527673127	0.999470395073979	0.00514731586503481	-0.00969875000000187	-0.662433749999995	0.0072941071428545	-0.652734999999993	0.0169928571428564	0.669727857142849	[-0.4148 , 0.3954]	[-1.1418 , -0.1831]	[-0.3978 , 0.4124]	[-1.1434 , -0.1621]	[-0.4014 , 0.4354]	[0.1791 , 1.1604]
P54753	EPHB3	CM	SCLC-P		*	*			8.791 (df=3)	0.000508434036864821	0.0491018047019406	0.419006792035839	0.00611090467193909	0.871527503466997	0.000346003623048374	0.863524319296316	0.00169406491107693	-0.907513928571428	2.5532125	-0.441028214285714	3.46072642857143	0.466485714285714	-2.99424071428572	[-2.5195 , 0.7045]	[0.6459 , 4.4605]	[-2.053 , 1.1709]	[1.5085 , 5.4129]	[-1.1983 , 2.1313]	[-4.9464 , -1.0421]
P55212	CASP6	CP	SCLC-P						6.722 (df=3)	0.00217781640438266	0.027402016285683	0.206734674981765	0.0407731060357227	0.996918452516838	0.000984972764225156	0.313374811660883	0.0327460713825669	-1.10129785714286	1.8422125	-0.110352142857142	2.94351035714286	0.990945714285715	-1.95256464285714	[-2.6059 , 0.4033]	[0.062 , 3.6225]	[-1.6149 , 1.3942]	[1.1214 , 4.7656]	[-0.563 , 2.5449]	[-3.7747 , -0.1304]
Q12912	LRMP	CP	SCLC-P						8.8407 (df=3)	0.000492034548630735	0.0119524577492524	0.830517934017216	0.00142036901399689	0.856459160142511	0.000336541757203768	0.404137487367762	0.00845544738389292	-0.265856428571428	1.60540000000001	0.248590714285712	1.87125642857144	0.51444714285714	-1.3568092857143	[-1.1354 , 0.6037]	[0.5765 , 2.6343]	[-0.621 , 1.1182]	[0.8182 , 2.9243]	[-0.3836 , 1.4125]	[-2.4099 , -0.3037]
Q14894	CRYM	CP	SCLC-P			*			6.4244 (df=3)	0.00272825135591266	0.0308626549750281	0.949525069247833	0.00715477734678904	0.992479001797802	0.00308286776975475	0.994260382235693	0.00511362191233111	-0.409422678571428	3.30381375000001	-0.210812678571429	3.71323642857143	0.198609999999999	-3.51462642857144	[-2.5339 , 1.7151]	[0.7901 , 5.8175]	[-2.3353 , 1.9137]	[1.1404 , 6.2861]	[-1.9955 , 2.3928]	[-6.0875 , -0.9417]
Q5VUG0	SFMBT2	CP	SCLC-P						12.8476 (df=3)	4.60713443690919e-05	0.0030017802280792	0.998195265946745	0.0007890607493799	0.204061426055905	0.00142106880501214	0.171754074160444	1.89632171575527e-05	0.0275130357142856	0.876223750000001	-0.330011250000002	0.848710714285716	-0.357524285714288	-1.206235	[-0.4216 , 0.4767]	[0.3448 , 1.4077]	[-0.7792 , 0.1191]	[0.3048 , 1.3927]	[-0.8214 , 0.1064]	[-1.7502 , -0.6623]
Q6PGP7	TTC37	CP	SCLC-P						6.297 (df=3)	0.00300861235643101	0.0327556824557029	0.86669971669151	0.0147200192990115	0.838525988826003	0.00401718054595346	0.99992163924434	0.00356270754208099	0.150675892857144	-0.771521249999985	0.162701607142857	-0.922197142857129	0.0120257142857128	0.934222857142842	[-0.3921 , 0.6935]	[-1.4137 , -0.1293]	[-0.3801 , 0.7055]	[-1.5795 , -0.2649]	[-0.5486 , 0.5726]	[0.2769 , 1.5916]
Q6ZMG9	CERS6	CP	SCLC-P						6.7114 (df=3)	0.00219507679415085	0.027577908004242	0.951650998521325	0.00232866903306606	0.999443658530193	0.00810916817839147	0.977924609439523	0.00365132176264293	0.243994642857142	2.2605775	0.0530917857142867	2.01658285714286	-0.190902857142856	-2.20748571428571	[-1.0419 , 1.5299]	[0.7391 , 3.7821]	[-1.2328 , 1.339]	[0.4593 , 3.5739]	[-1.519 , 1.1372]	[-3.7648 , -0.6502]
Q8NE09	RGS22	CP	SCLC-P
Q8TD26	CHD6	CP	SCLC-P						9.763 (df=3)	0.000272452030503503	0.00877379048422201	0.998020375430551	0.0199628101737301	0.0531206187946871	0.0170129555936877	0.0893604316979895	0.000112196703575318	-0.0409648214285738	0.884096250000002	-0.641504821428573	0.925061071428576	-0.600539999999999	-1.52560107142858	[-0.6892 , 0.6073]	[0.117 , 1.6512]	[-1.2898 , 0.0068]	[0.14 , 1.7102]	[-1.2701 , 0.069]	[-2.3107 , -0.7405]
Q96C90	PPP1R14B	CP	SCLC-P			*			6.9395 (df=3)	0.00185219739166831	0.0250284872620131	0.978418061043859	0.0256973534448067	0.288922289124877	0.0144958890966607	0.522500310016386	0.00090238297757872	-0.0729744642857106	0.672988749999998	-0.33622732142857	0.745963214285709	-0.263252857142859	-1.00921607142857	[-0.5847 , 0.4387]	[0.0675 , 1.2784]	[-0.8479 , 0.1755]	[0.1263 , 1.3657]	[-0.7917 , 0.2652]	[-1.6289 , -0.3895]
Q96S19	METTL26	CP	SCLC-P						5.7779 (df=3)	0.00452118025261223	0.0405341413618587	0.986904808373037	0.00361049019815574	0.784026633089744	0.00850423043356163	0.934845264580451	0.0264024464044671	0.124152321428571	1.73782375	0.350228035714284	1.61367142857143	0.226075714285713	-1.38759571428572	[-0.9107 , 1.1591]	[0.5133 , 2.9623]	[-0.6847 , 1.3851]	[0.3603 , 2.867]	[-0.8428 , 1.2949]	[-2.6409 , -0.1343]
Q99598	TSNAX	CP	SCLC-P			*			8.7412 (df=3)	0.000525440498885923	0.0121987938508893	0.999930459690683	0.00705920160823192	0.28258585613014	0.00768967127711417	0.335068345588967	0.000232068293844256	-0.0153414285714284	1.1591575	-0.492878571428573	1.17449892857143	-0.477537142857145	-1.65203607142858	[-0.7595 , 0.7289]	[0.2786 , 2.0397]	[-1.2371 , 0.2513]	[0.2732 , 2.0758]	[-1.2462 , 0.2911]	[-2.5533 , -0.7508]
Q9BRL6	SRSF8	CP	SCLC-P						10.051 (df=3)	0.000227927918116596	0.00795339348734071	0.827554770826887	0.00451677822517527	0.211772721858911	0.0277543844439005	0.0494606915696367	0.000104959862896825	0.278348392857144	1.48141625	-0.657008749999999	1.20306785714286	-0.935357142857143	-2.138425	[-0.6256 , 1.1823]	[0.4118 , 2.551]	[-1.561 , 0.247]	[0.1083 , 2.2978]	[-1.869 , -0.0017]	[-3.2332 , -1.0437]
Q9BST9	RTKN	CP	SCLC-P						5.5578 (df=3)	0.00539744147825559	0.0451397966415306	0.995405568362875	0.0205368582066303	0.765031304590924	0.0157153472764496	0.888850258516353	0.00379902077043737	-0.0940101785714305	1.52127875	-0.393114464285716	1.61528892857143	-0.299104285714286	-1.91439321428572	[-1.214 , 1.0259]	[0.1961 , 2.8464]	[-1.5131 , 0.7268]	[0.259 , 2.9716]	[-1.4558 , 0.8576]	[-3.2707 , -0.5581]
Q9BZZ5	API5	CP	SCLC-P			*			7.3381 (df=3)	0.00138454878667271	0.0209300945179571	0.930007988845987	0.0109863362199977	0.441080885854954	0.0396558925100285	0.197638414832023	0.00067653586288996	0.0821964285714287	0.558665000000008	-0.207659285714286	0.47646857142858	-0.289855714285714	-0.766324285714294	[-0.2963 , 0.4607]	[0.1108 , 1.0065]	[-0.5861 , 0.1708]	[0.0181 , 0.9348]	[-0.6807 , 0.101]	[-1.2247 , -0.308]
Q9H0Q0	FAM49A	CP	SCLC-P						15.1631 (df=3)	1.43032828123167e-05	0.00164683687722632	0.720724083117787	7.68817864233995e-05	0.993803167510237	1.37613329985742e-05	0.867158972142921	6.29196403298948e-05	-0.696688392857141	4.34937875	-0.170679821428571	5.04606714285714	0.526008571428569	-4.52005857142857	[-2.5338 , 1.1405]	[2.1756 , 6.5231]	[-2.0078 , 1.6665]	[2.8212 , 7.271]	[-1.3714 , 2.4234]	[-6.745 , -2.2951]
Q9H0Z9	RBM38	CP	SCLC-P						15.2142 (df=3)	1.39574176764737e-05	0.00162933466070502	0.523359550456663	0.0024097439002756	0.0241211028183718	0.00019744027812385	0.358239211536005	7.11414002396715e-06	-0.683226607142856	2.40523875	-1.54036517857143	3.08846535714286	-0.857138571428571	-3.94560392857143	[-2.0562 , 0.6898]	[0.7807 , 4.0298]	[-2.9134 , -0.1674]	[1.4257 , 4.7512]	[-2.2752 , 0.5609]	[-5.6084 , -2.2828]
Q9UK41	VPS28	CP	SCLC-P			*			5.4075 (df=3)	0.0061003528338443	0.0484125116326891	0.844766422574705	0.0163208879170229	0.993559209764917	0.00406181045984733	0.724631339695661	0.0311407852888314	-0.102577142857143	0.487480000000005	0.0327300000000008	0.590057142857148	0.135307142857144	-0.454750000000004	[-0.4503 , 0.2451]	[0.0761 , 0.8989]	[-0.315 , 0.3804]	[0.169 , 1.0112]	[-0.2238 , 0.4944]	[-0.8758 , -0.0337]
Q9UKI9	POU2F3	CP	SCLC-P						35.2541 (df=3)	1.40094409812636e-08	5.88746757237602e-05	0.803266937408317	1.71929325931686e-06	0.00620991980502528	5.00245040280234e-07	0.0565065268118233	5.52384937790862e-09	-0.288580892857141	2.73418625	-1.18549946428571	3.02276714285714	-0.896918571428571	-3.91968571428572	[-1.1758 , 0.5987]	[1.6844 , 3.784]	[-2.0727 , -0.2983]	[1.9483 , 4.0973]	[-1.8133 , 0.0194]	[-4.9942 , -2.8452]
O00303	EIF3F	CP	SCLC-Y			*			5.8126 (df=3)	0.00439786495752771	0.0400027018622059	0.974033076589004	0.999998193464461	0.0129105944239659	0.982880590719223	0.00643820997583888	0.0490903477890354	-0.117331607142859	0.00556874999999835	0.942494107142856	0.122900357142857	1.05982571428572	0.936925357142858	[-0.8885 , 0.6539]	[-0.9069 , 0.9181]	[0.1713 , 1.7137]	[-0.8111 , 1.0569]	[0.2633 , 1.8563]	[0.003 , 1.8709]
O00534	VWA5A	CP	SCLC-Y						24.9803 (df=3)	2.83085579075568e-07	0.000275238703927461	0.00578495797025058	0.591533719162953	1.61697062628363e-07	0.27821354911713	0.00101422450032518	5.96352339059525e-05	-1.252465	-0.502644999999987	-2.799445	0.749820000000014	-1.54698	-2.29680000000001	[-2.1822 , -0.3227]	[-1.6028 , 0.5975]	[-3.7292 , -1.8697]	[-0.3762 , 1.8758]	[-2.5072 , -0.5867]	[-3.4228 , -1.1708]
O14733	MAP2K7	CP	SCLC-Y						10.5681 (df=3)	0.000166614286003678	0.00694679338125425	0.169442532272983	0.775713842548785	0.0122625109951645	0.834707393066764	0.000114488682363301	0.00560682626723119	0.711612500000001	0.374435000000009	-1.13181607142857	-0.337177499999992	-1.84342857142857	-1.50625107142858	[-0.2084 , 1.6316]	[-0.7141 , 1.463]	[-2.0518 , -0.2118]	[-1.4514 , 0.777]	[-2.7936 , -0.8933]	[-2.6204 , -0.3921]
O14735	CDIPT	CP	SCLC-Y						10.7973 (df=3)	0.000145402976077821	0.00643216849438993	0.130350186095221	0.999952394326858	0.000163888509031707	0.280452995235332	0.0428826342145805	0.00163378296924843	-0.403157857142858	-0.0104949999999988	-0.920672142857143	0.392662857142859	-0.517514285714284	-0.910177142857144	[-0.8914 , 0.0851]	[-0.5882 , 0.5672]	[-1.4089 , -0.4324]	[-0.1986 , 0.984]	[-1.0218 , -0.0132]	[-1.5015 , -0.3189]
O14817	TSPAN4	CP	SCLC-Y		*				10.1652 (df=3)	0.000212523244962014	0.00774337960005381	0.944065921597861	0.863078720247753	0.00024715293594646	0.990112956002019	0.00131544471306233	0.0121583577828005	0.389295535714286	0.646061250000013	3.54879553571428	0.256765714285727	3.1595	2.90273428571427	[-1.5569 , 2.3355]	[-1.6567 , 2.9488]	[1.6026 , 5.495]	[-2.1002 , 2.6137]	[1.1495 , 5.1695]	[0.5458 , 5.2597]
O14975	SLC27A2	CP	SCLC-Y						19.5142 (df=3)	2.11477506348769e-06	0.000634810157450502	0.152014658834881	0.999986452338487	2.66348472133249e-06	0.303872615863872	0.000633918883633289	4.61540318760223e-05	-0.995778035714288	-0.0176962500000073	-3.17009232142857	0.978081785714281	-2.17431428571428	-3.15239607142857	[-2.2477 , 0.2561]	[-1.499 , 1.4636]	[-4.422 , -1.9182]	[-0.538 , 2.4942]	[-3.4673 , -0.8814]	[-4.6685 , -1.6363]
O14981	BTAF1	CP	SCLC-Y						22.8073 (df=3)	6.0301406860715e-07	0.000304104748625708	0.707390240202882	0.926939348097987	9.62177325591895e-06	0.991280435835181	1.51061169917366e-06	3.21600309162173e-05	-0.354772857142859	-0.239049999999995	2.12852285714285	0.115722857142863	2.48329571428571	2.36757285714285	[-1.2704 , 0.5608]	[-1.3224 , 0.8443]	[1.2129 , 3.0441]	[-0.9931 , 1.2246]	[1.5377 , 3.4289]	[1.2587 , 3.4764]
O15127	SCAMP2	CP	SCLC-Y			*			7.8097 (df=3)	0.000990465361952742	0.0175260239309743	0.259429203567127	0.7591486420671	0.0423279991991131	0.930643198149726	0.000751245247049726	0.0152306164255933	-0.491598392857142	-0.302646249999999	0.741361607142856	0.188952142857143	1.23296	1.04400785714286	[-1.2124 , 0.2292]	[-1.1556 , 0.5503]	[0.0205 , 1.4622]	[-0.684 , 1.0619]	[0.4885 , 1.9774]	[0.171 , 1.917]
O15164	TRIM24	CP	SCLC-Y						10.0665 (df=3)	0.000225767641567016	0.00793965283418733	0.993351096466016	0.487524343014194	0.00194412154147794	0.384506332452943	0.00489139689149676	0.000384460999248271	-0.0584157142857151	0.377344999999998	-0.928848571428571	0.435760714285713	-0.870432857142855	-1.30619357142857	[-0.6723 , 0.5555]	[-0.349 , 1.1037]	[-1.5428 , -0.3149]	[-0.3077 , 1.1792]	[-1.5045 , -0.2364]	[-2.0497 , -0.5627]
O15347	HMGB3	CP	SCLC-Y						13.3047 (df=3)	3.62094697621767e-05	0.00261564051338379	0.140639794466843	0.722607026973479	2.0135460230386e-05	0.837975045581557	0.00556924930575298	0.00287239400199779	-0.700910357142856	-0.386667499999994	-1.90876892857143	0.314242857142862	-1.20785857142857	-1.52210142857143	[-1.5653 , 0.1635]	[-1.4095 , 0.6361]	[-2.7732 , -1.0443]	[-0.7326 , 1.3611]	[-2.1006 , -0.3151]	[-2.569 , -0.4752]
O15347	HMGB3	CM	SCLC-Y						11.209 (df=3)	0.000114324275455755	0.0262503242167835	0.735156700124843	0.629117385977001	8.82348894148954e-05	0.987221932599994	0.00143772727976721	0.0139247029856783	-0.324769285714286	-0.451162499999995	-1.73693928571429	-0.126393214285709	-1.41217	-1.28577678571429	[-1.2021 , 0.5526]	[-1.4892 , 0.5869]	[-2.6143 , -0.8596]	[-1.1889 , 0.9361]	[-2.3183 , -0.5061]	[-2.3483 , -0.2233]
O43826	SLC37A4	CP	SCLC-Y						6.9986 (df=3)	0.00177309349083023	0.0243909178239412	0.901147240429884	0.363742061462395	0.0326030298630905	0.715245247635581	0.00906222472178364	0.0025469520768806	0.107611249999998	0.309318750000006	-0.466774464285713	0.201707500000008	-0.574385714285711	-0.776093214285719	[-0.3277 , 0.5429]	[-0.2057 , 0.8244]	[-0.9021 , -0.0315]	[-0.3255 , 0.7289]	[-1.024 , -0.1248]	[-1.3033 , -0.2489]
O43852	CALU	CP	SCLC-Y			*			13.6028 (df=3)	3.10311785977336e-05	0.00242685029152219	0.795645143667132	0.520354044787636	2.72988139744523e-05	0.931863394117898	0.000347777937032001	0.00804635468630222	0.296809285714286	0.530660000000001	1.94020928571429	0.233850714285715	1.6434	1.40954928571428	[-0.6012 , 1.1948]	[-0.5319 , 1.5932]	[1.0422 , 2.8382]	[-0.8537 , 1.3214]	[0.716 , 2.5708]	[0.322 , 2.4971]
O60264	SMARCA5	CP	SCLC-Y						9.7406 (df=3)	0.000276277408023491	0.00881158024710419	0.543056662314591	0.921055647265985	0.000619484400338099	0.332779047241981	0.0189147708498925	0.000998757539467543	-0.172548571428571	0.0954500000000102	-0.598565714285716	0.267998571428581	-0.426017142857145	-0.694015714285726	[-0.5278 , 0.1827]	[-0.3248 , 0.5157]	[-0.9538 , -0.2434]	[-0.1622 , 0.6982]	[-0.7929 , -0.0592]	[-1.1242 , -0.2638]
O60306	AQR	CP	SCLC-Y						24.0196 (df=3)	3.92964241181384e-07	0.000275238703927461	0.301086863305825	0.775518351410097	3.49548023859114e-07	0.945375661723471	2.79116389635403e-05	6.035973959162e-05	0.78187607142857	0.491779999999999	3.47288607142857	-0.290096071428572	2.69101	2.98110607142857	[-0.426 , 1.9897]	[-0.9374 , 1.9209]	[2.265 , 4.6808]	[-1.7529 , 1.1727]	[1.4435 , 3.9385]	[1.5183 , 4.4439]
O60504	SORBS3	CP	SCLC-Y			*			20.7768 (df=3)	1.28519103159111e-06	0.00051438241050111	0.877771564554152	0.286634981482288	1.58337520256291e-05	0.105923955135357	0.000135240686350846	3.27705651115284e-06	0.5201575	-1.51155249999999	4.35399035714286	-2.03170999999999	3.83383285714286	5.86554285714285	[-1.4185 , 2.4588]	[-3.8054 , 0.7823]	[2.4153 , 6.2927]	[-4.3795 , 0.3161]	[1.8316 , 5.8361]	[3.5177 , 8.2134]
O60664	PLIN3	CP	SCLC-Y			*			9.1954 (df=3)	0.000390552066379172	0.0104875083639519	0.92874971519877	0.994192802024586	0.000531298834698157	0.994032028250772	0.0031017846375786	0.00682006093780818	0.478083035714285	0.235153749999998	3.73568017857143	-0.242929285714286	3.25759714285714	3.50052642857143	[-1.7088 , 2.665]	[-2.3524 , 2.8227]	[1.5488 , 5.9226]	[-2.8914 , 2.4055]	[0.999 , 5.5162]	[0.8521 , 6.149]
O60664	PLIN3	CM	SCLC-Y			*			10.6796 (df=3)	0.000155902794245497	0.0312267522696165	0.762032981623763	0.892222419962063	0.00188119342078807	0.999423070591291	0.000267501044073026	0.00207615402428296	-0.579577499999999	-0.496469999999997	2.49256107142857	0.0831075000000023	3.07213857142857	2.98903107142857	[-2.2216 , 1.0624]	[-2.4393 , 1.4464]	[0.8505 , 4.1346]	[-1.9055 , 2.0717]	[1.3763 , 4.768]	[1.0004 , 4.9776]
O60762	DPM1	CP	SCLC-Y						6.5571 (df=3)	0.00246606685658367	0.0293914566655022	0.998209864001826	0.632194810320185	0.0139056835061465	0.563969773583931	0.025507604452725	0.00353865858480984	0.0342783928571428	-0.287343749999998	0.679168392857143	-0.321622142857141	0.64489	0.966512142857141	[-0.5269 , 0.5954]	[-0.9513 , 0.3766]	[0.118 , 1.2403]	[-1.0012 , 0.3579]	[0.0654 , 1.2244]	[0.287 , 1.6461]
O75061	DNAJC6	CP	SCLC-Y						11.022 (df=3)	0.000127434370128237	0.00582111891808605	0.926889826914021	0.788964155481446	0.000501665645128435	0.503591630630121	0.000174607388856218	0.0292561174848172	0.315095714285714	-0.566027499999993	-2.45103571428572	-0.881123214285708	-2.76613142857143	-1.88500821428572	[-1.1126 , 1.7427]	[-2.2552 , 1.1232]	[-3.8787 , -1.0234]	[-2.6101 , 0.8478]	[-4.2406 , -1.2917]	[-3.614 , -0.156]
O75177	SS18L1	CP	SCLC-Y						20.4877 (df=3)	1.43760620921248e-06	0.000525351312540473	0.560168446725181	0.266173120215913	1.59653776680146e-05	0.0365453285683524	0.000515134984657717	2.97708593233192e-06	-0.515895	0.867882500000007	-2.435025	1.38377750000001	-1.91913	-3.30290750000001	[-1.6007 , 0.569]	[-0.4157 , 2.1515]	[-3.5199 , -1.3502]	[0.07 , 2.6976]	[-3.0396 , -0.7987]	[-4.6167 , -1.9891]
O75477	ERLIN1	CP	SCLC-Y						12.5161 (df=3)	5.50452948550889e-05	0.00326974919981799	0.892529141318087	0.900595865158169	6.64089051747307e-05	0.999757673873287	0.000518436944025091	0.00339349420351465	0.205031785714286	0.235452500000001	1.62519464285714	0.0304207142857145	1.42016285714286	1.38974214285714	[-0.5982 , 1.0083]	[-0.715 , 1.1859]	[0.822 , 2.4284]	[-0.9424 , 1.0032]	[0.5906 , 2.2498]	[0.417 , 2.3625]
O75683	SURF6	CP	SCLC-Y						15.9777 (df=3)	9.74378022541949e-06	0.00138807581007883	0.0941976455099892	0.831265351678386	2.99951673284893e-05	0.0417572733732452	0.0131868534760421	4.89624459917293e-05	0.301731964285711	-0.122803749999999	0.729806249999999	-0.42453571428571	0.428074285714288	0.852609999999999	[-0.0384 , 0.6418]	[-0.5252 , 0.2796]	[0.3897 , 1.0699]	[-0.8364 , -0.0127]	[0.0768 , 0.7793]	[0.4407 , 1.2645]
O75955	FLOT1	CP	SCLC-Y			*			14.3003 (df=3)	2.180343678507e-05	0.00201979630958206	0.567541239698427	0.999923292535929	0.000309275141907484	0.738239295181165	2.27535499440767e-05	0.00213925569652529	-0.390410178571429	-0.0208837499999959	1.48295267857143	0.369526428571433	1.87336285714286	1.50383642857143	[-1.219 , 0.4382]	[-1.0013 , 0.9596]	[0.6543 , 2.3116]	[-0.634 , 1.373]	[1.0176 , 2.7292]	[0.5003 , 2.5074]
O94811	TPPP	CM	SCLC-Y						9.4721 (df=3)	0.000327185374963359	0.0407159239599935	0.948186963514465	0.324355091425927	0.00387033145457483	0.167788833342279	0.0173075735368565	0.000334201862402961	-0.435462321428574	1.66667875	-3.15290946428571	2.10214107142858	-2.71744714285714	-4.81958821428572	[-2.6738 , 1.8028]	[-0.9817 , 4.3151]	[-5.3912 , -0.9146]	[-0.6086 , 4.8129]	[-5.0292 , -0.4057]	[-7.5303 , -2.1089]
O94832	MYO1D	CP	SCLC-Y						7.9912 (df=3)	0.000872919656067811	0.0162930017757883	0.984000719308207	0.989752895500543	0.00127879657654328	0.999999967103601	0.0040515039603054	0.0154423955747457	-0.250657321428573	-0.254448749999995	-3.07344875	-0.00379142857142156	-2.82279142857143	-2.81900000000001	[-2.2006 , 1.6993]	[-2.5617 , 2.0528]	[-5.0234 , -1.1235]	[-2.3653 , 2.3577]	[-4.8367 , -0.8089]	[-5.1805 , -0.4575]
O94916	NFAT5	CP	SCLC-Y						8.321 (df=3)	0.000696331190886793	0.0145588648243868	0.995065522141698	0.988210138238156	0.00171534568234633	0.955567400995227	0.00409530901307142	0.00472977312402734	0.100536071428571	-0.160064999999999	1.7909275	-0.260601071428571	1.69039142857143	1.9509925	[-1.0685 , 1.2696]	[-1.5433 , 1.2232]	[0.6218 , 2.96]	[-1.6764 , 1.1552]	[0.483 , 2.8978]	[0.5352 , 3.3668]
O94973	AP2A2	CP	SCLC-Y			*			8.0616 (df=3)	0.000831511210847695	0.0159611758466372	0.872360918920784	0.997801962138055	0.00132816525876023	0.852144911943586	0.0103843966447621	0.00529427496362123	0.0912199999999999	-0.025887499999989	0.524944285714284	-0.117107499999989	0.433724285714284	0.550831785714273	[-0.243 , 0.4255]	[-0.4214 , 0.3696]	[0.1907 , 0.8592]	[-0.5219 , 0.2877]	[0.0885 , 0.779]	[0.146 , 0.9556]
O95158	NXPH4	CP	SCLC-Y	*
O95239	KIF4A	CP	SCLC-Y						13.5754 (df=3)	3.1472537986427e-05	0.00242685029152219	0.999999950472255	0.497947452468724	6.22658257719566e-05	0.519818495130235	9.60648350819548e-05	0.0170880355313505	-0.00145374999999959	-0.479616249999985	-1.60628089285714	-0.478162499999986	-1.60482714285714	-1.12666464285716	[-0.7915 , 0.7886]	[-1.4144 , 0.4552]	[-2.3963 , -0.8162]	[-1.4349 , 0.4786]	[-2.4208 , -0.7889]	[-2.0834 , -0.1699]
O95340	PAPSS2	CP	SCLC-Y			*			14.2846 (df=3)	2.19749700104838e-05	0.00201979630958206	0.695774853616149	0.611376578872969	0.000521596167968097	0.990073762812318	6.00614275847455e-05	0.000210540733423414	-0.661092321428569	-0.882433749999997	2.86656910714286	-0.221341428571428	3.52766142857143	3.74900285714286	[-2.3365 , 1.0143]	[-2.8648 , 1.0999]	[1.1912 , 4.542]	[-2.2504 , 1.8077]	[1.7973 , 5.258]	[1.72 , 5.778]
O95573	ACSL3	CP	SCLC-Y			*			22.3077 (df=3)	7.22989737952068e-07	0.000319827828815112	0.747058725528569	0.991127593015659	6.82566792187256e-06	0.683592209716941	1.26960437119017e-06	0.000191206532847432	-0.343353035714287	0.117616250000005	2.25308982142857	0.460969285714292	2.59644285714286	2.13547357142857	[-1.2902 , 0.6035]	[-1.0027 , 1.238]	[1.3062 , 3.1999]	[-0.6857 , 1.6077]	[1.6185 , 3.5744]	[0.9888 , 3.2822]
O95633	FSTL3	CM	SCLC-Y			*			10.4801 (df=3)	0.00017563099488171	0.0327521524248374	0.995964557057581	0.999129779492294	0.000430793563949261	0.988943919893496	0.00104365152542296	0.00236492104576735	0.137530714285715	-0.0971424999999915	2.97831785714286	-0.234673214285706	2.84078714285714	3.07546035714285	[-1.5744 , 1.8495]	[-2.1227 , 1.9284]	[1.2664 , 4.6902]	[-2.3079 , 1.8386]	[1.0727 , 4.6089]	[1.0022 , 5.1487]
O95831	AIFM1	CP	SCLC-Y			*			10.1863 (df=3)	0.00020981160710606	0.00774337960005381	0.858897097511255	0.999820973149542	0.00133333542434333	0.938697591058564	0.000298632631784201	0.00672492718004047	0.0970523214285706	0.0114312500000082	-0.536596250000002	-0.0856210714285623	-0.633648571428573	-0.548027500000011	[-0.2448 , 0.4389]	[-0.393 , 0.4159]	[-0.8784 , -0.1948]	[-0.4996 , 0.3283]	[-0.9867 , -0.2806]	[-0.962 , -0.1341]
O95857	TSPAN13	CP	SCLC-Y		*				30.5488 (df=3)	5.01912906947786e-08	0.000105464449572403	0.681951916503934	0.83471048205213	7.65397962787517e-08	0.999596151372051	1.26469727856904e-06	1.11055615782396e-05	-0.545323392857146	-0.484536249999994	-4.25692196428572	0.0607871428571514	-3.71159857142857	-3.77238571428572	[-1.8985 , 0.8079]	[-2.0857 , 1.1166]	[-5.6101 , -2.9037]	[-1.578 , 1.6996]	[-5.1092 , -2.314]	[-5.4112 , -2.1336]
O95967	EFEMP2	CM	SCLC-Y	*		*			8.8955 (df=3)	0.000474629571993861	0.0484301268932603	0.999242594644138	0.99999999807756	0.0010525861725762	0.999551741710162	0.00198162184993533	0.0066226066360634	0.0978071428571425	-0.00157499999999722	3.43004857142857	-0.0993821428571398	3.33224142857143	3.43162357142857	[-2.0387 , 2.2343]	[-2.5295 , 2.5264]	[1.2935 , 5.5666]	[-2.6868 , 2.4881]	[1.1256 , 5.5388]	[0.8442 , 6.0191]
O95983	MBD3	CP	SCLC-Y						19.1531 (df=3)	2.44887007398292e-06	0.000686091765727549	0.333558672483892	0.514968390877272	0.000145690480573224	0.999905919746186	4.52822411800557e-06	5.13235673986756e-05	0.314997857142856	0.301022500000006	-0.963323571428571	-0.0139753571428507	-1.27832142857143	-1.26434607142858	[-0.1911 , 0.8211]	[-0.2978 , 0.8998]	[-1.4694 , -0.4572]	[-0.6269 , 0.5989]	[-1.801 , -0.7556]	[-1.8772 , -0.6514]
O96019	ACTL6A	CP	SCLC-Y			*			13.5783 (df=3)	3.14259063364242e-05	0.00242685029152219	0.445407519500929	0.998311571985456	3.59352028941329e-05	0.699619085397353	0.00183045971562612	0.000598515747988859	-0.211488571428568	-0.027457499999997	-0.820512857142855	0.184031071428571	-0.609024285714288	-0.793055357142858	[-0.5989 , 0.1759]	[-0.4859 , 0.4309]	[-1.2079 , -0.4331]	[-0.2852 , 0.6532]	[-1.0091 , -0.2089]	[-1.2622 , -0.3239]
P01137	TGFB1	CP	SCLC-Y	*		*			12.7121 (df=3)	4.95302652962981e-05	0.00308371762826212	0.956585779402605	0.999815570655795	0.000106358602990797	0.959140774599218	0.000515970416647971	0.000841226242199844	0.318010357142857	-0.0588449999999945	3.39951464285714	-0.376855357142851	3.08150428571428	3.45835964285714	[-1.4242 , 2.0602]	[-2.1202 , 2.0025]	[1.6573 , 5.1417]	[-2.4867 , 1.733]	[1.2822 , 4.8808]	[1.3485 , 5.5682]
P01137	TGFB1	CM	SCLC-Y	*		*			11.0919 (df=3)	0.000122353223445769	0.0264674492957887	0.800321699683204	0.729718661907983	0.000106317389802935	0.993433975780487	0.00131020919485336	0.0110730578647369	0.801541607142855	1.08254875	4.77876160714285	0.281007142857142	3.97722	3.69621285714286	[-1.6474 , 3.2505]	[-1.8151 , 3.9802]	[2.3298 , 7.2277]	[-2.6848 , 3.2468]	[1.448 , 6.5065]	[0.7304 , 6.662]
P04156	PRNP	CP	SCLC-Y		*	*			7.9602 (df=3)	0.000891852144599338	0.0164386343757839	0.923748314523616	0.999978087145645	0.00135680148444617	0.944993305425784	0.00782704627959852	0.00746193671229611	0.430893035714284	-0.0318937499999912	3.01225446428571	-0.462786785714275	2.58136142857143	3.0441482142857	[-1.4911 , 2.3529]	[-2.3061 , 2.2423]	[1.0902 , 4.9343]	[-2.7905 , 1.8649]	[0.5963 , 4.5664]	[0.7165 , 5.3718]
P05556	ITGB1	CP	SCLC-Y		*	*		Transporter, CD marker	8.0395 (df=3)	0.000844238619508852	0.0161268763567543	0.495675127051644	0.999990799585901	0.0113578054481067	0.662757304803697	0.000557465585436123	0.04047567629989	-0.595238928571426	-0.0143749999999905	1.43732535714286	0.580863928571436	2.03256428571428	1.45170035714285	[-1.7522 , 0.5618]	[-1.3833 , 1.3546]	[0.2803 , 2.5943]	[-0.8203 , 1.9821]	[0.8376 , 3.2275]	[0.0505 , 2.8529]
P06756	ITGAV	CP	SCLC-Y		*	*		Transporter, CD marker	7.3163 (df=3)	0.00140650851325933	0.021021150334321	0.756219798518166	0.958999401590752	0.012100747327937	0.986944362853294	0.00164083399739146	0.0155819051102482	-0.231145535714283	-0.137106249999999	0.798478750000001	0.0940392857142847	1.02962428571428	0.935585	[-0.8791 , 0.4168]	[-0.9038 , 0.6296]	[0.1505 , 1.4464]	[-0.6907 , 0.8787]	[0.3604 , 1.6988]	[0.1509 , 1.7203]
P07305	H1F0	CM	SCLC-Y						9.4827 (df=3)	0.000325005604842624	0.0407159239599935	0.689830810150964	0.986089417380213	0.000325041936149462	0.936817861065883	0.00605744465592772	0.00560666944064314	0.8893475	0.323677500000006	3.9802175	-0.565669999999994	3.09087	3.65653999999999	[-1.344 , 3.1227]	[-2.3189 , 2.9662]	[1.7468 , 6.2136]	[-3.2704 , 2.1391]	[0.7843 , 5.3975]	[0.9518 , 6.3613]
P07355	ANXA2	CP	SCLC-Y	*		*	*		13.1284 (df=3)	3.97107094918187e-05	0.00271473242470951	0.535180585259326	0.911419180673736	9.82720330914288e-05	0.314679358602588	0.00345055550237572	0.000203454344875897	1.00423357142857	-0.574464999999996	4.019755	-1.57869857142857	3.01552142857143	4.59422	[-1.0431 , 3.0516]	[-2.997 , 1.848]	[1.9724 , 6.0671]	[-4.0582 , 0.9008]	[0.901 , 5.13]	[2.1147 , 7.0737]
P07686	HEXB	CP	SCLC-Y			*			11.957 (df=3)	7.48122403125944e-05	0.00395469735740475	0.347879618097718	0.0287119008899618	0.0308261056761596	0.419069461579057	0.000837830677587914	9.95976469374549e-05	-0.87035517857143	-1.84006625	1.53844196428571	-0.96971107142857	2.40879714285714	3.37850821428571	[-2.2927 , 0.552]	[-3.523 , -0.1571]	[0.1161 , 2.9608]	[-2.6923 , 0.7529]	[0.9398 , 3.8778]	[1.6559 , 5.1011]
P07951	TPM2	CP	SCLC-Y			*			16.3022 (df=3)	8.39261895101463e-06	0.00125964218362996	0.443633515205131	0.694444819686761	6.25650809749079e-06	0.99780848465986	0.000312990397768331	0.00116575648218598	0.813660892857143	0.695873750000015	3.56014089285714	-0.117787142857129	2.74648	2.86426714285713	[-0.6737 , 2.3011]	[-1.0641 , 2.4558]	[2.0727 , 5.0475]	[-1.9191 , 1.6836]	[1.2103 , 4.2827]	[1.0629 , 4.6656]
P08134	RHOC	CP	SCLC-Y			*			12.0699 (df=3)	7.02678230689173e-05	0.00376179014582325	0.973099603592515	0.996094563705335	0.000171263731197357	0.940319266712845	0.000684414664976596	0.000899184084701021	0.257070357142858	-0.156889999999997	3.13573321428571	-0.413960357142855	2.87866285714286	3.29262321428571	[-1.4118 , 1.9259]	[-2.1315 , 1.8178]	[1.4669 , 4.8046]	[-2.4351 , 1.6071]	[1.1551 , 4.6023]	[1.2715 , 5.3137]
P08648	ITGA5	CP	SCLC-Y		*	*			12.9841 (df=3)	4.28502314666066e-05	0.00286592578057176	0.859025116080518	0.992556232435825	0.000339740034727698	0.980462589440035	8.04406363058563e-05	0.00139852327675827	-0.20552982142857	-0.0847212499999905	1.28567589285714	0.120808571428579	1.49120571428571	1.37039714285713	[-0.9297 , 0.5186]	[-0.9415 , 0.7721]	[0.5616 , 2.0098]	[-0.7561 , 0.9978]	[0.7433 , 2.2391]	[0.4934 , 2.2474]
P08670	VIM	CP	SCLC-Y			*			10.438 (df=3)	0.000180133683238138	0.00720963622674548	0.87446796956407	0.957552637616206	0.00142788267467797	0.999182468780679	0.000346478076228229	0.0026765746067996	-0.610535178571428	-0.482453749999994	3.51192339285714	0.128081428571434	4.12245857142857	3.99437714285714	[-2.8624 , 1.6414]	[-3.1469 , 2.182]	[1.26 , 5.7638]	[-2.5991 , 2.8553]	[1.7967 , 6.4482]	[1.2672 , 6.7215]
P09382	LGALS1	CP	SCLC-Y	*		*	*		20.102 (df=3)	1.67248119295288e-06	0.000585716851115373	0.992153277783287	0.948873450175841	7.40139152399788e-06	0.873084001033385	2.20478633977672e-05	3.05151392233638e-05	0.288572142857142	-0.656652499999982	6.78354071428571	-0.945224642857124	6.49496857142857	7.4401932142857	[-2.5778 , 3.155]	[-4.0482 , 2.7349]	[3.9171 , 9.6499]	[-4.4166 , 2.5262]	[3.5346 , 9.4554]	[3.9688 , 10.9116]
P09382	LGALS1	CM	SCLC-Y	*		*	*		25.2493 (df=3)	2.58697816962693e-07	0.00139903779413424	0.997454292754009	0.767106840243404	2.42461894539581e-06	0.857783885906018	2.6451467481925e-06	4.53944236644688e-06	-0.166719285714287	-1.00295	6.17623642857143	-0.836230714285712	6.34295571428571	7.17918642857143	[-2.591 , 2.2576]	[-3.8714 , 1.8655]	[3.752 , 8.6005]	[-3.7722 , 2.0997]	[3.8392 , 8.8467]	[4.2432 , 10.1151]
P09603	CSF1	CM	SCLC-Y	*	*	*	*		16.6635 (df=3)	7.12399992322527e-06	0.00963164789620057	0.999938532319609	0.994491537762255	2.28691307004869e-05	0.991478396493741	3.1593526518825e-05	0.000492347828339734	-0.0376574999999981	0.201047500000001	4.1653425	0.238705	4.203	3.964295	[-1.9412 , 1.8659]	[-2.0512 , 2.4533]	[2.2618 , 6.0689]	[-2.0666 , 2.544]	[2.237 , 6.169]	[1.659 , 6.2696]
P11233	RALA	CM	SCLC-Y						9.8763 (df=3)	0.000253898900452907	0.0392310072471234	0.76432824123215	0.926726064321192	0.00273851977450623	0.99678492107145	0.000389010597714456	0.0035364912259005	0.398199642857143	0.296115000000007	-1.65547035714286	-0.102084642857136	-2.05367	-1.95158535714286	[-0.7348 , 1.5312]	[-1.0444 , 1.6367]	[-2.7884 , -0.5225]	[-1.4742 , 1.27]	[-3.2238 , -0.8836]	[-3.3237 , -0.5795]
P12111	COL6A3	CP	SCLC-Y	*		*			8.7862 (df=3)	0.000510048790602596	0.0120913803770767	0.446084156648578	0.770684817032754	0.0133588251120546	0.989532147377538	0.000538353716329265	0.00590292255803471	0.540702142857143	0.407340000000019	-1.206085	-0.133362142857123	-1.74678714285714	-1.61342500000002	[-0.4506 , 1.532]	[-0.7655 , 1.5802]	[-2.1974 , -0.2148]	[-1.3338 , 1.0671]	[-2.7706 , -0.723]	[-2.8139 , -0.4129]
P13591	NCAM1	CM	SCLC-Y		*	*			11.4302 (df=3)	0.000100678053321003	0.0262503242167835	0.772582911444974	0.480095087144783	0.00238410990014082	0.921811977428081	0.000351957851694951	0.000441943931427713	0.650421071428571	1.16552750000002	-2.78587607142857	0.515106428571446	-3.43629714285714	-3.95140357142859	[-1.2292 , 2.53]	[-1.0584 , 3.3895]	[-4.6655 , -0.9063]	[-1.7612 , 2.7914]	[-5.3775 , -1.4951]	[-6.2277 , -1.6751]
P13591	NCAM1	CP	SCLC-Y		*	*			9.9544 (df=3)	0.000241911017553344	0.00819624398234161	0.994045796801121	0.696912536603204	0.00192817103357334	0.825861927340294	0.00147245587000533	0.000863551862939405	0.177392142857144	0.902054999999997	-2.93082785714286	0.724662857142853	-3.10822	-3.83288285714286	[-1.7581 , 2.1129]	[-1.388 , 3.1922]	[-4.8663 , -0.9953]	[-1.6193 , 3.0687]	[-5.1072 , -1.1093]	[-6.1769 , -1.4889]
P13797	PLS3	CP	SCLC-Y			*			11.6895 (df=3)	8.6901126665179e-05	0.00439244917108492	0.957770521068305	0.972015283163949	0.000131444454806506	0.999999697619077	0.00062762162397223	0.00331832865181891	0.172901071428573	0.17679750000001	1.8359025	0.00389642857143713	1.66300142857143	1.65910499999999	[-0.7837 , 1.1296]	[-0.9551 , 1.3087]	[0.8793 , 2.7926]	[-1.1547 , 1.1625]	[0.675 , 2.651]	[0.5005 , 2.8177]
P14314	PRKCSH	CP	SCLC-Y			*			13.4402 (df=3)	3.37469100826638e-05	0.00255534035355666	0.0559733703054202	0.927068105227198	0.00598187896971447	0.372871084037615	1.55563205940235e-05	0.00674141804098094	-0.497793571428574	-0.132467500000004	0.681316428571428	0.365326071428569	1.17911	0.813783928571432	[-1.0055 , 0.0099]	[-0.7332 , 0.4683]	[0.1736 , 1.189]	[-0.2495 , 0.9802]	[0.6547 , 1.7035]	[0.1989 , 1.4287]
P14866	HNRNPL	CP	SCLC-Y			*			7.1964 (df=3)	0.00153416164571287	0.022232118331408	0.981299840394749	0.998759815468527	0.00452590725507462	0.96741957808548	0.00254788608435041	0.0291884056358029	0.0403294642857119	-0.0189937499999822	-0.411596250000002	-0.0593232142856941	-0.451925714285714	-0.39260250000002	[-0.2569 , 0.3376]	[-0.3707 , 0.3327]	[-0.7088 , -0.1144]	[-0.4193 , 0.3007]	[-0.7589 , -0.1449]	[-0.7526 , -0.0326]
P14923	JUP	CP	SCLC-Y			*			13.7224 (df=3)	2.91858239429579e-05	0.00233625571657677	0.216250364153731	0.573568449377254	1.54346773070246e-05	0.979703322168537	0.0024333407473891	0.00406931841861558	-0.298172857142855	-0.228382499999991	-0.928782857142856	0.069790357142864	-0.630610000000001	-0.700400357142865	[-0.711 , 0.1146]	[-0.7168 , 0.2601]	[-1.3416 , -0.516]	[-0.4302 , 0.5697]	[-1.057 , -0.2043]	[-1.2003 , -0.2005]
P16190	HLA-A	CP	SCLC-Y		*	*			9.1163 (df=3)	0.000411026075050541	0.0107958567524994	0.999926152733405	0.900803222765392	0.0018083634546564	0.92347908964711	0.00217716958943648	0.00211626143819554	-0.0497944642857142	-0.693443749999989	3.60802410714285	-0.643649285714275	3.65781857142857	4.30146785714284	[-2.4174 , 2.3178]	[-3.4948 , 2.1079]	[1.2405 , 5.9756]	[-3.5109 , 2.2236]	[1.2126 , 6.103]	[1.4342 , 7.1687]
P16403	HIST1H1C	CM	SCLC-Y						9.3639 (df=3)	0.000350514702304311	0.0407159239599935	0.484188590881081	0.994780373418341	0.00484339786414845	0.492719947713663	0.000227955317330775	0.0374377427197983	1.44810196428571	-0.287948749999991	-3.81596089285714	-1.7360507142857	-5.26406285714285	-3.52801214285715	[-1.3285 , 4.2247]	[-3.5732 , 2.9973]	[-6.5925 , -1.0394]	[-5.0986 , 1.6265]	[-8.1317 , -2.3964]	[-6.8906 , -0.1654]
P17480	UBTF	CP	SCLC-Y						9.401 (df=3)	0.000342327679675596	0.00979763820046791	0.83172587776682	0.602451706088791	0.00535522051941673	0.952621222843567	0.00101463322900175	0.00140303119785934	0.142317142857141	0.248815000000008	-0.634430000000002	0.106497857142866	-0.776747142857143	-0.883245000000009	[-0.3245 , 0.6092]	[-0.3036 , 0.8012]	[-1.1013 , -0.1676]	[-0.4589 , 0.6719]	[-1.2589 , -0.2946]	[-1.4486 , -0.3179]
P17844	DDX5	CP	SCLC-Y			*			14.3613 (df=3)	2.11518626181977e-05	0.00199754387984215	0.455212388209647	0.72100534413682	1.51132262156128e-05	0.996670608318841	0.000736428049935789	0.00226109752642223	-0.268838571428571	-0.223419999999987	-1.12245285714285	0.0454185714285842	-0.853614285714283	-0.899032857142867	[-0.767 , 0.2293]	[-0.8128 , 0.366]	[-1.6206 , -0.6243]	[-0.5579 , 0.6487]	[-1.3681 , -0.3391]	[-1.5023 , -0.2957]
P18858	LIG1	CP	SCLC-Y						8.4865 (df=3)	0.000622721637736861	0.0136301441801519	0.923698773233155	0.263986920852729	0.0159914441090724	0.557289628634883	0.00506342455117215	0.000817111747849708	0.118511071428575	0.423977499999999	-0.627931785714285	0.305466428571425	-0.74644285714286	-1.05190928571428	[-0.41 , 0.647]	[-0.2013 , 1.0493]	[-1.1564 , -0.0994]	[-0.3346 , 0.9455]	[-1.2923 , -0.2006]	[-1.692 , -0.4119]
P19021	PAM	CP	SCLC-Y	*	*	*			12.3888 (df=3)	5.89839496505448e-05	0.00337251766539339	0.023786741943485	0.342502980524185	2.56007828773885e-05	0.801340452449786	0.0462957061422737	0.015741053768644	-0.985569464285714	-0.638808749999995	-1.90298089285714	0.346760714285718	-0.917411428571427	-1.26417214285715	[-1.8623 , -0.1089]	[-1.6761 , 0.3985]	[-2.7797 , -1.0263]	[-0.715 , 1.4085]	[-1.8229 , -0.012]	[-2.3259 , -0.2024]
P19256	CD58	CP	SCLC-Y		*	*			8.6945 (df=3)	0.000541954452008667	0.0124457026479039	0.400157139569014	0.976179239776892	0.00091563311429177	0.337605067066946	0.0451401545196674	0.00230678342895185	0.866925357142858	-0.263104999999992	2.44998821428571	-1.13003035714285	1.58306285714286	2.71309321428571	[-0.6395 , 2.3733]	[-2.0455 , 1.5193]	[0.9436 , 3.9564]	[-2.9544 , 0.6943]	[0.0273 , 3.1389]	[0.8888 , 4.5374]
P19532	TFE3	CP	SCLC-Y						7.3268 (df=3)	0.0013959176490344	0.0209688775771015	0.910624789237211	0.987054040682268	0.00254951401766068	0.820269499887948	0.0153276579706972	0.00637078629610066	0.263739821428569	-0.15671875	1.63165267857143	-0.420458571428568	1.36791285714286	1.78837142857143	[-0.8447 , 1.3722]	[-1.4682 , 1.1548]	[0.5232 , 2.7401]	[-1.7628 , 0.9219]	[0.2231 , 2.5127]	[0.446 , 3.1308]
P20336	RAB3A	CP	SCLC-Y						15.6731 (df=3)	1.12304957165151e-05	0.0014836988361717	0.97101036684517	0.251734510130143	1.5138411722293e-05	0.450941523926955	6.42811091307038e-05	0.016071507862454	-0.248297321428574	-1.27959875	-3.53730017857143	-1.03130142857143	-3.28900285714285	-2.25770142857143	[-1.8184 , 1.3218]	[-3.1373 , 0.5781]	[-5.1074 , -1.9672]	[-2.9328 , 0.8702]	[-4.9106 , -1.6674]	[-4.1592 , -0.3562]
P20810	CAST	CP	SCLC-Y			*			5.6967 (df=3)	0.00482503816088619	0.042068927118515	0.999995646644926	0.892485544945591	0.0164709342175025	0.905852820323769	0.0198153689815217	0.012547202190717	-0.00930535714285696	-0.3435375	1.34590035714286	-0.334232142857143	1.35520571428571	1.68943785714286	[-1.1466 , 1.128]	[-1.6892 , 1.0021]	[0.2086 , 2.4832]	[-1.7116 , 1.0431]	[0.1806 , 2.5298]	[0.3121 , 3.0668]
P21589	NT5E	CP	SCLC-Y		*	*			9.9745 (df=3)	0.000238929295434381	0.00819624398234161	0.886182986198946	0.999805938624449	0.000352232784050388	0.953483437076311	0.00273898904938075	0.00329294455364393	0.551170000000003	0.0725600000000028	3.73836714285714	-0.47861	3.18719714285714	3.66580714285714	[-1.5608 , 2.6632]	[-2.4264 , 2.5715]	[1.6264 , 5.8504]	[-3.0364 , 2.0792]	[1.0059 , 5.3685]	[1.108 , 6.2236]
P23246	SFPQ	CP	SCLC-Y			*			9.6501 (df=3)	0.000292398122091109	0.00900222057207242	0.608857089385026	0.999997244476323	0.000353838185701449	0.748134936940571	0.00888305309634496	0.00286876578116857	-0.129295178571425	-0.00240624999998573	-0.512208035714284	0.126888928571439	-0.382912857142859	-0.509801785714298	[-0.4188 , 0.1602]	[-0.3449 , 0.3401]	[-0.8017 , -0.2227]	[-0.2237 , 0.4775]	[-0.6819 , -0.0839]	[-0.8604 , -0.1592]
P23634	ATP2B4	CP	SCLC-Y		*				13.5049 (df=3)	3.26369913219684e-05	0.00249376283691949	0.331824534192192	0.787016794600434	0.00134193936334803	0.954018780893986	3.47822960344857e-05	0.000929462449480223	-0.473941964285714	-0.302458749999996	1.19216803571429	0.171483214285718	1.66611	1.49462678571428	[-1.2338 , 0.2859]	[-1.2016 , 0.5966]	[0.4323 , 1.952]	[-0.7488 , 1.0917]	[0.8813 , 2.4509]	[0.5744 , 2.4149]
P26006	ITGA3	CP	SCLC-Y		*	*			10.2994 (df=3)	0.000195860668691681	0.00758621622282755	0.155171347434217	0.927918906995179	0.0128984569014188	0.621924628946289	0.000107550346401308	0.0127770163069474	-1.85196267857143	-0.607988749999997	2.86058303571428	1.24397392857143	4.71254571428571	3.46857178571428	[-4.1924 , 0.4885]	[-3.3772 , 2.1612]	[0.5202 , 5.201]	[-1.5904 , 4.0784]	[2.2954 , 7.1297]	[0.6342 , 6.303]
P29317	EPHA2	CP	SCLC-Y		*	*		Enzyme	29.4899 (df=3)	6.83461909534933e-08	0.000114889946992822	0.083525011191155	0.0161191594357202	3.16051274040774e-08	0.672369924190301	9.65253392037901e-06	0.0013032237077738	1.03043178571428	1.59143750000001	3.75065464285714	0.561005714285724	2.72022285714286	2.15921714285713	[-0.1028 , 2.1637]	[0.2506 , 2.9323]	[2.6174 , 4.8839]	[-0.8114 , 1.9334]	[1.5498 , 3.8906]	[0.7868 , 3.5316]
P29353	SHC1	CP	SCLC-Y						13.3129 (df=3)	3.60544646800461e-05	0.00261564051338379	0.0312628936966666	0.838571452465271	0.0118634725202803	0.366872927675989	1.63091852413144e-05	0.00721721529025965	-0.784187142857142	-0.257674999999999	0.897654285714285	0.526512142857143	1.68184142857143	1.15532928571428	[-1.5108 , -0.0576]	[-1.1174 , 0.602]	[0.1711 , 1.6242]	[-0.3534 , 1.4065]	[0.9314 , 2.4323]	[0.2754 , 2.0353]
P30530	AXL	CM	SCLC-Y		*	*			15.6406 (df=3)	1.14028770840015e-05	0.010581772378313	0.830962706607086	0.965811118892779	0.000117265132559052	0.99464687672594	2.55921500790235e-05	0.000369739503943922	-0.746774464285714	-0.484993750000001	4.73495125	0.261780714285713	5.48172571428571	5.219945	[-3.1919 , 1.6984]	[-3.3782 , 2.4082]	[2.2898 , 7.1801]	[-2.6995 , 3.223]	[2.9564 , 8.0071]	[2.2587 , 8.1812]
P31146	CORO1A	CP	SCLC-Y			*			14.7704 (df=3)	1.72943259219992e-05	0.00183998492878991	0.0805015241872975	0.0632806464137906	6.57788231206435e-06	0.957870693924199	0.00352543605485356	0.0412574445555326	-0.963311071428571	-1.1933075	-2.50873535714286	-0.229996428571432	-1.54542428571429	-1.31542785714285	[-2.015 , 0.0884]	[-2.4377 , 0.051]	[-3.5604 , -1.4571]	[-1.5036 , 1.0436]	[-2.6316 , -0.4593]	[-2.5891 , -0.0418]
P31943	HNRNPH1	CP	SCLC-Y			*			5.4847 (df=3)	0.00572772869358178	0.0468222775464769	0.938371995115573	0.708133276303793	0.0420655512760385	0.938571714003586	0.0150801890711396	0.0124203019456599	0.059452499999999	0.1313675	-0.295348928571428	0.0719150000000006	-0.354801428571427	-0.426716428571428	[-0.2274 , 0.3463]	[-0.2081 , 0.4708]	[-0.5822 , -0.0085]	[-0.2755 , 0.4193]	[-0.6511 , -0.0585]	[-0.7741 , -0.0793]
P32322	PYCR1	CP	SCLC-Y						7.2055 (df=3)	0.00152397001832993	0.022232118331408	0.513346031886797	0.999200805861367	0.019110815141311	0.734860941475679	0.00101788276370063	0.0491208143639552	0.695809285714287	0.0761850000000024	-1.60192642857143	-0.619624285714284	-2.29773571428571	-1.67811142857143	[-0.6856 , 2.0772]	[-1.5584 , 1.7107]	[-2.9834 , -0.2205]	[-2.2926 , 1.0534]	[-3.7245 , -0.871]	[-3.3511 , -0.0051]
P32455	GBP1	CP	SCLC-Y			*			7.0119 (df=3)	0.0017558174997235	0.0241928624347148	0.653795809632038	0.722391665796699	0.0273444171181424	0.999906526649393	0.002533391965023	0.00898690036783345	-0.662678750000001	-0.706163749999991	1.73811125	-0.0434849999999898	2.40079	2.44427499999999	[-2.2408 , 0.9154]	[-2.5734 , 1.1611]	[0.16 , 3.3162]	[-1.9547 , 1.8677]	[0.7709 , 4.0307]	[0.5331 , 4.3555]
P35813	PPM1A	CP	SCLC-Y			*			9.2785 (df=3)	0.000370209308313333	0.0101965053897233	0.689308681640276	0.114727047500884	0.0289924498001216	0.516729637067907	0.00308841333737064	0.000453003239910932	0.240890714285715	0.608100000000007	-0.659909285714285	0.367209285714292	-0.9008	-1.26800928571429	[-0.3636 , 0.8453]	[-0.1071 , 1.3233]	[-1.2644 , -0.0555]	[-0.3648 , 1.0992]	[-1.5251 , -0.2765]	[-2 , -0.536]
P38398	BRCA1	CP	SCLC-Y						7.8459 (df=3)	0.000965709778244215	0.0171602340087582	0.981996969884234	0.347794095828605	0.0155421631204392	0.540450076739996	0.0086723886316814	0.00122407479813191	0.0937567857142838	0.506997499999997	-0.835101785714286	0.413240714285713	-0.92885857142857	-1.34209928571428	[-0.6064 , 0.7939]	[-0.3215 , 1.3355]	[-1.5353 , -0.1349]	[-0.4347 , 1.2612]	[-1.652 , -0.2057]	[-2.1901 , -0.4941]
P39210	MPV17	CP	SCLC-Y						19.7523 (df=3)	1.92184896536609e-06	0.000621274636688539	0.687624071776363	0.300671803115398	2.03305708689205e-05	0.0619650938439587	0.00040323281945609	4.27991808493733e-06	0.238080535714282	-0.456621249999998	1.31486767857143	-0.69470178571428	1.07678714285715	1.77148892857143	[-0.3578 , 0.834]	[-1.1617 , 0.2484]	[0.719 , 1.9107]	[-1.4163 , 0.0269]	[0.4614 , 1.6922]	[1.0499 , 2.4931]
P43243	MATR3	CP	SCLC-Y			*			8.5102 (df=3)	0.000612894580531231	0.013484173274684	0.395975202939321	0.993982755628495	0.000544828134946829	0.707082569211531	0.0292378789015039	0.00700793907985719	-0.219809821428573	-0.0413662500000065	-0.647832678571429	0.178443571428566	-0.428022857142857	-0.606466428571423	[-0.5999 , 0.1603]	[-0.4911 , 0.4084]	[-1.0279 , -0.2677]	[-0.2819 , 0.6388]	[-0.8206 , -0.0355]	[-1.0668 , -0.1462]
P45973	CBX5	CP	SCLC-Y			*			6.221 (df=3)	0.00319053556541099	0.0338758545582381	0.99750129132281	0.98526724505896	0.00463845722055445	0.997784122565091	0.00945859149881723	0.0449532794523537	-0.0516194642857144	-0.111656249999992	-1.04307946428571	-0.0600367857142778	-0.99146	-0.931423214285722	[-0.8069 , 0.7037]	[-1.0054 , 0.7821]	[-1.7984 , -0.2878]	[-0.9748 , 0.8547]	[-1.7716 , -0.2114]	[-1.8462 , -0.0167]
P46013	MKI67	CP	SCLC-Y						9.2004 (df=3)	0.000389287120547739	0.0104875083639519	0.999970541031466	0.924705989630008	0.00149867455963137	0.917589294899804	0.00229444679629032	0.00212271445849976	-0.00912321428571161	0.155610000000003	-0.914887499999999	0.164733214285715	-0.905764285714287	-1.0704975	[-0.5985 , 0.5803]	[-0.5418 , 0.853]	[-1.5043 , -0.3255]	[-0.5491 , 0.8785]	[-1.5145 , -0.297]	[-1.7843 , -0.3567]
P46937	YAP1	CP	SCLC-Y						12.722 (df=3)	4.92676034644446e-05	0.00308371762826212	0.901288951633448	0.992186951270145	0.000345866773961756	0.990923302516491	0.000103311036837916	0.0014042599418157	-0.469170178571428	-0.225861249999994	3.36634125	0.243308928571434	3.83551142857143	3.5922025	[-2.3681 , 1.4297]	[-2.4726 , 2.0209]	[1.4675 , 5.2652]	[-2.0564 , 2.543]	[1.8744 , 5.7967]	[1.2925 , 5.8919]
P46940	IQGAP1	CP	SCLC-Y			*			8.8429 (df=3)	0.000491330173395804	0.0119524577492524	0.923523368591018	0.745824011816824	0.000474338360409776	0.964589151858539	0.00288730731032649	0.0331518834569241	0.0960908928571413	0.184101250000001	0.738666607142857	0.0880103571428599	0.642575714285716	0.554565357142856	[-0.3321 , 0.5242]	[-0.3225 , 0.6907]	[0.3105 , 1.1668]	[-0.4305 , 0.6065]	[0.2004 , 1.0848]	[0.0361 , 1.0731]
P48059	LIMS1	CP	SCLC-Y			*			12.1026 (df=3)	6.90087940460802e-05	0.00373655468980958	0.716913646279572	0.321437104258754	4.99187482790875e-05	0.835645966268535	0.000881847799911406	0.0293204695538481	0.39113857142857	0.765937500000014	2.11889714285714	0.374798928571444	1.72775857142857	1.35295964285713	[-0.6339 , 1.4162]	[-0.4469 , 1.9788]	[1.0939 , 3.1439]	[-0.8666 , 1.6162]	[0.6691 , 2.7864]	[0.1116 , 2.5943]
P48960	CD97	CP	SCLC-Y	*			*		9.2905 (df=3)	0.000367375795194253	0.0101907378171871	0.874860909609409	0.596366526888993	0.00524859131715649	0.927517188653819	0.00123845499231889	0.00134756917643797	-0.549433749999999	-1.09004375	2.76358196428571	-0.540610000000004	3.31301571428571	3.85362571428572	[-2.5784 , 1.4796]	[-3.4908 , 1.3107]	[0.7346 , 4.7926]	[-2.9979 , 1.9166]	[1.2175 , 5.4086]	[1.3964 , 6.3109]
P49006	MARCKSL1	CP	SCLC-Y			*			9.8071 (df=3)	0.000265044622235559	0.00860115849378328	0.949387170421354	0.880531872262756	0.000866415760281014	0.655159229141109	0.00420370858644781	0.0010236892756933	-0.232756250000001	0.379648749999994	-1.97238625	0.612404999999995	-1.73963	-2.35203499999999	[-1.4393 , 0.9738]	[-1.048 , 1.8073]	[-3.179 , -0.7658]	[-0.8488 , 2.0736]	[-2.9858 , -0.4935]	[-3.8133 , -0.8908]
P49454	CENPF	CP	SCLC-Y						11.5887 (df=3)	9.19946234584438e-05	0.00452172403607146	0.887293215301107	0.658496746991307	0.00127358742083405	0.949434762636839	0.000333207437443916	0.000526806700460236	0.143586964285717	0.272571250000006	-0.870840178571427	0.128984285714289	-1.01442714285714	-1.14341142857143	[-0.4087 , 0.6959]	[-0.3809 , 0.9261]	[-1.4231 , -0.3185]	[-0.5399 , 0.7978]	[-1.5848 , -0.444]	[-1.8123 , -0.4745]
P49848	TAF6	CP	SCLC-Y						9.8925 (df=3)	0.000251350594054899	0.00836699417524196	0.831802605504753	0.902082243131506	0.000679885296395399	0.53214176180229	0.00676521887162662	0.000951911089999813	-0.32829392857143	0.313927499999998	-1.80003107142857	0.642221428571428	-1.47173714285714	-2.11395857142857	[-1.4054 , 0.7488]	[-0.9606 , 1.5884]	[-2.8772 , -0.7229]	[-0.6622 , 1.9467]	[-2.5842 , -0.3593]	[-3.4184 , -0.8095]
P50454	SERPINH1	CP	SCLC-Y			*			16.3719 (df=3)	8.12980776980374e-06	0.00124238244191274	0.41744986502483	0.906799299791579	0.000231304035730129	0.918780225687323	9.82528443682629e-06	0.000402058044374987	-0.833350357142859	-0.422624999999989	2.70906678571428	0.410725357142869	3.54241714285714	3.13169178571427	[-2.3109 , 0.6442]	[-2.1709 , 1.3256]	[1.2315 , 4.1866]	[-1.3787 , 2.2001]	[2.0164 , 5.0684]	[1.3423 , 4.9211]
P50454	SERPINH1	CM	SCLC-Y			*			10.4074 (df=3)	0.000183481269410875	0.0330755568324671	0.999997553231739	0.888957846664962	0.000860996816835491	0.901398653823023	0.00116447573216227	0.00106881387653823	-0.00965607142857294	-0.437387499999986	2.33907821428571	-0.427731428571413	2.34873428571429	2.7764657142857	[-1.4397 , 1.4204]	[-2.1295 , 1.2547]	[0.909 , 3.7691]	[-2.1596 , 1.3042]	[0.8718 , 3.8257]	[1.0446 , 4.5084]
P50552	VASP	CP	SCLC-Y			*			13.3858 (df=3)	3.47126912504322e-05	0.00260500151749896	0.302702112539464	0.804815485982009	0.00152176789187186	0.930400169255131	3.40527423140502e-05	0.00111657358583905	-0.420965357142855	-0.249940000000006	1.00996178571429	0.171025357142849	1.43092714285714	1.25990178571429	[-1.0726 , 0.2306]	[-1.0209 , 0.5211]	[0.3584 , 1.6616]	[-0.6181 , 0.9602]	[0.7579 , 2.1039]	[0.4708 , 2.049]
P51532	SMARCA4	CP	SCLC-Y						8.1576 (df=3)	0.000778384252616352	0.0155769515315249	0.784865256897333	0.971128520514621	0.00644901085126326	0.985351581145033	0.000986190549119192	0.0106230936644647	0.297140357142858	0.164332499999997	-1.17003678571428	-0.132807857142861	-1.46717714285714	-1.33436928571428	[-0.5824 , 1.1766]	[-0.8763 , 1.205]	[-2.0495 , -0.2905]	[-1.1979 , 0.9323]	[-2.3755 , -0.5588]	[-2.3995 , -0.2692]
P51636	CAV2	CP	SCLC-Y						8.126 (df=3)	0.000795454628260089	0.0156323902247513	0.92957716232946	0.99694424128587	0.00104904268488348	0.990287514447322	0.00589494197589846	0.0105003313690398	0.607251607142857	0.241418749999998	4.48024732142857	-0.365832857142859	3.87299571428571	4.23882857142857	[-2.1825 , 3.397]	[-3.0595 , 3.5423]	[1.6905 , 7.27]	[-3.7444 , 3.0128]	[0.9917 , 6.7543]	[0.8602 , 7.6174]
P52272	HNRNPM	CP	SCLC-Y			*			7.1983 (df=3)	0.00153202486290973	0.022232118331408	0.920925923906532	0.884194131303506	0.004195612087318	0.612747846793836	0.0226794438522951	0.00384420386158324	-0.0786535714285712	0.107595000000014	-0.483282142857142	0.186248571428585	-0.404628571428571	-0.590877142857156	[-0.4248 , 0.2675]	[-0.3019 , 0.5171]	[-0.8294 , -0.1372]	[-0.2329 , 0.6054]	[-0.7621 , -0.0472]	[-1.01 , -0.1717]
P52564	MAP2K6	CP	SCLC-Y			*			24.2895 (df=3)	3.5802627820428e-07	0.000275238703927461	0.203507230285959	0.324643133463491	2.17912540012577e-07	0.999996694807546	2.88290975017924e-05	0.000240063466882101	0.652003392857143	0.660018750000003	2.62286339285714	0.00801535714285961	1.97086	1.96284464285714	[-0.2347 , 1.5387]	[-0.3891 , 1.7092]	[1.7362 , 3.5096]	[-1.0658 , 1.0819]	[1.0551 , 2.8866]	[0.889 , 3.0367]
P52926	HMGA2	CP	SCLC-Y						6.1275 (df=3)	0.00343116847844703	0.0353418763006706	0.738116446547205	0.998200029325694	0.00337367771728714	0.904148363569133	0.0425662664525184	0.0243154548749845	1.33172571428572	0.261832500000011	5.16884285714286	-1.06989321428571	3.83711714285714	4.90701035714285	[-2.2841 , 4.9475]	[-4.0164 , 4.5401]	[1.5531 , 8.7846]	[-5.4488 , 3.309]	[0.1028 , 7.5715]	[0.5281 , 9.2859]
P53680	AP2S1	CP	SCLC-Y						7.2507 (df=3)	0.00147481298709389	0.0217500885515724	0.720121430620566	0.489833746008458	0.0299750909549005	0.949529707010371	0.00360839176366801	0.00401324836079575	-0.23350107142857	-0.377062499999994	0.668181785714285	-0.143561428571424	0.901682857142855	1.04524428571428	[-0.8486 , 0.3816]	[-1.1049 , 0.3508]	[0.053 , 1.2833]	[-0.8885 , 0.6014]	[0.2664 , 1.537]	[0.3003 , 1.7902]
P62487	POLR2G	CP	SCLC-Y						8.0333 (df=3)	0.00084790258369818	0.0161601388117533	0.834408955513967	0.95073376101618	0.00657645961667064	0.997998419925177	0.00125969023402439	0.00877418149019227	0.116718214285715	0.0871149999999972	-0.511557500000002	-0.0296032142857179	-0.628275714285717	-0.598672499999999	[-0.2687 , 0.5021]	[-0.3689 , 0.5431]	[-0.897 , -0.1262]	[-0.4963 , 0.4371]	[-1.0263 , -0.2302]	[-1.0654 , -0.1319]
P78357	CNTNAP1	CP	SCLC-Y		*				8.5562 (df=3)	0.000594259714498184	0.0131787675471167	0.868693197422943	0.993998182743468	0.00368424208303508	0.980332910704831	0.000845623793574224	0.0102025292225809	-0.416834642857143	-0.164249999999985	2.1390625	0.252584642857158	2.55589714285714	2.30331249999998	[-1.9273 , 1.0937]	[-1.9515 , 1.623]	[0.6286 , 3.6496]	[-1.5767 , 2.0819]	[0.9959 , 4.1159]	[0.474 , 4.1326]
P83876	TXNL4A	CP	SCLC-Y						6.3569 (df=3)	0.00287300277358578	0.0317313906859244	0.984194715105691	0.406953953582558	0.0352694931735907	0.59958902308375	0.0203474371177711	0.00330981059472957	0.11614625	0.612983749999994	-0.961085178571427	0.496837499999994	-1.07723142857143	-1.57406892857142	[-0.7912 , 1.0235]	[-0.4606 , 1.6866]	[-1.8685 , -0.0537]	[-0.602 , 1.5957]	[-2.0144 , -0.1401]	[-2.6729 , -0.4752]
Q01415	GALK2	CP	SCLC-Y			*			10.4167 (df=3)	0.000182457157385308	0.00723373777275242	0.406331819003172	0.998821015134351	0.000243160309895463	0.480762069741772	0.0135270634475092	0.00142743100554321	-0.204390535714285	0.0224737500000032	-0.653177678571428	0.226864285714289	-0.448787142857142	-0.675651428571431	[-0.5621 , 0.1533]	[-0.4008 , 0.4457]	[-1.0109 , -0.2955]	[-0.2064 , 0.6601]	[-0.8182 , -0.0793]	[-1.1089 , -0.2424]
Q01469	FABP5	CM	SCLC-Y			*			18.3816 (df=3)	3.37250358187371e-06	0.00607949979025767	1.04557507579761e-05	0.868184938738483	0.0277038234029007	2.43128904272583e-05	0.0174985863009709	0.0170742113415013	-6.60094589285714	0.933861250000007	-3.13910160714286	7.53480714285715	3.46184428571429	-4.07296285714286	[-9.4567 , -3.7452]	[-2.4451 , 4.3128]	[-5.9948 , -0.2834]	[4.0764 , 10.9933]	[0.5125 , 6.4112]	[-7.5314 , -0.6145]
Q01628	IFITM3	CP	SCLC-Y						12.9388 (df=3)	4.38910049468072e-05	0.00288206169201496	0.880815120637922	0.836028046188338	0.000217706166879883	0.49630918965704	5.90258268499122e-05	0.0125314969732524	-0.594653035714288	0.798821250000007	4.12422982142857	1.39347428571429	4.71888285714286	3.32540857142856	[-2.8329 , 1.6436]	[-1.8495 , 3.4471]	[1.886 , 6.3624]	[-1.3171 , 4.1041]	[2.4073 , 7.0305]	[0.6148 , 6.036]
Q02487	DSC2	CP	SCLC-Y		*	*			9.2692 (df=3)	0.000372436306323027	0.0101965053897233	0.690590384592006	0.658981689154346	0.00700996080720284	0.996188532570691	0.000728511725383796	0.00218894988855445	0.313311071428576	0.388485000000003	-1.03779178571428	0.0751739285714272	-1.35110285714286	-1.42627678571429	[-0.4744 , 1.101]	[-0.5436 , 1.3205]	[-1.8255 , -0.2501]	[-0.8788 , 1.0291]	[-2.1647 , -0.5376]	[-2.3802 , -0.4723]
Q02809	PLOD1	CP	SCLC-Y			*			9.8273 (df=3)	0.000261748361648704	0.00856029174963951	0.790633404218777	0.999966308617585	0.000378649065338132	0.849226987029519	0.00466908358944473	0.00261132827498822	0.489974285714286	-0.0281024999999993	2.58106571428571	-0.518076785714285	2.09109142857143	2.60916821428571	[-0.9772 , 1.9572]	[-1.7641 , 1.7079]	[1.1139 , 4.0483]	[-2.295 , 1.2588]	[0.5758 , 3.6064]	[0.8323 , 4.386]
Q03135	CAV1	CP	SCLC-Y						8.2323 (df=3)	0.000739646065095785	0.0152664852880049	0.539593625202594	0.994499413034136	0.000685820678263283	0.81687459960295	0.020993716908309	0.00828104270657015	1.52274553571429	0.329513750000004	5.21214696428572	-1.19323178571428	3.68940142857143	4.88263321428571	[-1.5986 , 4.6441]	[-3.3637 , 4.0228]	[2.0908 , 8.3335]	[-4.9734 , 2.5869]	[0.4657 , 6.9131]	[1.1025 , 8.6628]
Q03188	CENPC	CP	SCLC-Y						7.5004 (df=3)	0.00123241230465027	0.0196928239935086	0.609833215617073	0.999927820505374	0.0121411835605109	0.76972880717188	0.000926748200087979	0.0401254858067018	-0.221955535714287	-0.0122887499999962	0.612934464285711	0.20966678571429	0.834889999999998	0.625223214285707	[-0.7195 , 0.2756]	[-0.601 , 0.5765]	[0.1153 , 1.1105]	[-0.3929 , 0.8123]	[0.321 , 1.3488]	[0.0226 , 1.2278]
Q04721	NOTCH2	CM	SCLC-Y		*	*			11.7098 (df=3)	8.59118741361416e-05	0.0262503242167835	0.778982192794891	0.599199911130795	0.000464547730982812	0.214360773753233	0.00595729674384915	0.000182726531060773	0.572225	-0.896082499999993	2.89362357142857	-1.46830749999999	2.32139857142857	3.78970607142856	[-1.1019 , 2.2464]	[-2.877 , 1.0848]	[1.2195 , 4.5678]	[-3.4958 , 0.5592]	[0.5923 , 4.0505]	[1.7622 , 5.8172]
Q07065	CKAP4	CP	SCLC-Y			*			5.5405 (df=3)	0.00547332609509974	0.0455027753010022	0.965756457504047	0.884178683032231	0.0266904919854989	0.987456517021501	0.012075239863039	0.0179787712147667	-0.223962857142855	-0.415107499999998	1.47593857142857	-0.191144642857143	1.69990142857143	1.89104607142857	[-1.5592 , 1.1113]	[-1.995 , 1.1648]	[0.1407 , 2.8112]	[-1.8082 , 1.4259]	[0.3208 , 3.079]	[0.274 , 3.5081]
Q09028	RBBP4	CP	SCLC-Y			*			5.8561 (df=3)	0.00424808311871359	0.0395844108789221	0.99638358443166	0.999753737215665	0.0107131838763546	0.999710009356814	0.0085499099508195	0.0342540096458844	0.0494492857142852	0.0237625000000108	-0.799377857142858	-0.0256867857142744	-0.848827142857143	-0.823140357142869	[-0.5893 , 0.6882]	[-0.732 , 0.7795]	[-1.4381 , -0.1606]	[-0.7993 , 0.7479]	[-1.5085 , -0.1891]	[-1.5967 , -0.0496]
Q09666	AHNAK	CP	SCLC-Y			*			18.2348 (df=3)	3.58809773407517e-06	0.000787224782382876	0.998271630796455	0.596709292356986	7.03185616790503e-06	0.697469703248752	1.63415777997278e-05	0.00188723572196814	0.0879151785714285	0.781978750000007	3.45821232142857	0.694063571428579	3.37029714285714	2.67623357142856	[-1.3683 , 1.5441]	[-0.9411 , 2.505]	[2.002 , 4.9144]	[-1.0695 , 2.4576]	[1.8663 , 4.8743]	[0.9126 , 4.4398]
Q12824	SMARCB1	CP	SCLC-Y						10.6496 (df=3)	0.000158710981680214	0.00677686440927667	0.894538206383784	0.608891626951848	0.000887925181991545	0.303268113381295	0.00630402439449995	0.000322993533379279	-0.121988392857144	0.254386250000007	-0.785148392857142	0.376374642857151	-0.663159999999998	-1.03953464285715	[-0.6034 , 0.3594]	[-0.3152 , 0.824]	[-1.2665 , -0.3038]	[-0.2066 , 0.9594]	[-1.1603 , -0.166]	[-1.6225 , -0.4565]
Q12841	FSTL1	CM	SCLC-Y	*		*	*		8.9552 (df=3)	0.00045644233807983	0.0474700031603023	0.332739342227134	0.956548101381326	0.000336260309763303	0.787534728544997	0.024800293381915	0.00842591570770568	2.24672732142857	0.779101250000007	6.40829732142857	-1.46762607142857	4.16157	5.62919607142856	[-1.3594 , 5.8529]	[-3.4878 , 5.046]	[2.8021 , 10.0144]	[-5.8349 , 2.8996]	[0.4372 , 7.886]	[1.2619 , 9.9965]
Q12841	FSTL1	CP	SCLC-Y	*		*	*		7.3743 (df=3)	0.00134897364628182	0.0206523196666643	0.919036393016434	0.998207109256621	0.00170125699751067	0.983620628113782	0.00998498309158047	0.0142718008849183	0.624549642857144	0.197007499999998	4.17657821428571	-0.427542142857146	3.55202857142857	3.97957071428571	[-2.0996 , 3.3487]	[-3.0263 , 3.4203]	[1.4524 , 6.9008]	[-3.7267 , 2.8716]	[0.7385 , 6.3656]	[0.6804 , 7.2787]
Q12959	DLG1	CP	SCLC-Y						14.5761 (df=3)	1.90211549975605e-05	0.00190324771136304	0.321093582884084	0.955654632220001	0.000451144392525693	0.237937734820374	1.20100644559473e-05	0.0107372726422129	-0.606415535714287	0.208891250000004	1.66321017857143	0.815306785714291	2.26962571428572	1.45431892857142	[-1.5663 , 0.3534]	[-0.9268 , 1.3446]	[0.7034 , 2.623]	[-0.3471 , 1.9777]	[1.2783 , 3.2609]	[0.2919 , 2.6167]
Q13015	MLLT11	CP	SCLC-Y						14.0108 (df=3)	2.52088444403902e-05	0.0021843333765101	0.995307725092332	0.486709747671877	6.60439783179978e-05	0.396674006505167	5.88956398724916e-05	0.0186722577859825	0.0954305357142857	-0.694498749999998	-2.28482803571428	-0.789929285714283	-2.38025857142857	-1.59032928571429	[-1.0334 , 1.2242]	[-2.0301 , 0.6411]	[-3.4136 , -1.156]	[-2.157 , 0.5771]	[-3.5461 , -1.2144]	[-2.9574 , -0.2233]
Q13185	CBX3	CP	SCLC-Y			*			6.6467 (df=3)	0.00230454987812853	0.0281128326932805	0.841810686054721	0.380689606609774	0.0442772811401987	0.796794106162237	0.0091434224029463	0.00363648195702704	0.156972142857143	0.367837499999997	-0.539037857142855	0.210865357142854	-0.696009999999998	-0.906875357142852	[-0.3711 , 0.685]	[-0.257 , 0.9926]	[-1.0671 , -0.011]	[-0.4286 , 0.8504]	[-1.2414 , -0.1506]	[-1.5464 , -0.2674]
Q13206	DDX10	CP	SCLC-Y						12.9747 (df=3)	4.30641742868986e-05	0.00286592578057176	0.770757451996759	0.300065817446621	0.00155750115854403	0.771903577473837	0.000231170837178385	0.000139397288928755	0.0914860714285695	0.202040000000011	-0.407426785714286	0.110553928571441	-0.498912857142855	-0.609466785714297	[-0.172 , 0.3549]	[-0.1097 , 0.5138]	[-0.6709 , -0.144]	[-0.2085 , 0.4296]	[-0.771 , -0.2268]	[-0.9285 , -0.2904]
Q13425	SNTB2	CP	SCLC-Y						10.3407 (df=3)	0.000191019029288277	0.00746751135426961	0.969008031299045	0.99970210951342	0.000837935430517134	0.992087766355001	0.00041760879085484	0.00446806717751091	-0.126267321428571	-0.0309162499999971	1.27874125	0.0953510714285741	1.40500857142857	1.3096575	[-0.9061 , 0.6536]	[-0.9537 , 0.8918]	[0.4989 , 2.0586]	[-0.8491 , 1.0398]	[0.5996 , 2.2104]	[0.3652 , 2.2541]
Q13433	SLC39A6	CP	SCLC-Y		*				5.3838 (df=3)	0.00622013582271402	0.0489133751881663	0.999123802005975	0.999827593571816	0.0111124215317532	0.997648218082833	0.0191088611655735	0.0359733274989436	0.0498764285714302	-0.0342674999999915	1.29258928571429	-0.0841439285714216	1.24271285714286	1.32685678571428	[-0.9877 , 1.0875]	[-1.262 , 1.1935]	[0.255 , 2.3302]	[-1.3408 , 1.1725]	[0.1711 , 2.3144]	[0.0702 , 2.5835]
Q13480	GAB1	CP	SCLC-Y						5.5024 (df=3)	0.00564585774320618	0.0463412444645	0.977938100159568	0.764747490345768	0.0324726287698808	0.923504924148561	0.0170350913360009	0.0123509028270278	-0.178559107142856	-0.516298750000001	1.33314803571428	-0.337739642857144	1.51170714285714	1.84944678571429	[-1.421 , 1.0639]	[-1.9864 , 0.9538]	[0.0907 , 2.5756]	[-1.8425 , 1.167]	[0.2285 , 2.7949]	[0.3447 , 3.3542]
Q13547	HDAC1	CP	SCLC-Y					Enzyme	12.3931 (df=3)	5.88465776340474e-05	0.00337251766539339	0.808579974142864	0.291333216144863	0.00201180243720933	0.728180320692833	0.000349337980198983	0.0001644147493578	0.0813578571428586	0.196135000000005	-0.38152214285714	0.114777142857147	-0.462879999999998	-0.577657142857145	[-0.1717 , 0.3344]	[-0.1032 , 0.4955]	[-0.6345 , -0.1285]	[-0.1917 , 0.4212]	[-0.7242 , -0.2016]	[-0.8841 , -0.2712]
Q13563	PKD2	CP	SCLC-Y		*				17.8509 (df=3)	4.226241704389e-06	0.00080176278495677	0.803056076747959	0.951567903770185	1.21957870306e-05	0.596113059010585	0.000149672188083261	4.77537644367754e-05	0.248964285714287	-0.171874999999989	1.74981571428572	-0.420839285714276	1.50085142857143	1.92169071428571	[-0.5161 , 1.0141]	[-1.0771 , 0.7334]	[0.9847 , 2.5149]	[-1.3474 , 0.5057]	[0.7107 , 2.291]	[0.9951 , 2.8483]
Q13569	TDG	CP	SCLC-Y						18.8125 (df=3)	2.8173344014512e-06	0.000696461636594039	0.0185839656998786	0.997028259527258	3.2021608961097e-06	0.092573925168703	0.00808002523103069	7.97707313378027e-05	-1.00128232142857	-0.0737362499999961	-2.15209660714286	0.927546071428576	-1.15081428571429	-2.07836035714286	[-1.8614 , -0.1411]	[-1.0915 , 0.944]	[-3.0122 , -1.292]	[-0.1141 , 1.9692]	[-2.0392 , -0.2625]	[-3.12 , -1.0367]
Q13572	ITPK1	CP	SCLC-Y						6.7329 (df=3)	0.002159988592309	0.0272986071819651	0.999974756088842	0.999993034279991	0.0046826250053702	0.999921226202032	0.00567836438919167	0.0229866053760895	0.0191912500000022	-0.0147812499999951	-1.80073875	-0.0339724999999973	-1.81993	-1.7859575	[-1.2861 , 1.3245]	[-1.5593 , 1.5297]	[-3.1061 , -0.4954]	[-1.6148 , 1.5469]	[-3.1681 , -0.4718]	[-3.3668 , -0.2051]
Q13637	RAB32	CP	SCLC-Y			*			10.4544 (df=3)	0.000178357664573027	0.00720963622674548	0.104380961279386	0.688617670014861	0.0222465637750885	0.800695881179842	0.000114890149830571	0.00658973421763598	-0.908910000000002	-0.494225	1.18840857142857	0.414685000000002	2.09731857142857	1.68263357142857	[-1.9559 , 0.1381]	[-1.7331 , 0.7446]	[0.1414 , 2.2354]	[-0.8533 , 1.6827]	[1.016 , 3.1787]	[0.4147 , 2.9506]
Q14116	IL18	CP	SCLC-Y	*		*	*		22.3359 (df=3)	7.15551038079295e-07	0.000319827828815112	0.935174018118081	0.896727549188	1.32887331738551e-06	0.997169631827928	7.76153355730447e-06	0.000114214644291621	0.291775892857142	0.41106375	3.65883732142857	0.119287857142858	3.36706142857143	3.24777357142857	[-1.0902 , 1.6738]	[-1.2242 , 2.0463]	[2.2768 , 5.0409]	[-1.5544 , 1.793]	[1.9397 , 4.7944]	[1.5741 , 4.9215]
Q14118	DAG1	CP	SCLC-Y		*	*			12.5695 (df=3)	5.34792047645661e-05	0.00325719359453752	0.0347075146229749	0.625859596452158	0.0194103424135442	0.602666448519763	2.95040189003393e-05	0.00460836131178299	-1.02041089285714	-0.496361249999993	1.11191339285714	0.524049642857147	2.13232428571428	1.60827464285714	[-1.9814 , -0.0595]	[-1.6334 , 0.6406]	[0.151 , 2.0729]	[-0.6397 , 1.6878]	[1.1399 , 3.1248]	[0.4445 , 2.772]
Q14151	SAFB2	CP	SCLC-Y			*			7.2998 (df=3)	0.00142335231766782	0.021173940230085	0.9930914566861	0.999907498854553	0.00244366914838146	0.998509002762484	0.00613043681123859	0.0149720699231056	-0.0402639285714272	-0.0112049999999932	-0.617498214285714	0.029058928571434	-0.577234285714287	-0.606293214285721	[-0.4579 , 0.3774]	[-0.5054 , 0.483]	[-1.0352 , -0.1998]	[-0.4768 , 0.5349]	[-1.0086 , -0.1459]	[-1.1121 , -0.1005]
Q14244	MAP7	CP	SCLC-Y						6.9895 (df=3)	0.00178507821545475	0.0244197554700698	0.965118902024032	0.940736996121221	0.00437600264342775	0.783155441034884	0.0165915271534829	0.00577896727693972	-0.136321607142857	0.195178749999997	-1.12224875	0.331500357142854	-0.985927142857143	-1.3174275	[-0.9438 , 0.6711]	[-0.7602 , 1.1506]	[-1.9297 , -0.3148]	[-0.6464 , 1.3094]	[-1.8199 , -0.152]	[-2.2953 , -0.3396]
Q14558	PRPSAP1	CP	SCLC-Y			*			7.7056 (df=3)	0.00106556428241082	0.0179840718748253	0.974508274603758	0.816505379267031	0.00117776396521418	0.955715303157666	0.00432308102112433	0.0491269878249674	0.122863749999997	0.303831250000002	1.29117946428571	0.180967500000005	1.16831571428571	0.98734821428571	[-0.6899 , 0.9357]	[-0.6579 , 1.2656]	[0.4784 , 2.104]	[-0.8034 , 1.1653]	[0.3288 , 2.0078]	[0.003 , 1.9717]
Q14781	CBX2	CP	SCLC-Y						7.2487 (df=3)	0.00147695498292106	0.0217500885515724	0.997886794506401	0.999562004847189	0.00263823020046716	0.999966857796335	0.00539797127575836	0.0174749521500915	-0.0357121428571432	-0.0249324999999985	-0.810989285714285	0.0107796428571447	-0.775277142857142	-0.786056785714287	[-0.5886 , 0.5172]	[-0.6791 , 0.6292]	[-1.3639 , -0.2581]	[-0.6588 , 0.6804]	[-1.3463 , -0.2043]	[-1.4556 , -0.1165]
Q14964	RAB39A	CP	SCLC-Y						9.1384 (df=3)	0.00040518742839317	0.0107094350177503	0.957992468743108	0.998838078116424	0.00156210856127881	0.943644490650887	0.000677852047389016	0.0126797946127688	0.214261428571429	-0.0742549999999937	-1.83625	-0.288516428571423	-2.05051142857143	-1.76199500000001	[-0.9735 , 1.402]	[-1.4796 , 1.3311]	[-3.024 , -0.6485]	[-1.7269 , 1.1499]	[-3.2772 , -0.8238]	[-3.2004 , -0.3236]
Q14966	ZNF638	CP	SCLC-Y						15.8384 (df=3)	1.0394937239142e-05	0.001432286024508	0.981324977179995	0.889311882575943	3.73492485526983e-05	0.744559520066133	2.47012108779421e-05	0.00223947968035121	-0.155803749999997	0.35094625000001	2.42632910714286	0.506750000000007	2.58213285714285	2.07538285714284	[-1.3047 , 0.9931]	[-1.0084 , 1.7103]	[1.2775 , 3.5752]	[-0.8846 , 1.8981]	[1.3956 , 3.7687]	[0.684 , 3.4667]
Q15233	NONO	CP	SCLC-Y			*			7.4245 (df=3)	0.00130116870984249	0.0201258455838998	0.561755351056594	0.967862758104532	0.0170057977971407	0.9167587136014	0.00108814107154431	0.022502997237681	0.160179642857141	0.0654925000000013	-0.397691785714287	-0.0946871428571399	-0.557871428571428	-0.463184285714288	[-0.1773 , 0.4977]	[-0.3338 , 0.4648]	[-0.7352 , -0.0602]	[-0.5034 , 0.3141]	[-0.9064 , -0.2093]	[-0.8719 , -0.0544]
Q15345	LRRC41	CP	SCLC-Y						9.2913 (df=3)	0.000367184113950596	0.0101907378171871	0.760945120164813	0.714304070010056	0.00147172741445534	0.277602352904271	0.0186919463985187	0.000740084964150234	0.258814285714287	-0.331802500000002	1.13792571428571	-0.590616785714289	0.879111428571427	1.46972821428572	[-0.473 , 0.9906]	[-1.1977 , 0.5341]	[0.4061 , 1.8697]	[-1.4769 , 0.2956]	[0.1233 , 1.6349]	[0.5835 , 2.356]
Q15434	RBMS2	CP	SCLC-Y						7.9504 (df=3)	0.000897931323752729	0.0164784121749819	0.516925021184989	0.768595836925632	0.00054312246345023	0.996904712945185	0.0184607090511092	0.0336360321321975	0.947695714285715	0.779595	3.22169571428571	-0.168100714285714	2.274	2.44210071428571	[-0.942 , 2.8374]	[-1.4563 , 3.0155]	[1.332 , 5.1114]	[-2.4566 , 2.1204]	[0.3224 , 4.2256]	[0.1536 , 4.7306]
Q15836	VAMP3	CP	SCLC-Y			*			6.0805 (df=3)	0.0035595456334614	0.0359840289242617	0.995170368873572	0.670589785814379	0.0228186139935181	0.796515340865681	0.0170737658380676	0.00628735224358956	-0.11246642857143	-0.638837499999998	1.48986214285714	-0.526371071428567	1.60232857142857	2.12869964285714	[-1.4298 , 1.2049]	[-2.1976 , 0.9199]	[0.1725 , 2.8072]	[-2.1218 , 1.069]	[0.2418 , 2.9629]	[0.5333 , 3.7241]
Q15942	ZYX	CP	SCLC-Y			*			10.7166 (df=3)	0.000152515426502409	0.00661648729897762	0.223207178381406	0.854535807308834	9.47089478591234e-05	0.824779363576875	0.0136102350606722	0.00586214167649568	1.38260232142857	0.657188749999996	3.80519089285714	-0.725413571428575	2.42258857142857	3.14800214285714	[-0.55 , 3.3152]	[-1.6294 , 2.9438]	[1.8726 , 5.7377]	[-3.0659 , 1.615]	[0.4267 , 4.4185]	[0.8076 , 5.4884]
Q495W5	FUT11	CP	SCLC-Y			*			11.1125 (df=3)	0.00012089533203113	0.00555259708044617	0.841585117309805	0.983292137598979	0.000252923108170933	0.730534276281278	0.00251309398179522	0.000892162230004767	0.33100285714286	-0.171812499999991	2.02535285714286	-0.50281535714285	1.69435	2.19716535714285	[-0.7818 , 1.4438]	[-1.4885 , 1.1449]	[0.9125 , 3.1382]	[-1.8505 , 0.8449]	[0.545 , 2.8437]	[0.8495 , 3.5449]
Q4VC05	BCL7A	CP	SCLC-Y						12.7289 (df=3)	4.90863264652417e-05	0.00308371762826212	0.877822041427024	0.929918333915548	0.000455136678289891	0.999993752973722	0.000117426484557481	0.000825316504527551	0.243342321428571	0.233203749999994	-1.57062196428571	-0.0101385714285769	-1.81396428571428	-1.80382571428571	[-0.6638 , 1.1504]	[-0.8401 , 1.3065]	[-2.4777 , -0.6635]	[-1.1087 , 1.0884]	[-2.7508 , -0.8771]	[-2.9024 , -0.7053]
Q53EP0	FNDC3B	CP	SCLC-Y						6.4268 (df=3)	0.00272311606106012	0.0308626549750281	0.999982161457611	0.928499504300061	0.00911048538881754	0.941719093708768	0.0108877523220029	0.00963003220553837	-0.0246401785714276	-0.487363749999997	2.40254696428572	-0.462723571428569	2.42718714285714	2.88991071428571	[-1.9063 , 1.8571]	[-2.7138 , 1.7391]	[0.5208 , 4.2843]	[-2.7416 , 1.8161]	[0.4838 , 4.3706]	[0.6111 , 5.1688]
Q58EX7	PLEKHG4	CP	SCLC-Y
Q5JVF3	PCID2	CP	SCLC-Y						7.9622 (df=3)	0.000890612751152625	0.0164386343757839	0.869516385867521	0.717095292779572	0.00971053520057696	0.977185613255092	0.00221739652596009	0.00362092403197145	0.130080892857144	0.213293750000009	-0.598646249999998	0.0832128571428647	-0.728727142857142	-0.811940000000007	[-0.3425 , 0.6026]	[-0.3458 , 0.7724]	[-1.0712 , -0.1261]	[-0.4891 , 0.6555]	[-1.2168 , -0.2407]	[-1.3842 , -0.2397]
Q5T3I0	GPATCH4	CM	SCLC-Y						11.7785 (df=3)	8.26566215896781e-05	0.0262503242167835	0.196457168613235	0.455634072843158	3.83571709215991e-05	0.995006630502005	0.00682118414356536	0.0136342305404742	-0.88794839285714	-0.76294875	-2.51974410714286	0.124999642857141	-1.63179571428572	-1.75679535714286	[-2.0834 , 0.3075]	[-2.1774 , 0.6515]	[-3.7152 , -1.3243]	[-1.3227 , 1.5727]	[-2.8664 , -0.3972]	[-3.2045 , -0.3091]
Q5THK1	PRR14L	CP	SCLC-Y						8.203 (df=3)	0.000754569056345478	0.0153563024663045	0.946505918038512	0.738271854143749	0.00653051945413574	0.946194473135807	0.00247045805169921	0.00282185727516338	-0.236589821428574	-0.52371875	1.59687303571429	-0.287128928571427	1.83346285714286	2.12059178571429	[-1.4387 , 0.9655]	[-1.9461 , 0.8986]	[0.3948 , 2.799]	[-1.7429 , 1.1687]	[0.5919 , 3.075]	[0.6648 , 3.5764]
Q5TZA2	CROCC	CP	SCLC-Y						7.3312 (df=3)	0.00139149882606021	0.0209688775771015	0.685820653992472	0.986006227831628	0.00125138266654845	0.935355528284821	0.0214019557439621	0.0163881637133193	-0.35401517857143	-0.128323749999996	-1.39558946428571	0.225691428571434	-1.04157428571428	-1.26726571428572	[-1.2376 , 0.5296]	[-1.1738 , 0.9172]	[-2.2792 , -0.512]	[-0.8444 , 1.2958]	[-1.9542 , -0.129]	[-2.3374 , -0.1972]
Q5VT66	MARC1	CP	SCLC-Y						11.1919 (df=3)	0.000115461101522597	0.00542151149886831	0.982179305689153	0.772298421716157	0.000939307606943385	0.920131923194138	0.000560259546762754	0.000649302815529329	0.167438750000002	0.514081249999997	-2.03609125	0.346642499999994	-2.20353	-2.5501725	[-1.0874 , 1.4223]	[-0.9707 , 1.9989]	[-3.291 , -0.7812]	[-1.1731 , 1.8664]	[-3.4996 , -0.9075]	[-4.0699 , -1.0305]
Q5W0B1	RNF219	CP	SCLC-Y						13.1275 (df=3)	3.97277915811148e-05	0.00271473242470951	0.927353676872554	0.673199806043275	0.00021437023175741	0.392442330451831	0.00130414884965258	0.000128678698248841	-0.0902526785714279	0.198006250000006	-0.756231249999999	0.288258928571434	-0.665978571428571	-0.954237500000005	[-0.5001 , 0.3196]	[-0.287 , 0.683]	[-1.1661 , -0.3463]	[-0.2081 , 0.7847]	[-1.0893 , -0.2426]	[-1.4506 , -0.4578]
Q66GS9	CEP135	CP	SCLC-Y						8.6895 (df=3)	0.000543748611414433	0.0124528803240826	0.839122223354877	0.344484440889012	0.00569551917435296	0.116460337170103	0.0453252763936109	0.000509355955148783	-0.224755892857143	0.545871250000001	-1.01335017857143	0.770627142857144	-0.788594285714286	-1.55922142857143	[-0.9757 , 0.5262]	[-0.3426 , 1.4344]	[-1.7643 , -0.2624]	[-0.1388 , 1.68]	[-1.5641 , -0.013]	[-2.4686 , -0.6498]
Q68DK2	ZFYVE26	CP	SCLC-Y						6.3816 (df=3)	0.0028191276234789	0.0314843570073929	0.999463172067595	0.9750339061887	0.00430699457643402	0.989020340807534	0.00742424662192154	0.0491227872890869	0.0353649999999988	0.153912500000011	1.20692357142857	0.118547500000012	1.17155857142857	1.05301107142856	[-0.8315 , 0.9022]	[-0.8718 , 1.1796]	[0.3401 , 2.0738]	[-0.9313 , 1.1684]	[0.2763 , 2.0668]	[0.0032 , 2.1028]
Q6DD88	ATL3	CP	SCLC-Y			*			6.8178 (df=3)	0.00202723655576121	0.0264135288610928	0.482288602925568	0.976115116858632	0.0297919713582167	0.854710185200333	0.00143448522484313	0.0390443671517245	-0.247018928571428	-0.0826150000000005	0.513796785714288	0.164403928571428	0.760815714285716	0.596411785714288	[-0.7196 , 0.2255]	[-0.6418 , 0.4765]	[0.0412 , 0.9864]	[-0.4079 , 0.7367]	[0.2728 , 1.2489]	[0.0241 , 1.1687]
Q6FI81	CIAPIN1	CP	SCLC-Y			*			10.1101 (df=3)	0.000219807752548979	0.00777989005572358	0.905358934528508	0.382156326028698	0.00460092865455752	0.729979059579783	0.00129935438911133	0.000506027280747445	0.154565535714283	0.442053750000014	-0.87863875	0.28748821428573	-1.03320428571428	-1.32069250000001	[-0.4811 , 0.7902]	[-0.3101 , 1.1942]	[-1.5143 , -0.243]	[-0.4824 , 1.0573]	[-1.6897 , -0.3767]	[-2.0905 , -0.5508]
Q6GMR7	FAAH2	CP	SCLC-Y						9.9259 (df=3)	0.000246200851316704	0.00824429543950954	0.55490627506661	0.999808469846199	0.000319422028460692	0.647787427138734	0.00984885651098577	0.00209143375941556	-0.313314107142855	0.0223887500000046	-1.16820267857143	0.335702857142859	-0.854888571428575	-1.19059142857143	[-0.9678 , 0.3412]	[-0.7521 , 0.7968]	[-1.8227 , -0.5137]	[-0.457 , 1.1284]	[-1.5309 , -0.1789]	[-1.9833 , -0.3979]
Q6IN84	MRM1	CP	SCLC-Y						9.3992 (df=3)	0.000342713340980079	0.00979763820046791	0.910441466532449	0.780936428555792	0.000335882985574076	0.981156368505355	0.00226070153752356	0.0222791550571532	-0.396807321428572	-0.671351249999994	-2.96155589285714	-0.274543928571422	-2.56474857142857	-2.29020464285715	[-2.0632 , 1.2696]	[-2.6431 , 1.3004]	[-4.628 , -1.2952]	[-2.2927 , 1.7436]	[-4.2858 , -0.8437]	[-4.3083 , -0.2721]
Q6NZI2	CAVIN1	CP	SCLC-Y			*			18.6365 (df=3)	3.03095588011683e-06	0.000727862404925199	0.311905581395974	0.999717066446842	4.51576252080699e-06	0.42405291611156	0.000402701155408747	5.50846936999694e-05	1.54441232142857	-0.0942037499999877	5.91354946428571	-1.63861607142856	4.36913714285714	6.0077532142857	[-0.8731 , 3.9619]	[-2.9546 , 2.7662]	[3.496 , 8.3311]	[-4.5664 , 1.2891]	[1.8723 , 6.8659]	[3.08 , 8.9355]
Q6RW13	AGTRAP	CP	SCLC-Y						10.1985 (df=3)	0.000208249712888256	0.00774337960005381	0.492418271655626	0.354545479594434	0.000113308303819948	0.966355862931113	0.00466948094442299	0.0471332351209007	0.590143392857144	0.82080125000002	2.21864625	0.230657857142877	1.62850285714286	1.39784499999998	[-0.5525 , 1.7328]	[-0.5312 , 2.1728]	[1.076 , 3.3613]	[-1.1532 , 1.6145]	[0.4484 , 2.8086]	[0.014 , 2.7817]
Q6ZVM7	TOM1L2	CP	SCLC-Y			*			11.8184 (df=3)	8.0826918623749e-05	0.00421956677660006	0.171305703815823	0.582127516078988	0.00766710440292873	0.954941582298367	7.29129369784198e-05	0.00175723359850366	-1.07592803571428	-0.763393749999995	1.81857196428571	0.312534285714289	2.8945	2.58196571428571	[-2.471 , 0.3191]	[-2.414 , 0.8872]	[0.4235 , 3.2136]	[-1.3769 , 2.002]	[1.4537 , 4.3353]	[0.8925 , 4.2714]
Q6ZSR9		CP	SCLC-Y						6.3756 (df=3)	0.00283199919804161	0.0314843570073929	0.99614558892092	0.999101482500858	0.00535969511279877	0.989090352819515	0.0115921941560572	0.0179842655254938	0.0746698214285715	-0.054143750000005	1.28271267857143	-0.128813571428577	1.20804285714286	1.33685642857143	[-0.8693 , 1.0187]	[-1.1711 , 1.0628]	[0.3387 , 2.2267]	[-1.272 , 1.0144]	[0.2331 , 2.183]	[0.1936 , 2.4801]
Q70UQ0	IKBIP	CP	SCLC-Y						17.9484 (df=3)	4.05314428783107e-06	0.00080176278495677	0.629317566545204	0.352906720575792	3.68343096556201e-05	0.065434172894494	0.000916407659804719	8.74296358011062e-06	0.446904464285716	-0.740276249999994	2.17446303571429	-1.18718071428571	1.72755857142857	2.91473928571428	[-0.5816 , 1.4755]	[-1.9573 , 0.4767]	[1.1459 , 3.203]	[-2.4328 , 0.0585]	[0.6653 , 2.7898]	[1.6691 , 4.1604]
Q7L0Y3	TRMT10C	CP	SCLC-Y						9.8671 (df=3)	0.000255340571015441	0.00844936023379834	0.998750022791378	0.928164039799351	0.000436899284236292	0.964714302086424	0.000893782149008482	0.0130371734730849	-0.0477448214285694	-0.22876875	-1.53214196428571	-0.181023928571431	-1.48439714285714	-1.30337321428571	[-0.9295 , 0.834]	[-1.2721 , 0.8145]	[-2.4139 , -0.6504]	[-1.2489 , 0.8868]	[-2.3951 , -0.5737]	[-2.3712 , -0.2355]
Q7L1W4	LRRC8D	CP	SCLC-Y						7.7791 (df=3)	0.00101191250819687	0.0175439285347929	0.990371066421787	0.997215765707988	0.00161966971998984	0.999937468129353	0.00445588295117993	0.0145822810035395	-0.161386964285718	-0.125366249999995	-2.30295267857143	0.0360207142857227	-2.14156571428571	-2.17758642857143	[-1.6563 , 1.3335]	[-1.8941 , 1.6434]	[-3.7978 , -0.8081]	[-1.7744 , 1.8464]	[-3.6855 , -0.5977]	[-3.988 , -0.3672]
Q7LBC6	KDM3B	CP	SCLC-Y						13.7763 (df=3)	2.83943699969241e-05	0.00231759029207001	0.964921531480704	0.845504828731767	0.0001201755153869	0.641318293328633	0.00053361774711691	0.000166125721680843	-0.146614464285712	0.301941250000006	-1.67504160714286	0.448555714285717	-1.52842714285714	-1.97698285714286	[-1.0133 , 0.7201]	[-0.7235 , 1.3274]	[-2.5417 , -0.8084]	[-0.601 , 1.4982]	[-2.4235 , -0.6333]	[-3.0266 , -0.9274]
Q7RTP6	MICAL3	CP	SCLC-Y						6.3236 (df=3)	0.00294738816235743	0.0321724642917067	0.9665137887868	0.999999799638163	0.009495770316852	0.979421364077123	0.00434056990398912	0.0381389263996827	0.0843007142857175	-0.00175749999999653	-0.643549285714283	-0.086058214285714	-0.72785	-0.641791785714286	[-0.4223 , 0.5909]	[-0.6012 , 0.5977]	[-1.1501 , -0.1369]	[-0.6996 , 0.5275]	[-1.2511 , -0.2046]	[-1.2553 , -0.0283]
Q7Z309	FAM122B	CP	SCLC-Y						7.9205 (df=3)	0.000916819120853487	0.0166079153661164	0.86727386904093	0.450156107527814	0.0160444065012934	0.836131486011519	0.00363339566244614	0.00196975823589807	0.283025000000002	0.656000000000009	-1.212885	0.372975000000007	-1.49591	-1.86888500000001	[-0.7382 , 1.3043]	[-0.5524 , 1.8644]	[-2.2342 , -0.1916]	[-0.8638 , 1.6098]	[-2.5507 , -0.4411]	[-3.1057 , -0.6321]
Q7Z3T8	ZFYVE16	CP	SCLC-Y						6.215 (df=3)	0.00320534637177847	0.0339306501949597	0.999212605009729	0.900278319766513	0.0101538285768293	0.862993529101132	0.0173685008117614	0.00877525853792793	0.0479241071428582	-0.303268750000001	1.30186553571428	-0.351192857142859	1.25394142857143	1.60513428571429	[-0.9854 , 1.0813]	[-1.5259 , 0.9194]	[0.2685 , 2.3352]	[-1.6026 , 0.9002]	[0.1867 , 2.3212]	[0.3537 , 2.8566]
Q7Z4H8	KDELC2	CP	SCLC-Y						7.0714 (df=3)	0.00168078530860298	0.0234667782704452	0.999939532561716	0.9965285194965	0.00439523131097719	0.998438164452592	0.00517699522474691	0.0129443848231237	-0.0256864285714258	-0.117945000000002	1.81365071428571	-0.0922585714285766	1.83933714285714	1.93159571428572	[-1.3312 , 1.2798]	[-1.6627 , 1.4268]	[0.5081 , 3.1192]	[-1.6733 , 1.4888]	[0.491 , 3.1877]	[0.3505 , 3.5127]
Q7Z7K6	CENPV	CP	SCLC-Y						13.2941 (df=3)	3.64104628275912e-05	0.00261564051338379	0.999997015351781	0.970352028239277	8.82435680045202e-05	0.975167782816319	0.00013961420166031	0.00243439528287348	-0.0075439285714296	-0.197212499999996	-2.07015535714286	-0.189668571428566	-2.06261142857143	-1.87294285714286	[-1.0532 , 1.0381]	[-1.4344 , 1.04]	[-3.1158 , -1.0245]	[-1.456 , 1.0767]	[-3.1425 , -0.9827]	[-3.1393 , -0.6066]
Q86U90	YRDC	CP	SCLC-Y						7.8941 (df=3)	0.000933810224020186	0.0168426500705787	0.968456384784997	0.981275264340419	0.0028937643450565	0.879117395211771	0.00138216415974712	0.0336564094515475	0.15207482142857	-0.14991625	-1.35608660714286	-0.301991071428571	-1.50816142857143	-1.20617035714286	[-0.7813 , 1.0855]	[-1.2543 , 0.9545]	[-2.2895 , -0.4227]	[-1.4324 , 0.8284]	[-2.4722 , -0.5441]	[-2.3366 , -0.0758]
Q86UA6	RPAIN	CP	SCLC-Y						6.9305 (df=3)	0.00186453743660287	0.0251360398537698	0.715243006289747	0.734584024982904	0.0250756822148516	0.99922754331799	0.00293623269121324	0.0087447800497239	0.522521607142856	0.598733750000005	-1.52345982142857	0.0762121428571483	-2.04598142857143	-2.12219357142857	[-0.8431 , 1.8882]	[-1.0171 , 2.2146]	[-2.8891 , -0.1578]	[-1.5777 , 1.7301]	[-3.4564 , -0.6356]	[-3.7761 , -0.4683]
Q86UX7	FERMT3	CP	SCLC-Y			*			5.5715 (df=3)	0.00533751302468856	0.0448762337957844	0.98103562554043	0.957028202878673	0.0116720521992154	0.850893039588141	0.0337244936625674	0.0148503197218518	-0.105294999999998	0.166187499999999	-0.956092142857141	0.271482499999998	-0.850797142857143	-1.12227964285714	[-0.8776 , 0.667]	[-0.7476 , 1.08]	[-1.7284 , -0.1838]	[-0.6638 , 1.2068]	[-1.6484 , -0.0532]	[-2.0576 , -0.187]
Q86V21	AACS	CP	SCLC-Y						6.8432 (df=3)	0.00198928215720703	0.0260841131533933	0.658308827365731	0.946489845224684	0.00152103909251178	0.974007306490921	0.0281098958423839	0.0297331062898735	-0.602561785714283	-0.336364999999994	-2.23861607142857	0.266196785714289	-1.63605428571429	-1.90225107142858	[-2.0468 , 0.8417]	[-2.0452 , 1.3725]	[-3.6829 , -0.7944]	[-1.4829 , 2.0153]	[-3.1277 , -0.1444]	[-3.6513 , -0.1532]
Q86V35	CABP7	CP	SCLC-Y						5.7924 (df=3)	0.00446936477203041	0.0403058056962614	0.80592534125001	0.760907046418856	0.0426130228842106	0.996228076358933	0.00746007320990205	0.0154286841003476	-0.867488928571426	-1.122575	2.75567964285715	-0.255086071428572	3.62316857142857	3.87825464285714	[-3.5499 , 1.8149]	[-4.2964 , 2.0512]	[0.0733 , 5.4381]	[-3.5036 , 2.9934]	[0.8528 , 6.3935]	[0.6297 , 7.1268]
Q86V48	LUZP1	CP	SCLC-Y						9.6523 (df=3)	0.00029199714510778	0.00900222057207242	0.0956619157256298	0.38425149577973	0.000123716894654624	0.971375239437463	0.046956776415118	0.044636826288756	1.1819575	0.927129999999998	2.57716321428571	-0.254827500000001	1.39520571428571	1.65003321428571	[-0.1545 , 2.5185]	[-0.6542 , 2.5085]	[1.2407 , 3.9137]	[-1.8734 , 1.3637]	[0.0149 , 2.7755]	[0.0315 , 3.2686]
Q86VS8	HOOK3	CP	SCLC-Y						16.046 (df=3)	9.44085978624153e-06	0.00136811080178207	0.0813260237509706	0.0646225210040318	3.60329067150555e-06	0.959220591737747	0.00187039748260154	0.0248893415755521	0.853890357142859	1.05580750000001	2.31917464285715	0.201917142857148	1.46528428571429	1.26336714285714	[-0.0802 , 1.788]	[-0.0494 , 2.161]	[1.3851 , 3.2533]	[-0.9293 , 1.3332]	[0.5006 , 2.43]	[0.1321 , 2.3946]
Q86YP4	GATAD2A	CP	SCLC-Y						28.3946 (df=3)	9.49452878845974e-08	0.000133002524111674	0.00294273135887235	0.162110290707796	0.000255998109508049	0.631770093015	6.90447734541522e-08	1.39534649183926e-05	0.434858035714285	0.277608749999995	-0.545166249999998	-0.15724928571429	-0.980024285714283	-0.822774999999993	[0.135 , 0.7347]	[-0.0772 , 0.6324]	[-0.845 , -0.2453]	[-0.5204 , 0.2059]	[-1.2897 , -0.6703]	[-1.1859 , -0.4596]
Q8IVF2	AHNAK2	CP	SCLC-Y			*			9.1208 (df=3)	0.000409830930172485	0.0107958567524994	0.940075813617653	0.999186590606107	0.000736071197911636	0.931733093375061	0.00388835374453322	0.00369086498264293	0.277343214285715	-0.0750074999999946	2.24337321428571	-0.352350714285709	1.96603	2.31838071428571	[-1.0747 , 1.6294]	[-1.6748 , 1.5248]	[0.8913 , 3.5955]	[-1.9898 , 1.2851]	[0.5696 , 3.3625]	[0.6809 , 3.9558]
Q8IVS2	MCAT	CP	SCLC-Y						10.4419 (df=3)	0.000179708016430876	0.00720963622674548	0.894215452960095	0.386291914233864	0.00170446800455826	0.163354429620617	0.0116322920072515	0.000225744408058337	-0.253352500000002	0.691082500000004	-1.53071964285714	0.944435000000006	-1.27736714285714	-2.22180214285715	[-1.252 , 0.7452]	[-0.4905 , 1.8726]	[-2.5293 , -0.5321]	[-0.2649 , 2.1538]	[-2.3087 , -0.246]	[-3.4312 , -1.0124]
Q8IY17	PNPLA6	CP	SCLC-Y						6.1199 (df=3)	0.00345149988168516	0.0355077803005676	0.697795402015494	0.803891121238439	0.0397624528668333	0.999996719871949	0.0044613298984284	0.0173278881308145	-0.444867499999997	-0.434669999999993	1.17512535714286	0.0101975000000039	1.61999285714285	1.60979535714285	[-1.5758 , 0.6861]	[-1.7728 , 0.9035]	[0.0442 , 2.3061]	[-1.3595 , 1.3799]	[0.4519 , 2.788]	[0.2401 , 2.9795]
Q8N0V3	RBFA	CP	SCLC-Y						5.9799 (df=3)	0.0038518957248407	0.0377505038251862	0.808256125898884	0.999944943620706	0.00465896219362993	0.858412958698408	0.0432245946909353	0.019258501184396	-0.504604821428572	0.0353837500000012	-2.16459910714286	0.539988571428573	-1.65999428571428	-2.19998285714286	[-2.0728 , 1.0636]	[-1.8202 , 1.8909]	[-3.7328 , -0.5964]	[-1.3592 , 2.4392]	[-3.2796 , -0.0403]	[-4.0992 , -0.3008]
Q8N129	CNPY4	CP	SCLC-Y	*		*			10.5646 (df=3)	0.00016695446317827	0.00694679338125425	0.654490310546983	0.53996899949195	0.00432064405291832	0.983464166015072	0.000392383334679725	0.000920070307583232	-0.493475714285715	-0.678702499999993	1.63725142857143	-0.185226785714278	2.13072714285714	2.31595392857142	[-1.6698 , 0.6829]	[-2.0706 , 0.7132]	[0.4609 , 2.8136]	[-1.6098 , 1.2394]	[0.9158 , 3.3456]	[0.8913 , 3.7406]
Q8N1B4	VPS52	CP	SCLC-Y						9.1576 (df=3)	0.000400200209859539	0.0106109866368121	0.903696110311711	0.375328335460752	0.00389560237863429	0.163357492343569	0.0235323441870634	0.000426857259919755	-0.0928094642857111	0.265798750000005	-0.533738035714283	0.358608214285717	-0.440928571428572	-0.799536785714288	[-0.472 , 0.2864]	[-0.1828 , 0.7144]	[-0.9129 , -0.1546]	[-0.1006 , 0.8178]	[-0.8325 , -0.0493]	[-1.2587 , -0.3403]
Q8N3F8	MICALL1	CP	SCLC-Y						9.1658 (df=3)	0.00039807255235703	0.0105879740587368	0.999954668689789	0.3955877777554	0.00490300209747785	0.4382059441554	0.00581848614850011	0.000566522086712595	-0.0165166071428544	-0.632656249999989	1.26838053571429	-0.616139642857135	1.28489714285714	1.90103678571428	[-0.9407 , 0.9076]	[-1.7261 , 0.4608]	[0.3442 , 2.1925]	[-1.7353 , 0.5031]	[0.3304 , 2.2394]	[0.7818 , 3.0202]
Q8N488	RYBP	CP	SCLC-Y						9.1728 (df=3)	0.000396272939627093	0.0105735684367165	0.580843541781931	0.999980199252283	0.00458812955196675	0.736600124256775	0.000314204642840266	0.0196753733463801	-0.412825535714287	-0.0142962499999797	1.23214017857143	0.398529285714307	1.64496571428571	1.24643642857141	[-1.304 , 0.4783]	[-1.0687 , 1.0401]	[0.341 , 2.1233]	[-0.6807 , 1.4778]	[0.7246 , 2.5653]	[0.1672 , 2.3257]
Q8N511	TMEM199	CP	SCLC-Y						7.9091 (df=3)	0.00092408721133591	0.0167031247554373	0.921743088316019	0.545789047024848	0.0118202746167254	0.856201490444154	0.00368848968012392	0.00221059788030331	0.190062678571426	0.480963750000004	-1.03778589285714	0.290901071428578	-1.22784857142857	-1.51874964285715	[-0.6496 , 1.0297]	[-0.5125 , 1.4744]	[-1.8774 , -0.1982]	[-0.7259 , 1.3077]	[-2.095 , -0.3607]	[-2.5356 , -0.5019]
Q8N697	SLC15A4	CP	SCLC-Y		*				6.6534 (df=3)	0.00229297479126071	0.0280823835032883	0.954860722954853	0.646324033127361	0.0200596212853492	0.885278349024152	0.00813256696380293	0.00512496320853473	-0.23567214285714	-0.639289999999992	1.466425	-0.403617857142851	1.70209714285714	2.10571499999999	[-1.5088 , 1.0375]	[-2.1457 , 0.8671]	[0.1933 , 2.7396]	[-1.9455 , 1.1383]	[0.3872 , 3.017]	[0.5638 , 3.6476]
Q8N755	PQLC3	CP	SCLC-Y						7.5621 (df=3)	0.00117943670519807	0.0191744013678719	0.995357150828131	0.814684677700549	0.00470222657381103	0.720297809306573	0.0105729893271356	0.00297759094948835	0.135224107142857	-0.602508749999991	2.21341982142857	-0.737732857142849	2.07819571428572	2.81592857142856	[-1.47 , 1.7405]	[-2.5018 , 1.2968]	[0.6082 , 3.8187]	[-2.6818 , 1.2063]	[0.4203 , 3.7361]	[0.8719 , 4.76]
Q8N9F7	GDPD1	CP	SCLC-Y						7.329 (df=3)	0.00139361432027147	0.0209688775771015	0.999999330188266	0.229545961286418	0.0263983774769316	0.243097249244165	0.033506981016616	0.00104028507039844	-0.00592214285714121	1.1336825	-1.49556071428571	1.13960464285714	-1.48963857142857	-2.62924321428571	[-1.3567 , 1.3449]	[-0.4646 , 2.732]	[-2.8464 , -0.1447]	[-0.4963 , 2.7755]	[-2.8848 , -0.0945]	[-4.2652 , -0.9933]
Q8NBJ5	COLGALT1	CP	SCLC-Y			*			16.8674 (df=3)	6.50155065801318e-06	0.00107148104471766	0.866186978155329	0.0652775023522351	0.000283066651063479	0.0189295476225119	0.00247438211847428	5.29621973421879e-06	0.199598392857141	-0.809946250000003	1.29440982142857	-1.00954464285714	1.09481142857143	2.10435607142857	[-0.5183 , 0.9175]	[-1.6594 , 0.0395]	[0.5765 , 2.0123]	[-1.879 , -0.1401]	[0.3533 , 1.8363]	[1.2349 , 2.9738]
Q8NBS9	TXNDC5	CP	SCLC-Y			*			7.726 (df=3)	0.00105038752262971	0.0178353679347529	0.999926662335521	0.936137166517055	0.00353310493585024	0.925314986961813	0.00542310542084956	0.00467616506237267	0.0135726785714283	-0.16069375	0.920114107142858	-0.174266428571428	0.90654142857143	1.08080785714286	[-0.6333 , 0.6604]	[-0.926 , 0.6046]	[0.2733 , 1.5669]	[-0.9576 , 0.6091]	[0.2385 , 1.5746]	[0.2975 , 1.8642]
Q8NHP6	MOSPD2	CP	SCLC-Y						14.4942 (df=3)	1.9805181721556e-05	0.00191336267091585	0.933942228482529	0.953539892241873	6.09197613767876e-05	0.753830120731835	0.00036180083335291	0.000188606117311529	0.164954464285714	-0.171718750000004	1.58020160714286	-0.336673214285717	1.41524714285714	1.75192035714286	[-0.611 , 0.9409]	[-1.0898 , 0.7464]	[0.8043 , 2.3561]	[-1.2764 , 0.603]	[0.6139 , 2.2166]	[0.8122 , 2.6916]
Q8TAP6	CEP76	CP	SCLC-Y						10.9699 (df=3)	0.000131379240272595	0.005968878456709	0.998169788087275	0.990399570553661	0.000366616492209371	0.972016639491313	0.000358015719483906	0.0056312189066291	0.0688155357142861	-0.142686249999997	-1.97243303571429	-0.211501785714283	-2.04124857142857	-1.82974678571429	[-1.0493 , 1.187]	[-1.4657 , 1.1803]	[-3.0906 , -0.8543]	[-1.5656 , 1.1426]	[-3.1961 , -0.8864]	[-3.1839 , -0.4756]
Q8TBX8	PIP4K2C	CM	SCLC-Y						9.13 (df=3)	0.000407402181080954	0.0449638978629755	0.560374653550954	0.549487283195983	0.000238264281744782	0.996263495751633	0.00732811821834745	0.039677084811331	-0.602073392857143	-0.722121249999994	-2.31625625	-0.12004785714285	-1.71418285714286	-1.594135	[-1.8685 , 0.6643]	[-2.2205 , 0.7763]	[-3.5827 , -1.0499]	[-1.6537 , 1.4136]	[-3.0221 , -0.4063]	[-3.1278 , -0.0604]
Q8TED1	GPX8	CP	SCLC-Y						17.8117 (df=3)	4.29800536592332e-06	0.00080176278495677	0.278133243369797	0.933580443774119	3.81059778076231e-06	0.778978118838448	0.000401615581419823	0.000229817893830919	1.19685017857143	0.452953749999999	4.44549303571429	-0.743896428571432	3.24864285714285	3.99253928571429	[-0.6003 , 2.994]	[-1.6734 , 2.5793]	[2.6484 , 6.2426]	[-2.9203 , 1.4325]	[1.3926 , 5.1047]	[1.8161 , 6.1689]
Q8WXA3	RUFY2	CP	SCLC-Y						17.9194 (df=3)	4.10380304026237e-06	0.00080176278495677	0.00773370763038372	0.350069924650462	0.00653126661078418	0.554348928348302	2.43266837485212e-06	0.00058715530627107	-1.375325	-0.762659999999997	1.40292642857143	0.612665	2.77825142857143	2.16558642857143	[-2.4314 , -0.3192]	[-2.0123 , 0.4869]	[0.3468 , 2.459]	[-0.6663 , 1.8917]	[1.6875 , 3.869]	[0.8866 , 3.4446]
Q8WXB1	METTL21A	CP	SCLC-Y						9.655 (df=3)	0.000291515292319688	0.00900222057207242	0.636114851349387	0.718732886213372	0.00570926909835456	0.999965778273526	0.000481328086980204	0.00232924809101098	0.31233232142857	0.326631250000013	-0.978891964285715	0.0142989285714421	-1.29122428571429	-1.30552321428573	[-0.4133 , 1.0379]	[-0.5319 , 1.1852]	[-1.7045 , -0.2533]	[-0.8644 , 0.893]	[-2.0406 , -0.5418]	[-2.1842 , -0.4268]
Q92796	DLG3	CP	SCLC-Y						9.6875 (df=3)	0.000285630400894386	0.00899147385587008	0.923813590329033	0.219311631022725	0.00905271552664844	0.490486355983747	0.00286758271698684	0.000382066439282958	0.143828571428571	0.546157500000003	-0.820028571428569	0.402328928571432	-0.96385714285714	-1.36618607142857	[-0.4979 , 0.7856]	[-0.2132 , 1.3055]	[-1.4618 , -0.1783]	[-0.3749 , 1.1795]	[-1.6267 , -0.3011]	[-2.1434 , -0.589]
Q92841	DDX17	CP	SCLC-Y			*			15.0462 (df=3)	1.51299176802732e-05	0.00167324944871969	0.848345865850943	0.575200996569655	0.000285393177605786	0.932271896951166	6.45991752387109e-05	0.000111857786138203	0.0856433928571434	0.161788750000007	-0.528006607142856	0.0761453571428632	-0.61365	-0.689795357142863	[-0.2074 , 0.3787]	[-0.185 , 0.5085]	[-0.8211 , -0.235]	[-0.2788 , 0.431]	[-0.9163 , -0.311]	[-1.0447 , -0.3349]
Q92879	CELF1	CP	SCLC-Y						8.8531 (df=3)	0.000488039468617824	0.0119243364352698	0.999926979830457	0.048394367365129	0.0424968031452772	0.061084686919494	0.0456935711868013	0.00023488953097317	0.0130632142857152	0.741817500000003	-0.640779642857144	0.728754285714288	-0.653842857142859	-1.38259714285715	[-0.6104 , 0.6365]	[0.0041 , 1.4795]	[-1.2642 , -0.0173]	[-0.0263 , 1.4838]	[-1.2977 , -0.0099]	[-2.1376 , -0.6276]
Q92968	PEX13	CP	SCLC-Y						5.8398 (df=3)	0.00430346956653593	0.0397306718002346	0.999984869608521	0.754159010043045	0.0192965552251769	0.751046535599683	0.0260592228892811	0.00754628439415861	0.0139708928571451	-0.477533749999996	1.30528232142857	-0.491504642857141	1.29131142857143	1.78281607142857	[-1.1132 , 1.1411]	[-1.8112 , 0.8561]	[0.1781 , 2.4324]	[-1.8565 , 0.8735]	[0.1272 , 2.4554]	[0.4178 , 3.1478]
Q96CW1	AP2M1	CP	SCLC-Y			*			15.642 (df=3)	1.13954994483934e-05	0.0014836988361717	0.922487591234847	0.997808211452391	6.48464738380872e-05	0.898053380402885	2.39559466229666e-05	0.00102245267112544	-0.186468928571429	0.0639625000000024	1.67564535714286	0.250431428571432	1.86211428571429	1.61168285714286	[-1.0132 , 0.6402]	[-0.9142 , 1.0421]	[0.849 , 2.5023]	[-0.7507 , 1.2516]	[1.0083 , 2.7159]	[0.6105 , 2.6129]
Q96DA2	RAB39B	CP	SCLC-Y						18.1658 (df=3)	3.69456575512107e-06	0.000787224782382876	0.927573386385291	0.146737490772097	4.5674387327832e-06	0.361156965159131	2.85369062377194e-05	0.0119498029924944	-0.25246232142857	-1.08985625	-2.80568803571429	-0.837393928571426	-2.55322571428572	-1.71583178571429	[-1.4003 , 0.8954]	[-2.448 , 0.2683]	[-3.9535 , -1.6578]	[-2.2275 , 0.5527]	[-3.7387 , -1.3677]	[-3.106 , -0.3257]
Q96DH6	MSI2	CP	SCLC-Y						8.3753 (df=3)	0.000671179424930647	0.0144450046048684	0.997757407795973	0.966198690218663	0.00194029875932578	0.929696322963925	0.0040563895328195	0.0037680492320622	-0.0848346428571425	0.254317499999999	-1.9481975	0.339152142857142	-1.86336285714286	-2.202515	[-1.3722 , 1.2025]	[-1.2689 , 1.7776]	[-3.2356 , -0.6608]	[-1.2199 , 1.8982]	[-3.193 , -0.5338]	[-3.7616 , -0.6434]
Q96EX3	WDR34	CP	SCLC-Y						12.1063 (df=3)	6.88682448737911e-05	0.00373655468980958	0.622369199797016	0.984336952877012	0.000711227489675448	0.541251986295056	6.10462438310755e-05	0.0108389776598312	-0.379277500000001	0.130555000000008	1.43917392857143	0.509832500000009	1.81845142857143	1.30861892857142	[-1.244 , 0.4854]	[-0.8926 , 1.1537]	[0.5745 , 2.3039]	[-0.5374 , 1.557]	[0.9254 , 2.7115]	[0.2614 , 2.3558]
Q96EZ8	MCRS1	CP	SCLC-Y						9.3918 (df=3)	0.000344331377839873	0.00981052620591231	0.993821825342195	0.586494323941024	0.00235453066403257	0.477074366655319	0.00578510898784668	0.000663726156671873	-0.0491807142857148	0.288355000000003	-0.786427857142858	0.337535714285718	-0.737247142857143	-1.07478285714286	[-0.5791 , 0.4807]	[-0.3386 , 0.9154]	[-1.3163 , -0.2565]	[-0.3042 , 0.9793]	[-1.2845 , -0.19]	[-1.7165 , -0.433]
Q96FS4	SIPA1	CP	SCLC-Y						10.8093 (df=3)	0.00014437956943141	0.00643216849438993	0.984769662356708	0.284390193492695	0.00309499254895151	0.452703390171759	0.00186632618118532	0.000226264876613702	-0.096048214285716	-0.594237500000002	1.09642892857143	-0.498189285714286	1.19247714285714	1.69066642857143	[-0.8561 , 0.664]	[-1.4935 , 0.305]	[0.3364 , 1.8565]	[-1.4186 , 0.4222]	[0.4075 , 1.9774]	[0.7702 , 2.6111]
Q96LT7	C9orf72	CP	SCLC-Y						17.8818 (df=3)	4.17046329808543e-06	0.00080176278495677	0.317689388578341	0.505904345897421	0.000263726368695205	0.99983866102215	7.22930923602316e-06	8.03403986415763e-05	0.364291607142857	0.345306250000004	-1.04149125	-0.0189853571428529	-1.40578285714286	-1.3867975	[-0.21 , 0.9385]	[-0.3341 , 1.0248]	[-1.6157 , -0.4672]	[-0.7144 , 0.6765]	[-1.9989 , -0.8127]	[-2.0822 , -0.6914]
Q96LW7	CARD19	CP	SCLC-Y						10.1677 (df=3)	0.000212196676770033	0.00774337960005381	0.232948859681489	0.31860101376389	0.0221461870813038	0.999627516851286	0.0003224237818924	0.00145249449790408	-0.896611249999999	-0.952133749999991	1.44230589285714	-0.0555224999999915	2.33891714285714	2.39443964285713	[-2.1665 , 0.3733]	[-2.4547 , 0.5504]	[0.1724 , 2.7122]	[-1.5934 , 1.4824]	[1.0274 , 3.6504]	[0.8566 , 3.9323]
Q96PD2	DCBLD2	CP	SCLC-Y		*	*			6.8948 (df=3)	0.00191446218578022	0.0255413566214012	0.58090907148557	0.997868590533173	0.00180300163056224	0.811908235665077	0.0425750879222682	0.015276693557604	0.846796607142856	0.14012125	2.78674375	-0.706675357142856	1.93994714285714	2.6466225	[-0.9813 , 2.6749]	[-2.0229 , 2.3032]	[0.9586 , 4.6149]	[-2.9206 , 1.5073]	[0.0519 , 3.828]	[0.4327 , 4.8606]
Q96QA5	GSDMA	CP	SCLC-Y			*			5.7315 (df=3)	0.00469231600731158	0.0412972942842449	0.667940912626328	0.930146330967833	0.0445845509837326	0.984300388885745	0.00449908266196974	0.0363892956448478	-1.03865964285714	-0.648225	2.57403321428571	0.390434642857144	3.61269285714286	3.22225821428571	[-3.5631 , 1.4858]	[-3.6352 , 2.3388]	[0.0496 , 5.0985]	[-2.6668 , 3.4477]	[1.0054 , 6.2199]	[0.165 , 6.2795]
Q96S94	CCNL2	CP	SCLC-Y						7.9609 (df=3)	0.000891431801077903	0.0164386343757839	0.565908275793838	0.638411362359757	0.0203043604853111	0.999798963482242	0.001327994696526	0.00502598664652509	0.518227678571428	0.557283750000018	-1.26212517857143	0.0390560714285897	-1.78035285714286	-1.81940892857144	[-0.5794 , 1.6159]	[-0.7415 , 1.856]	[-2.3598 , -0.1645]	[-1.2903 , 1.3684]	[-2.914 , -0.6467]	[-3.1487 , -0.4901]
Q96S97	MYADM	CP	SCLC-Y		*	*			18.1786 (df=3)	3.67453882677621e-06	0.000787224782382876	0.953794753483081	0.771691747002463	1.54244675850679e-05	0.531348331540563	7.74572658601702e-06	0.00186596902454295	-0.25063892857143	0.550697500000005	3.02105678571429	0.801336428571435	3.27169571428572	2.47035928571428	[-1.5933 , 1.0921]	[-1.038 , 2.1394]	[1.6784 , 4.3638]	[-0.8247 , 2.4274]	[1.885 , 4.6584]	[0.8443 , 4.0964]
Q99439	CNN2	CP	SCLC-Y			*			24.2243 (df=3)	3.66140846851916e-07	0.000275238703927461	0.693497818554112	0.283713774624705	3.63020493665545e-07	0.811921277986961	6.23195840609991e-06	0.0004829458261284	0.285873392857141	0.564941250000007	2.07100339285714	0.279067857142866	1.78513	1.50606214285714	[-0.4361 , 1.0078]	[-0.2893 , 1.4192]	[1.3491 , 2.7929]	[-0.5953 , 1.1534]	[1.0395 , 2.5308]	[0.6317 , 2.3804]
Q99615	DNAJC7	CM	SCLC-Y			*			14.9757 (df=3)	1.56535094353742e-05	0.010581772378313	0.0941459947296557	0.999889801665044	2.02985135525635e-05	0.184298169249914	0.00906080095502382	0.000213273586081475	1.68645982142857	-0.0540562499999986	4.19439125	-1.74051607142857	2.50793142857143	4.2484475	[-0.2141 , 3.5871]	[-2.3029 , 2.1948]	[2.2938 , 6.095]	[-4.0423 , 0.5612]	[0.545 , 4.4709]	[1.9467 , 6.5502]
Q99615	DNAJC7	CP	SCLC-Y			*			23.7774 (df=3)	4.27504081703725e-07	0.000276397831286139	0.121636722000098	0.528574431377353	2.62565543529547e-07	0.936326030730477	6.78925098394068e-05	0.000120497616892701	1.27982017857143	0.892393750000011	4.46178017857143	-0.38742642857142	3.18196	3.56938642857142	[-0.2455 , 2.8051]	[-0.9123 , 2.6971]	[2.9365 , 5.9871]	[-2.2346 , 1.4598]	[1.6067 , 4.7573]	[1.7222 , 5.4166]
Q99986	VRK1	CP	SCLC-Y						15.6274 (df=3)	1.14741730340464e-05	0.0014836988361717	0.00533108069652677	0.502945064140282	0.0230652526566554	0.330906988456376	5.65438184352285e-06	0.00334784484342654	0.90869125	0.403313749999999	-0.75467589285714	-0.505377500000002	-1.66336714285714	-1.15798964285714	[0.2404 , 1.577]	[-0.3875 , 1.1941]	[-1.423 , -0.0863]	[-1.3148 , 0.304]	[-2.3536 , -0.9731]	[-1.9674 , -0.3486]
Q9BRK5	SDF4	CM	SCLC-Y			*			9.4112 (df=3)	0.000340099031603285	0.0407159239599935	0.940666826580562	0.0886620387534497	0.0219111954066178	0.229903666559714	0.00788296591005011	0.00025797978949782	-0.292349642857143	-1.52049499999999	1.6271275	-1.22814535714285	1.91947714285714	3.14762249999999	[-1.7228 , 1.1381]	[-3.213 , 0.172]	[0.1967 , 3.0575]	[-2.9605 , 0.5042]	[0.4422 , 3.3968]	[1.4153 , 4.8799]
Q9BRP8	PYM1	CP	SCLC-Y			*			14.074 (df=3)	2.44185685406204e-05	0.00216040072193594	0.0839436325087155	0.998623006521483	0.0024046392071273	0.145069338648366	1.03309052250644e-05	0.0181212858269868	-0.557511428571427	0.0406200000000005	0.908885714285717	0.598131428571428	1.46639714285714	0.868265714285716	[-1.1713 , 0.0562]	[-0.6856 , 0.7668]	[0.2951 , 1.5226]	[-0.1452 , 1.3414]	[0.8325 , 2.1003]	[0.125 , 1.6115]
Q9BRR6	ADPGK	CP	SCLC-Y			*			10.2564 (df=3)	0.000201040221884824	0.00771572175772579	0.721692180953927	0.941451839565076	0.000187777779895537	0.988735186802612	0.00316573382601582	0.00600790420987363	0.399675178571428	0.25403875000001	1.96873660714285	-0.145636428571418	1.56906142857143	1.71469785714284	[-0.6559 , 1.4553]	[-0.995 , 1.5031]	[0.9131 , 3.0244]	[-1.4241 , 1.1328]	[0.4788 , 2.6593]	[0.4363 , 2.9931]
Q9BSJ6	PIMREG	CP	SCLC-Y						8.1447 (df=3)	0.000785323468394306	0.0156192407784884	0.998833400914607	0.854571780431179	0.00386894638872681	0.911474867894026	0.00370744089935859	0.00306834395894762	0.0656675	0.422025000000001	-1.7483625	0.356357500000001	-1.81403	-2.1703875	[-1.1755 , 1.3068]	[-1.0465 , 1.8906]	[-2.9895 , -0.5072]	[-1.1467 , 1.8595]	[-3.0959 , -0.5322]	[-3.6735 , -0.6673]
Q9BSK0	MARVELD1	CP	SCLC-Y						6.6599 (df=3)	0.00228181535682144	0.0280672388218963	0.801315767804669	0.980332497623337	0.00384961663250705	0.679294629762259	0.037608300133278	0.00791316424918698	0.496286607142856	-0.24824624999999	2.14161375	-0.744532857142847	1.64532714285714	2.38985999999999	[-1.0232 , 2.0158]	[-2.0461 , 1.5496]	[0.6221 , 3.6611]	[-2.5847 , 1.0957]	[0.076 , 3.2146]	[0.5497 , 4.2301]
Q9BTV4	TMEM43	CP	SCLC-Y			*			8.1249 (df=3)	0.000796033672360924	0.0156323902247513	0.510830378038172	0.804798507331033	0.000496018714627011	0.9922092646985	0.0173851135862737	0.0271918121082576	0.812524285714286	0.616917500000007	2.76389	-0.195606785714279	1.95136571428571	2.14697249999999	[-0.7958 , 2.4208]	[-1.286 , 2.5199]	[1.1556 , 4.3722]	[-2.1433 , 1.7521]	[0.2903 , 3.6124]	[0.1992 , 4.0947]
Q9BU61	NDUFAF3	CP	SCLC-Y						8.0173 (df=3)	0.000857313141540648	0.0162013888762236	0.711604320720112	0.681936653994625	0.00057589084211318	0.99658465170152	0.0095416142425726	0.0480696030638685	-0.278185714285716	-0.344654999999992	-1.22593285714286	-0.0664692857142768	-0.947747142857143	-0.881277857142866	[-1.001 , 0.4446]	[-1.1999 , 0.5106]	[-1.9487 , -0.5031]	[-0.9418 , 0.8089]	[-1.6943 , -0.2012]	[-1.7566 , -0.0059]
Q9BVW5	TIPIN	CP	SCLC-Y						16.7394 (df=3)	6.88478942685818e-06	0.00109182368174987	0.938589828326267	0.649059550060409	9.23190559565246e-06	0.906407610519307	5.33729962471918e-05	0.00195767858449913	-0.235514285714284	-0.569182499999997	-2.65279428571428	-0.333668214285712	-2.41728	-2.08361178571429	[-1.3734 , 0.9024]	[-1.9156 , 0.7772]	[-3.7907 , -1.5149]	[-1.7117 , 1.0444]	[-3.5925 , -1.242]	[-3.4617 , -0.7055]
Q9BW92	TARS2	CP	SCLC-Y						5.3886 (df=3)	0.00619586867673453	0.0488979119511302	0.959609523008594	0.996861586929066	0.00728559549493568	0.996736377772103	0.0279752283822039	0.0469408382566939	-0.156759821428569	-0.0769512499999934	-1.15578696428571	0.0798085714285754	-0.999027142857145	-1.07883571428572	[-1.038 , 0.7245]	[-1.1197 , 0.9658]	[-2.0371 , -0.2745]	[-0.9875 , 1.1471]	[-1.9092 , -0.0889]	[-2.1461 , -0.0116]
Q9BWN1	PRR14	CP	SCLC-Y						8.6707 (df=3)	0.000550583458736555	0.0125751466594585	0.764530529606041	0.999972147046254	0.00402571002890006	0.86952867757407	0.000567661412510412	0.0175800256233641	-0.53384625	-0.0273137500000011	2.13122946428571	0.506532499999999	2.66507571428571	2.15854321428571	[-2.0533 , 0.9856]	[-1.8252 , 1.7706]	[0.6118 , 3.6507]	[-1.3336 , 2.3467]	[1.0958 , 4.2344]	[0.3184 , 3.9987]
Q9BY67	CADM1	CP	SCLC-Y		*	*			8.4083 (df=3)	0.000656387754968504	0.0142189151559543	0.294986467402938	0.989223615143412	0.000549582281751948	0.638726945325084	0.0451304679555528	0.00801686008517055	-0.434320357142859	-0.0884100000000068	-1.13418464285714	0.345910357142852	-0.699864285714284	-1.04577464285714	[-1.1003 , 0.2316]	[-0.8764 , 0.6995]	[-1.8001 , -0.4682]	[-0.4606 , 1.1524]	[-1.3877 , -0.0121]	[-1.8523 , -0.2393]
Q9GZP4	PITHD1	CP	SCLC-Y			*			10.4415 (df=3)	0.000179747185410719	0.00720963622674548	0.267135766992346	0.402205761342206	0.0143732296056218	0.999999710389899	0.000251737206342084	0.00146174330872351	0.33562089285714	0.337616250000004	-0.598940535714288	0.0019953571428637	-0.934561428571428	-0.936556785714291	[-0.1614 , 0.8326]	[-0.2504 , 0.9257]	[-1.0959 , -0.1019]	[-0.5999 , 0.6039]	[-1.4479 , -0.4213]	[-1.5385 , -0.3347]
Q9H078	clpB	CM	SCLC-Y						9.8887 (df=3)	0.000251942882189516	0.0392310072471234	0.948381054249878	0.975850715974096	0.000957715024635153	0.831056532701056	0.000385865728255386	0.0155646620702481	0.293251071428571	-0.264892499999991	-2.44464892857143	-0.558143571428563	-2.7379	-2.17975642857144	[-1.2161 , 1.8026]	[-2.0508 , 1.521]	[-3.954 , -0.9353]	[-2.3861 , 1.2698]	[-4.2968 , -1.179]	[-4.0077 , -0.3518]
Q9H0F7	ARL6	CP	SCLC-Y						31.0456 (df=3)	4.35493839489023e-08	0.000105464449572403	0.995538323488976	0.522835814632045	1.5339295378336e-07	0.431077276403108	1.67268858985992e-07	7.36280544021417e-05	0.0585278571428596	-0.414892499999997	-2.12693357142857	-0.473420357142857	-2.18546142857143	-1.71204107142857	[-0.6457 , 0.7627]	[-1.2481 , 0.4183]	[-2.8311 , -1.4227]	[-1.3263 , 0.3794]	[-2.9128 , -1.4582]	[-2.5649 , -0.8592]
Q9H1D9	POLR3F	CP	SCLC-Y						9.4701 (df=3)	0.000327604656753633	0.00956082340282738	0.687880814671842	0.931402767769162	0.000281447805876245	0.987153082700503	0.00532282316316968	0.00898891134472324	-0.273781071428569	-0.17484249999999	-1.23653678571428	0.0989385714285795	-0.962755714285713	-1.06169428571429	[-0.9593 , 0.4117]	[-0.9859 , 0.6362]	[-1.922 , -0.551]	[-0.7312 , 0.9291]	[-1.6707 , -0.2548]	[-1.8919 , -0.2315]
Q9H2D6	TRIOBP	CP	SCLC-Y						8.0253 (df=3)	0.000852582417804652	0.0162013888762236	0.985122406516986	0.842481947329869	0.00103337879962229	0.953962404710961	0.00323809283306642	0.0400119453737089	0.186648928571429	0.52280750000001	2.3945075	0.33615857142858	2.20785857142857	1.87169999999999	[-1.3023 , 1.6756]	[-1.2389 , 2.2845]	[0.9056 , 3.8834]	[-1.467 , 2.1393]	[0.6701 , 3.7456]	[0.0685 , 3.6749]
Q9H488	POFUT1	CP	SCLC-Y			*			8.9665 (df=3)	0.000453075887396856	0.0114701892577427	0.173485554501041	0.996763961764981	0.0220005780477657	0.420735841325306	0.000214309575274463	0.0467366596063101	-0.443331785714285	-0.050885000000001	0.655695357142857	0.392446785714284	1.09902714285714	0.706580357142858	[-1.0201 , 0.1334]	[-0.7333 , 0.6315]	[0.0789 , 1.2325]	[-0.306 , 1.0909]	[0.5034 , 1.6947]	[0.0081 , 1.4051]
Q9HAV0	GNB4	CP	SCLC-Y						9.7563 (df=3)	0.000273585943567532	0.00877667883849276	0.421619822857733	0.707566761679141	0.00108914945501504	0.119849060864529	0.0482759310014318	0.000561629933950258	0.719807142857142	-0.587789999999995	2.05231	-1.30759714285714	1.33250285714286	2.64009999999999	[-0.5626 , 2.0023]	[-2.1052 , 0.9296]	[0.7699 , 3.3348]	[-2.8607 , 0.2455]	[0.008 , 2.657]	[1.087 , 4.1932]
Q9HBE1	PATZ1	CP	SCLC-Y						6.8607 (df=3)	0.00196353902515797	0.0259082347040074	0.969034241635385	0.689324870391042	0.0153499765724657	0.89204135195378	0.00719430317827341	0.00479705437843414	0.143577321428573	0.418261250000008	-1.05970553571429	0.274683928571434	-1.20328285714286	-1.47796678571429	[-0.7435 , 1.0306]	[-0.6313 , 1.4678]	[-1.9467 , -0.1727]	[-0.7996 , 1.3489]	[-2.1194 , -0.2872]	[-2.5522 , -0.4037]
Q9HCE9	ANO8	CP	SCLC-Y						7.0478 (df=3)	0.00171012230490207	0.0237973145243409	0.903974749322839	0.306877114174429	0.0364886858322312	0.643442527372892	0.0103552740516302	0.00214893342685263	-0.257924821428571	-0.802293749999986	1.11137089285715	-0.544368928571416	1.36929571428572	1.91366464285713	[-1.3128 , 0.797]	[-2.0505 , 0.4459]	[0.0564 , 2.1663]	[-1.8219 , 0.7332]	[0.2798 , 2.4588]	[0.6361 , 3.1912]
Q9HCS7	XAB2	CP	SCLC-Y						12.478 (df=3)	5.61932074398598e-05	0.00330282453518896	0.938283092008461	0.378328652006158	6.08165410274086e-05	0.677667249119157	0.000349228672359869	0.0267431289523906	-0.136123392857144	-0.458581250000005	-1.33714196428572	-0.322457857142862	-1.20101857142857	-0.878560714285712	[-0.7926 , 0.5204]	[-1.2354 , 0.3182]	[-1.9936 , -0.6806]	[-1.1175 , 0.4726]	[-1.879 , -0.523]	[-1.6736 , -0.0835]
Q9NP50	SINHCAF	CP	SCLC-Y						13.7974 (df=3)	2.80899189781286e-05	0.00231759029207001	0.999979771864282	0.977326633230389	0.000119279444636189	0.983294579674111	0.000163831783976609	0.000434132270738297	0.0190019642857138	0.238891250000005	-2.69106946428571	0.219889285714292	-2.71007142857143	-2.92996071428572	[-1.3726 , 1.4106]	[-1.4076 , 1.8854]	[-4.0826 , -1.2995]	[-1.4654 , 1.9051]	[-4.1473 , -1.2729]	[-4.6152 , -1.2447]
Q9NP92	MRPS30	CP	SCLC-Y						12.6407 (df=3)	5.14655838079757e-05	0.0031574323496791	0.999408463372626	0.923502666813763	0.000103294006638777	0.955274357815075	0.000203484583950697	0.00421428878449137	-0.0234580357142846	-0.147828749999999	-1.08862803571429	-0.124370714285714	-1.06517	-0.940799285714288	[-0.5801 , 0.5332]	[-0.8064 , 0.5108]	[-1.6453 , -0.532]	[-0.7985 , 0.5497]	[-1.6401 , -0.4903]	[-1.6149 , -0.2667]
Q9NPR9	GPR108	CP	SCLC-Y		*				8.8047 (df=3)	0.000503845320941655	0.0120836648732531	0.341908860361553	0.942095910983824	0.0136787379648987	0.823409437792189	0.000349707484508688	0.0148919149045468	-0.440383749999999	-0.171281249999989	0.866799107142857	0.26910250000001	1.30718285714286	1.03808035714285	[-1.155 , 0.2742]	[-1.0168 , 0.6743]	[0.1522 , 1.5814]	[-0.5963 , 1.1345]	[0.5691 , 2.0452]	[0.1726 , 1.9035]
Q9NQC3	RTN4	CP	SCLC-Y			*			5.9374 (df=3)	0.00398324136574431	0.0383922121147315	0.92204431322245	0.998019439489595	0.0163366281624359	0.985278935037381	0.00511508771488312	0.0395362221660195	-0.142671964285714	-0.0471987499999962	0.747779464285717	0.0954732142857182	0.890451428571431	0.794978214285713	[-0.7738 , 0.4885]	[-0.794 , 0.6996]	[0.1166 , 1.379]	[-0.6689 , 0.8599]	[0.2386 , 1.5423]	[0.0306 , 1.5594]
Q9NR12	PDLIM7	CM	SCLC-Y			*			12.417 (df=3)	5.80855498265586e-05	0.0242547082095026	0.91572852982216	0.195591228263422	0.00218961754582259	0.463477200883012	0.000671887369998347	9.97283160603102e-05	-0.356588392857141	-1.34831874999999	2.29073017857143	-0.991730357142851	2.64731857142857	3.63904892857142	[-1.8888 , 1.1756]	[-3.1613 , 0.4646]	[0.7585 , 3.8229]	[-2.8473 , 0.8639]	[1.0649 , 4.2298]	[1.7835 , 5.4946]
Q9NR12	PDLIM7	CP	SCLC-Y			*			7.9978 (df=3)	0.000868928095630327	0.0162930017757883	0.999999602235537	0.998728741595445	0.00187747996940979	0.998600065500563	0.00252256471274892	0.0147997576458468	-0.00231017857143101	0.0403937499999962	0.951826964285711	0.0427039285714272	0.954137142857142	0.911433214285715	[-0.6292 , 0.6246]	[-0.7014 , 0.7822]	[0.3249 , 1.5787]	[-0.7165 , 0.8019]	[0.3067 , 1.6016]	[0.1522 , 1.6707]
Q9NRC6	SPTBN5	CM	SCLC-Y						8.9926 (df=3)	0.000445428683866637	0.0472329082813877	0.626557736267432	0.991561978515824	0.000695746562229371	0.584708490457266	0.0155677813765343	0.0024531614831248	0.496555357142856	-0.139022499999996	1.89869392857143	-0.635577857142852	1.40213857142857	2.03771642857142	[-0.642 , 1.6351]	[-1.4862 , 1.2081]	[0.7602 , 3.0372]	[-2.0144 , 0.7433]	[0.2263 , 2.578]	[0.6589 , 3.4165]
Q9NRD1	FBXO6	CP	SCLC-Y						12.5442 (df=3)	5.42147522583156e-05	0.00326974919981799	0.706834225869765	0.47864337343936	4.05646489670675e-05	0.949547105684201	0.0007468481320414	0.013048867707643	0.507839464285713	0.813416249999996	2.74886375	0.305576785714283	2.24102428571429	1.9354475	[-0.8017 , 1.8173]	[-0.736 , 2.3628]	[1.4394 , 4.0584]	[-1.2803 , 1.8915]	[0.8886 , 3.5935]	[0.3496 , 3.5213]
Q9NWH9	SLTM	CP	SCLC-Y						12.6453 (df=3)	5.13399465658977e-05	0.0031574323496791	0.709048227846619	0.72397405052728	4.29054992076017e-05	0.999048007514795	0.000782835309260932	0.005400465083502	0.215810892857142	0.24923625000001	1.16743375	0.0334253571428675	0.951622857142855	0.918197499999987	[-0.3426 , 0.7743]	[-0.4115 , 0.91]	[0.609 , 1.7259]	[-0.6429 , 0.7097]	[0.3749 , 1.5284]	[0.2419 , 1.5945]
Q9NZ72	STMN3	CP	SCLC-Y						10.52 (df=3)	0.000171476033644499	0.00705580120997096	0.850105447521147	0.959029066016017	0.000919012968241706	0.662230080176713	0.00019948920819679	0.0181593942337083	0.291387857142858	-0.211914999999994	-1.62866785714286	-0.503302857142852	-1.92005571428572	-1.41675285714286	[-0.7104 , 1.2931]	[-1.3972 , 0.9734]	[-2.6304 , -0.6269]	[-1.7165 , 0.7099]	[-2.9546 , -0.8855]	[-2.6299 , -0.2036]
Q9NZC3	GDE1	CP	SCLC-Y						6.1376 (df=3)	0.00340428778581524	0.0351511533658195	0.538853860356183	0.905808479395505	0.0468221006305347	0.966709135039135	0.00291067398536737	0.0326314895690371	0.226856785714286	0.133422500000002	-0.469831785714284	-0.0934342857142845	-0.69668857142857	-0.603254285714286	[-0.2377 , 0.6915]	[-0.4163 , 0.6831]	[-0.9344 , -0.0052]	[-0.6561 , 0.4692]	[-1.1765 , -0.2169]	[-1.1659 , -0.0406]
Q9NYB0	TERF2IP	CP	SCLC-Y						6.9415 (df=3)	0.00184935328413373	0.0250284872620131	0.984060780427513	0.988568574250606	0.00490452565501498	0.929404701950177	0.00288771835105006	0.0441301014776362	0.0589353571428539	-0.0621924999999948	-0.630054642857143	-0.121127857142849	-0.688989999999997	-0.567862142857148	[-0.4001 , 0.518]	[-0.6054 , 0.481]	[-1.0891 , -0.171]	[-0.6771 , 0.4348]	[-1.1631 , -0.2149]	[-1.1238 , -0.0119]
Q9NYJ7	DLL3	CP	SCLC-Y		*				12.3991 (df=3)	5.8654392142215e-05	0.00337251766539339	0.585787629346599	0.239791509231844	3.68090327983461e-05	0.833552842783209	0.00108141370697423	0.0346482856434659	-0.722618571428573	-1.29959499999999	-3.31895428571428	-0.576976428571417	-2.59633571428571	-2.01935928571429	[-2.2925 , 0.8472]	[-3.1571 , 0.5579]	[-4.8888 , -1.7491]	[-2.4781 , 1.3242]	[-4.2177 , -0.975]	[-3.9205 , -0.1182]
Q9NYR9	NKIRAS2	CP	SCLC-Y						6.4052 (df=3)	0.00276859599919922	0.0311513378490889	0.982157678547407	0.99971741248539	0.00406764853457031	0.996293560023642	0.0124932447408697	0.0237109639191092	-0.0620251785714281	-0.0180987499999965	-0.650990892857141	0.0439264285714316	-0.588965714285713	-0.632892142857145	[-0.5267 , 0.4026]	[-0.5679 , 0.5317]	[-1.1156 , -0.1863]	[-0.5188 , 0.6066]	[-1.0689 , -0.1091]	[-1.1956 , -0.0702]
Q9P258	RCC2	CP	SCLC-Y			*			8.0981 (df=3)	0.00081085375140192	0.0158125888179423	0.778902301818647	0.247568034020749	0.0282031994434212	0.696171021196343	0.00430204298183146	0.00123121818893501	0.298304464285714	0.715046250000007	-0.956644107142857	0.416741785714294	-1.25494857142857	-1.67169035714286	[-0.5743 , 1.1709]	[-0.3174 , 1.7475]	[-1.8293 , -0.084]	[-0.6401 , 1.4735]	[-2.1562 , -0.3537]	[-2.7285 , -0.6149]
Q9P2E3	ZNFX1	CP	SCLC-Y						12.7301 (df=3)	4.90547402728536e-05	0.00308371762826212	0.977148710364197	0.899147221690292	0.000345130918816383	0.985835860727799	0.000197090868715999	0.000533831799429674	-0.135158571428569	-0.273827500000003	1.64725714285714	-0.138668928571434	1.78241571428571	1.92108464285715	[-1.0642 , 0.7939]	[-1.3731 , 0.8254]	[0.7182 , 2.5763]	[-1.2638 , 0.9864]	[0.8229 , 2.7419]	[0.796 , 3.0462]
Q9P2K3	RCOR3	CP	SCLC-Y						10.5704 (df=3)	0.000166380966756419	0.00694679338125425	0.868319690400701	0.836506060499589	0.000800057489250272	0.482693416687451	0.000191703939835253	0.0339950664324913	-0.204499464285714	0.263873750000002	1.21891196428572	0.468373214285716	1.42341142857143	0.955038214285715	[-0.9447 , 0.5357]	[-0.612 , 1.1397]	[0.4787 , 1.9591]	[-0.4281 , 1.3648]	[0.6589 , 2.1879]	[0.0586 , 1.8515]
Q9UBB9	TFIP11	CP	SCLC-Y						17.2959 (df=3)	5.37794404774378e-06	0.000922482035128296	0.838331206727711	0.942999113464679	7.68472492118644e-06	0.998963231132276	7.97703779705783e-05	0.000396101092520307	0.323652142857142	0.257185000000003	2.54746642857143	-0.0664671428571388	2.22381428571429	2.29028142857143	[-0.7555 , 1.4028]	[-1.0197 , 1.5341]	[1.4683 , 3.6266]	[-1.3734 , 1.2405]	[1.1092 , 3.3384]	[0.9833 , 3.5972]
Q9UBG0	MRC2	CP	SCLC-Y		*	*			10.2846 (df=3)	0.000197631904339657	0.00761970713749915	0.346574431015612	0.614697776451377	0.000105830371796456	0.996953342875517	0.00801650652888319	0.0169467330819729	1.07106214285714	0.916422500000003	3.41155642857143	-0.154639642857141	2.34049428571428	2.49513392857142	[-0.6766 , 2.8187]	[-1.1514 , 2.9843]	[1.6639 , 5.1592]	[-2.2712 , 1.9619]	[0.5355 , 4.1455]	[0.3786 , 4.6117]
Q9UBV2	SEL1L	CP	SCLC-Y						19.3644 (df=3)	2.24694938275458e-06	0.000651227915932836	0.485915657768814	0.990783556410242	2.89143627674182e-06	0.802403078446047	0.000118526762995841	9.0531048133502e-05	0.87365482142857	0.211233750000002	4.22788482142857	-0.662421071428568	3.35423	4.01665107142857	[-0.8049 , 2.5522]	[-1.7749 , 2.1973]	[2.5493 , 5.9064]	[-2.6953 , 1.3704]	[1.6206 , 5.0878]	[1.9838 , 6.0495]
Q9UBW7	ZMYM2	CP	SCLC-Y						7.2008 (df=3)	0.00152918342851356	0.022232118331408	0.997309159639308	0.172060702020707	0.0412056839341133	0.245099342508562	0.0334451373310223	0.0010511928920246	0.0530591071428574	0.690236250000005	-0.782265178571429	0.637177142857148	-0.835324285714286	-1.47250142857143	[-0.7042 , 0.8103]	[-0.2058 , 1.5862]	[-1.5395 , -0.025]	[-0.2799 , 1.5543]	[-1.6174 , -0.0532]	[-2.3896 , -0.5554]
Q9UHY7	ENOPH1	CP	SCLC-Y			*			5.9578 (df=3)	0.00391950851345223	0.0379533053635553	0.999999269728195	0.434860417544736	0.035490379340302	0.448874226171195	0.0444415969721663	0.00374319495461817	-0.00322874999999812	0.467916249999998	-0.757160178571425	0.471144999999996	-0.753931428571427	-1.22507642857142	[-0.7188 , 0.7123]	[-0.3787 , 1.3146]	[-1.4727 , -0.0416]	[-0.3954 , 1.3377]	[-1.4929 , -0.0149]	[-2.0916 , -0.3585]
Q9UJC3	HOOK1	CP	SCLC-Y						10.3266 (df=3)	0.000192657077689356	0.00749667934249554	0.27746817100631	0.998724997724298	0.000191032086906184	0.524182479926942	0.0193153193295263	0.00234663031388682	-0.431763750000002	-0.0417787499999918	-1.20640803571429	0.38998500000001	-0.774644285714285	-1.16462928571429	[-1.0795 , 0.216]	[-0.8082 , 0.7247]	[-1.8542 , -0.5586]	[-0.3945 , 1.1745]	[-1.4437 , -0.1056]	[-1.9491 , -0.3801]
Q9UKG9	CROT	CP	SCLC-Y						7.9204 (df=3)	0.000916843870300776	0.0166079153661164	0.940592040202324	0.997945132733691	0.00414644292365873	0.990791665697026	0.0015043413338186	0.0133378327490239	-0.330738928571428	-0.122462500000001	2.26142535714286	0.208276428571427	2.59216428571429	2.38388785714286	[-1.9482 , 1.2868]	[-2.0363 , 1.7914]	[0.6439 , 3.8789]	[-1.7506 , 2.1672]	[0.9216 , 4.2627]	[0.425 , 4.3428]
Q9ULG6	CCPG1	CP	SCLC-Y						11.2305 (df=3)	0.000112916093534691	0.00533179643909594	0.145168657875959	0.173207431040126	0.026618688250858	0.994901895672772	0.000207759174616129	0.000711090037147533	-1.11777017857143	-1.26406374999999	1.53623553571429	-0.146293571428565	2.65400571428571	2.80029928571428	[-2.507 , 0.2715]	[-2.9079 , 0.3797]	[0.147 , 2.9255]	[-1.8288 , 1.5362]	[1.2192 , 4.0888]	[1.1178 , 4.4828]
Q9UPX8	SHANK2	CP	SCLC-Y						19.0008 (df=3)	2.606620078511e-06	0.000696461636594039	0.193628284392802	0.0572988237064315	1.234892599844e-06	0.784533313530151	0.000203137974953194	0.0113598179845563	1.17210982142857	1.81553875	4.17981982142857	0.643428928571428	3.00771	2.36428107142857	[-0.3994 , 2.7436]	[-0.0439 , 3.675]	[2.6083 , 5.7513]	[-1.2598 , 2.5466]	[1.3847 , 4.6308]	[0.4611 , 4.2675]
Q9Y2G5	POFUT2	CP	SCLC-Y						6.0044 (df=3)	0.003778443958414	0.037318239095734	0.987826639471883	0.92630757456511	0.0154703322828654	0.986999273192626	0.0095888849233251	0.0146850318312517	-0.155126607142858	-0.347288749999997	1.58242196428571	-0.192162142857139	1.73754857142857	1.92971071428571	[-1.4811 , 1.1708]	[-1.9162 , 1.2216]	[0.2565 , 2.9084]	[-1.798 , 1.4136]	[0.3681 , 3.107]	[0.3239 , 3.5355]
Q9Y3B2	EXOSC1	CP	SCLC-Y						10.5192 (df=3)	0.000171554063574833	0.00705580120997096	0.71670581134022	0.876815568944052	0.000147774602788031	0.998875939796239	0.0025610229222266	0.00749975533321567	0.166470714285715	0.138872500000009	0.829184999999999	-0.0275982142857067	0.662714285714284	0.69031249999999	[-0.2696 , 0.6026]	[-0.3771 , 0.6549]	[0.3931 , 1.2653]	[-0.5558 , 0.5006]	[0.2123 , 1.1131]	[0.1622 , 1.2185]
Q9Y467	SALL2	CP	SCLC-Y						8.5173 (df=3)	0.000609977022270552	0.0134563172498268	0.995913686245293	0.881009967858525	0.00137489732282747	0.802164430800724	0.00113834762870135	0.0412001473558838	0.093483392857145	-0.364023749999998	-1.81368375	-0.457507142857143	-1.90716714285714	-1.44966	[-1.0652 , 1.2522]	[-1.735 , 1.007]	[-2.9724 , -0.655]	[-1.8608 , 0.9458]	[-3.1039 , -0.7104]	[-2.8529 , -0.0464]
Q9Y4H2	IRS2	CP	SCLC-Y						9.1988 (df=3)	0.00038967659867795	0.0104875083639519	0.34296661433333	0.75229109261031	0.0141011483393197	0.971493689161969	0.000362509100906183	0.0057281133221988	-0.30032125	-0.207421249999996	0.58950875	0.0929000000000038	0.88983	0.796929999999996	[-0.7883 , 0.1876]	[-0.7848 , 0.3699]	[0.1016 , 1.0775]	[-0.498 , 0.6838]	[0.3859 , 1.3938]	[0.206 , 1.3879]
Q9Y4K0	LOXL2	CM	SCLC-Y	*					8.8529 (df=3)	0.000488098734050876	0.0488821843286507	0.948879292260325	0.471902680995374	0.00705589527060069	0.755584043242209	0.00272187128745782	0.00106236581931851	-0.702323214285713	-2.27136249999999	4.77561964285714	-1.56903928571428	5.47794285714286	7.04698214285714	[-4.3299 , 2.9253]	[-6.5636 , 2.0209]	[1.148 , 8.4032]	[-5.9623 , 2.8242]	[1.7314 , 9.2245]	[2.6537 , 11.4402]
Q9Y520	PRRC2C	CP	SCLC-Y						15.4481 (df=3)	1.24869500168728e-05	0.00156645992375845	0.198292070602831	0.802151386523799	8.18996209128731e-06	0.84714568820744	0.00143838961595733	0.000941383766187465	1.10441160714286	0.575098750000013	3.50390589285714	-0.529312857142845	2.39949428571428	2.92880714285713	[-0.3864 , 2.5952]	[-1.1888 , 2.339]	[2.0131 , 4.9947]	[-2.3347 , 1.2761]	[0.8598 , 3.9392]	[1.1234 , 4.7342]
Q9Y5B6	PAXBP1	CP	SCLC-Y						10.163 (df=3)	0.000212816262654662	0.00774337960005381	0.999999113849051	0.993626976241051	0.000678419204945491	0.994777849206396	0.000936248396691708	0.00255333688215409	-0.00678035714285485	-0.156344999999995	2.35474678571429	-0.14956464285714	2.36152714285714	2.51109178571428	[-1.4156 , 1.402]	[-1.8233 , 1.5106]	[0.946 , 3.7635]	[-1.8557 , 1.5566]	[0.9065 , 3.8165]	[0.805 , 4.2172]
Q9Y608	LRRFIP2	CP	SCLC-Y			*			13.8629 (df=3)	2.71699015979161e-05	0.00228363022930485	0.278527591054008	0.341684294479083	1.35112909697144e-05	0.998853492066187	0.00147897228506955	0.00934264391886397	0.41088107142857	0.4502025	1.40171678571429	0.0393214285714301	0.990835714285716	0.951514285714286	[-0.2064 , 1.0281]	[-0.2801 , 1.1806]	[0.7845 , 2.019]	[-0.7082 , 0.7869]	[0.3533 , 1.6283]	[0.204 , 1.699]
Q9Y6R7	FCGBP	CM	SCLC-Y	*					12.1389 (df=3)	6.7641546001744e-05	0.0243870320518288	0.117384535565901	0.990126030128895	0.000111260497660415	0.144966630018916	0.0343363437449101	0.000518184680483147	1.86146446428571	-0.283531249999996	4.27896875	-2.14499571428571	2.41750428571429	4.5625	[-0.3391 , 4.0621]	[-2.8873 , 2.3203]	[2.0784 , 6.4796]	[-4.8101 , 0.5201]	[0.1447 , 4.6903]	[1.8974 , 7.2276]
Q9Y6V7	DDX49	CP	SCLC-Y						8.5979 (df=3)	0.000577929111333268	0.0129732627105526	0.671425551952482	0.732235089166994	0.00214767109381386	0.237847872030665	0.0363677904169355	0.00108857670655504	-0.106505178571428	0.114528749999998	-0.389752321428571	0.221033928571426	-0.283247142857142	-0.504281071428569	[-0.3667 , 0.1537]	[-0.1933 , 0.4224]	[-0.6499 , -0.1296]	[-0.0941 , 0.5361]	[-0.552 , -0.0145]	[-0.8194 , -0.1892]

## Sheet: ORA_results_SCLCA
Supplementary Table 3. Overrepresentation analysis results for Gene Ontology, KEGG and Reactome terms using the SCLC-A specific proteins.
Database	ID	Description	GeneRatio	BgRatio	pvalue	p.adjust	qvalue	ProteinIDs	GeneNames	Direction
KEGG	hsa05130	Pathogenic Escherichia coli infection	4/18	283/11183	0.000928183	0.0482655	0.0390814	O14763/O15551/O43795/O95471	TNFRSF10B/CLDN3/MYO1B/CLDN7	DOWN/UP/DOWN/UP
KEGG	hsa00190	Oxidative phosphorylation	3/18	212/11183	0.00444186	0.101402	0.0821071	P10606/P13073/Q16718	COX5B/COX4I1/NDUFA5	UP/UP/UP
KEGG	hsa04932	Non-alcoholic fatty liver disease	3/18	234/11183	0.00585013	0.101402	0.0821071	P10606/P13073/Q16718	COX5B/COX4I1/NDUFA5	UP/UP/UP
KEGG	hsa05415	Diabetic cardiomyopathy	3/18	335/11183	0.0155661	0.138996	0.112548	P10606/P13073/Q16718	COX5B/COX4I1/NDUFA5	UP/UP/UP
KEGG	hsa04260	Cardiac muscle contraction	2/18	123/11183	0.0163639	0.138996	0.112548	P10606/P13073	COX5B/COX4I1	UP/UP
KEGG	hsa05208	Chemical carcinogenesis - reactive oxygen species	3/18	358/11183	0.0185734	0.138996	0.112548	P10606/P13073/Q16718	COX5B/COX4I1/NDUFA5	UP/UP/UP
KEGG	hsa04714	Thermogenesis	3/18	359/11183	0.018711	0.138996	0.112548	P10606/P13073/Q16718	COX5B/COX4I1/NDUFA5	UP/UP/UP
KEGG	hsa05012	Parkinson disease	3/18	425/11183	0.0290875	0.162873	0.131881	P10606/P13073/Q16718	COX5B/COX4I1/NDUFA5	UP/UP/UP
KEGG	hsa05020	Prion disease	3/18	435/11183	0.0308824	0.162873	0.131881	P10606/P13073/Q16718	COX5B/COX4I1/NDUFA5	UP/UP/UP
KEGG	hsa04670	Leukocyte transendothelial migration	2/18	176/11183	0.0319436	0.162873	0.131881	O15551/O95471	CLDN3/CLDN7	UP/UP
KEGG	hsa05016	Huntington disease	3/18	454/11183	0.0344538	0.162873	0.131881	P10606/P13073/Q16718	COX5B/COX4I1/NDUFA5	UP/UP/UP
KEGG	hsa00360	Phenylalanine metabolism	1/18	26/11183	0.041063	0.17794	0.144081	P20711	DDC	UP
GOBP	GO:0003357	noradrenergic neuron differentiation	2/32	12/29245	7.60321e-05	0.0228078	0.0167302	P50553/Q01101	ASCL1/INSM1	UP/UP
GOBP	GO:0061101	neuroendocrine cell differentiation	2/32	13/29245	8.97947e-05	0.0228078	0.0167302	P50553/Q01101	ASCL1/INSM1	UP/UP
GOBP	GO:0061549	sympathetic ganglion development	2/32	23/29245	0.000289273	0.034575	0.0253617	P50553/Q01101	ASCL1/INSM1	UP/UP
GOBP	GO:0006123	mitochondrial electron transport, cytochrome c to oxygen	2/32	27/29245	0.000400228	0.034575	0.0253617	P10606/P13073	COX5B/COX4I1	UP/UP
GOBP	GO:0019646	aerobic electron transport chain	3/32	140/29245	0.000481051	0.034575	0.0253617	P10606/P13073/Q16718	COX5B/COX4I1/NDUFA5	UP/UP/UP
GOBP	GO:0016338	calcium-independent cell-cell adhesion via plasma membrane cell-adhesion molecules	2/32	33/29245	0.00059959	0.034575	0.0253617	O15551/O95471	CLDN3/CLDN7	UP/UP
GOBP	GO:0009713	catechol-containing compound biosynthetic process	2/32	35/29245	0.000674753	0.034575	0.0253617	P20711/Q01101	DDC/INSM1	UP/UP
GOBP	GO:0042423	catecholamine biosynthetic process	2/32	35/29245	0.000674753	0.034575	0.0253617	P20711/Q01101	DDC/INSM1	UP/UP
GOBP	GO:0061548	ganglion development	2/32	36/29245	0.000713956	0.034575	0.0253617	P50553/Q01101	ASCL1/INSM1	UP/UP
GOBP	GO:0042773	ATP synthesis coupled electron transport	3/32	163/29245	0.000748671	0.034575	0.0253617	P10606/P13073/Q16718	COX5B/COX4I1/NDUFA5	UP/UP/UP
GOBP	GO:0042775	mitochondrial ATP synthesis coupled electron transport	3/32	163/29245	0.000748671	0.034575	0.0253617	P10606/P13073/Q16718	COX5B/COX4I1/NDUFA5	UP/UP/UP
GOBP	GO:0060563	neuroepithelial cell differentiation	2/32	44/29245	0.00106623	0.045137	0.0331092	P50553/Q01101	ASCL1/INSM1	UP/UP
GOBP	GO:0048485	sympathetic nervous system development	2/32	46/29245	0.00116495	0.0455226	0.0333921	P50553/Q01101	ASCL1/INSM1	UP/UP
GOBP	GO:0022904	respiratory electron transport chain	3/32	197/29245	0.00129294	0.0469152	0.0344136	P10606/P13073/Q16718	COX5B/COX4I1/NDUFA5	UP/UP/UP
GOBP	GO:0016486	peptide hormone processing	2/32	52/29245	0.00148639	0.0471928	0.0346172	P16870/P29120	CPE/PCSK1	UP/UP
GOBP	GO:0030325	adrenal gland development	2/32	52/29245	0.00148639	0.0471928	0.0346172	P50553/Q01101	ASCL1/INSM1	UP/UP
GOBP	GO:0140448	signaling receptor ligand precursor processing	2/32	56/29245	0.00172157	0.0514446	0.037736	P16870/P29120	CPE/PCSK1	UP/UP
GOBP	GO:0006119	oxidative phosphorylation	3/32	247/29245	0.00246346	0.0646876	0.0474501	P10606/P13073/Q16718	COX5B/COX4I1/NDUFA5	UP/UP/UP
GOBP	GO:0042401	cellular biogenic amine biosynthetic process	2/32	69/29245	0.00259946	0.0646876	0.0474501	P20711/Q01101	DDC/INSM1	UP/UP
GOBP	GO:0035270	endocrine system development	3/32	254/29245	0.00266596	0.0646876	0.0474501	P50553/Q01101/P29120	ASCL1/INSM1/PCSK1	UP/UP/UP
GOBP	GO:0009309	amine biosynthetic process	2/32	70/29245	0.00267409	0.0646876	0.0474501	P20711/Q01101	DDC/INSM1	UP/UP
GOBP	GO:0046189	phenol-containing compound biosynthetic process	2/32	75/29245	0.00306227	0.0707106	0.0518681	P20711/Q01101	DDC/INSM1	UP/UP
GOBP	GO:0022900	electron transport chain	3/32	293/29245	0.00398219	0.0847358	0.062156	P10606/P13073/Q16718	COX5B/COX4I1/NDUFA5	UP/UP/UP
GOBP	GO:0048483	autonomic nervous system development	2/32	86/29245	0.00400327	0.0847358	0.062156	P50553/Q01101	ASCL1/INSM1	UP/UP
GOBP	GO:0070830	bicellular tight junction assembly	2/32	105/29245	0.00590346	0.107472	0.0788337	O15551/O95471	CLDN3/CLDN7	UP/UP
GOBP	GO:2000179	positive regulation of neural precursor cell proliferation	2/32	106/29245	0.0060129	0.107472	0.0788337	P50553/Q01101	ASCL1/INSM1	UP/UP
GOBP	GO:0009060	aerobic respiration	3/32	342/29245	0.00611681	0.107472	0.0788337	P10606/P13073/Q16718	COX5B/COX4I1/NDUFA5	UP/UP/UP
GOBP	GO:0002067	glandular epithelial cell differentiation	2/32	109/29245	0.00634678	0.107472	0.0788337	P50553/Q01101	ASCL1/INSM1	UP/UP
GOBP	GO:0006584	catecholamine metabolic process	2/32	109/29245	0.00634678	0.107472	0.0788337	P20711/Q01101	DDC/INSM1	UP/UP
GOBP	GO:0009712	catechol-containing compound metabolic process	2/32	109/29245	0.00634678	0.107472	0.0788337	P20711/Q01101	DDC/INSM1	UP/UP
GOBP	GO:0120192	tight junction assembly	2/32	113/29245	0.00680485	0.111512	0.0817969	O15551/O95471	CLDN3/CLDN7	UP/UP
GOBP	GO:0043297	apical junction assembly	2/32	126/29245	0.00839398	0.129216	0.0947837	O15551/O95471	CLDN3/CLDN7	UP/UP
GOBP	GO:0120193	tight junction organization	2/32	126/29245	0.00839398	0.129216	0.0947837	O15551/O95471	CLDN3/CLDN7	UP/UP
GOBP	GO:0045333	cellular respiration	3/32	410/29245	0.0100384	0.130764	0.0959185	P10606/P13073/Q16718	COX5B/COX4I1/NDUFA5	UP/UP/UP
GOBP	GO:1901617	organic hydroxy compound biosynthetic process	3/32	419/29245	0.0106449	0.130764	0.0959185	O94905/P20711/Q01101	ERLIN2/DDC/INSM1	DOWN/UP/UP
GOBP	GO:0031016	pancreas development	2/32	149/29245	0.0115707	0.130764	0.0959185	Q01101/P29120	INSM1/PCSK1	UP/UP
GOBP	GO:0003310	pancreatic A cell differentiation	1/32	11/29245	0.0119726	0.130764	0.0959185	Q01101	INSM1	UP
GOBP	GO:0035524	proline transmembrane transport	1/32	11/29245	0.0119726	0.130764	0.0959185	Q6YBV0	SLC36A4	UP
GOBP	GO:0042435	indole-containing compound biosynthetic process	1/32	11/29245	0.0119726	0.130764	0.0959185	P20711	DDC	UP
GOBP	GO:0060290	transdifferentiation	1/32	11/29245	0.0119726	0.130764	0.0959185	Q01101	INSM1	UP
GOBP	GO:1901162	primary amino compound biosynthetic process	1/32	11/29245	0.0119726	0.130764	0.0959185	P20711	DDC	UP
GOBP	GO:1905050	positive regulation of metallopeptidase activity	1/32	11/29245	0.0119726	0.130764	0.0959185	O15551	CLDN3	UP
GOBP	GO:0015824	proline transport	1/32	12/29245	0.0130542	0.130764	0.0959185	Q6YBV0	SLC36A4	UP
GOBP	GO:0090219	negative regulation of lipid kinase activity	1/32	12/29245	0.0130542	0.130764	0.0959185	Q8TBX8	PIP4K2C	UP
GOBP	GO:0098700	neurotransmitter loading into synaptic vesicle	1/32	12/29245	0.0130542	0.130764	0.0959185	P20711	DDC	UP
GOBP	GO:0045833	negative regulation of lipid metabolic process	2/32	162/29245	0.0135652	0.130764	0.0959185	O94905/Q8TBX8	ERLIN2/PIP4K2C	DOWN/UP
GOBP	GO:1903348	positive regulation of bicellular tight junction assembly	1/32	13/29245	0.0141345	0.130764	0.0959185	O15551	CLDN3	UP
GOBP	GO:0015808	L-alanine transport	1/32	14/29245	0.0152137	0.130764	0.0959185	Q6YBV0	SLC36A4	UP
GOBP	GO:0098742	cell-cell adhesion via plasma-membrane adhesion molecules	3/32	485/29245	0.0157422	0.130764	0.0959185	O15551/O95471/P06731	CLDN3/CLDN7/CEACAM5	UP/UP/UP
GOBP	GO:0002065	columnar/cuboidal epithelial cell differentiation	2/32	176/29245	0.0158678	0.130764	0.0959185	P50553/Q01101	ASCL1/INSM1	UP/UP
GOBP	GO:2000177	regulation of neural precursor cell proliferation	2/32	176/29245	0.0158678	0.130764	0.0959185	P50553/Q01101	ASCL1/INSM1	UP/UP
GOBP	GO:0006501	C-terminal protein lipidation	1/32	15/29245	0.0162918	0.130764	0.0959185	O94817	ATG12	DOWN
GOBP	GO:0040034	regulation of development, heterochronic	1/32	15/29245	0.0162918	0.130764	0.0959185	P50553	ASCL1	UP
GOBP	GO:0048505	regulation of timing of cell differentiation	1/32	15/29245	0.0162918	0.130764	0.0959185	P50553	ASCL1	UP
GOBP	GO:0046034	ATP metabolic process	3/32	500/29245	0.0170626	0.130764	0.0959185	P10606/P13073/Q16718	COX5B/COX4I1/NDUFA5	UP/UP/UP
GOBP	GO:0009820	alkaloid metabolic process	1/32	16/29245	0.0173687	0.130764	0.0959185	P20711	DDC	UP
GOBP	GO:0017085	response to insecticide	1/32	16/29245	0.0173687	0.130764	0.0959185	P20711	DDC	UP
GOBP	GO:0036462	TRAIL-activated apoptotic signaling pathway	1/32	16/29245	0.0173687	0.130764	0.0959185	O14763	TNFRSF10B	DOWN
GOBP	GO:0061140	lung secretory cell differentiation	1/32	16/29245	0.0173687	0.130764	0.0959185	P50553	ASCL1	UP
GOBP	GO:1901142	insulin metabolic process	1/32	16/29245	0.0173687	0.130764	0.0959185	P16870	CPE	UP
GOBP	GO:0000045	autophagosome assembly	2/32	186/29245	0.0176081	0.130764	0.0959185	O94817/Q8TBX8	ATG12/PIP4K2C	DOWN/UP
GOBP	GO:0006576	cellular biogenic amine metabolic process	2/32	190/29245	0.018326	0.130764	0.0959185	P20711/Q01101	DDC/INSM1	UP/UP
GOBP	GO:0010886	positive regulation of cholesterol storage	1/32	17/29245	0.0184445	0.130764	0.0959185	Q9H4M9	EHD1	DOWN
GOBP	GO:0034975	protein folding in endoplasmic reticulum	1/32	17/29245	0.0184445	0.130764	0.0959185	Q86YB8	ERO1B	UP
GOBP	GO:0060579	ventral spinal cord interneuron fate commitment	1/32	17/29245	0.0184445	0.130764	0.0959185	P50553	ASCL1	UP
GOBP	GO:0060581	cell fate commitment involved in pattern specification	1/32	17/29245	0.0184445	0.130764	0.0959185	P50553	ASCL1	UP
GOBP	GO:0097064	ncRNA export from nucleus	1/32	17/29245	0.0184445	0.130764	0.0959185	Q9H814	PHAX	DOWN
GOBP	GO:2001137	positive regulation of endocytic recycling	1/32	17/29245	0.0184445	0.130764	0.0959185	Q9H4M9	EHD1	DOWN
GOBP	GO:0015801	aromatic amino acid transport	1/32	18/29245	0.0195192	0.130764	0.0959185	Q6YBV0	SLC36A4	UP
GOBP	GO:0021527	spinal cord association neuron differentiation	1/32	18/29245	0.0195192	0.130764	0.0959185	P50553	ASCL1	UP
GOBP	GO:0021548	pons development	1/32	18/29245	0.0195192	0.130764	0.0959185	P50553	ASCL1	UP
GOBP	GO:0034214	protein hexamerization	1/32	18/29245	0.0195192	0.130764	0.0959185	P31153	MAT2A	DOWN
GOBP	GO:0060856	establishment of blood-brain barrier	1/32	18/29245	0.0195192	0.130764	0.0959185	O15551	CLDN3	UP
GOBP	GO:0018958	phenol-containing compound metabolic process	2/32	200/29245	0.0201744	0.130764	0.0959185	P20711/Q01101	DDC/INSM1	UP/UP
GOBP	GO:1905037	autophagosome organization	2/32	200/29245	0.0201744	0.130764	0.0959185	O94817/Q8TBX8	ATG12/PIP4K2C	DOWN/UP
GOBP	GO:0021514	ventral spinal cord interneuron differentiation	1/32	19/29245	0.0205927	0.130764	0.0959185	P50553	ASCL1	UP
GOBP	GO:0021877	forebrain neuron fate commitment	1/32	19/29245	0.0205927	0.130764	0.0959185	P50553	ASCL1	UP
GOBP	GO:0021892	cerebral cortex GABAergic interneuron differentiation	1/32	19/29245	0.0205927	0.130764	0.0959185	P50553	ASCL1	UP
GOBP	GO:0021902	commitment of neuronal cell to specific neuron type in forebrain	1/32	19/29245	0.0205927	0.130764	0.0959185	P50553	ASCL1	UP
GOBP	GO:0042415	norepinephrine metabolic process	1/32	19/29245	0.0205927	0.130764	0.0959185	Q01101	INSM1	UP
GOBP	GO:0008286	insulin receptor signaling pathway	2/32	210/29245	0.0220978	0.135832	0.0996361	Q8TBX8/Q9H2Y7	PIP4K2C/ZNF106	UP/DOWN
GOBP	GO:0043279	response to alkaloid	2/32	212/29245	0.0224913	0.135832	0.0996361	P20711/P29120	DDC/PCSK1	UP/UP
GOBP	GO:0044106	cellular amine metabolic process	2/32	212/29245	0.0224913	0.135832	0.0996361	P20711/Q01101	DDC/INSM1	UP/UP
GOBP	GO:0031272	regulation of pseudopodium assembly	1/32	21/29245	0.0227363	0.135832	0.0996361	Q00587	CDC42EP1	DOWN
GOBP	GO:0031274	positive regulation of pseudopodium assembly	1/32	21/29245	0.0227363	0.135832	0.0996361	Q00587	CDC42EP1	DOWN
GOBP	GO:0003214	cardiac left ventricle morphogenesis	1/32	22/29245	0.0238064	0.135832	0.0996361	P16870	CPE	UP
GOBP	GO:0051593	response to folic acid	1/32	22/29245	0.0238064	0.135832	0.0996361	P50553	ASCL1	UP
GOBP	GO:1902931	negative regulation of alcohol biosynthetic process	1/32	22/29245	0.0238064	0.135832	0.0996361	O94905	ERLIN2	DOWN
GOBP	GO:0009308	amine metabolic process	2/32	220/29245	0.0240945	0.135832	0.0996361	P20711/Q01101	DDC/INSM1	UP/UP
GOBP	GO:0016576	histone dephosphorylation	1/32	23/29245	0.0248753	0.135832	0.0996361	Q5MIZ7	PPP4R3B	DOWN
GOBP	GO:0033689	negative regulation of osteoblast proliferation	1/32	23/29245	0.0248753	0.135832	0.0996361	Q92832	NELL1	UP
GOBP	GO:0097154	GABAergic neuron differentiation	1/32	23/29245	0.0248753	0.135832	0.0996361	P50553	ASCL1	UP
GOBP	GO:1902600	proton transmembrane transport	2/32	224/29245	0.0249133	0.135832	0.0996361	P10606/P13073	COX5B/COX4I1	UP/UP
GOBP	GO:0033127	regulation of histone phosphorylation	1/32	24/29245	0.0259432	0.135832	0.0996361	Q5MIZ7	PPP4R3B	DOWN
GOBP	GO:0042416	dopamine biosynthetic process	1/32	24/29245	0.0259432	0.135832	0.0996361	P20711	DDC	UP
GOBP	GO:0042428	serotonin metabolic process	1/32	24/29245	0.0259432	0.135832	0.0996361	P20711	DDC	UP
GOBP	GO:0014902	myotube differentiation	2/32	229/29245	0.0259528	0.135832	0.0996361	P06731/Q9H4M9	CEACAM5/EHD1	UP/DOWN
GOBP	GO:0010832	negative regulation of myotube differentiation	1/32	25/29245	0.0270099	0.135832	0.0996361	P06731	CEACAM5	UP
GOBP	GO:0032328	alanine transport	1/32	25/29245	0.0270099	0.135832	0.0996361	Q6YBV0	SLC36A4	UP
GOBP	GO:1903830	magnesium ion transmembrane transport	1/32	25/29245	0.0270099	0.135832	0.0996361	Q9HD23	MRS2	UP
GOBP	GO:0015693	magnesium ion transport	1/32	26/29245	0.0280754	0.135832	0.0996361	Q9HD23	MRS2	UP
GOBP	GO:0019081	viral translation	1/32	26/29245	0.0280754	0.135832	0.0996361	O94817	ATG12	DOWN
GOBP	GO:0021513	spinal cord dorsal/ventral patterning	1/32	26/29245	0.0280754	0.135832	0.0996361	P50553	ASCL1	UP
GOBP	GO:0044804	autophagy of nucleus	1/32	26/29245	0.0280754	0.135832	0.0996361	O94817	ATG12	DOWN
GOBP	GO:1901096	regulation of autophagosome maturation	1/32	26/29245	0.0280754	0.135832	0.0996361	O94817	ATG12	DOWN
GOBP	GO:0031269	pseudopodium assembly	1/32	27/29245	0.0291398	0.138346	0.101481	Q00587	CDC42EP1	DOWN
GOBP	GO:0043584	nose development	1/32	27/29245	0.0291398	0.138346	0.101481	P50553	ASCL1	UP
GOBP	GO:0018410	C-terminal protein amino acid modification	1/32	28/29245	0.0302031	0.139484	0.102315	O94817	ATG12	DOWN
GOBP	GO:0031268	pseudopodium organization	1/32	28/29245	0.0302031	0.139484	0.102315	Q00587	CDC42EP1	DOWN
GOBP	GO:1905048	regulation of metallopeptidase activity	1/32	28/29245	0.0302031	0.139484	0.102315	O15551	CLDN3	UP
GOBP	GO:0007043	cell-cell junction assembly	2/32	251/29245	0.0307318	0.140646	0.103168	O15551/O95471	CLDN3/CLDN7	UP/UP
GOBP	GO:0021511	spinal cord patterning	1/32	29/29245	0.0312653	0.141811	0.104022	P50553	ASCL1	UP
GOBP	GO:0045722	positive regulation of gluconeogenesis	1/32	30/29245	0.0323264	0.143731	0.10543	Q5MIZ7	PPP4R3B	DOWN
GOBP	GO:0046500	S-adenosylmethionine metabolic process	1/32	30/29245	0.0323264	0.143731	0.10543	P31153	MAT2A	DOWN
GOBP	GO:0009404	toxin metabolic process	1/32	31/29245	0.0333863	0.143731	0.10543	P20711	DDC	UP
GOBP	GO:0045540	regulation of cholesterol biosynthetic process	1/32	31/29245	0.0333863	0.143731	0.10543	O94905	ERLIN2	DOWN
GOBP	GO:0106118	regulation of sterol biosynthetic process	1/32	31/29245	0.0333863	0.143731	0.10543	O94905	ERLIN2	DOWN
GOBP	GO:1901160	primary amino compound metabolic process	1/32	31/29245	0.0333863	0.143731	0.10543	P20711	DDC	UP
GOBP	GO:0007250	activation of NF-kappaB-inducing kinase activity	1/32	32/29245	0.0344451	0.144612	0.106077	O14763	TNFRSF10B	DOWN
GOBP	GO:0009301	snRNA transcription	1/32	32/29245	0.0344451	0.144612	0.106077	Q8IXW5	RPAP2	DOWN
GOBP	GO:0045717	negative regulation of fatty acid biosynthetic process	1/32	32/29245	0.0344451	0.144612	0.106077	O94905	ERLIN2	DOWN
GOBP	GO:0021516	dorsal spinal cord development	1/32	33/29245	0.0355027	0.145447	0.106689	P50553	ASCL1	UP
GOBP	GO:0032933	SREBP signaling pathway	1/32	33/29245	0.0355027	0.145447	0.106689	O94905	ERLIN2	DOWN
GOBP	GO:0060004	reflex	1/32	33/29245	0.0355027	0.145447	0.106689	P50553	ASCL1	UP
GOBP	GO:0030050	vesicle transport along actin filament	1/32	35/29245	0.0376147	0.150589	0.110461	O43795	MYO1B	DOWN
GOBP	GO:0071501	cellular response to sterol depletion	1/32	35/29245	0.0376147	0.150589	0.110461	O94905	ERLIN2	DOWN
GOBP	GO:2000757	negative regulation of peptidyl-lysine acetylation	1/32	36/29245	0.038669	0.150589	0.110461	Q9BX68	HINT2	UP
GOBP	GO:2000786	positive regulation of autophagosome assembly	1/32	36/29245	0.038669	0.150589	0.110461	Q8TBX8	PIP4K2C	UP
GOBP	GO:2000810	regulation of bicellular tight junction assembly	1/32	36/29245	0.038669	0.150589	0.110461	O15551	CLDN3	UP
GOBP	GO:0061351	neural precursor cell proliferation	2/32	288/29245	0.0394856	0.150589	0.110461	P50553/Q01101	ASCL1/INSM1	UP/UP
GOBP	GO:0010226	response to lithium ion	1/32	37/29245	0.0397222	0.150589	0.110461	P50553	ASCL1	UP
GOBP	GO:0021781	glial cell fate commitment	1/32	37/29245	0.0397222	0.150589	0.110461	P50553	ASCL1	UP
GOBP	GO:1901741	positive regulation of myoblast fusion	1/32	37/29245	0.0397222	0.150589	0.110461	Q9H4M9	EHD1	DOWN
GOBP	GO:2001135	regulation of endocytic recycling	1/32	37/29245	0.0397222	0.150589	0.110461	Q9H4M9	EHD1	DOWN
GOBP	GO:0006991	response to sterol depletion	1/32	39/29245	0.0418252	0.153965	0.112938	O94905	ERLIN2	DOWN
GOBP	GO:0010894	negative regulation of steroid biosynthetic process	1/32	39/29245	0.0418252	0.153965	0.112938	O94905	ERLIN2	DOWN
GOBP	GO:0044090	positive regulation of vacuole organization	1/32	39/29245	0.0418252	0.153965	0.112938	Q8TBX8	PIP4K2C	UP
GOBP	GO:0097164	ammonium ion metabolic process	1/32	39/29245	0.0418252	0.153965	0.112938	P20711	DDC	UP
GOBP	GO:0032147	activation of protein kinase activity	2/32	299/29245	0.0422517	0.154416	0.113268	O14763/Q7L9L4	TNFRSF10B/MOB1B	DOWN/DOWN
GOBP	GO:0010885	regulation of cholesterol storage	1/32	40/29245	0.0428751	0.154472	0.113309	Q9H4M9	EHD1	DOWN
GOBP	GO:0099515	actin filament-based transport	1/32	40/29245	0.0428751	0.154472	0.113309	O43795	MYO1B	DOWN
GOBP	GO:0016241	regulation of macroautophagy	2/32	306/29245	0.0440491	0.157584	0.115592	O94817/Q8TBX8	ATG12/PIP4K2C	DOWN/UP
GOBP	GO:0060487	lung epithelial cell differentiation	1/32	42/29245	0.0449714	0.158693	0.116405	P50553	ASCL1	UP
GOBP	GO:0010878	cholesterol storage	1/32	43/29245	0.0460179	0.158693	0.116405	Q9H4M9	EHD1	DOWN
GOBP	GO:1901984	negative regulation of protein acetylation	1/32	43/29245	0.0460179	0.158693	0.116405	Q9BX68	HINT2	UP
GOBP	GO:0016540	protein autoprocessing	1/32	44/29245	0.0470633	0.158693	0.116405	P29120	PCSK1	UP
GOBP	GO:0045939	negative regulation of steroid metabolic process	1/32	44/29245	0.0470633	0.158693	0.116405	O94905	ERLIN2	DOWN
GOBP	GO:2000811	negative regulation of anoikis	1/32	44/29245	0.0470633	0.158693	0.116405	P06731	CEACAM5	UP
GOBP	GO:0006694	steroid biosynthetic process	2/32	318/29245	0.0471961	0.158693	0.116405	O94905/Q9BX68	ERLIN2/HINT2	DOWN/UP
GOBP	GO:0003323	type B pancreatic cell development	1/32	45/29245	0.0481076	0.158693	0.116405	Q01101	INSM1	UP
GOBP	GO:0010259	multicellular organism aging	1/32	45/29245	0.0481076	0.158693	0.116405	P20711	DDC	UP
GOBP	GO:0010884	positive regulation of lipid storage	1/32	45/29245	0.0481076	0.158693	0.116405	Q9H4M9	EHD1	DOWN
GOBP	GO:0051291	protein heterooligomerization	1/32	45/29245	0.0481076	0.158693	0.116405	P31153	MAT2A	DOWN
GOBP	GO:0060479	lung cell differentiation	1/32	45/29245	0.0481076	0.158693	0.116405	P50553	ASCL1	UP
GOCC	GO:0098803	respiratory chain complex	3/33	147/30568	0.000534783	0.012881	0.00937164	P10606/P13073/Q16718	COX5B/COX4I1/NDUFA5	UP/UP/UP
GOCC	GO:0005746	mitochondrial respirasome	3/33	154/30568	0.000612301	0.012881	0.00937164	P10606/P13073/Q16718	COX5B/COX4I1/NDUFA5	UP/UP/UP
GOCC	GO:0070469	respirasome	3/33	166/30568	0.00076124	0.012881	0.00937164	P10606/P13073/Q16718	COX5B/COX4I1/NDUFA5	UP/UP/UP
GOCC	GO:0005751	mitochondrial respiratory chain complex IV	2/33	38/30568	0.000775418	0.012881	0.00937164	P10606/P13073	COX5B/COX4I1	UP/UP
GOCC	GO:0045277	respiratory chain complex IV	2/33	42/30568	0.000947134	0.012881	0.00937164	P10606/P13073	COX5B/COX4I1	UP/UP
GOCC	GO:0070069	cytochrome complex	2/33	61/30568	0.00198744	0.0225244	0.0163877	P10606/P13073	COX5B/COX4I1	UP/UP
GOCC	GO:0098800	inner mitochondrial membrane protein complex	3/33	247/30568	0.00237742	0.023095	0.0168028	P10606/P13073/Q16718	COX5B/COX4I1/NDUFA5	UP/UP/UP
GOCC	GO:0034274	Atg12-Atg5-Atg16 complex	1/33	11/30568	0.0118132	0.0964377	0.0701636	O94817	ATG12	DOWN
GOCC	GO:0098798	mitochondrial protein-containing complex	3/33	454/30568	0.0127638	0.0964377	0.0701636	P10606/P13073/Q16718	COX5B/COX4I1/NDUFA5	UP/UP/UP
GOCC	GO:0098993	anchored component of synaptic vesicle membrane	1/33	17/30568	0.0181996	0.104749	0.0762108	Q96E17	RAB3C	UP
GOCC	GO:0005776	autophagosome	2/33	193/30568	0.018416	0.104749	0.0762108	O94817/Q8TBX8	ATG12/PIP4K2C	DOWN/UP
GOCC	GO:0005923	bicellular tight junction	2/33	197/30568	0.0191381	0.104749	0.0762108	O15551/O95471	CLDN3/CLDN7	UP/UP
GOCC	GO:0031095	platelet dense tubular network membrane	1/33	19/30568	0.0203195	0.104749	0.0762108	Q9H4M9	EHD1	DOWN
GOCC	GO:0070160	tight junction	2/33	210/30568	0.021566	0.104749	0.0762108	O15551/O95471	CLDN3/CLDN7	UP/UP
GOCC	GO:0031094	platelet dense tubular network	1/33	24/30568	0.0255998	0.115648	0.0841405	Q9H4M9	EHD1	DOWN
GOCC	GO:0034045	phagophore assembly site membrane	1/33	26/30568	0.0277042	0.115648	0.0841405	O94817	ATG12	DOWN
GOCC	GO:0043296	apical junction complex	2/33	246/30568	0.0289121	0.115648	0.0841405	O15551/O95471	CLDN3/CLDN7	UP/UP
GOCC	GO:0031225	anchored component of membrane	2/33	267/30568	0.0335971	0.126922	0.0923428	P06731/Q96E17	CEACAM5/RAB3C	UP/UP
GOCC	GO:0016327	apicolateral plasma membrane	1/33	37/30568	0.0391999	0.140294	0.102072	O15551	CLDN3	UP
GOCC	GO:0031233	intrinsic component of external side of plasma membrane	1/33	44/30568	0.0464465	0.157071	0.114278	P06731	CEACAM5	UP
GOCC	GO:0005963	magnesium-dependent protein serine/threonine phosphatase complex	1/33	46/30568	0.0485073	0.157071	0.114278	Q5MIZ7	PPP4R3B	DOWN
GOMF	GO:0015453	oxidoreduction-driven active transmembrane transporter activity	3/33	117/30031	0.000288728	0.0187747	0.0151715	P10606/P13073/Q16718	COX5B/COX4I1/NDUFA5	UP/UP/UP
GOMF	GO:0004129	cytochrome-c oxidase activity	2/33	31/30031	0.000533738	0.0187747	0.0151715	P10606/P13073	COX5B/COX4I1	UP/UP
GOMF	GO:0016675	oxidoreductase activity, acting on a heme group of donors	2/33	32/30031	0.00056893	0.0187747	0.0151715	P10606/P13073	COX5B/COX4I1	UP/UP
GOMF	GO:0009055	electron transfer activity	3/33	212/30031	0.00161875	0.0400641	0.032375	P10606/P13073/Q16718	COX5B/COX4I1/NDUFA5	UP/UP/UP
GOMF	GO:0015399	primary active transmembrane transporter activity	3/33	282/30031	0.00362917	0.0718576	0.0580667	P10606/P13073/Q16718	COX5B/COX4I1/NDUFA5	UP/UP/UP
GOMF	GO:0016308	1-phosphatidylinositol-4-phosphate 5-kinase activity	1/33	11/30031	0.0120233	0.143896	0.11628	Q8TBX8	PIP4K2C	UP
GOMF	GO:0008420	RNA polymerase II CTD heptapeptide repeat phosphatase activity	1/33	12/30031	0.0131094	0.143896	0.11628	Q8IXW5	RPAP2	DOWN
GOMF	GO:0015180	L-alanine transmembrane transporter activity	1/33	12/30031	0.0131094	0.143896	0.11628	Q6YBV0	SLC36A4	UP
GOMF	GO:0015643	toxic substance binding	1/33	13/30031	0.0141942	0.143896	0.11628	Q9H814	PHAX	DOWN
GOMF	GO:0015173	aromatic amino acid transmembrane transporter activity	1/33	14/30031	0.015278	0.143896	0.11628	Q6YBV0	SLC36A4	UP
GOMF	GO:0016670	oxidoreductase activity, acting on a sulfur group of donors, oxygen as acceptor	1/33	16/30031	0.017442	0.143896	0.11628	Q86YB8	ERO1B	UP
GOMF	GO:0034235	GPI anchor binding	1/33	16/30031	0.017442	0.143896	0.11628	P06731	CEACAM5	UP
GOMF	GO:0015078	proton transmembrane transporter activity	2/33	197/30031	0.0197825	0.150651	0.121738	P10606/P13073	COX5B/COX4I1	UP/UP
GOMF	GO:0022858	alanine transmembrane transporter activity	1/33	20/30031	0.0217562	0.153847	0.124321	Q6YBV0	SLC36A4	UP
GOMF	GO:0005035	death receptor activity	1/33	22/30031	0.0239064	0.157782	0.127501	O14763	TNFRSF10B	DOWN
GOMF	GO:0015095	magnesium ion transmembrane transporter activity	1/33	25/30031	0.0271231	0.16094	0.130053	Q9HD23	MRS2	UP
GOMF	GO:0031489	myosin V binding	1/33	26/30031	0.028193	0.16094	0.130053	Q96E17	RAB3C	UP
GOMF	GO:0072542	protein phosphatase activator activity	1/33	27/30031	0.0292619	0.16094	0.130053	Q5MIZ7	PPP4R3B	DOWN
GOMF	GO:0016307	phosphatidylinositol phosphate kinase activity	1/33	29/30031	0.0313961	0.16359	0.132194	Q8TBX8	PIP4K2C	UP
GOMF	GO:0098641	cadherin binding involved in cell-cell adhesion	1/33	33/30031	0.0356508	0.176472	0.142603	Q00587	CDC42EP1	DOWN
GOMF	GO:0042043	neurexin family protein binding	1/33	37/30031	0.0398874	0.185315	0.14975	P16870	CPE	UP
GOMF	GO:0019211	phosphatase activator activity	1/33	39/30031	0.041999	0.185315	0.14975	Q5MIZ7	PPP4R3B	DOWN
GOMF	GO:0004181	metallocarboxypeptidase activity	1/33	40/30031	0.0430531	0.185315	0.14975	P16870	CPE	UP
Reactome	R-HSA-264876	Homo sapiens : Insulin processing	3/27	27/10870	3.84205e-05	0.00345784	0.002467	1363/5122/56605	CPE/PCSK1/ERO1B	UP/UP/UP
Reactome	R-HSA-2980736	Homo sapiens : Peptide hormone metabolism	3/27	91/10870	0.00143543	0.0416629	0.0297244	1363/5122/56605	CPE/PCSK1/ERO1B	UP/UP/UP
Reactome	R-HSA-446728	Homo sapiens : Cell junction organization	3/27	91/10870	0.00143543	0.0416629	0.0297244	1365/1366/6251	CLDN3/CLDN7/RSU1	UP/UP/UP
Reactome	R-HSA-611105	Homo sapiens : Respiratory electron transport	3/27	103/10870	0.00204862	0.0416629	0.0297244	1329/1327/4698	COX5B/COX4I1/NDUFA5	UP/UP/UP
Reactome	R-HSA-420029	Homo sapiens : Tight junction interactions	2/27	29/10870	0.0023146	0.0416629	0.0297244	1365/1366	CLDN3/CLDN7	UP/UP
Reactome	R-HSA-163200	Homo sapiens : Respiratory electron transport, ATP synthesis by chemiosmotic coupling, and heat production by uncoupling proteins.	3/27	127/10870	0.00371181	0.0498674	0.0355779	1329/1327/4698	COX5B/COX4I1/NDUFA5	UP/UP/UP
Reactome	R-HSA-1500931	Homo sapiens : Cell-Cell communication	3/27	129/10870	0.00387858	0.0498674	0.0355779	1365/1366/6251	CLDN3/CLDN7/RSU1	UP/UP/UP
Reactome	R-HSA-1428517	Homo sapiens : The citric acid (TCA) cycle and respiratory electron transport	3/27	178/10870	0.00946067	0.106433	0.0759344	1329/1327/4698	COX5B/COX4I1/NDUFA5	UP/UP/UP
Reactome	R-HSA-421270	Homo sapiens : Cell-cell junction organization	2/27	64/10870	0.0108954	0.107179	0.0764666	1365/1366	CLDN3/CLDN7	UP/UP
Reactome	R-HSA-3700989	Homo sapiens : Transcriptional Regulation by TP53	4/27	365/10870	0.0119087	0.107179	0.0764666	8795/1329/1327/79837	TNFRSF10B/COX5B/COX4I1/PIP4K2C	DOWN/UP/UP/UP
Reactome	R-HSA-6807505	Homo sapiens : RNA polymerase II transcribes snRNA genes	2/27	74/10870	0.014377	0.107827	0.0769293	79871/51808	RPAP2/PHAX	DOWN/DOWN
Reactome	R-HSA-9013408	Homo sapiens : RHOG GTPase cycle	2/27	74/10870	0.014377	0.107827	0.0769293	11135/4698	CDC42EP1/NDUFA5	DOWN/UP
Reactome	R-HSA-5628897	Homo sapiens : TP53 Regulates Metabolic Genes	2/27	87/10870	0.0195232	0.135161	0.0964305	1329/1327	COX5B/COX4I1	UP/UP
Reactome	R-HSA-3371378	Homo sapiens : Regulation by c-FLIP	1/27	11/10870	0.0269984	0.140068	0.0999316	8795	TNFRSF10B	DOWN
Reactome	R-HSA-5218900	Homo sapiens : CASP8 activity is inhibited	1/27	11/10870	0.0269984	0.140068	0.0999316	8795	TNFRSF10B	DOWN
Reactome	R-HSA-69416	Homo sapiens : Dimerization of procaspase-8	1/27	11/10870	0.0269984	0.140068	0.0999316	8795	TNFRSF10B	DOWN
Reactome	R-HSA-8934903	Homo sapiens : Receptor Mediated Mitophagy	1/27	11/10870	0.0269984	0.140068	0.0999316	9140	ATG12	DOWN
Reactome	R-HSA-6803211	Homo sapiens : TP53 Regulates Transcription of Death Receptors and Ligands	1/27	12/10870	0.0294176	0.140068	0.0999316	8795	TNFRSF10B	DOWN
Reactome	R-HSA-400511	Homo sapiens : Synthesis, secretion, and inactivation of Glucose-dependent Insulinotropic Polypeptide (GIP)	1/27	13/10870	0.0318311	0.140068	0.0999316	5122	PCSK1	UP
Reactome	R-HSA-156581	Homo sapiens : Methylation	1/27	14/10870	0.0342389	0.140068	0.0999316	4144	MAT2A	DOWN
Reactome	R-HSA-209952	Homo sapiens : Peptide hormone biosynthesis	1/27	14/10870	0.0342389	0.140068	0.0999316	5122	PCSK1	UP
Reactome	R-HSA-71240	Homo sapiens : Tryptophan catabolism	1/27	14/10870	0.0342389	0.140068	0.0999316	120103	SLC36A4	UP
Reactome	R-HSA-9707564	Homo sapiens : Cytoprotection by HMOX1	2/27	124/10870	0.0376293	0.147245	0.105052	1329/1327	COX5B/COX4I1	UP/UP
Reactome	R-HSA-140534	Homo sapiens : Caspase activation via Death Receptors in the presence of ligand	1/27	17/10870	0.0414274	0.148472	0.105927	8795	TNFRSF10B	DOWN
Reactome	R-HSA-209776	Homo sapiens : Metabolism of amine-derived hormones	1/27	18/10870	0.0438122	0.148472	0.105927	1644	DDC	UP
Reactome	R-HSA-446353	Homo sapiens : Cell-extracellular matrix interactions	1/27	18/10870	0.0438122	0.148472	0.105927	6251	RSU1	UP
Reactome	R-HSA-202733	Homo sapiens : Cell surface interactions at the vascular wall	2/27	137/10870	0.0450753	0.148472	0.105927	8795/1048	TNFRSF10B/CEACAM5	DOWN/UP
Reactome	R-HSA-422085	Homo sapiens : Synthesis, secretion, and deacylation of Ghrelin	1/27	19/10870	0.0461912	0.148472	0.105927	5122	PCSK1	UP
Reactome	R-HSA-2028269	Homo sapiens : Signaling by Hippo	1/27	20/10870	0.0485645	0.150717	0.107529	92597	MOB1B	DOWN

## Sheet: ORA_results_SCLCN
Supplementary Table 3. Overrepresentation analysis results for Gene Ontology, KEGG and Reactome terms using the SCLC-N specific proteins.
Database	ID	Description	GeneRatio	BgRatio	pvalue	p.adjust	qvalue	ProteinIDs	GeneNames	Direction
KEGG	hsa04110	Cell cycle	3/26	196/11183	0.0102452	0.506565	0.491129	P63104/Q13309/Q9Y5N6	YWHAZ/SKP2/ORC6	DOWN/UP/UP
KEGG	hsa04145	Phagosome	3/26	271/11183	0.0242477	0.506565	0.491129	P01889/P61020/Q9Y2I7	HLA-B/RAB5B/PIKFYVE	DOWN/DOWN/UP
KEGG	hsa05203	Viral carcinogenesis	3/26	283/11183	0.0271249	0.506565	0.491129	P01889/P63104/Q13309	HLA-B/YWHAZ/SKP2	DOWN/DOWN/UP
KEGG	hsa00740	Riboflavin metabolism	1/26	12/11183	0.0275589	0.506565	0.491129	P11117	ACP2	DOWN
KEGG	hsa03320	PPAR signaling pathway	2/26	124/11183	0.0333266	0.506565	0.491129	P50416/Q01469	CPT-1/FABP5	DOWN/cpDOWN, cmDOWN
KEGG	hsa05222	Small cell lung cancer	2/26	141/11183	0.0421116	0.513266	0.497627	Q13309/P23229	SKP2/ITGA6	UP/UP
GOBP	GO:0030490	maturation of SSU-rRNA	3/50	71/29245	0.000247625	0.196119	0.166039	O75691/Q9BRS2/Q9NSI2	UTP20/RIOK1/FAM207A	UP/UP/UP
GOBP	GO:0042274	ribosomal small subunit biogenesis	3/50	104/29245	0.000758319	0.245031	0.207449	O75691/Q9BRS2/Q9NSI2	UTP20/RIOK1/FAM207A	UP/UP/UP
GOBP	GO:0042254	ribosome biogenesis	5/50	449/29245	0.00100129	0.245031	0.207449	O75691/P62424/Q8IUF8/Q9BRS2/Q9NSI2	UTP20/RPL7A/RIOX2/RIOK1/FAM207A	UP/UP/UP/UP/UP
GOBP	GO:0006364	rRNA processing	4/50	321/29245	0.00220495	0.245031	0.207449	O75691/P62424/Q9BRS2/Q9NSI2	UTP20/RPL7A/RIOK1/FAM207A	UP/UP/UP/UP
GOBP	GO:0015908	fatty acid transport	3/50	169/29245	0.00304435	0.245031	0.207449	P50416/Q01469/Q9Y3D6	CPT-1/FABP5/FIS1	DOWN/cpDOWN, cmDOWN/DOWN
GOBP	GO:0000462	maturation of SSU-rRNA from tricistronic rRNA transcript (SSU-rRNA, 5.8S rRNA, LSU-rRNA)	2/50	52/29245	0.00359676	0.245031	0.207449	O75691/Q9NSI2	UTP20/FAM207A	UP/UP
GOBP	GO:0090314	positive regulation of protein targeting to membrane	2/50	53/29245	0.00373374	0.245031	0.207449	O00159/Q9Y3D6	MYO1C/FIS1	DOWN/DOWN
GOBP	GO:0006656	phosphatidylcholine biosynthetic process	2/50	59/29245	0.00460585	0.245031	0.207449	P17655/Q01469	CAPN2/FABP5	DOWN/cpDOWN, cmDOWN
GOBP	GO:0016072	rRNA metabolic process	4/50	397/29245	0.00470921	0.245031	0.207449	O75691/P62424/Q9BRS2/Q9NSI2	UTP20/RPL7A/RIOK1/FAM207A	UP/UP/UP/UP
GOBP	GO:0006612	protein targeting to membrane	3/50	207/29245	0.00536381	0.245031	0.207449	O00159/Q9Y2I7/Q9Y3D6	MYO1C/PIKFYVE/FIS1	DOWN/UP/DOWN
GOBP	GO:0090313	regulation of protein targeting to membrane	2/50	65/29245	0.00556274	0.245031	0.207449	O00159/Q9Y3D6	MYO1C/FIS1	DOWN/DOWN
GOBP	GO:0009595	detection of biotic stimulus	2/50	70/29245	0.00642366	0.245031	0.207449	P01889/Q9UI36	HLA-B/DACH1	DOWN/UP
GOBP	GO:0019882	antigen processing and presentation	3/50	246/29245	0.00861393	0.245031	0.207449	P01889/P61020/Q9Y2I7	HLA-B/RAB5B/PIKFYVE	DOWN/DOWN/UP
GOBP	GO:0065004	protein-DNA complex assembly	3/50	290/29245	0.0134183	0.245031	0.207449	O43482/O43502/Q13111	OIP5/RAD51C/CHAF1A	UP/UP/UP
GOBP	GO:0000480	endonucleolytic cleavage in 5'-ETS of tricistronic rRNA transcript (SSU-rRNA, 5.8S rRNA, LSU-rRNA)	1/50	10/29245	0.0169686	0.245031	0.207449	O75691	UTP20	UP
GOBP	GO:0099022	vesicle tethering	1/50	10/29245	0.0169686	0.245031	0.207449	Q9BZH6	WDR11	DOWN
GOBP	GO:1904772	response to tetrachloromethane	1/50	10/29245	0.0169686	0.245031	0.207449	P50416	CPT-1	DOWN
GOBP	GO:1904781	positive regulation of protein localization to centrosome	1/50	10/29245	0.0169686	0.245031	0.207449	Q96G01	BICD1	UP
GOBP	GO:2001245	regulation of phosphatidylcholine biosynthetic process	1/50	10/29245	0.0169686	0.245031	0.207449	P17655	CAPN2	DOWN
GOBP	GO:0015909	long-chain fatty acid transport	2/50	120/29245	0.0179903	0.245031	0.207449	P50416/Q01469	CPT-1/FABP5	DOWN/cpDOWN, cmDOWN
GOBP	GO:0017182	peptidyl-diphthamide metabolic process	1/50	11/29245	0.0186498	0.245031	0.207449	Q9H2P9	DPH5	UP
GOBP	GO:0017183	peptidyl-diphthamide biosynthetic process from peptidyl-histidine	1/50	11/29245	0.0186498	0.245031	0.207449	Q9H2P9	DPH5	UP
GOBP	GO:0046487	glyoxylate metabolic process	1/50	11/29245	0.0186498	0.245031	0.207449	Q5T013	HYI	UP
GOBP	GO:0097065	anterior head development	1/50	11/29245	0.0186498	0.245031	0.207449	O15067	PFAS	UP
GOBP	GO:0006853	carnitine shuttle	1/50	12/29245	0.0203283	0.245031	0.207449	P50416	CPT-1	DOWN
GOBP	GO:0009298	GDP-mannose biosynthetic process	1/50	12/29245	0.0203283	0.245031	0.207449	O15305	PMM2	DOWN
GOBP	GO:0010668	ectodermal cell differentiation	1/50	12/29245	0.0203283	0.245031	0.207449	P23229	ITGA6	UP
GOBP	GO:0015959	diadenosine polyphosphate metabolic process	1/50	12/29245	0.0203283	0.245031	0.207449	Q9NZJ9	NUDT4	UP
GOBP	GO:0034080	CENP-A containing chromatin assembly	1/50	12/29245	0.0203283	0.245031	0.207449	O43482	OIP5	UP
GOBP	GO:0061641	CENP-A containing chromatin organization	1/50	12/29245	0.0203283	0.245031	0.207449	O43482	OIP5	UP
GOBP	GO:2000192	negative regulation of fatty acid transport	1/50	12/29245	0.0203283	0.245031	0.207449	Q9Y3D6	FIS1	DOWN
GOBP	GO:0071824	protein-DNA complex subunit organization	3/50	342/29245	0.0207264	0.245031	0.207449	O43482/O43502/Q13111	OIP5/RAD51C/CHAF1A	UP/UP/UP
GOBP	GO:0046470	phosphatidylcholine metabolic process	2/50	133/29245	0.0218093	0.245031	0.207449	P17655/Q01469	CAPN2/FABP5	DOWN/cpDOWN, cmDOWN
GOBP	GO:0002072	optic cup morphogenesis involved in camera-type eye development	1/50	13/29245	0.0220039	0.245031	0.207449	Q8IZ21	PHACTR4	UP
GOBP	GO:0045003	double-strand break repair via synthesis-dependent strand annealing	1/50	13/29245	0.0220039	0.245031	0.207449	O43502	RAD51C	UP
GOBP	GO:0048227	plasma membrane to endosome transport	1/50	13/29245	0.0220039	0.245031	0.207449	P61020	RAB5B	DOWN
GOBP	GO:0090168	Golgi reassembly	1/50	13/29245	0.0220039	0.245031	0.207449	P63104	YWHAZ	DOWN
GOBP	GO:0099541	trans-synaptic signaling by lipid	1/50	13/29245	0.0220039	0.245031	0.207449	Q01469	FABP5	cpDOWN, cmDOWN
GOBP	GO:0099542	trans-synaptic signaling by endocannabinoid	1/50	13/29245	0.0220039	0.245031	0.207449	Q01469	FABP5	cpDOWN, cmDOWN
GOBP	GO:0000447	endonucleolytic cleavage in ITS1 to separate SSU-rRNA from 5.8S rRNA and LSU-rRNA from tricistronic rRNA transcript (SSU-rRNA, 5.8S rRNA, LSU-rRNA)	1/50	14/29245	0.0236767	0.245031	0.207449	O75691	UTP20	UP
GOBP	GO:0002249	lymphocyte anergy	1/50	14/29245	0.0236767	0.245031	0.207449	P01889	HLA-B	DOWN
GOBP	GO:0002667	regulation of T cell anergy	1/50	14/29245	0.0236767	0.245031	0.207449	P01889	HLA-B	DOWN
GOBP	GO:0002870	T cell anergy	1/50	14/29245	0.0236767	0.245031	0.207449	P01889	HLA-B	DOWN
GOBP	GO:0002911	regulation of lymphocyte anergy	1/50	14/29245	0.0236767	0.245031	0.207449	P01889	HLA-B	DOWN
GOBP	GO:0006335	DNA replication-dependent chromatin assembly	1/50	14/29245	0.0236767	0.245031	0.207449	Q13111	CHAF1A	UP
GOBP	GO:0015808	L-alanine transport	1/50	14/29245	0.0236767	0.245031	0.207449	Q8WUX1	SLC38A5	UP
GOBP	GO:0015825	L-serine transport	1/50	14/29245	0.0236767	0.245031	0.207449	Q8WUX1	SLC38A5	UP
GOBP	GO:0034723	DNA replication-dependent chromatin organization	1/50	14/29245	0.0236767	0.245031	0.207449	Q13111	CHAF1A	UP
GOBP	GO:0006334	nucleosome assembly	2/50	141/29245	0.0243118	0.245031	0.207449	O43482/Q13111	OIP5/CHAF1A	UP/UP
GOBP	GO:0007040	lysosome organization	2/50	141/29245	0.0243118	0.245031	0.207449	P11117/Q9Y2I7	ACP2/PIKFYVE	DOWN/UP
GOBP	GO:0080171	lytic vacuole organization	2/50	141/29245	0.0243118	0.245031	0.207449	P11117/Q9Y2I7	ACP2/PIKFYVE	DOWN/UP
GOBP	GO:0007585	respiratory gaseous exchange by respiratory system	2/50	142/29245	0.0246326	0.245031	0.207449	P63104/Q9UI36	YWHAZ/DACH1	DOWN/UP
GOBP	GO:0000492	box C/D snoRNP assembly	1/50	15/29245	0.0253467	0.245031	0.207449	Q8N5I9	C12orf45	UP
GOBP	GO:0006189	'de novo' IMP biosynthetic process	1/50	15/29245	0.0253467	0.245031	0.207449	O15067	PFAS	UP
GOBP	GO:1904779	regulation of protein localization to centrosome	1/50	15/29245	0.0253467	0.245031	0.207449	Q96G01	BICD1	UP
GOBP	GO:1990379	lipid transport across blood-brain barrier	1/50	15/29245	0.0253467	0.245031	0.207449	Q01469	FABP5	cpDOWN, cmDOWN
GOBP	GO:2000659	regulation of interleukin-1-mediated signaling pathway	1/50	15/29245	0.0253467	0.245031	0.207449	Q86Y07	VRK2	DOWN
GOBP	GO:0010519	negative regulation of phospholipase activity	1/50	16/29245	0.027014	0.245031	0.207449	Q96G01	BICD1	UP
GOBP	GO:0035360	positive regulation of peroxisome proliferator activated receptor signaling pathway	1/50	16/29245	0.027014	0.245031	0.207449	Q01469	FABP5	cpDOWN, cmDOWN
GOBP	GO:0045144	meiotic sister chromatid segregation	1/50	16/29245	0.027014	0.245031	0.207449	O43502	RAD51C	UP
GOBP	GO:0051177	meiotic sister chromatid cohesion	1/50	16/29245	0.027014	0.245031	0.207449	O43502	RAD51C	UP
GOBP	GO:0097292	XMP metabolic process	1/50	16/29245	0.027014	0.245031	0.207449	O15067	PFAS	UP
GOBP	GO:0097293	XMP biosynthetic process	1/50	16/29245	0.027014	0.245031	0.207449	O15067	PFAS	UP
GOBP	GO:0097294	'de novo' XMP biosynthetic process	1/50	16/29245	0.027014	0.245031	0.207449	O15067	PFAS	UP
GOBP	GO:0099159	regulation of modification of postsynaptic structure	1/50	16/29245	0.027014	0.245031	0.207449	Q8NCB2	CAMKV	UP
GOBP	GO:1900247	regulation of cytoplasmic translational elongation	1/50	16/29245	0.027014	0.245031	0.207449	Q9H2P9	DPH5	UP
GOBP	GO:2000234	positive regulation of rRNA processing	1/50	16/29245	0.027014	0.245031	0.207449	Q9BRS2	RIOK1	UP
GOBP	GO:1903533	regulation of protein targeting	2/50	153/29245	0.0282744	0.245031	0.207449	O00159/Q9Y3D6	MYO1C/FIS1	DOWN/DOWN
GOBP	GO:0000491	small nucleolar ribonucleoprotein complex assembly	1/50	17/29245	0.0286784	0.245031	0.207449	Q8N5I9	C12orf45	UP
GOBP	GO:0007135	meiosis II	1/50	17/29245	0.0286784	0.245031	0.207449	O43502	RAD51C	UP
GOBP	GO:0009235	cobalamin metabolic process	1/50	17/29245	0.0286784	0.245031	0.207449	Q9Y4U1	MMACHC	UP
GOBP	GO:0016559	peroxisome fission	1/50	17/29245	0.0286784	0.245031	0.207449	Q9Y3D6	FIS1	DOWN
GOBP	GO:0061983	meiosis II cell cycle process	1/50	17/29245	0.0286784	0.245031	0.207449	O43502	RAD51C	UP
GOBP	GO:0070988	demethylation	2/50	155/29245	0.0289586	0.245031	0.207449	Q8IUF8/Q9Y4U1	RIOX2/MMACHC	UP/UP
GOBP	GO:0010232	vascular transport	2/50	157/29245	0.0296493	0.245031	0.207449	Q01469/Q8WUX1	FABP5/SLC38A5	cpDOWN, cmDOWN/UP
GOBP	GO:0150104	transport across blood-brain barrier	2/50	157/29245	0.0296493	0.245031	0.207449	Q01469/Q8WUX1	FABP5/SLC38A5	cpDOWN, cmDOWN/UP
GOBP	GO:0006868	glutamine transport	1/50	18/29245	0.03034	0.245031	0.207449	Q8WUX1	SLC38A5	UP
GOBP	GO:0008298	intracellular mRNA localization	1/50	18/29245	0.03034	0.245031	0.207449	Q96G01	BICD1	UP
GOBP	GO:0015801	aromatic amino acid transport	1/50	18/29245	0.03034	0.245031	0.207449	Q8WUX1	SLC38A5	UP
GOBP	GO:0019065	receptor-mediated endocytosis of virus by host cell	1/50	18/29245	0.03034	0.245031	0.207449	Q9Y2I7	PIKFYVE	UP
GOBP	GO:0019673	GDP-mannose metabolic process	1/50	18/29245	0.03034	0.245031	0.207449	O15305	PMM2	DOWN
GOBP	GO:0031392	regulation of prostaglandin biosynthetic process	1/50	18/29245	0.03034	0.245031	0.207449	Q01469	FABP5	cpDOWN, cmDOWN
GOBP	GO:0032329	serine transport	1/50	18/29245	0.03034	0.245031	0.207449	Q8WUX1	SLC38A5	UP
GOBP	GO:0032471	negative regulation of endoplasmic reticulum calcium ion concentration	1/50	18/29245	0.03034	0.245031	0.207449	Q9Y3D6	FIS1	DOWN
GOBP	GO:0035878	nail development	1/50	18/29245	0.03034	0.245031	0.207449	P23229	ITGA6	UP
GOBP	GO:0036289	peptidyl-serine autophosphorylation	1/50	18/29245	0.03034	0.245031	0.207449	Q9Y2I7	PIKFYVE	UP
GOBP	GO:0042270	protection from natural killer cell mediated cytotoxicity	1/50	18/29245	0.03034	0.245031	0.207449	P01889	HLA-B	DOWN
GOBP	GO:0043653	mitochondrial fragmentation involved in apoptotic process	1/50	18/29245	0.03034	0.245031	0.207449	Q9Y3D6	FIS1	DOWN
GOBP	GO:0060242	contact inhibition	1/50	18/29245	0.03034	0.245031	0.207449	Q9UI36	DACH1	UP
GOBP	GO:0019217	regulation of fatty acid metabolic process	2/50	160/29245	0.0306977	0.245031	0.207449	P50416/Q01469	CPT-1/FABP5	DOWN/cpDOWN, cmDOWN
GOBP	GO:0002182	cytoplasmic translational elongation	1/50	19/29245	0.0319989	0.245031	0.207449	Q9H2P9	DPH5	UP
GOBP	GO:0018202	peptidyl-histidine modification	1/50	19/29245	0.0319989	0.245031	0.207449	Q9H2P9	DPH5	UP
GOBP	GO:0018243	protein O-linked glycosylation via threonine	1/50	19/29245	0.0319989	0.245031	0.207449	Q5NDL2	EOGT	DOWN
GOBP	GO:0032000	positive regulation of fatty acid beta-oxidation	1/50	19/29245	0.0319989	0.245031	0.207449	P50416	CPT-1	DOWN
GOBP	GO:0044208	'de novo' AMP biosynthetic process	1/50	19/29245	0.0319989	0.245031	0.207449	O15067	PFAS	UP
GOBP	GO:0051561	positive regulation of mitochondrial calcium ion concentration	1/50	19/29245	0.0319989	0.245031	0.207449	Q9Y3D6	FIS1	DOWN
GOBP	GO:0051683	establishment of Golgi localization	1/50	19/29245	0.0319989	0.245031	0.207449	P63104	YWHAZ	DOWN
GOBP	GO:0060900	embryonic camera-type eye formation	1/50	19/29245	0.0319989	0.245031	0.207449	Q8IZ21	PHACTR4	UP
GOBP	GO:0070544	histone H3-K36 demethylation	1/50	19/29245	0.0319989	0.245031	0.207449	Q8IUF8	RIOX2	UP
GOBP	GO:0071073	positive regulation of phospholipid biosynthetic process	1/50	19/29245	0.0319989	0.245031	0.207449	P17655	CAPN2	DOWN
GOBP	GO:0046474	glycerophospholipid biosynthetic process	3/50	407/29245	0.0323994	0.245031	0.207449	P17655/Q01469/Q9Y2I7	CAPN2/FABP5/PIKFYVE	DOWN/cpDOWN, cmDOWN/UP
GOBP	GO:0048002	antigen processing and presentation of peptide antigen	2/50	166/29245	0.0328383	0.245031	0.207449	P01889/Q9Y2I7	HLA-B/PIKFYVE	DOWN/UP
GOBP	GO:0000478	endonucleolytic cleavage involved in rRNA processing	1/50	20/29245	0.0336549	0.245031	0.207449	O75691	UTP20	UP
GOBP	GO:0000479	endonucleolytic cleavage of tricistronic rRNA transcript (SSU-rRNA, 5.8S rRNA, LSU-rRNA)	1/50	20/29245	0.0336549	0.245031	0.207449	O75691	UTP20	UP
GOBP	GO:0038089	positive regulation of cell migration by vascular endothelial growth factor signaling pathway	1/50	20/29245	0.0336549	0.245031	0.207449	O00159	MYO1C	DOWN
GOBP	GO:0060245	detection of cell density	1/50	20/29245	0.0336549	0.245031	0.207449	Q9UI36	DACH1	UP
GOBP	GO:0098917	retrograde trans-synaptic signaling	1/50	20/29245	0.0336549	0.245031	0.207449	Q01469	FABP5	cpDOWN, cmDOWN
GOBP	GO:2001279	regulation of unsaturated fatty acid biosynthetic process	1/50	20/29245	0.0336549	0.245031	0.207449	Q01469	FABP5	cpDOWN, cmDOWN
GOBP	GO:0007631	feeding behavior	2/50	171/29245	0.0346659	0.245031	0.207449	P50416/Q9UI36	CPT-1/DACH1	DOWN/UP
GOBP	GO:0031055	chromatin remodeling at centromere	1/50	21/29245	0.0353082	0.245031	0.207449	O43482	OIP5	UP
GOBP	GO:0048484	enteric nervous system development	1/50	21/29245	0.0353082	0.245031	0.207449	Q8IZ21	PHACTR4	UP
GOBP	GO:0075509	endocytosis involved in viral entry into host cell	1/50	21/29245	0.0353082	0.245031	0.207449	Q9Y2I7	PIKFYVE	UP
GOBP	GO:0001967	suckling behavior	1/50	22/29245	0.0369587	0.245031	0.207449	Q9UI36	DACH1	UP
GOBP	GO:0015816	glycine transport	1/50	22/29245	0.0369587	0.245031	0.207449	Q8WUX1	SLC38A5	UP
GOBP	GO:0150172	regulation of phosphatidylcholine metabolic process	1/50	22/29245	0.0369587	0.245031	0.207449	P17655	CAPN2	DOWN
GOBP	GO:0019318	hexose metabolic process	3/50	429/29245	0.0369872	0.245031	0.207449	O15305/P50416/Q01469	PMM2/CPT-1/FABP5	DOWN/DOWN/cpDOWN, cmDOWN
GOBP	GO:0002484	antigen processing and presentation of endogenous peptide antigen via MHC class I via ER pathway	1/50	23/29245	0.0386065	0.245031	0.207449	P01889	HLA-B	DOWN
GOBP	GO:0002486	antigen processing and presentation of endogenous peptide antigen via MHC class I via ER pathway, TAP-independent	1/50	23/29245	0.0386065	0.245031	0.207449	P01889	HLA-B	DOWN
GOBP	GO:0006188	IMP biosynthetic process	1/50	23/29245	0.0386065	0.245031	0.207449	O15067	PFAS	UP
GOBP	GO:0048172	regulation of short-term neuronal synaptic plasticity	1/50	23/29245	0.0386065	0.245031	0.207449	O43759	SYNGR1	UP
GOBP	GO:0002664	regulation of T cell tolerance induction	1/50	24/29245	0.0402514	0.245031	0.207449	P01889	HLA-B	DOWN
GOBP	GO:0003334	keratinocyte development	1/50	24/29245	0.0402514	0.245031	0.207449	Q8NEV8	EXPH5	DOWN
GOBP	GO:0033148	positive regulation of intracellular estrogen receptor signaling pathway	1/50	24/29245	0.0402514	0.245031	0.207449	Q13309	SKP2	UP
GOBP	GO:2000232	regulation of rRNA processing	1/50	24/29245	0.0402514	0.245031	0.207449	Q9BRS2	RIOK1	UP
GOBP	GO:0090150	establishment of protein localization to membrane	3/50	446/29245	0.04075	0.245031	0.207449	O00159/Q9Y2I7/Q9Y3D6	MYO1C/PIKFYVE/FIS1	DOWN/UP/DOWN
GOBP	GO:0000722	telomere maintenance via recombination	1/50	25/29245	0.0418937	0.245031	0.207449	O43502	RAD51C	UP
GOBP	GO:0002679	respiratory burst involved in defense response	1/50	25/29245	0.0418937	0.245031	0.207449	Q9BQA9	CYBC1	DOWN
GOBP	GO:0030033	microvillus assembly	1/50	25/29245	0.0418937	0.245031	0.207449	Q9P289	STK26	UP
GOBP	GO:0032328	alanine transport	1/50	25/29245	0.0418937	0.245031	0.207449	Q8WUX1	SLC38A5	UP
GOBP	GO:0045117	azole transmembrane transport	1/50	25/29245	0.0418937	0.245031	0.207449	Q8WUX1	SLC38A5	UP
GOBP	GO:0051782	negative regulation of cell division	1/50	25/29245	0.0418937	0.245031	0.207449	Q9Y5N6	ORC6	UP
GOBP	GO:0072393	microtubule anchoring at microtubule organizing center	1/50	25/29245	0.0418937	0.245031	0.207449	Q96G01	BICD1	UP
GOBP	GO:0090385	phagosome-lysosome fusion	1/50	25/29245	0.0418937	0.245031	0.207449	Q9Y2I7	PIKFYVE	UP
GOBP	GO:0046777	protein autophosphorylation	3/50	454/29245	0.0425857	0.245031	0.207449	Q86Y07/Q9P289/Q9Y2I7	VRK2/STK26/PIKFYVE	DOWN/UP/UP
GOBP	GO:0005996	monosaccharide metabolic process	3/50	456/29245	0.0430511	0.245031	0.207449	O15305/P50416/Q01469	PMM2/CPT-1/FABP5	DOWN/DOWN/cpDOWN, cmDOWN
GOBP	GO:0006013	mannose metabolic process	1/50	26/29245	0.0435331	0.245031	0.207449	O15305	PMM2	DOWN
GOBP	GO:0035358	regulation of peroxisome proliferator activated receptor signaling pathway	1/50	26/29245	0.0435331	0.245031	0.207449	Q01469	FABP5	cpDOWN, cmDOWN
GOBP	GO:0048266	behavioral response to pain	1/50	26/29245	0.0435331	0.245031	0.207449	P17655	CAPN2	DOWN
GOBP	GO:0034728	nucleosome organization	2/50	195/29245	0.0439662	0.245031	0.207449	O43482/Q13111	OIP5/CHAF1A	UP/UP
GOBP	GO:0002517	T cell tolerance induction	1/50	27/29245	0.0451699	0.245031	0.207449	P01889	HLA-B	DOWN
GOBP	GO:0033145	positive regulation of intracellular steroid hormone receptor signaling pathway	1/50	27/29245	0.0451699	0.245031	0.207449	Q13309	SKP2	UP
GOBP	GO:0033262	regulation of nuclear cell cycle DNA replication	1/50	27/29245	0.0451699	0.245031	0.207449	Q9UI36	DACH1	UP
GOBP	GO:0046321	positive regulation of fatty acid oxidation	1/50	27/29245	0.0451699	0.245031	0.207449	P50416	CPT-1	DOWN
GOBP	GO:0051645	Golgi localization	1/50	27/29245	0.0451699	0.245031	0.207449	P63104	YWHAZ	DOWN
GOBP	GO:0060192	negative regulation of lipase activity	1/50	27/29245	0.0451699	0.245031	0.207449	Q96G01	BICD1	UP
GOBP	GO:1905244	regulation of modification of synaptic structure	1/50	27/29245	0.0451699	0.245031	0.207449	Q8NCB2	CAMKV	UP
GOBP	GO:0045017	glycerolipid biosynthetic process	3/50	467/29245	0.0456568	0.245988	0.208259	P17655/Q01469/Q9Y2I7	CAPN2/FABP5/PIKFYVE	DOWN/cpDOWN, cmDOWN/UP
GOBP	GO:1905477	positive regulation of protein localization to membrane	2/50	200/29245	0.0460089	0.24621	0.208447	O00159/Q9Y3D6	MYO1C/FIS1	DOWN/DOWN
GOBP	GO:0071071	regulation of phospholipid biosynthetic process	1/50	28/29245	0.0468038	0.247124	0.209221	P17655	CAPN2	DOWN
GOBP	GO:2001198	regulation of dendritic cell differentiation	1/50	28/29245	0.0468038	0.247124	0.209221	P01889	HLA-B	DOWN
GOBP	GO:0006448	regulation of translational elongation	1/50	29/29245	0.0484351	0.247849	0.209835	Q9H2P9	DPH5	UP
GOBP	GO:0034471	ncRNA 5'-end processing	1/50	29/29245	0.0484351	0.247849	0.209835	O75691	UTP20	UP
GOBP	GO:0099010	modification of postsynaptic structure	1/50	29/29245	0.0484351	0.247849	0.209835	Q8NCB2	CAMKV	UP
GOBP	GO:2001044	regulation of integrin-mediated signaling pathway	1/50	29/29245	0.0484351	0.247849	0.209835	Q8IZ21	PHACTR4	UP
GOBP	GO:0046545	development of primary female sexual characteristics	2/50	206/29245	0.0485057	0.247849	0.209835	Q9UI10/Q9UI36	EIF2B4/DACH1	UP/UP
GOCC	GO:0030688	preribosome, small subunit precursor	3/52	18/30568	3.72084e-06	0.000446501	0.000344667	O75691/Q9BRS2/Q9NSI2	UTP20/RIOK1/FAM207A	UP/UP/UP
GOCC	GO:0030684	preribosome	3/52	101/30568	0.000687897	0.0412738	0.0318605	O75691/Q9BRS2/Q9NSI2	UTP20/RIOK1/FAM207A	UP/UP/UP
GOCC	GO:0030686	90S preribosome	2/52	36/30568	0.00172311	0.0615601	0.0475201	O75691/Q9NSI2	UTP20/FAM207A	UP/UP
GOCC	GO:0031307	integral component of mitochondrial outer membrane	2/52	43/30568	0.00245107	0.0615601	0.0475201	P50416/Q9Y3D6	CPT-1/FIS1	DOWN/DOWN
GOCC	GO:0031306	intrinsic component of mitochondrial outer membrane	2/52	44/30568	0.002565	0.0615601	0.0475201	P50416/Q9Y3D6	CPT-1/FIS1	DOWN/DOWN
GOCC	GO:0098563	intrinsic component of synaptic vesicle membrane	2/52	66/30568	0.00567886	0.0905596	0.0699057	O43759/P61020	SYNGR1/RAB5B	UP/DOWN
GOCC	GO:0042470	melanosome	3/52	217/30568	0.00603731	0.0905596	0.0699057	O43759/P61020/P63104	SYNGR1/RAB5B/YWHAZ	UP/DOWN/DOWN
GOCC	GO:0048770	pigment granule	3/52	217/30568	0.00603731	0.0905596	0.0699057	O43759/P61020/P63104	SYNGR1/RAB5B/YWHAZ	UP/DOWN/DOWN
GOCC	GO:0045335	phagocytic vesicle	3/52	264/30568	0.010307	0.137426	0.106084	O00159/P01889/Q9Y2I7	MYO1C/HLA-B/PIKFYVE	DOWN/DOWN/UP
GOCC	GO:0031901	early endosome membrane	3/52	304/30568	0.0150327	0.15284	0.117981	P01889/P61020/Q9Y2I7	HLA-B/RAB5B/PIKFYVE	DOWN/DOWN/UP
GOCC	GO:0033061	DNA recombinase mediator complex	1/52	11/30568	0.018557	0.15284	0.117981	O43502	RAD51C	UP
GOCC	GO:0016461	unconventional myosin complex	1/52	12/30568	0.0202272	0.15284	0.117981	O00159	MYO1C	DOWN
GOCC	GO:0060171	stereocilium membrane	1/52	12/30568	0.0202272	0.15284	0.117981	O00159	MYO1C	DOWN
GOCC	GO:0000836	Hrd1p ubiquitin ligase complex	1/52	14/30568	0.0235592	0.15284	0.117981	Q9UBU6	FAM8A1	DOWN
GOCC	GO:0005851	eukaryotic translation initiation factor 2B complex	1/52	14/30568	0.0235592	0.15284	0.117981	Q9UI10	EIF2B4	UP
GOCC	GO:0008303	caspase complex	1/52	14/30568	0.0235592	0.15284	0.117981	P17655	CAPN2	DOWN
GOCC	GO:0000835	ER ubiquitin ligase complex	1/52	15/30568	0.025221	0.15284	0.117981	Q9UBU6	FAM8A1	DOWN
GOCC	GO:0032592	integral component of mitochondrial membrane	2/52	147/30568	0.0260344	0.15284	0.117981	P50416/Q9Y3D6	CPT-1/FIS1	DOWN/DOWN
GOCC	GO:0030670	phagocytic vesicle membrane	2/52	149/30568	0.0266927	0.15284	0.117981	P01889/Q9Y2I7	HLA-B/PIKFYVE	DOWN/UP
GOCC	GO:0098573	intrinsic component of mitochondrial membrane	2/52	149/30568	0.0266927	0.15284	0.117981	P50416/Q9Y3D6	CPT-1/FIS1	DOWN/DOWN
GOCC	GO:0098993	anchored component of synaptic vesicle membrane	1/52	17/30568	0.0285363	0.15284	0.117981	P61020	RAB5B	DOWN
GOCC	GO:0030658	transport vesicle membrane	3/52	399/30568	0.0304616	0.15284	0.117981	O43759/P01889/P61020	SYNGR1/HLA-B/RAB5B	UP/DOWN/DOWN
GOCC	GO:0000808	origin recognition complex	1/52	19/30568	0.0318405	0.15284	0.117981	Q9Y5N6	ORC6	UP
GOCC	GO:0005664	nuclear origin of replication recognition complex	1/52	19/30568	0.0318405	0.15284	0.117981	Q9Y5N6	ORC6	UP
GOCC	GO:0030864	cortical actin cytoskeleton	2/52	164/30568	0.0318416	0.15284	0.117981	P17655/Q14847	CAPN2/LASP1	DOWN/DOWN
GOCC	GO:0000153	cytoplasmic ubiquitin ligase complex	1/52	22/30568	0.0367762	0.16464	0.12709	Q9UBU6	FAM8A1	DOWN
GOCC	GO:0010369	chromocenter	1/52	23/30568	0.038416	0.16464	0.12709	O43482	OIP5	UP
GOCC	GO:0042612	MHC class I protein complex	1/52	23/30568	0.038416	0.16464	0.12709	P01889	HLA-B	DOWN
GOCC	GO:0005779	integral component of peroxisomal membrane	1/52	27/30568	0.0449476	0.177241	0.136818	Q9Y3D6	FIS1	DOWN
GOCC	GO:0031231	intrinsic component of peroxisomal membrane	1/52	27/30568	0.0449476	0.177241	0.136818	Q9Y3D6	FIS1	DOWN
GOCC	GO:0030672	synaptic vesicle membrane	2/52	204/30568	0.0472643	0.177241	0.136818	O43759/P61020	SYNGR1/RAB5B	UP/DOWN
GOCC	GO:0099501	exocytic vesicle membrane	2/52	204/30568	0.0472643	0.177241	0.136818	O43759/P61020	SYNGR1/RAB5B	UP/DOWN
GOMF	GO:0032451	demethylase activity	2/54	94/30031	0.0124804	0.188247	0.149955	Q8IUF8/Q9Y4U1	RIOX2/MMACHC	UP/UP
GOMF	GO:0016723	oxidoreductase activity, acting on metal ions, NAD or NADP as acceptor	1/54	10/30031	0.0178393	0.188247	0.149955	Q9Y4U1	MMACHC	UP
GOMF	GO:0050072	m7G(5')pppN diphosphatase activity	1/54	10/30031	0.0178393	0.188247	0.149955	Q9NZJ9	NUDT4	UP
GOMF	GO:0016308	1-phosphatidylinositol-4-phosphate 5-kinase activity	1/54	11/30031	0.0196059	0.188247	0.149955	Q9Y2I7	PIKFYVE	UP
GOMF	GO:0016889	endodeoxyribonuclease activity, producing 3'-phosphomonoesters	1/54	11/30031	0.0196059	0.188247	0.149955	O43502	RAD51C	UP
GOMF	GO:0031419	cobalamin binding	1/54	13/30031	0.0231299	0.188247	0.149955	Q9Y4U1	MMACHC	UP
GOMF	GO:0043813	phosphatidylinositol-3,5-bisphosphate 5-phosphatase activity	1/54	13/30031	0.0231299	0.188247	0.149955	Q9Y2I7	PIKFYVE	UP
GOMF	GO:0015173	aromatic amino acid transmembrane transporter activity	1/54	14/30031	0.0248872	0.188247	0.149955	Q8WUX1	SLC38A5	UP
GOMF	GO:0015194	L-serine transmembrane transporter activity	1/54	14/30031	0.0248872	0.188247	0.149955	Q8WUX1	SLC38A5	UP
GOMF	GO:0004095	carnitine O-palmitoyltransferase activity	1/54	15/30031	0.0266414	0.188247	0.149955	P50416	CPT-1	DOWN
GOMF	GO:0015186	L-glutamine transmembrane transporter activity	1/54	16/30031	0.0283925	0.188247	0.149955	Q8WUX1	SLC38A5	UP
GOMF	GO:0015187	glycine transmembrane transporter activity	1/54	16/30031	0.0283925	0.188247	0.149955	Q8WUX1	SLC38A5	UP
GOMF	GO:0016416	O-palmitoyltransferase activity	1/54	16/30031	0.0283925	0.188247	0.149955	P50416	CPT-1	DOWN
GOMF	GO:0016884	carbon-nitrogen ligase activity, with glutamine as amido-N-donor	1/54	16/30031	0.0283925	0.188247	0.149955	O15067	PFAS	UP
GOMF	GO:0016406	carnitine O-acyltransferase activity	1/54	17/30031	0.0301405	0.188247	0.149955	P50416	CPT-1	DOWN
GOMF	GO:0019888	protein phosphatase regulator activity	2/54	154/30031	0.0314179	0.188247	0.149955	O96001/Q8IZ21	PPP1R17/PHACTR4	UP/UP
GOMF	GO:0022889	serine transmembrane transporter activity	1/54	18/30031	0.0318855	0.188247	0.149955	Q8WUX1	SLC38A5	UP
GOMF	GO:1903136	cuprous ion binding	1/54	18/30031	0.0318855	0.188247	0.149955	Q16143	SNCB	UP
GOMF	GO:0016861	intramolecular oxidoreductase activity, interconverting aldoses and ketoses	1/54	19/30031	0.0336273	0.188247	0.149955	Q5T013	HYI	UP
GOMF	GO:0016868	intramolecular transferase activity, phosphotransferases	1/54	19/30031	0.0336273	0.188247	0.149955	O15305	PMM2	DOWN
GOMF	GO:0051864	histone H3-methyl-lysine-36 demethylase activity	1/54	19/30031	0.0336273	0.188247	0.149955	Q8IUF8	RIOX2	UP
GOMF	GO:0022858	alanine transmembrane transporter activity	1/54	20/30031	0.0353661	0.188247	0.149955	Q8WUX1	SLC38A5	UP
GOMF	GO:0003993	acid phosphatase activity	1/54	21/30031	0.0371018	0.188247	0.149955	P11117	ACP2	DOWN
GOMF	GO:0034452	dynactin binding	1/54	22/30031	0.0388344	0.188247	0.149955	Q96G01	BICD1	UP
GOMF	GO:0004859	phospholipase inhibitor activity	1/54	23/30031	0.040564	0.188247	0.149955	Q16143	SNCB	UP
GOMF	GO:0043295	glutathione binding	1/54	23/30031	0.040564	0.188247	0.149955	Q9Y4U1	MMACHC	UP
GOMF	GO:0031994	insulin-like growth factor I binding	1/54	24/30031	0.0422905	0.188247	0.149955	P23229	ITGA6	UP
GOMF	GO:1900750	oligopeptide binding	1/54	24/30031	0.0422905	0.188247	0.149955	Q9Y4U1	MMACHC	UP
GOMF	GO:1901474	azole transmembrane transporter activity	1/54	24/30031	0.0422905	0.188247	0.149955	Q8WUX1	SLC38A5	UP
GOMF	GO:0019208	phosphatase regulator activity	2/54	183/30031	0.0429772	0.188247	0.149955	O96001/Q8IZ21	PPP1R17/PHACTR4	UP/UP
GOMF	GO:0034595	phosphatidylinositol phosphate 5-phosphatase activity	1/54	25/30031	0.044014	0.188247	0.149955	Q9Y2I7	PIKFYVE	UP
GOMF	GO:0004865	protein serine/threonine phosphatase inhibitor activity	1/54	26/30031	0.0457344	0.188247	0.149955	O96001	PPP1R17	UP
GOMF	GO:0016894	endonuclease activity, active with either ribo- or deoxyribonucleic acids and producing 3'-phosphomonoesters	1/54	26/30031	0.0457344	0.188247	0.149955	O43502	RAD51C	UP
GOMF	GO:0015174	basic amino acid transmembrane transporter activity	1/54	27/30031	0.0474518	0.188247	0.149955	Q8WUX1	SLC38A5	UP
GOMF	GO:0046977	TAP binding	1/54	27/30031	0.0474518	0.188247	0.149955	P01889	HLA-B	DOWN
GOMF	GO:0072542	protein phosphatase activator activity	1/54	27/30031	0.0474518	0.188247	0.149955	Q8IZ21	PHACTR4	UP
Reactome	R-HSA-5362517	Homo sapiens : Signaling by Retinoic Acid	2/34	43/10870	0.00791407	0.314213	0.292531	1374/2171	CPT-1/FABP5	DOWN/cpDOWN, cmDOWN
Reactome	R-HSA-6791226	Homo sapiens : Major pathway of rRNA processing in the nucleolus and cytosol	3/34	184/10870	0.0194337	0.314213	0.292531	27340/6130/83732	UTP20/RPL7A/RIOK1	UP/UP/UP
Reactome	R-HSA-68949	Homo sapiens : Orc1 removal from chromatin	2/34	71/10870	0.0206244	0.314213	0.292531	6502/23594	SKP2/ORC6	UP/UP
Reactome	R-HSA-1445148	Homo sapiens : Translocation of SLC2A4 (GLUT4) to the plasma membrane	2/34	72/10870	0.0211726	0.314213	0.292531	4641/7534	MYO1C/YWHAZ	DOWN/DOWN
Reactome	R-HSA-8868773	Homo sapiens : rRNA processing in the nucleus and cytosol	3/34	194/10870	0.0223209	0.314213	0.292531	27340/6130/83732	UTP20/RPL7A/RIOK1	UP/UP/UP
Reactome	R-HSA-72312	Homo sapiens : rRNA processing	3/34	204/10870	0.0254316	0.314213	0.292531	27340/6130/83732	UTP20/RPL7A/RIOK1	UP/UP/UP
Reactome	R-HSA-1855167	Homo sapiens : Synthesis of pyrophosphates in the cytosol	1/34	10/10870	0.0308547	0.314213	0.292531	11163	NUDT4	UP
Reactome	R-HSA-69052	Homo sapiens : Switching of origins to a post-replicative state	2/34	92/10870	0.0333576	0.314213	0.292531	6502/23594	SKP2/ORC6	UP/UP
Reactome	R-HSA-1236977	Homo sapiens : Endosomal/Vacuolar pathway	1/34	11/10870	0.0338889	0.314213	0.292531	3106	HLA-B	DOWN
Reactome	R-HSA-1660517	Homo sapiens : Synthesis of PIPs at the late endosome membrane	1/34	11/10870	0.0338889	0.314213	0.292531	200576	PIKFYVE	UP
Reactome	R-HSA-446107	Homo sapiens : Type I hemidesmosome assembly	1/34	11/10870	0.0338889	0.314213	0.292531	3655	ITGA6	UP
Reactome	R-HSA-73817	Homo sapiens : Purine ribonucleoside monophosphate biosynthesis	1/34	11/10870	0.0338889	0.314213	0.292531	5198	PFAS	UP
Reactome	R-HSA-9013700	Homo sapiens : NOTCH4 Activation and Transmission of Signal to the Nucleus	1/34	11/10870	0.0338889	0.314213	0.292531	7534	YWHAZ	DOWN
Reactome	R-HSA-9614399	Homo sapiens : Regulation of localization of FOXO transcription factors	1/34	11/10870	0.0338889	0.314213	0.292531	7534	YWHAZ	DOWN
Reactome	R-HSA-9708530	Homo sapiens : Regulation of BACH1 activity	1/34	11/10870	0.0338889	0.314213	0.292531	6502	SKP2	UP
Reactome	R-HSA-2408557	Homo sapiens : Selenocysteine synthesis	2/34	93/10870	0.0340249	0.314213	0.292531	6301/6130	SARS/RPL7A	UP/UP
Reactome	R-HSA-430116	Homo sapiens : GP1b-IX-V activation signalling	1/34	12/10870	0.0369138	0.314213	0.292531	7534	YWHAZ	DOWN
Reactome	R-HSA-75035	Homo sapiens : Chk1/Chk2(Cds1) mediated inactivation of Cyclin B:Cdk1 complex	1/34	13/10870	0.0399296	0.314213	0.292531	7534	YWHAZ	DOWN
Reactome	R-HSA-200425	Homo sapiens : Carnitine metabolism	1/34	14/10870	0.0429361	0.314213	0.292531	1374	CPT-1	DOWN
Reactome	R-HSA-3296469	Homo sapiens : Defects in cobalamin (B12) metabolism	1/34	14/10870	0.0429361	0.314213	0.292531	25974	MMACHC	UP
Reactome	R-HSA-5660526	Homo sapiens : Response to metal ions	1/34	14/10870	0.0429361	0.314213	0.292531	6620	SNCB	UP
Reactome	R-HSA-8956320	Homo sapiens : Nucleotide biosynthesis	1/34	14/10870	0.0429361	0.314213	0.292531	5198	PFAS	UP
Reactome	R-HSA-111447	Homo sapiens : Activation of BAD and translocation to mitochondria	1/34	15/10870	0.0459336	0.314213	0.292531	7534	YWHAZ	DOWN
Reactome	R-HSA-5609975	Homo sapiens : Diseases associated with glycosylation precursor biosynthesis	1/34	15/10870	0.0459336	0.314213	0.292531	5373	PMM2	DOWN
Reactome	R-HSA-1660516	Homo sapiens : Synthesis of PIPs at the early endosome membrane	1/34	16/10870	0.0489219	0.314213	0.292531	200576	PIKFYVE	UP
Reactome	R-HSA-392517	Homo sapiens : Rap1 signalling	1/34	16/10870	0.0489219	0.314213	0.292531	7534	YWHAZ	DOWN

## Sheet: ORA_results_SCLCP
Supplementary Table 3. Overrepresentation analysis results for Gene Ontology, KEGG and Reactome terms using the SCLC-P specific proteins.
Database	ID	Description	GeneRatio	BgRatio	pvalue	p.adjust	qvalue	ProteinIDs	GeneNames	Direction
KEGG	hsa04142	Lysosome	2/18	197/11183	0.0392593	0.38953	0.38953	O00115/O00754	DNASE2/MAN2B1	DOWN/UP
KEGG	hsa00511	Other glycan degradation	1/18	25/11183	0.0395135	0.38953	0.38953	O00754	MAN2B1	UP
KEGG	hsa04072	Phospholipase D signaling pathway	2/18	225/11183	0.0499096	0.38953	0.38953	P10721/P16885	KIT/PLCG2	cpUP, cmUP/UP
GOBP	GO:0002732	positive regulation of dendritic cell cytokine production	2/31	17/29245	0.000146429	0.0931777	0.0668534	P10721/P16885	KIT/PLCG2	cpUP, cmUP/UP
GOBP	GO:0002730	regulation of dendritic cell cytokine production	2/31	23/29245	0.000271323	0.0931777	0.0668534	P10721/P16885	KIT/PLCG2	cpUP, cmUP/UP
GOBP	GO:0002371	dendritic cell cytokine production	2/31	25/29245	0.000321302	0.0931777	0.0668534	P10721/P16885	KIT/PLCG2	cpUP, cmUP/UP
GOBP	GO:0061081	positive regulation of myeloid leukocyte cytokine production involved in immune response	2/31	48/29245	0.00118989	0.151127	0.108431	P10721/P16885	KIT/PLCG2	cpUP, cmUP/UP
GOBP	GO:0070873	regulation of glycogen metabolic process	2/31	59/29245	0.00179184	0.151127	0.108431	O95685/P50053	PPP1R3D/KHK	DOWN/UP
GOBP	GO:0061082	myeloid leukocyte cytokine production	2/31	60/29245	0.00185241	0.151127	0.108431	P10721/P16885	KIT/PLCG2	cpUP, cmUP/UP
GOBP	GO:0032881	regulation of polysaccharide metabolic process	2/31	70/29245	0.00251084	0.151127	0.108431	O95685/P50053	PPP1R3D/KHK	DOWN/UP
GOBP	GO:0035019	somatic stem cell population maintenance	2/31	82/29245	0.00342561	0.151127	0.108431	P10721/P48436	KIT/SOX9	cpUP, cmUP/UP
GOBP	GO:0007219	Notch signaling pathway	3/31	299/29245	0.00384777	0.151127	0.108431	P09525/P10721/P48436	ANXA4/KIT/SOX9	UP/cpUP, cmUP/UP
GOBP	GO:0002218	activation of innate immune response	2/31	102/29245	0.0052438	0.151127	0.108431	P16885/P55212	PLCG2/CASP6	UP/UP
GOBP	GO:0038093	Fc receptor signaling pathway	2/31	103/29245	0.00534412	0.151127	0.108431	P10721/P16885	KIT/PLCG2	cpUP, cmUP/UP
GOBP	GO:0005977	glycogen metabolic process	2/31	119/29245	0.00706808	0.151127	0.108431	O95685/P50053	PPP1R3D/KHK	DOWN/UP
GOBP	GO:0006073	cellular glucan metabolic process	2/31	121/29245	0.00729909	0.151127	0.108431	O95685/P50053	PPP1R3D/KHK	DOWN/UP
GOBP	GO:0044042	glucan metabolic process	2/31	121/29245	0.00729909	0.151127	0.108431	O95685/P50053	PPP1R3D/KHK	DOWN/UP
GOBP	GO:0051145	smooth muscle cell differentiation	2/31	128/29245	0.00813429	0.151127	0.108431	P10721/P48436	KIT/SOX9	cpUP, cmUP/UP
GOBP	GO:0002720	positive regulation of cytokine production involved in immune response	2/31	137/29245	0.0092683	0.151127	0.108431	P10721/P16885	KIT/PLCG2	cpUP, cmUP/UP
GOBP	GO:0006112	energy reserve metabolic process	2/31	139/29245	0.00952938	0.151127	0.108431	O95685/P50053	PPP1R3D/KHK	DOWN/UP
GOBP	GO:0030032	lamellipodium assembly	2/31	140/29245	0.00966114	0.151127	0.108431	O75366/P10721	AVIL/KIT	UP/cpUP, cmUP
GOBP	GO:0097194	execution phase of apoptosis	2/31	141/29245	0.00979373	0.151127	0.108431	O00115/P55212	DNASE2/CASP6	DOWN/UP
GOBP	GO:0019318	hexose metabolic process	3/31	429/29245	0.0103913	0.151127	0.108431	O00754/O95685/P50053	MAN2B1/PPP1R3D/KHK	UP/DOWN/UP
GOBP	GO:0000912	assembly of actomyosin apparatus involved in cytokinesis	1/31	10/29245	0.0105513	0.151127	0.108431	Q9BST9	RTKN	UP
GOBP	GO:0000915	actomyosin contractile ring assembly	1/31	10/29245	0.0105513	0.151127	0.108431	Q9BST9	RTKN	UP
GOBP	GO:0005981	regulation of glycogen catabolic process	1/31	10/29245	0.0105513	0.151127	0.108431	O95685	PPP1R3D	DOWN
GOBP	GO:0032762	mast cell cytokine production	1/31	10/29245	0.0105513	0.151127	0.108431	P10721	KIT	cpUP, cmUP
GOBP	GO:0032763	regulation of mast cell cytokine production	1/31	10/29245	0.0105513	0.151127	0.108431	P10721	KIT	cpUP, cmUP
GOBP	GO:0036017	response to erythropoietin	1/31	10/29245	0.0105513	0.151127	0.108431	P10721	KIT	cpUP, cmUP
GOBP	GO:0048865	stem cell fate commitment	1/31	10/29245	0.0105513	0.151127	0.108431	P48436	SOX9	UP
GOBP	GO:0061009	common bile duct development	1/31	10/29245	0.0105513	0.151127	0.108431	P48436	SOX9	UP
GOBP	GO:0070384	Harderian gland development	1/31	10/29245	0.0105513	0.151127	0.108431	P48436	SOX9	UP
GOBP	GO:0072174	metanephric tubule formation	1/31	10/29245	0.0105513	0.151127	0.108431	P48436	SOX9	UP
GOBP	GO:0072197	ureter morphogenesis	1/31	10/29245	0.0105513	0.151127	0.108431	P48436	SOX9	UP
GOBP	GO:2000741	positive regulation of mesenchymal stem cell differentiation	1/31	10/29245	0.0105513	0.151127	0.108431	P48436	SOX9	UP
GOBP	GO:0006554	lysine catabolic process	1/31	11/29245	0.0116005	0.151127	0.108431	Q14894	CRYM	UP
GOBP	GO:0008354	germ cell migration	1/31	11/29245	0.0116005	0.151127	0.108431	P10721	KIT	cpUP, cmUP
GOBP	GO:0043328	protein transport to vacuole involved in ubiquitin-dependent protein catabolic process via the multivesicular body sorting pathway	1/31	11/29245	0.0116005	0.151127	0.108431	Q9UK41	VPS28	UP
GOBP	GO:0048170	positive regulation of long-term neuronal synaptic plasticity	1/31	11/29245	0.0116005	0.151127	0.108431	P10721	KIT	cpUP, cmUP
GOBP	GO:0061046	regulation of branching involved in lung morphogenesis	1/31	11/29245	0.0116005	0.151127	0.108431	P48436	SOX9	UP
GOBP	GO:0097065	anterior head development	1/31	11/29245	0.0116005	0.151127	0.108431	P48436	SOX9	UP
GOBP	GO:0014068	positive regulation of phosphatidylinositol 3-kinase signaling	2/31	156/29245	0.0118792	0.151127	0.108431	P10721/P48436	KIT/SOX9	cpUP, cmUP/UP
GOBP	GO:0005996	monosaccharide metabolic process	3/31	456/29245	0.0122472	0.151127	0.108431	O00754/O95685/P50053	MAN2B1/PPP1R3D/KHK	UP/DOWN/UP
GOBP	GO:0002275	myeloid cell activation involved in immune response	2/31	159/29245	0.0123177	0.151127	0.108431	P10721/P16885	KIT/PLCG2	cpUP, cmUP/UP
GOBP	GO:0044264	cellular polysaccharide metabolic process	2/31	161/29245	0.012614	0.151127	0.108431	O95685/P50053	PPP1R3D/KHK	DOWN/UP
GOBP	GO:0003415	chondrocyte hypertrophy	1/31	12/29245	0.0126486	0.151127	0.108431	P48436	SOX9	UP
GOBP	GO:0003431	growth plate cartilage chondrocyte development	1/31	12/29245	0.0126486	0.151127	0.108431	P48436	SOX9	UP
GOBP	GO:0030422	production of siRNA involved in post-transcriptional gene silencing by RNA	1/31	12/29245	0.0126486	0.151127	0.108431	Q99598	TSNAX	UP
GOBP	GO:0032959	inositol trisphosphate biosynthetic process	1/31	12/29245	0.0126486	0.151127	0.108431	P16885	PLCG2	UP
GOBP	GO:0044837	actomyosin contractile ring organization	1/31	12/29245	0.0126486	0.151127	0.108431	Q9BST9	RTKN	UP
GOBP	GO:0048103	somatic stem cell division	1/31	12/29245	0.0126486	0.151127	0.108431	P10721	KIT	cpUP, cmUP
GOBP	GO:0060737	prostate gland morphogenetic growth	1/31	12/29245	0.0126486	0.151127	0.108431	P48436	SOX9	UP
GOBP	GO:0062100	positive regulation of programmed necrotic cell death	1/31	12/29245	0.0126486	0.151127	0.108431	P55212	CASP6	UP
GOBP	GO:0070662	mast cell proliferation	1/31	12/29245	0.0126486	0.151127	0.108431	P10721	KIT	cpUP, cmUP
GOBP	GO:0072033	renal vesicle formation	1/31	12/29245	0.0126486	0.151127	0.108431	P48436	SOX9	UP
GOBP	GO:0072282	metanephric nephron tubule morphogenesis	1/31	12/29245	0.0126486	0.151127	0.108431	P48436	SOX9	UP
GOBP	GO:1901339	regulation of store-operated calcium channel activity	1/31	12/29245	0.0126486	0.151127	0.108431	P16885	PLCG2	UP
GOBP	GO:1903721	positive regulation of I-kappaB phosphorylation	1/31	12/29245	0.0126486	0.151127	0.108431	P16885	PLCG2	UP
GOBP	GO:0001878	response to yeast	1/31	13/29245	0.0136956	0.151127	0.108431	P16885	PLCG2	UP
GOBP	GO:0006651	diacylglycerol biosynthetic process	1/31	13/29245	0.0136956	0.151127	0.108431	O75366	AVIL	UP
GOBP	GO:0032747	positive regulation of interleukin-23 production	1/31	13/29245	0.0136956	0.151127	0.108431	P16885	PLCG2	UP
GOBP	GO:0090184	positive regulation of kidney development	1/31	13/29245	0.0136956	0.151127	0.108431	P48436	SOX9	UP
GOBP	GO:1903719	regulation of I-kappaB phosphorylation	1/31	13/29245	0.0136956	0.151127	0.108431	P16885	PLCG2	UP
GOBP	GO:2000270	negative regulation of fibroblast apoptotic process	1/31	13/29245	0.0136956	0.151127	0.108431	Q9BZZ5	API5	UP
GOBP	GO:0097581	lamellipodium organization	2/31	171/29245	0.0141419	0.151127	0.108431	O75366/P10721	AVIL/KIT	UP/cpUP, cmUP
GOBP	GO:1901606	alpha-amino acid catabolic process	2/31	171/29245	0.0141419	0.151127	0.108431	P45954/Q14894	ACADSB/CRYM	UP/UP
GOBP	GO:0006549	isoleucine metabolic process	1/31	14/29245	0.0147416	0.151127	0.108431	P45954	ACADSB	UP
GOBP	GO:0060174	limb bud formation	1/31	14/29245	0.0147416	0.151127	0.108431	P48436	SOX9	UP
GOBP	GO:0070327	thyroid hormone transport	1/31	14/29245	0.0147416	0.151127	0.108431	Q14894	CRYM	UP
GOBP	GO:0006906	vesicle fusion	2/31	176/29245	0.0149345	0.151127	0.108431	P32856/Q12912	STX2/LRMP	DOWN/UP
GOBP	GO:0005976	polysaccharide metabolic process	2/31	179/29245	0.0154191	0.151127	0.108431	O95685/P50053	PPP1R3D/KHK	DOWN/UP
GOBP	GO:0090174	organelle membrane fusion	2/31	181/29245	0.015746	0.151127	0.108431	P32856/Q12912	STX2/LRMP	DOWN/UP
GOBP	GO:0006553	lysine metabolic process	1/31	15/29245	0.0157865	0.151127	0.108431	Q14894	CRYM	UP
GOBP	GO:0009744	response to sucrose	1/31	15/29245	0.0157865	0.151127	0.108431	P50053	KHK	UP
GOBP	GO:0014831	gastro-intestinal system smooth muscle contraction	1/31	15/29245	0.0157865	0.151127	0.108431	P10721	KIT	cpUP, cmUP
GOBP	GO:0034285	response to disaccharide	1/31	15/29245	0.0157865	0.151127	0.108431	P50053	KHK	UP
GOBP	GO:0072173	metanephric tubule morphogenesis	1/31	15/29245	0.0157865	0.151127	0.108431	P48436	SOX9	UP
GOBP	GO:2000739	regulation of mesenchymal stem cell differentiation	1/31	15/29245	0.0157865	0.151127	0.108431	P48436	SOX9	UP
GOBP	GO:2000794	regulation of epithelial cell proliferation involved in lung morphogenesis	1/31	15/29245	0.0157865	0.151127	0.108431	P48436	SOX9	UP
GOBP	GO:0009750	response to fructose	1/31	16/29245	0.0168303	0.151127	0.108431	P50053	KHK	UP
GOBP	GO:0030916	otic vesicle formation	1/31	16/29245	0.0168303	0.151127	0.108431	P48436	SOX9	UP
GOBP	GO:0032808	lacrimal gland development	1/31	16/29245	0.0168303	0.151127	0.108431	P48436	SOX9	UP
GOBP	GO:0035234	ectopic germ cell programmed cell death	1/31	16/29245	0.0168303	0.151127	0.108431	P10721	KIT	cpUP, cmUP
GOBP	GO:0036215	response to stem cell factor	1/31	16/29245	0.0168303	0.151127	0.108431	P10721	KIT	cpUP, cmUP
GOBP	GO:0036216	cellular response to stem cell factor stimulus	1/31	16/29245	0.0168303	0.151127	0.108431	P10721	KIT	cpUP, cmUP
GOBP	GO:0038109	Kit signaling pathway	1/31	16/29245	0.0168303	0.151127	0.108431	P10721	KIT	cpUP, cmUP
GOBP	GO:0002718	regulation of cytokine production involved in immune response	2/31	190/29245	0.0172535	0.151127	0.108431	P10721/P16885	KIT/PLCG2	cpUP, cmUP/UP
GOBP	GO:0002318	myeloid progenitor cell differentiation	1/31	17/29245	0.017873	0.151127	0.108431	P10721	KIT	cpUP, cmUP
GOBP	GO:0032627	interleukin-23 production	1/31	17/29245	0.017873	0.151127	0.108431	P16885	PLCG2	UP
GOBP	GO:0032667	regulation of interleukin-23 production	1/31	17/29245	0.017873	0.151127	0.108431	P16885	PLCG2	UP
GOBP	GO:0034427	nuclear-transcribed mRNA catabolic process, exonucleolytic, 3'-5'	1/31	17/29245	0.017873	0.151127	0.108431	Q6PGP7	TTC37	DOWN
GOBP	GO:0002367	cytokine production involved in immune response	2/31	195/29245	0.0181167	0.151127	0.108431	P10721/P16885	KIT/PLCG2	cpUP, cmUP/UP
GOBP	GO:0120034	positive regulation of plasma membrane bounded cell projection assembly	2/31	195/29245	0.0181167	0.151127	0.108431	O75366/P10721	AVIL/KIT	UP/cpUP, cmUP
GOBP	GO:0002327	immature B cell differentiation	1/31	18/29245	0.0189147	0.151127	0.108431	P10721	KIT	cpUP, cmUP
GOBP	GO:0003433	chondrocyte development involved in endochondral bone morphogenesis	1/31	18/29245	0.0189147	0.151127	0.108431	P48436	SOX9	UP
GOBP	GO:0032957	inositol trisphosphate metabolic process	1/31	18/29245	0.0189147	0.151127	0.108431	P16885	PLCG2	UP
GOBP	GO:0035701	hematopoietic stem cell migration	1/31	18/29245	0.0189147	0.151127	0.108431	P10721	KIT	cpUP, cmUP
GOBP	GO:0060534	trachea cartilage development	1/31	18/29245	0.0189147	0.151127	0.108431	P48436	SOX9	UP
GOBP	GO:1902732	positive regulation of chondrocyte proliferation	1/31	18/29245	0.0189147	0.151127	0.108431	P48436	SOX9	UP
GOBP	GO:2000020	positive regulation of male gonad development	1/31	18/29245	0.0189147	0.151127	0.108431	P48436	SOX9	UP
GOBP	GO:0009063	cellular amino acid catabolic process	2/31	200/29245	0.0189979	0.151127	0.108431	P45954/Q14894	ACADSB/CRYM	UP/UP
GOBP	GO:0060433	bronchus development	1/31	19/29245	0.0199553	0.151127	0.108431	P48436	SOX9	UP
GOBP	GO:1901203	positive regulation of extracellular matrix assembly	1/31	19/29245	0.0199553	0.151127	0.108431	P48436	SOX9	UP
GOBP	GO:1905941	positive regulation of gonad development	1/31	19/29245	0.0199553	0.151127	0.108431	P48436	SOX9	UP
GOBP	GO:2000018	regulation of male gonad development	1/31	19/29245	0.0199553	0.151127	0.108431	P48436	SOX9	UP
GOBP	GO:0014066	regulation of phosphatidylinositol 3-kinase signaling	2/31	210/29245	0.0208137	0.151127	0.108431	P10721/P48436	KIT/SOX9	cpUP, cmUP/UP
GOBP	GO:0003418	growth plate cartilage chondrocyte differentiation	1/31	20/29245	0.0209948	0.151127	0.108431	P48436	SOX9	UP
GOBP	GO:0043619	regulation of transcription from RNA polymerase II promoter in response to oxidative stress	1/31	20/29245	0.0209948	0.151127	0.108431	Q8TD26	CHD6	UP
GOBP	GO:0046322	negative regulation of fatty acid oxidation	1/31	20/29245	0.0209948	0.151127	0.108431	P48436	SOX9	UP
GOBP	GO:0060767	epithelial cell proliferation involved in prostate gland development	1/31	20/29245	0.0209948	0.151127	0.108431	P48436	SOX9	UP
GOBP	GO:0072497	mesenchymal stem cell differentiation	1/31	20/29245	0.0209948	0.151127	0.108431	P48436	SOX9	UP
GOBP	GO:1905065	positive regulation of vascular associated smooth muscle cell differentiation	1/31	20/29245	0.0209948	0.151127	0.108431	P10721	KIT	cpUP, cmUP
GOBP	GO:0010906	regulation of glucose metabolic process	2/31	211/29245	0.0209992	0.151127	0.108431	O95685/P50053	PPP1R3D/KHK	DOWN/UP
GOBP	GO:0045807	positive regulation of endocytosis	2/31	215/29245	0.0217479	0.151127	0.108431	P16885/Q9UK41	PLCG2/VPS28	UP/UP
GOBP	GO:0005980	glycogen catabolic process	1/31	21/29245	0.0220333	0.151127	0.108431	O95685	PPP1R3D	DOWN
GOBP	GO:0031272	regulation of pseudopodium assembly	1/31	21/29245	0.0220333	0.151127	0.108431	P10721	KIT	cpUP, cmUP
GOBP	GO:0031274	positive regulation of pseudopodium assembly	1/31	21/29245	0.0220333	0.151127	0.108431	P10721	KIT	cpUP, cmUP
GOBP	GO:0060221	retinal rod cell differentiation	1/31	21/29245	0.0220333	0.151127	0.108431	P48436	SOX9	UP
GOBP	GO:0060502	epithelial cell proliferation involved in lung morphogenesis	1/31	21/29245	0.0220333	0.151127	0.108431	P48436	SOX9	UP
GOBP	GO:0030218	erythrocyte differentiation	2/31	221/29245	0.0228918	0.151127	0.108431	O00115/P10721	DNASE2/KIT	DOWN/cpUP, cmUP
GOBP	GO:0003188	heart valve formation	1/31	22/29245	0.0230707	0.151127	0.108431	P48436	SOX9	UP
GOBP	GO:0060100	positive regulation of phagocytosis, engulfment	1/31	22/29245	0.0230707	0.151127	0.108431	P16885	PLCG2	UP
GOBP	GO:0072189	ureter development	1/31	22/29245	0.0230707	0.151127	0.108431	P48436	SOX9	UP
GOBP	GO:1905155	positive regulation of membrane invagination	1/31	22/29245	0.0230707	0.151127	0.108431	P16885	PLCG2	UP
GOBP	GO:2001054	negative regulation of mesenchymal cell apoptotic process	1/31	22/29245	0.0230707	0.151127	0.108431	P48436	SOX9	UP
GOBP	GO:0048565	digestive tract development	2/31	224/29245	0.0234729	0.151127	0.108431	P10721/P54753	KIT/EPHB3	cpUP, cmUP/UP
GOBP	GO:0009251	glucan catabolic process	1/31	23/29245	0.024107	0.151127	0.108431	O95685	PPP1R3D	DOWN
GOBP	GO:0071600	otic vesicle morphogenesis	1/31	23/29245	0.024107	0.151127	0.108431	P48436	SOX9	UP
GOBP	GO:0001886	endothelial cell morphogenesis	1/31	24/29245	0.0251423	0.151127	0.108431	P39059	COL15A1	UP
GOBP	GO:0043922	negative regulation by host of viral transcription	1/31	24/29245	0.0251423	0.151127	0.108431	Q9UKI9	POU2F3	UP
GOBP	GO:1900227	positive regulation of NLRP3 inflammasome complex assembly	1/31	24/29245	0.0251423	0.151127	0.108431	P16885	PLCG2	UP
GOBP	GO:0002702	positive regulation of production of molecular mediator of immune response	2/31	234/29245	0.0254538	0.151127	0.108431	P10721/P16885	KIT/PLCG2	cpUP, cmUP/UP
GOBP	GO:0034101	erythrocyte homeostasis	2/31	235/29245	0.0256555	0.151127	0.108431	O00115/P10721	DNASE2/KIT	DOWN/cpUP, cmUP
GOBP	GO:0006000	fructose metabolic process	1/31	25/29245	0.0261765	0.151127	0.108431	P50053	KHK	UP
GOBP	GO:0043471	regulation of cellular carbohydrate catabolic process	1/31	25/29245	0.0261765	0.151127	0.108431	O95685	PPP1R3D	DOWN
GOBP	GO:0044247	cellular polysaccharide catabolic process	1/31	25/29245	0.0261765	0.151127	0.108431	O95685	PPP1R3D	DOWN
GOBP	GO:0060099	regulation of phagocytosis, engulfment	1/31	25/29245	0.0261765	0.151127	0.108431	P16885	PLCG2	UP
GOBP	GO:1905153	regulation of membrane invagination	1/31	25/29245	0.0261765	0.151127	0.108431	P16885	PLCG2	UP
GOBP	GO:1905939	regulation of gonad development	1/31	25/29245	0.0261765	0.151127	0.108431	P48436	SOX9	UP
GOBP	GO:0030183	B cell differentiation	2/31	239/29245	0.0264691	0.151127	0.108431	P10721/P16885	KIT/PLCG2	cpUP, cmUP/UP
GOBP	GO:0055123	digestive system development	2/31	240/29245	0.0266741	0.151127	0.108431	P10721/P54753	KIT/EPHB3	cpUP, cmUP/UP
GOBP	GO:0002281	macrophage activation involved in immune response	1/31	26/29245	0.0272096	0.151127	0.108431	P16885	PLCG2	UP
GOBP	GO:0006013	mannose metabolic process	1/31	26/29245	0.0272096	0.151127	0.108431	O00754	MAN2B1	UP
GOBP	GO:2001053	regulation of mesenchymal cell apoptotic process	1/31	26/29245	0.0272096	0.151127	0.108431	P48436	SOX9	UP
GOBP	GO:0002705	positive regulation of leukocyte mediated immunity	2/31	244/29245	0.0275008	0.151127	0.108431	P10721/P16885	KIT/PLCG2	cpUP, cmUP/UP
GOBP	GO:0043467	regulation of generation of precursor metabolites and energy	2/31	244/29245	0.0275008	0.151127	0.108431	O95685/P50053	PPP1R3D/KHK	DOWN/UP
GOBP	GO:0019827	stem cell population maintenance	2/31	247/29245	0.0281275	0.151127	0.108431	P10721/P48436	KIT/SOX9	cpUP, cmUP/UP
GOBP	GO:0030833	regulation of actin filament polymerization	2/31	247/29245	0.0281275	0.151127	0.108431	O75366/Q9H0Q0	AVIL/FAM49A	UP/UP
GOBP	GO:0045089	positive regulation of innate immune response	2/31	247/29245	0.0281275	0.151127	0.108431	P16885/P55212	PLCG2/CASP6	UP/UP
GOBP	GO:0000291	nuclear-transcribed mRNA catabolic process, exonucleolytic	1/31	27/29245	0.0282417	0.151127	0.108431	Q6PGP7	TTC37	DOWN
GOBP	GO:0014029	neural crest formation	1/31	27/29245	0.0282417	0.151127	0.108431	P48436	SOX9	UP
GOBP	GO:0030238	male sex determination	1/31	27/29245	0.0282417	0.151127	0.108431	P48436	SOX9	UP
GOBP	GO:0031269	pseudopodium assembly	1/31	27/29245	0.0282417	0.151127	0.108431	P10721	KIT	cpUP, cmUP
GOBP	GO:0050910	detection of mechanical stimulus involved in sensory perception of sound	1/31	27/29245	0.0282417	0.151127	0.108431	P10721	KIT	cpUP, cmUP
GOBP	GO:0150078	positive regulation of neuroinflammatory response	1/31	27/29245	0.0282417	0.151127	0.108431	P16885	PLCG2	UP
GOBP	GO:0048284	organelle fusion	2/31	250/29245	0.0287601	0.151127	0.108431	P32856/Q12912	STX2/LRMP	DOWN/UP
GOBP	GO:0031333	negative regulation of protein-containing complex assembly	2/31	251/29245	0.0289722	0.151127	0.108431	O75366/P48436	AVIL/SOX9	UP/UP
GOBP	GO:0009068	aspartate family amino acid catabolic process	1/31	28/29245	0.0292728	0.151127	0.108431	Q14894	CRYM	UP
GOBP	GO:0010623	programmed cell death involved in cell development	1/31	28/29245	0.0292728	0.151127	0.108431	P10721	KIT	cpUP, cmUP
GOBP	GO:0030502	negative regulation of bone mineralization	1/31	28/29245	0.0292728	0.151127	0.108431	P48436	SOX9	UP
GOBP	GO:0031268	pseudopodium organization	1/31	28/29245	0.0292728	0.151127	0.108431	P10721	KIT	cpUP, cmUP
GOBP	GO:0051152	positive regulation of smooth muscle cell differentiation	1/31	28/29245	0.0292728	0.151127	0.108431	P10721	KIT	cpUP, cmUP
GOBP	GO:0072234	metanephric nephron tubule development	1/31	28/29245	0.0292728	0.151127	0.108431	P48436	SOX9	UP
GOBP	GO:1904251	regulation of bile acid metabolic process	1/31	28/29245	0.0292728	0.151127	0.108431	P10721	KIT	cpUP, cmUP
GOBP	GO:0098727	maintenance of cell number	2/31	254/29245	0.0296124	0.151127	0.108431	P10721/P48436	KIT/SOX9	cpUP, cmUP/UP
GOBP	GO:0003413	chondrocyte differentiation involved in endochondral bone morphogenesis	1/31	29/29245	0.0303027	0.151127	0.108431	P48436	SOX9	UP
GOBP	GO:0097152	mesenchymal cell apoptotic process	1/31	29/29245	0.0303027	0.151127	0.108431	P48436	SOX9	UP
GOBP	GO:1901201	regulation of extracellular matrix assembly	1/31	29/29245	0.0303027	0.151127	0.108431	P48436	SOX9	UP
GOBP	GO:0010675	regulation of cellular carbohydrate metabolic process	2/31	259/29245	0.0306919	0.151127	0.108431	O95685/P50053	PPP1R3D/KHK	DOWN/UP
GOBP	GO:0010940	positive regulation of necrotic cell death	1/31	30/29245	0.0313316	0.151127	0.108431	P55212	CASP6	UP
GOBP	GO:0030277	maintenance of gastrointestinal epithelium	1/31	30/29245	0.0313316	0.151127	0.108431	P48436	SOX9	UP
GOBP	GO:0030903	notochord development	1/31	30/29245	0.0313316	0.151127	0.108431	P48436	SOX9	UP
GOBP	GO:0032511	late endosome to vacuole transport via multivesicular body sorting pathway	1/31	30/29245	0.0313316	0.151127	0.108431	Q9UK41	VPS28	UP
GOBP	GO:0060009	Sertoli cell development	1/31	30/29245	0.0313316	0.151127	0.108431	P48436	SOX9	UP
GOBP	GO:0061760	antifungal innate immune response	1/31	30/29245	0.0313316	0.151127	0.108431	P16885	PLCG2	UP
GOBP	GO:0090110	COPII-coated vesicle cargo loading	1/31	30/29245	0.0313316	0.151127	0.108431	P53992	SEC24C	DOWN
GOBP	GO:0051147	regulation of muscle cell differentiation	2/31	262/29245	0.0313471	0.151127	0.108431	P10721/Q9H0Z9	KIT/RBM38	cpUP, cmUP/UP
GOBP	GO:0000272	polysaccharide catabolic process	1/31	31/29245	0.0323595	0.151127	0.108431	O95685	PPP1R3D	DOWN
GOBP	GO:0031629	synaptic vesicle fusion to presynaptic active zone membrane	1/31	31/29245	0.0323595	0.151127	0.108431	P32856	STX2	DOWN
GOBP	GO:0072170	metanephric tubule development	1/31	31/29245	0.0323595	0.151127	0.108431	P48436	SOX9	UP
GOBP	GO:0001502	cartilage condensation	1/31	32/29245	0.0333863	0.151127	0.108431	P48436	SOX9	UP
GOBP	GO:0007252	I-kappaB phosphorylation	1/31	32/29245	0.0333863	0.151127	0.108431	P16885	PLCG2	UP
GOBP	GO:0022038	corpus callosum development	1/31	32/29245	0.0333863	0.151127	0.108431	P54753	EPHB3	UP
GOBP	GO:0032717	negative regulation of interleukin-8 production	1/31	32/29245	0.0333863	0.151127	0.108431	P09525	ANXA4	UP
GOBP	GO:0043586	tongue development	1/31	32/29245	0.0333863	0.151127	0.108431	P10721	KIT	cpUP, cmUP
GOBP	GO:0051014	actin filament severing	1/31	32/29245	0.0333863	0.151127	0.108431	O75366	AVIL	UP
GOBP	GO:0071599	otic vesicle development	1/31	32/29245	0.0333863	0.151127	0.108431	P48436	SOX9	UP
GOBP	GO:0097067	cellular response to thyroid hormone stimulus	1/31	32/29245	0.0333863	0.151127	0.108431	P10721	KIT	cpUP, cmUP
GOBP	GO:0099500	vesicle fusion to plasma membrane	1/31	32/29245	0.0333863	0.151127	0.108431	P32856	STX2	DOWN
GOBP	GO:2000136	regulation of cell proliferation involved in heart morphogenesis	1/31	32/29245	0.0333863	0.151127	0.108431	P48436	SOX9	UP
GOBP	GO:0008584	male gonad development	2/31	272/29245	0.0335712	0.151127	0.108431	P10721/P48436	KIT/SOX9	cpUP, cmUP/UP
GOBP	GO:0014065	phosphatidylinositol 3-kinase signaling	2/31	273/29245	0.033797	0.151127	0.108431	P10721/P48436	KIT/SOX9	cpUP, cmUP/UP
GOBP	GO:0046546	development of primary male sexual characteristics	2/31	274/29245	0.0340234	0.151127	0.108431	P10721/P48436	KIT/SOX9	cpUP, cmUP/UP
GOBP	GO:0002551	mast cell chemotaxis	1/31	33/29245	0.034412	0.151127	0.108431	P10721	KIT	cpUP, cmUP
GOBP	GO:0039702	viral budding via host ESCRT complex	1/31	33/29245	0.034412	0.151127	0.108431	Q9UK41	VPS28	UP
GOBP	GO:0060736	prostate gland growth	1/31	33/29245	0.034412	0.151127	0.108431	P48436	SOX9	UP
GOBP	GO:0060907	positive regulation of macrophage cytokine production	1/31	33/29245	0.034412	0.151127	0.108431	P16885	PLCG2	UP
GOBP	GO:0061323	cell proliferation involved in heart morphogenesis	1/31	33/29245	0.034412	0.151127	0.108431	P48436	SOX9	UP
GOBP	GO:0070269	pyroptosis	1/31	33/29245	0.034412	0.151127	0.108431	P55212	CASP6	UP
GOBP	GO:0072077	renal vesicle morphogenesis	1/31	33/29245	0.034412	0.151127	0.108431	P48436	SOX9	UP
GOBP	GO:0007338	single fertilization	2/31	276/29245	0.0344779	0.151127	0.108431	P32856/Q12912	STX2/LRMP	DOWN/UP
GOBP	GO:0008064	regulation of actin polymerization or depolymerization	2/31	278/29245	0.0349348	0.151127	0.108431	O75366/Q9H0Q0	AVIL/FAM49A	UP/UP
GOBP	GO:0061025	membrane fusion	2/31	279/29245	0.0351642	0.151127	0.108431	P32856/Q12912	STX2/LRMP	DOWN/UP
GOBP	GO:0072079	nephron tubule formation	1/31	34/29245	0.0354367	0.151127	0.108431	P48436	SOX9	UP
GOBP	GO:0072087	renal vesicle development	1/31	34/29245	0.0354367	0.151127	0.108431	P48436	SOX9	UP
GOBP	GO:0072243	metanephric nephron epithelium development	1/31	34/29245	0.0354367	0.151127	0.108431	P48436	SOX9	UP
GOBP	GO:0097531	mast cell migration	1/31	34/29245	0.0354367	0.151127	0.108431	P10721	KIT	cpUP, cmUP
GOBP	GO:0030832	regulation of actin filament length	2/31	281/29245	0.0356247	0.151188	0.108475	O75366/Q9H0Q0	AVIL/FAM49A	UP/UP
GOBP	GO:0002223	stimulatory C-type lectin receptor signaling pathway	1/31	35/29245	0.0364604	0.152502	0.109418	P16885	PLCG2	UP
GOBP	GO:0002320	lymphoid progenitor cell differentiation	1/31	35/29245	0.0364604	0.152502	0.109418	P10721	KIT	cpUP, cmUP
GOBP	GO:0032332	positive regulation of chondrocyte differentiation	1/31	35/29245	0.0364604	0.152502	0.109418	P48436	SOX9	UP
GOBP	GO:0010634	positive regulation of epithelial cell migration	2/31	291/29245	0.0379624	0.153261	0.109962	P16885/P48436	PLCG2/SOX9	UP/UP
GOBP	GO:0007605	sensory perception of sound	2/31	292/29245	0.0381994	0.153261	0.109962	P10721/Q14894	KIT/CRYM	cpUP, cmUP/UP
GOBP	GO:0002262	myeloid cell homeostasis	2/31	293/29245	0.038437	0.153261	0.109962	O00115/P10721	DNASE2/KIT	DOWN/cpUP, cmUP
GOBP	GO:0006309	apoptotic DNA fragmentation	1/31	37/29245	0.0385045	0.153261	0.109962	O00115	DNASE2	DOWN
GOBP	GO:0006517	protein deglycosylation	1/31	37/29245	0.0385045	0.153261	0.109962	O00754	MAN2B1	UP
GOBP	GO:0021781	glial cell fate commitment	1/31	37/29245	0.0385045	0.153261	0.109962	P48436	SOX9	UP
GOBP	GO:1990840	response to lectin	1/31	37/29245	0.0385045	0.153261	0.109962	P16885	PLCG2	UP
GOBP	GO:1990858	cellular response to lectin	1/31	37/29245	0.0385045	0.153261	0.109962	P16885	PLCG2	UP
GOBP	GO:0006665	sphingolipid metabolic process	2/31	294/29245	0.0386751	0.153261	0.109962	P10721/Q6ZMG9	KIT/CERS6	cpUP, cmUP/UP
GOBP	GO:0035855	megakaryocyte development	1/31	38/29245	0.039525	0.153261	0.109962	P10721	KIT	cpUP, cmUP
GOBP	GO:0048499	synaptic vesicle membrane organization	1/31	38/29245	0.039525	0.153261	0.109962	P32856	STX2	DOWN
GOBP	GO:0090190	positive regulation of branching involved in ureteric bud morphogenesis	1/31	38/29245	0.039525	0.153261	0.109962	P48436	SOX9	UP
GOBP	GO:1903428	positive regulation of reactive oxygen species biosynthetic process	1/31	38/29245	0.039525	0.153261	0.109962	P16885	PLCG2	UP
GOBP	GO:1905063	regulation of vascular associated smooth muscle cell differentiation	1/31	38/29245	0.039525	0.153261	0.109962	P10721	KIT	cpUP, cmUP
GOBP	GO:0003417	growth plate cartilage development	1/31	39/29245	0.0405444	0.153261	0.109962	P48436	SOX9	UP
GOBP	GO:0060602	branch elongation of an epithelium	1/31	39/29245	0.0405444	0.153261	0.109962	P48436	SOX9	UP
GOBP	GO:0098743	cell aggregation	1/31	39/29245	0.0405444	0.153261	0.109962	P48436	SOX9	UP
GOBP	GO:0030041	actin filament polymerization	2/31	302/29245	0.0406006	0.153261	0.109962	O75366/Q9H0Q0	AVIL/FAM49A	UP/UP
GOBP	GO:0002053	positive regulation of mesenchymal cell proliferation	1/31	40/29245	0.0415628	0.153261	0.109962	P48436	SOX9	UP
GOBP	GO:0007398	ectoderm development	1/31	40/29245	0.0415628	0.153261	0.109962	P32856	STX2	DOWN
GOBP	GO:0014821	phasic smooth muscle contraction	1/31	40/29245	0.0415628	0.153261	0.109962	P10721	KIT	cpUP, cmUP
GOBP	GO:0046755	viral budding	1/31	40/29245	0.0415628	0.153261	0.109962	Q9UK41	VPS28	UP
GOBP	GO:0060008	Sertoli cell differentiation	1/31	40/29245	0.0415628	0.153261	0.109962	P48436	SOX9	UP
GOBP	GO:0097284	hepatocyte apoptotic process	1/31	40/29245	0.0415628	0.153261	0.109962	P55212	CASP6	UP
GOBP	GO:0002700	regulation of production of molecular mediator of immune response	2/31	308/29245	0.0420684	0.153261	0.109962	P10721/P16885	KIT/PLCG2	cpUP, cmUP/UP
GOBP	GO:0002833	positive regulation of response to biotic stimulus	2/31	310/29245	0.0425622	0.153261	0.109962	P16885/P55212	PLCG2/CASP6	UP/UP
GOBP	GO:0010934	macrophage cytokine production	1/31	41/29245	0.0425801	0.153261	0.109962	P16885	PLCG2	UP
GOBP	GO:0010935	regulation of macrophage cytokine production	1/31	41/29245	0.0425801	0.153261	0.109962	P16885	PLCG2	UP
GOBP	GO:0045662	negative regulation of myoblast differentiation	1/31	41/29245	0.0425801	0.153261	0.109962	P48436	SOX9	UP
GOBP	GO:0048745	smooth muscle tissue development	1/31	41/29245	0.0425801	0.153261	0.109962	P48436	SOX9	UP
GOBP	GO:0046661	male sex differentiation	2/31	312/29245	0.0430581	0.153261	0.109962	P10721/P48436	KIT/SOX9	cpUP, cmUP/UP
GOBP	GO:0017145	stem cell division	1/31	42/29245	0.0435964	0.153261	0.109962	P10721	KIT	cpUP, cmUP
GOBP	GO:0035988	chondrocyte proliferation	1/31	42/29245	0.0435964	0.153261	0.109962	P48436	SOX9	UP
GOBP	GO:0060487	lung epithelial cell differentiation	1/31	42/29245	0.0435964	0.153261	0.109962	P48436	SOX9	UP
GOBP	GO:0072207	metanephric epithelium development	1/31	42/29245	0.0435964	0.153261	0.109962	P48436	SOX9	UP
GOBP	GO:0090103	cochlea morphogenesis	1/31	42/29245	0.0435964	0.153261	0.109962	P48436	SOX9	UP
GOBP	GO:1900225	regulation of NLRP3 inflammasome complex assembly	1/31	42/29245	0.0435964	0.153261	0.109962	P16885	PLCG2	UP
GOBP	GO:1902894	negative regulation of miRNA transcription	1/31	42/29245	0.0435964	0.153261	0.109962	P48436	SOX9	UP
GOBP	GO:0007530	sex determination	1/31	43/29245	0.0446117	0.153261	0.109962	P48436	SOX9	UP
GOBP	GO:0070168	negative regulation of biomineral tissue development	1/31	43/29245	0.0446117	0.153261	0.109962	P48436	SOX9	UP
GOBP	GO:0090189	regulation of branching involved in ureteric bud morphogenesis	1/31	43/29245	0.0446117	0.153261	0.109962	P48436	SOX9	UP
GOBP	GO:2000269	regulation of fibroblast apoptotic process	1/31	43/29245	0.0446117	0.153261	0.109962	Q9BZZ5	API5	UP
GOBP	GO:0006109	regulation of carbohydrate metabolic process	2/31	321/29245	0.0453167	0.153261	0.109962	O95685/P50053	PPP1R3D/KHK	DOWN/UP
GOBP	GO:0048015	phosphatidylinositol-mediated signaling	2/31	321/29245	0.0453167	0.153261	0.109962	P10721/P48436	KIT/SOX9	cpUP, cmUP/UP
GOBP	GO:0016540	protein autoprocessing	1/31	44/29245	0.0456259	0.153261	0.109962	P55212	CASP6	UP
GOBP	GO:0044546	NLRP3 inflammasome complex assembly	1/31	44/29245	0.0456259	0.153261	0.109962	P16885	PLCG2	UP
GOBP	GO:0045324	late endosome to vacuole transport	1/31	44/29245	0.0456259	0.153261	0.109962	Q9UK41	VPS28	UP
GOBP	GO:0060438	trachea development	1/31	44/29245	0.0456259	0.153261	0.109962	P48436	SOX9	UP
GOBP	GO:0060544	regulation of necroptotic process	1/31	44/29245	0.0456259	0.153261	0.109962	P55212	CASP6	UP
GOBP	GO:0090136	epithelial cell-cell adhesion	1/31	44/29245	0.0456259	0.153261	0.109962	P10721	KIT	cpUP, cmUP
GOBP	GO:2000738	positive regulation of stem cell differentiation	1/31	44/29245	0.0456259	0.153261	0.109962	P48436	SOX9	UP
GOBP	GO:0009083	branched-chain amino acid catabolic process	1/31	45/29245	0.0466391	0.154512	0.11086	P45954	ACADSB	UP
GOBP	GO:0046339	diacylglycerol metabolic process	1/31	45/29245	0.0466391	0.154512	0.11086	O75366	AVIL	UP
GOBP	GO:0060479	lung cell differentiation	1/31	45/29245	0.0466391	0.154512	0.11086	P48436	SOX9	UP
GOBP	GO:0048017	inositol lipid-mediated signaling	2/31	328/29245	0.0471036	0.154512	0.11086	P10721/P48436	KIT/SOX9	cpUP, cmUP/UP
GOBP	GO:0046835	carbohydrate phosphorylation	1/31	46/29245	0.0476512	0.154512	0.11086	P50053	KHK	UP
GOBP	GO:0140632	inflammasome complex assembly	1/31	46/29245	0.0476512	0.154512	0.11086	P16885	PLCG2	UP
GOBP	GO:0050954	sensory perception of mechanical stimulus	2/31	333/29245	0.0483957	0.154512	0.11086	P10721/Q14894	KIT/CRYM	cpUP, cmUP/UP
GOBP	GO:0002313	mature B cell differentiation involved in immune response	1/31	47/29245	0.0486623	0.154512	0.11086	P16885	PLCG2	UP
GOBP	GO:0007413	axonal fasciculation	1/31	47/29245	0.0486623	0.154512	0.11086	P54753	EPHB3	UP
GOBP	GO:0036258	multivesicular body assembly	1/31	47/29245	0.0486623	0.154512	0.11086	Q9UK41	VPS28	UP
GOBP	GO:0042403	thyroid hormone metabolic process	1/31	47/29245	0.0486623	0.154512	0.11086	Q14894	CRYM	UP
GOBP	GO:0060441	epithelial tube branching involved in lung morphogenesis	1/31	47/29245	0.0486623	0.154512	0.11086	P48436	SOX9	UP
GOBP	GO:0072273	metanephric nephron morphogenesis	1/31	47/29245	0.0486623	0.154512	0.11086	P48436	SOX9	UP
GOBP	GO:0106030	neuron projection fasciculation	1/31	47/29245	0.0486623	0.154512	0.11086	P54753	EPHB3	UP
GOBP	GO:0110150	negative regulation of biomineralization	1/31	47/29245	0.0486623	0.154512	0.11086	P48436	SOX9	UP
GOBP	GO:0031290	retinal ganglion cell axon guidance	1/31	48/29245	0.0496723	0.154913	0.111148	P54753	EPHB3	UP
GOBP	GO:0032331	negative regulation of chondrocyte differentiation	1/31	48/29245	0.0496723	0.154913	0.111148	P48436	SOX9	UP
GOBP	GO:0032958	inositol phosphate biosynthetic process	1/31	48/29245	0.0496723	0.154913	0.111148	P16885	PLCG2	UP
GOCC	GO:0042587	glycogen granule	1/31	11/30568	0.0111009	0.196175	0.158563	O95685	PPP1R3D	DOWN
GOCC	GO:0005826	actomyosin contractile ring	1/31	12/30568	0.0121041	0.196175	0.158563	Q9BST9	RTKN	UP
GOCC	GO:0000813	ESCRT I complex	1/31	17/30568	0.0171055	0.196175	0.158563	Q9UK41	VPS28	UP
GOCC	GO:0000164	protein phosphatase type 1 complex	1/31	21/30568	0.021089	0.196175	0.158563	O95685	PPP1R3D	DOWN
GOCC	GO:0098651	basement membrane collagen trimer	1/31	21/30568	0.021089	0.196175	0.158563	P39059	COL15A1	UP
GOCC	GO:0070938	contractile ring	1/31	22/30568	0.0220824	0.196175	0.158563	Q9BST9	RTKN	UP
GOCC	GO:0030127	COPII vesicle coat	1/31	27/30568	0.027035	0.196175	0.158563	P53992	SEC24C	DOWN
GOCC	GO:0001650	fibrillar center	2/31	258/30568	0.028096	0.196175	0.158563	Q8NE09/P10721	RGS22/KIT	UP/cpUP, cmUP
GOCC	GO:0005766	primary lysosome	2/31	291/30568	0.0350313	0.196175	0.158563	O00754/Q12912	MAN2B1/LRMP	UP/UP
GOCC	GO:0042582	azurophil granule	2/31	291/30568	0.0350313	0.196175	0.158563	O00754/Q12912	MAN2B1/LRMP	UP/UP
GOCC	GO:0036452	ESCRT complex	1/31	41/30568	0.0407732	0.207573	0.167775	Q9UK41	VPS28	UP
GOCC	GO:0048787	presynaptic active zone membrane	1/31	45/30568	0.0446639	0.208431	0.168469	P32856	STX2	DOWN
GOCC	GO:1902555	endoribonuclease complex	1/31	49/30568	0.0485392	0.209092	0.169003	Q99598	TSNAX	UP
GOMF	GO:0048306	calcium-dependent protein binding	2/31	135/30031	0.00856456	0.115245	0.0764257	P09525/P32856	ANXA4/STX2	UP/DOWN
GOMF	GO:0004714	transmembrane receptor protein tyrosine kinase activity	2/31	147/30031	0.0100834	0.115245	0.0764257	P10721/P54753	KIT/EPHB3	cpUP, cmUP/UP
GOMF	GO:2001069	glycogen binding	1/31	10/30031	0.0102764	0.115245	0.0764257	O95685	PPP1R3D	DOWN
GOMF	GO:0016889	endodeoxyribonuclease activity, producing 3'-phosphomonoesters	1/31	11/30031	0.0112984	0.115245	0.0764257	O00115	DNASE2	DOWN
GOMF	GO:0050291	sphingosine N-acyltransferase activity	1/31	11/30031	0.0112984	0.115245	0.0764257	Q6ZMG9	CERS6	UP
GOMF	GO:0070324	thyroid hormone binding	1/31	12/30031	0.0123194	0.115245	0.0764257	Q14894	CRYM	UP
GOMF	GO:0140031	phosphorylation-dependent protein binding	1/31	12/30031	0.0123194	0.115245	0.0764257	P16885	PLCG2	UP
GOMF	GO:0008046	axon guidance receptor activity	1/31	15/30031	0.0153762	0.115245	0.0764257	P54753	EPHB3	UP
GOMF	GO:0019199	transmembrane receptor protein kinase activity	2/31	186/30031	0.0157694	0.115245	0.0764257	P10721/P54753	KIT/EPHB3	cpUP, cmUP/UP
GOMF	GO:0000149	SNARE binding	2/31	204/30031	0.0187619	0.115245	0.0764257	P32856/P53992	STX2/SEC24C	DOWN/DOWN
GOMF	GO:0004519	endonuclease activity	2/31	206/30031	0.0191082	0.115245	0.0764257	O00115/Q99598	DNASE2/TSNAX	DOWN/UP
GOMF	GO:0004559	alpha-mannosidase activity	1/31	21/30031	0.0214624	0.115245	0.0764257	O00754	MAN2B1	UP
GOMF	GO:0015923	mannosidase activity	1/31	22/30031	0.0224732	0.115245	0.0764257	O00754	MAN2B1	UP
GOMF	GO:0071933	Arp2/3 complex binding	1/31	22/30031	0.0224732	0.115245	0.0764257	O75366	AVIL	UP
GOMF	GO:0004859	phospholipase inhibitor activity	1/31	23/30031	0.023483	0.115245	0.0764257	P09525	ANXA4	UP
GOMF	GO:0097157	pre-mRNA intronic binding	1/31	24/30031	0.0244918	0.115245	0.0764257	P48436	SOX9	UP
GOMF	GO:0097200	cysteine-type endopeptidase activity involved in execution phase of apoptosis	1/31	24/30031	0.0244918	0.115245	0.0764257	P55212	CASP6	UP
GOMF	GO:0140658	ATP-dependent chromatin remodeler activity	1/31	24/30031	0.0244918	0.115245	0.0764257	Q8TD26	CHD6	UP
GOMF	GO:0003995	acyl-CoA dehydrogenase activity	1/31	25/30031	0.0254996	0.115245	0.0764257	P45954	ACADSB	UP
GOMF	GO:0034236	protein kinase A catalytic subunit binding	1/31	25/30031	0.0254996	0.115245	0.0764257	P48436	SOX9	UP
GOMF	GO:0004865	protein serine/threonine phosphatase inhibitor activity	1/31	26/30031	0.0265064	0.115245	0.0764257	Q96C90	PPP1R14B	UP
GOMF	GO:0005095	GTPase inhibitor activity	1/31	26/30031	0.0265064	0.115245	0.0764257	Q9BST9	RTKN	UP
GOMF	GO:0016894	endonuclease activity, active with either ribo- or deoxyribonucleic acids and producing 3'-phosphomonoesters	1/31	26/30031	0.0265064	0.115245	0.0764257	O00115	DNASE2	DOWN
GOMF	GO:0055102	lipase inhibitor activity	1/31	29/30031	0.0295207	0.123003	0.0815703	P09525	ANXA4	UP
GOMF	GO:0097153	cysteine-type endopeptidase activity involved in apoptotic process	1/31	32/30031	0.0325259	0.130104	0.0862794	P55212	CASP6	UP
GOMF	GO:0004713	protein tyrosine kinase activity	2/31	297/30031	0.0375458	0.13084	0.0867673	P10721/P54753	KIT/EPHB3	cpUP, cmUP/UP
GOMF	GO:0005005	transmembrane-ephrin receptor activity	1/31	39/30031	0.0395033	0.13084	0.0867673	P54753	EPHB3	UP
GOMF	GO:0016646	oxidoreductase activity, acting on the CH-NH group of donors, NAD or NADP as acceptor	1/31	40/30031	0.0404961	0.13084	0.0867673	Q14894	CRYM	UP
GOMF	GO:0004435	phosphatidylinositol phospholipase C activity	1/31	41/30031	0.0414878	0.13084	0.0867673	P16885	PLCG2	UP
GOMF	GO:0019200	carbohydrate kinase activity	1/31	41/30031	0.0414878	0.13084	0.0867673	P50053	KHK	UP
GOMF	GO:0017134	fibroblast growth factor binding	1/31	43/30031	0.0434684	0.13084	0.0867673	Q9BZZ5	API5	UP
GOMF	GO:0004629	phospholipase C activity	1/31	44/30031	0.0444572	0.13084	0.0867673	P16885	PLCG2	UP
GOMF	GO:0030247	polysaccharide binding	1/31	44/30031	0.0444572	0.13084	0.0867673	O95685	PPP1R3D	DOWN
GOMF	GO:0001965	G-protein alpha-subunit binding	1/31	46/30031	0.0464319	0.13084	0.0867673	Q8NE09	RGS22	UP
GOMF	GO:0004518	nuclease activity	2/31	340/30031	0.0479057	0.13084	0.0867673	O00115/Q99598	DNASE2/TSNAX	DOWN/UP
GOMF	GO:0005003	ephrin receptor activity	1/31	48/30031	0.0484026	0.13084	0.0867673	P54753	EPHB3	UP
GOMF	GO:0003714	transcription corepressor activity	2/31	342/30031	0.0484106	0.13084	0.0867673	Q14894/Q5VUG0	CRYM/SFMBT2	UP/UP
Reactome	R-HSA-9690406	Homo sapiens : Transcriptional regulation of testis differentiation	1/19	11/10870	0.0190688	0.197961	0.169431	6662	SOX9	UP
Reactome	R-HSA-264870	Homo sapiens : Caspase-mediated cleavage of cytoskeletal proteins	1/19	12/10870	0.0207851	0.197961	0.169431	839	CASP6	UP
Reactome	R-HSA-6803207	Homo sapiens : TP53 Regulates Transcription of Caspase Activators and Caspases	1/19	12/10870	0.0207851	0.197961	0.169431	839	CASP6	UP
Reactome	R-HSA-71064	Homo sapiens : Lysine catabolism	1/19	12/10870	0.0207851	0.197961	0.169431	1428	CRYM	UP
Reactome	R-HSA-174490	Homo sapiens : Membrane binding and targetting of GAG proteins	1/19	14/10870	0.0242092	0.197961	0.169431	51160	VPS28	UP
Reactome	R-HSA-174495	Homo sapiens : Synthesis And Processing Of GAG, GAGPOL Polyproteins	1/19	14/10870	0.0242092	0.197961	0.169431	51160	VPS28	UP
Reactome	R-HSA-8866910	Homo sapiens : TFAP2 (AP-2) family regulates transcription of growth factors and their receptors	1/19	15/10870	0.0259171	0.197961	0.169431	3815	KIT	cpUP, cmUP
Reactome	R-HSA-1433559	Homo sapiens : Regulation of KIT signaling	1/19	16/10870	0.027622	0.197961	0.169431	3815	KIT	cpUP, cmUP
Reactome	R-HSA-175474	Homo sapiens : Assembly Of The HIV Virion	1/19	16/10870	0.027622	0.197961	0.169431	51160	VPS28	UP
Reactome	R-HSA-429958	Homo sapiens : mRNA decay by 3' to 5' exoribonuclease	1/19	16/10870	0.027622	0.197961	0.169431	9652	TTC37	DOWN
Reactome	R-HSA-3928664	Homo sapiens : Ephrin signaling	1/19	19/10870	0.03272	0.197961	0.169431	2049	EPHB3	UP
Reactome	R-HSA-9669938	Homo sapiens : Signaling by KIT in disease	1/19	20/10870	0.0344137	0.197961	0.169431	3815	KIT	cpUP, cmUP
Reactome	R-HSA-9670439	Homo sapiens : Signaling by phosphorylated juxtamembrane, extracellular and kinase domain KIT mutants	1/19	20/10870	0.0344137	0.197961	0.169431	3815	KIT	cpUP, cmUP
Reactome	R-HSA-70895	Homo sapiens : Branched-chain amino acid catabolism	1/19	21/10870	0.0361046	0.197961	0.169431	36	ACADSB	UP
Reactome	R-HSA-2029485	Homo sapiens : Role of phospholipids in phagocytosis	1/19	25/10870	0.0428402	0.197961	0.169431	5336	PLCG2	UP
Reactome	R-HSA-9006335	Homo sapiens : Signaling by Erythropoietin	1/19	25/10870	0.0428402	0.197961	0.169431	5336	PLCG2	UP
Reactome	R-HSA-983170	Homo sapiens : Antigen Presentation: Folding, assembly and peptide loading of class I MHC	1/19	25/10870	0.0428402	0.197961	0.169431	9632	SEC24C	DOWN
Reactome	R-HSA-5621480	Homo sapiens : Dectin-2 family	1/19	27/10870	0.0461912	0.197961	0.169431	5336	PLCG2	UP
Reactome	R-HSA-1855204	Homo sapiens : Synthesis of IP3 and IP4 in the cytosol	1/19	28/10870	0.0478625	0.197961	0.169431	5336	PLCG2	UP
Reactome	R-HSA-162588	Homo sapiens : Budding and maturation of HIV virion	1/19	29/10870	0.0495311	0.197961	0.169431	51160	VPS28	UP

## Sheet: ORA_results_SCLCY
Supplementary Table 3. Overrepresentation analysis results for Gene Ontology, KEGG and Reactome terms using the SCLC-Y specific proteins.
Database	ID	Description	GeneRatio	BgRatio	pvalue	p.adjust	qvalue	ProteinIDs	GeneNames	Direction
KEGG	hsa05412	Arrhythmogenic right ventricular cardiomyopathy	7/125	112/11183	0.000252675	0.0500297	0.0492052	P05556/P06756/P08648/P14923/P26006/Q02487/Q14118	ITGB1/ITGAV/ITGA5/JUP/ITGA3/DSC2/DAG1	UP/UP/UP/DOWN/UP/DOWN/UP
KEGG	hsa05410	Hypertrophic cardiomyopathy	7/125	132/11183	0.000683965	0.0666482	0.0655498	P01137/P05556/P06756/P07951/P08648/P26006/Q14118	TGFB1/ITGB1/ITGAV/TPM2/ITGA5/ITGA3/DAG1	cpUP, cmUP/UP/UP/UP/UP/UP/UP
KEGG	hsa05414	Dilated cardiomyopathy	7/125	141/11183	0.00100982	0.0666482	0.0655498	P01137/P05556/P06756/P07951/P08648/P26006/Q14118	TGFB1/ITGB1/ITGAV/TPM2/ITGA5/ITGA3/DAG1	cpUP, cmUP/UP/UP/UP/UP/UP/UP
KEGG	hsa05100	Bacterial invasion of epithelial cells	6/125	125/11183	0.00274712	0.110176	0.10836	P05556/P08648/P29353/P51636/Q03135/Q13480	ITGB1/ITGA5/SHC1/CAV2/CAV1/GAB1	UP/UP/UP/UP/UP/UP
KEGG	hsa04510	Focal adhesion	10/125	320/11183	0.00310115	0.110176	0.10836	P05556/P06756/P08648/P12111/P26006/P29353/P50552/P51636/Q03135/Q15942	ITGB1/ITGAV/ITGA5/COL6A3/ITGA3/SHC1/VASP/CAV2/CAV1/ZYX	UP/UP/UP/DOWN/UP/UP/UP/UP/UP/UP
KEGG	hsa04512	ECM-receptor interaction	6/125	130/11183	0.00333866	0.110176	0.10836	P05556/P06756/P08648/P12111/P26006/Q14118	ITGB1/ITGAV/ITGA5/COL6A3/ITGA3/DAG1	UP/UP/UP/DOWN/UP/UP
KEGG	hsa05206	MicroRNAs in cancer	8/125	253/11183	0.0074398	0.197526	0.19427	P08648/P08670/P29353/P38398/P52926/Q13547/Q9Y4H2/Q04721	ITGA5/VIM/SHC1/BRCA1/HMGA2/HDAC1/IRS2/NOTCH2	UP/UP/UP/DOWN/UP/DOWN/UP/UP
KEGG	hsa04961	Endocrine and other factor-regulated calcium reabsorption	4/125	74/11183	0.00937491	0.197526	0.19427	O94973/P23634/P53680/Q96CW1	AP2A2/ATP2B4/AP2S1/AP2M1	UP/UP/UP/UP
KEGG	hsa05205	Proteoglycans in cancer	9/125	319/11183	0.00946833	0.197526	0.19427	P01137/P05556/P06756/P08648/P17844/P46940/P51636/Q03135/Q13480	TGFB1/ITGB1/ITGAV/ITGA5/DDX5/IQGAP1/CAV2/CAV1/GAB1	cpUP, cmUP/UP/UP/UP/DOWN/UP/UP/UP/UP
KEGG	hsa04146	Peroxisome	5/125	117/11183	0.00997604	0.197526	0.19427	O14975/O95573/P39210/Q92968/Q9UKG9	SLC27A2/ACSL3/MPV17/PEX13/CROT	DOWN/UP/UP/UP/UP
KEGG	hsa00514	Other types of O-glycan biosynthesis	3/125	60/11183	0.0294028	0.518845	0.510294	Q8NBJ5/Q9H488/Q9Y2G5	COLGALT1/POFUT1/POFUT2	UP/UP/UP
KEGG	hsa00061	Fatty acid biosynthesis	2/125	25/11183	0.0314451	0.518845	0.510294	O95573/Q8IVS2	ACSL3/MCAT	UP/DOWN
KEGG	hsa04721	Synaptic vesicle cycle	4/125	111/11183	0.0357006	0.543747	0.534786	O94973/P20336/P53680/Q96CW1	AP2A2/RAB3A/AP2S1/AP2M1	UP/DOWN/UP/UP
GOBP	GO:1904375	regulation of protein localization to cell periphery	12/260	245/29245	2.25524e-06	0.00489497	0.00458781	O95573/P01137/P04156/P05556/P23634/P26006/P29317/P32455/Q12959/Q14118/Q8N129/Q96CW1	ACSL3/TGFB1/PRNP/ITGB1/ATP2B4/ITGA3/EPHA2/GBP1/DLG1/DAG1/CNPY4/AP2M1	UP/cpUP, cmUP/UP/UP/UP/UP/UP/UP/UP/UP/UP/UP
GOBP	GO:1903076	regulation of protein localization to plasma membrane	11/260	208/29245	2.86927e-06	0.00489497	0.00458781	O95573/P01137/P04156/P05556/P23634/P26006/P29317/P32455/Q12959/Q8N129/Q96CW1	ACSL3/TGFB1/PRNP/ITGB1/ATP2B4/ITGA3/EPHA2/GBP1/DLG1/CNPY4/AP2M1	UP/cpUP, cmUP/UP/UP/UP/UP/UP/UP/UP/UP/UP
GOBP	GO:0034113	heterotypic cell-cell adhesion	8/260	107/29245	5.34785e-06	0.00608228	0.00570062	O75955/P05556/P06756/P08648/P14923/P19256/Q02487/Q96S97	FLOT1/ITGB1/ITGAV/ITGA5/JUP/CD58/DSC2/MYADM	UP/UP/UP/UP/DOWN/UP/DOWN/UP
GOBP	GO:0031579	membrane raft organization	6/260	58/29245	1.28082e-05	0.0102053	0.00956493	O75955/P07355/P51636/Q03135/Q12959/Q96S97	FLOT1/ANXA2/CAV2/CAV1/DLG1/MYADM	UP/UP/UP/UP/UP/UP
GOBP	GO:1903078	positive regulation of protein localization to plasma membrane	8/260	123/29245	1.4955e-05	0.0102053	0.00956493	O95573/P04156/P05556/P23634/P26006/P29317/Q12959/Q8N129	ACSL3/PRNP/ITGB1/ATP2B4/ITGA3/EPHA2/DLG1/CNPY4	UP/UP/UP/UP/UP/UP/UP/UP
GOBP	GO:0006361	transcription initiation from RNA polymerase I promoter	4/260	21/29245	3.24334e-05	0.017365	0.0162754	P17480/P51532/Q12824/Q6NZI2	UBTF/SMARCA4/SMARCB1/CAVIN1	DOWN/DOWN/DOWN/UP
GOBP	GO:1904377	positive regulation of protein localization to cell periphery	8/260	141/29245	4.00732e-05	0.017365	0.0162754	O95573/P04156/P05556/P23634/P26006/P29317/Q12959/Q8N129	ACSL3/PRNP/ITGB1/ATP2B4/ITGA3/EPHA2/DLG1/CNPY4	UP/UP/UP/UP/UP/UP/UP/UP
GOBP	GO:1905475	regulation of protein localization to membrane	12/260	327/29245	4.07152e-05	0.017365	0.0162754	O95573/P01137/P04156/P05556/P23634/P26006/P29317/P32455/Q12959/Q14118/Q8N129/Q96CW1	ACSL3/TGFB1/PRNP/ITGB1/ATP2B4/ITGA3/EPHA2/GBP1/DLG1/DAG1/CNPY4/AP2M1	UP/cpUP, cmUP/UP/UP/UP/UP/UP/UP/UP/UP/UP/UP
GOBP	GO:0006338	chromatin remodeling	13/260	395/29245	5.97584e-05	0.0209012	0.0195896	O60264/O95983/O96019/P51532/Q09028/Q12824/Q13185/Q13547/Q7Z7K6/Q86YP4/Q96EZ8/P07305/P16403	SMARCA5/MBD3/ACTL6A/SMARCA4/RBBP4/SMARCB1/CBX3/HDAC1/CENPV/GATAD2A/MCRS1/H1F0/HIST1H1C	DOWN/DOWN/DOWN/DOWN/DOWN/DOWN/DOWN/DOWN/DOWN/DOWN/DOWN/UP/DOWN
GOBP	GO:0070828	heterochromatin organization	8/260	150/29245	6.215e-05	0.0209012	0.0195896	O95983/P52926/Q13185/Q13547/Q7Z7K6/Q9P2E3/P07305/Q9Y4K0	MBD3/HMGA2/CBX3/HDAC1/CENPV/ZNFX1/H1F0/LOXL2	DOWN/UP/DOWN/DOWN/DOWN/UP/UP/UP
GOBP	GO:0046718	viral entry into host cell	11/260	292/29245	6.73837e-05	0.0209012	0.0195896	P05556/P06756/P08648/P09382/P13591/P29317/P51636/Q01628/Q03135/Q14118/P30530	ITGB1/ITGAV/ITGA5/LGALS1/NCAM1/EPHA2/CAV2/IFITM3/CAV1/DAG1/AXL	UP/UP/UP/cpUP, cmUP/cpDOWN, cmDOWN/UP/UP/UP/UP/UP/UP
GOBP	GO:0001765	membrane raft assembly	4/260	26/29245	7.82323e-05	0.0217376	0.0203736	O75955/P07355/P51636/Q03135	FLOT1/ANXA2/CAV2/CAV1	UP/UP/UP/UP
GOBP	GO:0043954	cellular component maintenance	7/260	116/29245	8.28221e-05	0.0217376	0.0203736	P04156/P20336/P26006/P78357/Q12959/Q9UPX8/Q9BRK5	PRNP/RAB3A/ITGA3/CNTNAP1/DLG1/SHANK2/SDF4	UP/DOWN/UP/UP/UP/UP/UP
GOBP	GO:0044409	entry into host	11/260	305/29245	9.91727e-05	0.0241698	0.0226531	P05556/P06756/P08648/P09382/P13591/P29317/P51636/Q01628/Q03135/Q14118/P30530	ITGB1/ITGAV/ITGA5/LGALS1/NCAM1/EPHA2/CAV2/IFITM3/CAV1/DAG1/AXL	UP/UP/UP/cpUP, cmUP/cpDOWN, cmDOWN/UP/UP/UP/UP/UP/UP
GOBP	GO:0034446	substrate adhesion-dependent cell spreading	9/260	225/29245	0.000197808	0.0449947	0.0421713	P06756/P32455/P48059/Q15836/Q86UX7/Q96S97/Q9H2D6/Q9P258/P30530	ITGAV/GBP1/LIMS1/VAMP3/FERMT3/MYADM/TRIOBP/RCC2/AXL	UP/UP/UP/UP/DOWN/UP/UP/DOWN/UP
GOBP	GO:0031507	heterochromatin assembly	7/260	135/29245	0.000213198	0.0454644	0.0426115	O95983/P52926/Q13185/Q13547/Q7Z7K6/Q9P2E3/P07305	MBD3/HMGA2/CBX3/HDAC1/CENPV/ZNFX1/H1F0	DOWN/UP/DOWN/DOWN/DOWN/UP/UP
GOBP	GO:0044854	plasma membrane raft assembly	3/260	14/29245	0.000235156	0.0471972	0.0442356	O75955/P51636/Q03135	FLOT1/CAV2/CAV1	UP/UP/UP
GOBP	GO:0052126	movement in host environment	11/260	345/29245	0.00028822	0.0525652	0.0492667	P05556/P06756/P08648/P09382/P13591/P29317/P51636/Q01628/Q03135/Q14118/P30530	ITGB1/ITGAV/ITGA5/LGALS1/NCAM1/EPHA2/CAV2/IFITM3/CAV1/DAG1/AXL	UP/UP/UP/cpUP, cmUP/cpDOWN, cmDOWN/UP/UP/UP/UP/UP/UP
GOBP	GO:0065004	protein-DNA complex assembly	10/260	290/29245	0.000292714	0.0525652	0.0492667	O60264/P17480/P49454/P49848/P51532/Q03188/Q12824/Q7Z7K6/P07305/P16403	SMARCA5/UBTF/CENPF/TAF6/SMARCA4/CENPC/SMARCB1/CENPV/H1F0/HIST1H1C	DOWN/DOWN/DOWN/DOWN/DOWN/UP/DOWN/DOWN/UP/DOWN
GOBP	GO:0099558	maintenance of synapse structure	4/260	37/29245	0.000320078	0.0546053	0.0511787	P20336/Q12959/Q9UPX8/Q9BRK5	RAB3A/DLG1/SHANK2/SDF4	DOWN/UP/UP/UP
GOBP	GO:0040029	regulation of gene expression, epigenetic	9/260	242/29245	0.000338417	0.054806	0.0513669	O95983/P38398/P52926/Q13185/Q13547/Q13569/Q7Z7K6/Q9P2E3/P07305	MBD3/BRCA1/HMGA2/CBX3/HDAC1/TDG/CENPV/ZNFX1/H1F0	DOWN/DOWN/UP/DOWN/DOWN/DOWN/DOWN/UP/UP
GOBP	GO:0031497	chromatin assembly	10/260	297/29245	0.00035338	0.054806	0.0513669	O60264/O95983/P52926/Q09028/Q13185/Q13547/Q7Z7K6/Q9P2E3/P07305/P16403	SMARCA5/MBD3/HMGA2/RBBP4/CBX3/HDAC1/CENPV/ZNFX1/H1F0/HIST1H1C	DOWN/DOWN/UP/DOWN/DOWN/DOWN/DOWN/UP/UP/DOWN
GOBP	GO:0045814	negative regulation of gene expression, epigenetic	7/260	148/29245	0.000373325	0.055382	0.0519067	O95983/P52926/Q13185/Q13547/Q7Z7K6/Q9P2E3/P07305	MBD3/HMGA2/CBX3/HDAC1/CENPV/ZNFX1/H1F0	DOWN/UP/DOWN/DOWN/DOWN/UP/UP
GOBP	GO:0010811	positive regulation of cell-substrate adhesion	9/260	251/29245	0.000441236	0.0608221	0.0570055	P08648/P14923/P26006/P48059/Q14118/Q96S97/Q9H2D6/O95967/P09603	ITGA5/JUP/ITGA3/LIMS1/DAG1/MYADM/TRIOBP/EFEMP2/CSF1	UP/DOWN/UP/UP/UP/UP/UP/UP/UP
GOBP	GO:1905477	positive regulation of protein localization to membrane	8/260	200/29245	0.000445649	0.0608221	0.0570055	O95573/P04156/P05556/P23634/P26006/P29317/Q12959/Q8N129	ACSL3/PRNP/ITGB1/ATP2B4/ITGA3/EPHA2/DLG1/CNPY4	UP/UP/UP/UP/UP/UP/UP/UP
GOBP	GO:0051701	biological process involved in interaction with host	11/260	368/29245	0.00049562	0.0650406	0.0609593	P05556/P06756/P08648/P09382/P13591/P29317/P51636/Q01628/Q03135/Q14118/P30530	ITGB1/ITGAV/ITGA5/LGALS1/NCAM1/EPHA2/CAV2/IFITM3/CAV1/DAG1/AXL	UP/UP/UP/cpUP, cmUP/cpDOWN, cmDOWN/UP/UP/UP/UP/UP/UP
GOBP	GO:0001188	RNA polymerase I preinitiation complex assembly	3/260	19/29245	0.000605754	0.073749	0.0691212	P17480/P51532/Q12824	UBTF/SMARCA4/SMARCB1	DOWN/DOWN/DOWN
GOBP	GO:0098911	regulation of ventricular cardiac muscle cell action potential	4/260	44/29245	0.000626618	0.073749	0.0691212	P14923/Q02487/Q03135/Q12959	JUP/DSC2/CAV1/DLG1	DOWN/DOWN/UP/UP
GOBP	GO:0034331	cell junction maintenance	5/260	77/29245	0.000626824	0.073749	0.0691212	P20336/P78357/Q12959/Q9UPX8/Q9BRK5	RAB3A/CNTNAP1/DLG1/SHANK2/SDF4	DOWN/UP/UP/UP/UP
GOBP	GO:0007229	integrin-mediated signaling pathway	8/260	212/29245	0.000653916	0.0743721	0.0697052	P05556/P06756/P08648/P26006/P48059/Q15942/Q86UX7/Q9P258	ITGB1/ITGAV/ITGA5/ITGA3/LIMS1/ZYX/FERMT3/RCC2	UP/UP/UP/UP/UP/UP/DOWN/DOWN
GOBP	GO:0044857	plasma membrane raft organization	3/260	22/29245	0.000943928	0.103893	0.0973736	O75955/P51636/Q03135	FLOT1/CAV2/CAV1	UP/UP/UP
GOBP	GO:0071824	protein-DNA complex subunit organization	10/260	342/29245	0.00104602	0.111532	0.104533	O60264/P17480/P49454/P49848/P51532/Q03188/Q12824/Q7Z7K6/P07305/P16403	SMARCA5/UBTF/CENPF/TAF6/SMARCA4/CENPC/SMARCB1/CENPV/H1F0/HIST1H1C	DOWN/DOWN/DOWN/DOWN/DOWN/UP/DOWN/DOWN/UP/DOWN
GOBP	GO:0007160	cell-matrix adhesion	12/260	471/29245	0.00112809	0.116637	0.109318	P05556/P06756/P08648/P14923/P26006/P48059/Q14118/Q15942/Q86UX7/Q9P258/O95967/P09603	ITGB1/ITGAV/ITGA5/JUP/ITGA3/LIMS1/DAG1/ZYX/FERMT3/RCC2/EFEMP2/CSF1	UP/UP/UP/DOWN/UP/UP/UP/UP/DOWN/DOWN/UP/UP
GOBP	GO:0009415	response to water	3/260	24/29245	0.00122442	0.122875	0.115164	P23634/Q13563/Q96FS4	ATP2B4/PKD2/SIPA1	UP/UP/UP
GOBP	GO:0034123	positive regulation of toll-like receptor signaling pathway	4/260	53/29245	0.00126979	0.123786	0.116018	O75955/Q03135/Q8N697/Q9NQC3	FLOT1/CAV1/SLC15A4/RTN4	UP/UP/UP/UP
GOBP	GO:0006898	receptor-mediated endocytosis	12/260	484/29245	0.00141951	0.134538	0.126095	O75061/O75955/O94973/P05556/P06756/P07355/P51636/P53680/Q03135/Q8N3F8/Q96CW1/Q9NR12	DNAJC6/FLOT1/AP2A2/ITGB1/ITGAV/ANXA2/CAV2/AP2S1/CAV1/MICALL1/AP2M1/PDLIM7	DOWN/UP/UP/UP/UP/UP/UP/UP/UP/UP/UP/cpUP, cmUP
GOBP	GO:0000380	alternative mRNA splicing, via spliceosome	6/260	139/29245	0.00156317	0.136555	0.127986	P14866/P17844/P23246/P52272/Q92841/Q92879	HNRNPL/DDX5/SFPQ/HNRNPM/DDX17/CELF1	DOWN/DOWN/DOWN/DOWN/DOWN/DOWN
GOBP	GO:0019083	viral transcription	5/260	95/29245	0.00161533	0.136555	0.127986	P51532/P52926/Q01628/Q12824/Q13547	SMARCA4/HMGA2/IFITM3/SMARCB1/HDAC1	DOWN/UP/UP/DOWN/DOWN
GOBP	GO:0030261	chromosome condensation	5/260	95/29245	0.00161533	0.136555	0.127986	O60264/O95831/P52926/P07305/P16403	SMARCA5/AIFM1/HMGA2/H1F0/HIST1H1C	DOWN/DOWN/UP/UP/DOWN
GOBP	GO:0010810	regulation of cell-substrate adhesion	11/260	427/29245	0.00164742	0.136555	0.127986	P08648/P14923/P26006/P32455/P48059/Q14118/Q96S97/Q9H2D6/Q9P258/O95967/P09603	ITGA5/JUP/ITGA3/GBP1/LIMS1/DAG1/MYADM/TRIOBP/RCC2/EFEMP2/CSF1	UP/DOWN/UP/UP/UP/UP/UP/UP/DOWN/UP/UP
GOBP	GO:0007040	lysosome organization	6/260	141/29245	0.00168093	0.136555	0.127986	P07686/P31146/Q14964/Q86VS8/Q8N511/Q9UJC3	HEXB/CORO1A/RAB39A/HOOK3/TMEM199/HOOK1	UP/DOWN/DOWN/UP/DOWN/DOWN
GOBP	GO:0080171	lytic vacuole organization	6/260	141/29245	0.00168093	0.136555	0.127986	P07686/P31146/Q14964/Q86VS8/Q8N511/Q9UJC3	HEXB/CORO1A/RAB39A/HOOK3/TMEM199/HOOK1	UP/DOWN/DOWN/UP/DOWN/DOWN
GOBP	GO:0033631	cell-cell adhesion mediated by integrin	3/260	28/29245	0.00193057	0.149707	0.140313	P05556/P08648/Q86UX7	ITGB1/ITGA5/FERMT3	UP/UP/DOWN
GOBP	GO:0036065	fucosylation	3/260	28/29245	0.00193057	0.149707	0.140313	Q495W5/Q9H488/Q9Y2G5	FUT11/POFUT1/POFUT2	UP/UP/UP
GOBP	GO:1903055	positive regulation of extracellular matrix organization	4/260	61/29245	0.00214097	0.162333	0.152147	P01137/Q14118/Q8NBJ5/O95967	TGFB1/DAG1/COLGALT1/EFEMP2	cpUP, cmUP/UP/UP/UP
GOBP	GO:0044539	long-chain fatty acid import into cell	3/260	30/29245	0.00236149	0.171326	0.160576	O14975/O95573/Q9Y4H2	SLC27A2/ACSL3/IRS2	DOWN/UP/UP
GOBP	GO:0030521	androgen receptor signaling pathway	5/260	104/29245	0.00240386	0.171326	0.160576	P17844/P51532/Q13547/Q14151/Q92841	DDX5/SMARCA4/HDAC1/SAFB2/DDX17	DOWN/DOWN/DOWN/DOWN/DOWN
GOBP	GO:0060765	regulation of androgen receptor signaling pathway	4/260	63/29245	0.00241022	0.171326	0.160576	P17844/P51532/Q13547/Q14151	DDX5/SMARCA4/HDAC1/SAFB2	DOWN/DOWN/DOWN/DOWN
GOBP	GO:0140354	lipid import into cell	3/260	31/29245	0.00259747	0.178675	0.167463	O14975/O95573/Q9Y4H2	SLC27A2/ACSL3/IRS2	DOWN/UP/UP
GOBP	GO:0033143	regulation of intracellular steroid hormone receptor signaling pathway	6/260	154/29245	0.00261833	0.178675	0.167463	P17844/P38398/P46937/P51532/Q13547/Q14151	DDX5/BRCA1/YAP1 /SMARCA4/HDAC1/SAFB2	DOWN/DOWN/UP/DOWN/DOWN/DOWN
GOBP	GO:0006352	DNA-templated transcription, initiation	7/260	216/29245	0.00331974	0.192073	0.18002	O60264/P17480/P49848/P51532/P62487/Q12824/Q6NZI2	SMARCA5/UBTF/TAF6/SMARCA4/POLR2G/SMARCB1/CAVIN1	DOWN/DOWN/DOWN/DOWN/DOWN/DOWN/UP
GOBP	GO:0007033	vacuole organization	9/260	337/29245	0.00337378	0.192073	0.18002	P07355/P07686/P31146/Q14964/Q86VS8/Q8N511/Q96LT7/Q9UJC3/Q8TBX8	ANXA2/HEXB/CORO1A/RAB39A/HOOK3/TMEM199/C9orf72/HOOK1/PIP4K2C	UP/UP/DOWN/DOWN/UP/DOWN/DOWN/DOWN/DOWN
GOBP	GO:0060355	positive regulation of cell adhesion molecule production	2/260	10/29245	0.00338028	0.192073	0.18002	O75955/Q03135	FLOT1/CAV1	UP/UP
GOBP	GO:0061502	early endosome to recycling endosome transport	2/260	10/29245	0.00338028	0.192073	0.18002	O94832/P31146	MYO1D/CORO1A	DOWN/DOWN
GOBP	GO:0031338	regulation of vesicle fusion	3/260	34/29245	0.00339081	0.192073	0.18002	P07355/P20336/P31146	ANXA2/RAB3A/CORO1A	UP/DOWN/DOWN
GOBP	GO:0071711	basement membrane organization	4/260	70/29245	0.00353492	0.192073	0.18002	P05556/P51636/Q03135/Q14118	ITGB1/CAV2/CAV1/DAG1	UP/UP/UP/UP
GOBP	GO:0051851	modulation by host of symbiont process	5/260	115/29245	0.00370863	0.192073	0.18002	P51532/P51636/P52926/Q12824/Q13547	SMARCA4/CAV2/HMGA2/SMARCB1/HDAC1	DOWN/UP/UP/DOWN/DOWN
GOBP	GO:0010742	macrophage derived foam cell differentiation	4/260	71/29245	0.00372022	0.192073	0.18002	P01137/P06756/Q14116/P09603	TGFB1/ITGAV/IL18/CSF1	cpUP, cmUP/UP/UP/UP
GOBP	GO:0006476	protein deacetylation	7/260	221/29245	0.003763	0.192073	0.18002	O95983/P23246/Q09028/Q13547/Q86YP4/Q9P2K3/O94811	MBD3/SFPQ/RBBP4/HDAC1/GATAD2A/RCOR3/TPPP	DOWN/DOWN/DOWN/DOWN/DOWN/UP/DOWN
GOBP	GO:0045445	myoblast differentiation	6/260	166/29245	0.00378971	0.192073	0.18002	P01137/P05556/P09382/P17844/Q14116/Q92841	TGFB1/ITGB1/LGALS1/DDX5/IL18/DDX17	cpUP, cmUP/UP/cpUP, cmUP/DOWN/UP/DOWN
GOBP	GO:0090077	foam cell differentiation	4/260	72/29245	0.00391198	0.192073	0.18002	P01137/P06756/Q14116/P09603	TGFB1/ITGAV/IL18/CSF1	cpUP, cmUP/UP/UP/UP
GOBP	GO:0051599	response to hydrostatic pressure	2/260	11/29245	0.0041073	0.192073	0.18002	P23634/Q13563	ATP2B4/PKD2	UP/UP
GOBP	GO:0071462	cellular response to water stimulus	2/260	11/29245	0.0041073	0.192073	0.18002	Q13563/Q96FS4	PKD2/SIPA1	UP/UP
GOBP	GO:0072708	response to sorbitol	2/260	11/29245	0.0041073	0.192073	0.18002	O14733/P52564	MAP2K7/MAP2K6	DOWN/UP
GOBP	GO:0086073	bundle of His cell-Purkinje myocyte adhesion involved in cell communication	2/260	11/29245	0.0041073	0.192073	0.18002	P14923/Q02487	JUP/DSC2	DOWN/DOWN
GOBP	GO:0099562	maintenance of postsynaptic density structure	2/260	11/29245	0.0041073	0.192073	0.18002	Q12959/Q9UPX8	DLG1/SHANK2	UP/UP
GOBP	GO:1901979	regulation of inward rectifier potassium channel activity	2/260	11/29245	0.0041073	0.192073	0.18002	P05556/Q03135	ITGB1/CAV1	UP/UP
GOBP	GO:1904028	positive regulation of collagen fibril organization	2/260	11/29245	0.0041073	0.192073	0.18002	Q8NBJ5/O95967	COLGALT1/EFEMP2	UP/UP
GOBP	GO:1905719	protein localization to perinuclear region of cytoplasm	2/260	11/29245	0.0041073	0.192073	0.18002	Q86VS8/Q9UJC3	HOOK3/HOOK1	UP/DOWN
GOBP	GO:0015908	fatty acid transport	6/260	169/29245	0.00413507	0.192073	0.18002	O14975/O95573/P52564/Q9UKG9/Q9Y4H2/Q01469	SLC27A2/ACSL3/MAP2K6/CROT/IRS2/FABP5	DOWN/UP/UP/UP/UP/DOWN
GOBP	GO:0031122	cytoplasmic microtubule organization	5/260	118/29245	0.00413836	0.192073	0.18002	Q12959/Q86VS8/Q9NZ72/Q9UJC3/O94811	DLG1/HOOK3/STMN3/HOOK1/TPPP	UP/UP/DOWN/DOWN/DOWN
GOBP	GO:0001704	formation of primary germ layer	7/260	225/29245	0.00414887	0.192073	0.18002	P05556/P06756/P08648/P26006/P29317/P52926/Q9Y2G5	ITGB1/ITGAV/ITGA5/ITGA3/EPHA2/HMGA2/POFUT2	UP/UP/UP/UP/UP/UP/UP
GOBP	GO:0001837	epithelial to mesenchymal transition	8/260	285/29245	0.00416571	0.192073	0.18002	P01137/P17844/P52926/Q14118/Q92841/Q9NQC3/Q9Y2G5/Q9Y4K0	TGFB1/DDX5/HMGA2/DAG1/DDX17/RTN4/POFUT2/LOXL2	cpUP, cmUP/DOWN/UP/UP/DOWN/UP/UP/UP
GOBP	GO:0043484	regulation of RNA splicing	8/260	285/29245	0.00416571	0.192073	0.18002	P14866/P17844/P31943/Q09666/Q8IVF2/Q92841/Q92879/Q96S94	HNRNPL/DDX5/HNRNPH1/AHNAK/AHNAK2/DDX17/CELF1/CCNL2	DOWN/DOWN/DOWN/UP/UP/DOWN/DOWN/DOWN
GOBP	GO:0033627	cell adhesion mediated by integrin	6/260	170/29245	0.00425521	0.193584	0.181436	P05556/P06756/P08648/P26006/P29317/Q86UX7	ITGB1/ITGAV/ITGA5/ITGA3/EPHA2/FERMT3	UP/UP/UP/UP/UP/DOWN
GOBP	GO:0007369	gastrulation	9/260	351/29245	0.00439546	0.197333	0.18495	P05556/P06756/P08648/P26006/P29317/P52926/Q14118/Q96S97/Q9Y2G5	ITGB1/ITGAV/ITGA5/ITGA3/EPHA2/HMGA2/DAG1/MYADM/POFUT2	UP/UP/UP/UP/UP/UP/UP/UP/UP
GOBP	GO:0098901	regulation of cardiac muscle cell action potential	4/260	76/29245	0.00474591	0.205211	0.192334	P14923/Q02487/Q03135/Q12959	JUP/DSC2/CAV1/DLG1	DOWN/DOWN/UP/UP
GOBP	GO:0019080	viral gene expression	6/260	175/29245	0.00489491	0.205211	0.192334	O00303/P51532/P52926/Q01628/Q12824/Q13547	EIF3F/SMARCA4/HMGA2/IFITM3/SMARCB1/HDAC1	UP/DOWN/UP/UP/DOWN/DOWN
GOBP	GO:0070836	caveola assembly	2/260	12/29245	0.00489995	0.205211	0.192334	P51636/Q03135	CAV2/CAV1	UP/UP
GOBP	GO:0086042	cardiac muscle cell-cardiac muscle cell adhesion	2/260	12/29245	0.00489995	0.205211	0.192334	P14923/Q02487	JUP/DSC2	DOWN/DOWN
GOBP	GO:1990164	histone H2A phosphorylation	2/260	12/29245	0.00489995	0.205211	0.192334	O60264/P52926	SMARCA5/HMGA2	DOWN/UP
GOBP	GO:1900024	regulation of substrate adhesion-dependent cell spreading	5/260	123/29245	0.0049318	0.205211	0.192334	P32455/P48059/Q96S97/Q9H2D6/Q9P258	GBP1/LIMS1/MYADM/TRIOBP/RCC2	UP/UP/UP/UP/DOWN
GOBP	GO:0006906	vesicle fusion	6/260	176/29245	0.00503088	0.206812	0.193834	P07355/P20336/P31146/P51636/Q14964/Q15836	ANXA2/RAB3A/CORO1A/CAV2/RAB39A/VAMP3	UP/DOWN/DOWN/UP/DOWN/UP
GOBP	GO:0098657	import into cell	10/260	427/29245	0.00516015	0.207514	0.194493	O14975/O75955/O95573/P04156/P05556/P23634/Q12959/Q13433/Q8N697/Q9Y4H2	SLC27A2/FLOT1/ACSL3/PRNP/ITGB1/ATP2B4/DLG1/SLC39A6/SLC15A4/IRS2	DOWN/UP/UP/UP/UP/UP/UP/UP/UP/UP
GOBP	GO:0030316	osteoclast differentiation	6/260	177/29245	0.00516961	0.207514	0.194493	P07355/P19532/P29317/O95633/P09603/Q04721	ANXA2/TFE3/EPHA2/FSTL3/CSF1/NOTCH2	UP/UP/UP/UP/UP/UP
GOBP	GO:0070897	transcription preinitiation complex assembly	4/260	79/29245	0.00544438	0.215211	0.201706	P17480/P49848/P51532/Q12824	UBTF/TAF6/SMARCA4/SMARCB1	DOWN/DOWN/DOWN/DOWN
GOBP	GO:0035601	protein deacylation	7/260	237/29245	0.0054875	0.215211	0.201706	O95983/P23246/Q09028/Q13547/Q86YP4/Q9P2K3/O94811	MBD3/SFPQ/RBBP4/HDAC1/GATAD2A/RCOR3/TPPP	DOWN/DOWN/DOWN/DOWN/DOWN/UP/DOWN
GOBP	GO:0062208	positive regulation of pattern recognition receptor signaling pathway	4/260	80/29245	0.00569164	0.216383	0.202805	O75955/Q03135/Q8N697/Q9NQC3	FLOT1/CAV1/SLC15A4/RTN4	UP/UP/UP/UP
GOBP	GO:0090174	organelle membrane fusion	6/260	181/29245	0.00575269	0.216383	0.202805	P07355/P20336/P31146/P51636/Q14964/Q15836	ANXA2/RAB3A/CORO1A/CAV2/RAB39A/VAMP3	UP/DOWN/DOWN/UP/DOWN/UP
GOBP	GO:0001561	fatty acid alpha-oxidation	2/260	13/29245	0.00575704	0.216383	0.202805	O14975/Q92968	SLC27A2/PEX13	DOWN/UP
GOBP	GO:0048745	smooth muscle tissue development	3/260	41/29245	0.00577107	0.216383	0.202805	Q12959/Q13563/O95967	DLG1/PKD2/EFEMP2	UP/UP/UP
GOBP	GO:0001954	positive regulation of cell-matrix adhesion	5/260	130/29245	0.00621601	0.229254	0.214868	P14923/P48059/Q14118/O95967/P09603	JUP/LIMS1/DAG1/EFEMP2/CSF1	DOWN/UP/UP/UP/UP
GOBP	GO:0098732	macromolecule deacylation	7/260	244/29245	0.0064047	0.229254	0.214868	O95983/P23246/Q09028/Q13547/Q86YP4/Q9P2K3/O94811	MBD3/SFPQ/RBBP4/HDAC1/GATAD2A/RCOR3/TPPP	DOWN/DOWN/DOWN/DOWN/DOWN/UP/DOWN
GOBP	GO:0001707	mesoderm formation	5/260	131/29245	0.00641689	0.229254	0.214868	P05556/P26006/P29317/P52926/Q9Y2G5	ITGB1/ITGA3/EPHA2/HMGA2/POFUT2	UP/UP/UP/UP/UP
GOBP	GO:0090382	phagosome maturation	3/260	43/29245	0.00659478	0.229254	0.214868	P31146/Q13637/Q14964	CORO1A/RAB32/RAB39A	DOWN/UP/DOWN
GOBP	GO:0098880	maintenance of postsynaptic specialization structure	2/260	14/29245	0.00667735	0.229254	0.214868	Q12959/Q9UPX8	DLG1/SHANK2	UP/UP
GOBP	GO:1904026	regulation of collagen fibril organization	2/260	14/29245	0.00667735	0.229254	0.214868	Q8NBJ5/O95967	COLGALT1/EFEMP2	UP/UP
GOBP	GO:0030518	intracellular steroid hormone receptor signaling pathway	7/260	246/29245	0.00668657	0.229254	0.214868	P17844/P38398/P46937/P51532/Q13547/Q14151/Q92841	DDX5/BRCA1/YAP1 /SMARCA4/HDAC1/SAFB2/DDX17	DOWN/DOWN/UP/DOWN/DOWN/DOWN/DOWN
GOBP	GO:0016575	histone deacetylation	6/260	187/29245	0.00671538	0.229254	0.214868	O95983/P23246/Q09028/Q13547/Q86YP4/Q9P2K3	MBD3/SFPQ/RBBP4/HDAC1/GATAD2A/RCOR3	DOWN/DOWN/DOWN/DOWN/DOWN/UP
GOBP	GO:0045089	positive regulation of innate immune response	7/260	247/29245	0.00683091	0.229254	0.214868	P23246/P43243/Q15233/Q8N697/Q9BY67/Q9H1D9/Q9P2E3	SFPQ/MATR3/NONO/SLC15A4/CADM1/POLR3F/ZNFX1	DOWN/DOWN/DOWN/UP/DOWN/DOWN/UP
GOBP	GO:2000811	negative regulation of anoikis	3/260	44/29245	0.00703147	0.229254	0.214868	P05556/P08648/Q03135	ITGB1/ITGA5/CAV1	UP/UP/UP
GOBP	GO:0007498	mesoderm development	7/260	249/29245	0.00712653	0.229254	0.214868	P05556/P26006/P29317/P46937/P52926/Q9NYJ7/Q9Y2G5	ITGB1/ITGA3/EPHA2/YAP1 /HMGA2/DLL3/POFUT2	UP/UP/UP/UP/UP/DOWN/UP
GOBP	GO:0001824	blastocyst development	6/260	190/29245	0.00723824	0.229254	0.214868	O96019/P46937/Q12824/Q9HCS7/Q9NQC3/Q9NZ72	ACTL6A/YAP1 /SMARCB1/XAB2/RTN4/STMN3	DOWN/UP/DOWN/DOWN/UP/DOWN
GOBP	GO:0030100	regulation of endocytosis	10/260	449/29245	0.00724972	0.229254	0.214868	O75061/O75955/P06756/P07355/P53680/Q03135/Q7Z3T8/Q8WXA3/Q96CW1/P30530	DNAJC6/FLOT1/ITGAV/ANXA2/AP2S1/CAV1/ZFYVE16/RUFY2/AP2M1/AXL	DOWN/UP/UP/UP/UP/UP/UP/UP/UP/UP
GOBP	GO:0034121	regulation of toll-like receptor signaling pathway	5/260	135/29245	0.00726606	0.229254	0.214868	O75955/Q03135/Q8N697/Q9NPR9/Q9NQC3	FLOT1/CAV1/SLC15A4/GPR108/RTN4	UP/UP/UP/UP/UP
GOBP	GO:0048332	mesoderm morphogenesis	5/260	135/29245	0.00726606	0.229254	0.214868	P05556/P26006/P29317/P52926/Q9Y2G5	ITGB1/ITGA3/EPHA2/HMGA2/POFUT2	UP/UP/UP/UP/UP
GOBP	GO:0098927	vesicle-mediated transport between endosomal compartments	4/260	86/29245	0.00733341	0.229254	0.214868	O94832/P31146/Q86VS8/Q9UJC3	MYO1D/CORO1A/HOOK3/HOOK1	DOWN/DOWN/UP/DOWN
GOBP	GO:0045943	positive regulation of transcription by RNA polymerase I	3/260	45/29245	0.00748493	0.229254	0.214868	P17480/P51532/Q12824	UBTF/SMARCA4/SMARCB1	DOWN/DOWN/DOWN
GOBP	GO:0010769	regulation of cell morphogenesis involved in differentiation	6/260	192/29245	0.00760278	0.229254	0.214868	O75177/P32455/P48059/Q96S97/Q9H2D6/Q9P258	SS18L1/GBP1/LIMS1/MYADM/TRIOBP/RCC2	DOWN/UP/UP/UP/UP/DOWN
GOBP	GO:0007341	penetration of zona pellucida	2/260	15/29245	0.00765971	0.229254	0.214868	P07686/Q9GZP4	HEXB/PITHD1	UP/DOWN
GOBP	GO:0009757	hexose mediated signaling	2/260	15/29245	0.00765971	0.229254	0.214868	P51532/Q12824	SMARCA4/SMARCB1	DOWN/DOWN
GOBP	GO:0010182	sugar mediated signaling pathway	2/260	15/29245	0.00765971	0.229254	0.214868	P51532/Q12824	SMARCA4/SMARCB1	DOWN/DOWN
GOBP	GO:0010255	glucose mediated signaling pathway	2/260	15/29245	0.00765971	0.229254	0.214868	P51532/Q12824	SMARCA4/SMARCB1	DOWN/DOWN
GOBP	GO:0071681	cellular response to indole-3-methanol	2/260	15/29245	0.00765971	0.229254	0.214868	P14923/P38398	JUP/BRCA1	DOWN/DOWN
GOBP	GO:0072583	clathrin-dependent endocytosis	4/260	90/29245	0.00858516	0.251648	0.235857	O75061/O94973/P53680/Q96CW1	DNAJC6/AP2A2/AP2S1/AP2M1	DOWN/UP/UP/UP
GOBP	GO:1990709	presynaptic active zone organization	2/260	16/29245	0.00870295	0.251648	0.235857	P20336/P20810	RAB3A/CAST	DOWN/UP
GOBP	GO:2000617	positive regulation of histone H3-K9 acetylation	2/260	16/29245	0.00870295	0.251648	0.235857	P38398/Q12824	BRCA1/SMARCB1	DOWN/DOWN
GOBP	GO:2001033	negative regulation of double-strand break repair via nonhomologous end joining	2/260	16/29245	0.00870295	0.251648	0.235857	P52926/Q9UBB9	HMGA2/TFIP11	UP/UP
GOBP	GO:0033044	regulation of chromosome organization	9/260	394/29245	0.00908815	0.258599	0.242372	O14733/O60264/O96019/P23246/P49454/Q5JVF3/Q7Z7K6/Q96EZ8/Q9NYB0	MAP2K7/SMARCA5/ACTL6A/SFPQ/CENPF/PCID2/CENPV/MCRS1/TERF2IP	DOWN/DOWN/DOWN/DOWN/DOWN/DOWN/DOWN/DOWN/DOWN
GOBP	GO:0060538	skeletal muscle organ development	8/260	326/29245	0.00909492	0.258599	0.242372	O75955/P01137/P17844/P51636/P78357/Q03135/Q14118/Q92841	FLOT1/TGFB1/DDX5/CAV2/CNTNAP1/CAV1/DAG1/DDX17	UP/cpUP, cmUP/DOWN/UP/UP/UP/UP/DOWN
GOBP	GO:0052372	modulation by symbiont of entry into host	4/260	92/29245	0.00926025	0.258984	0.242732	P06756/P09382/Q01628/Q03135	ITGAV/LGALS1/IFITM3/CAV1	UP/cpUP, cmUP/UP/UP
GOBP	GO:0086005	ventricular cardiac muscle cell action potential	4/260	92/29245	0.00926025	0.258984	0.242732	P14923/Q02487/Q03135/Q12959	JUP/DSC2/CAV1/DLG1	DOWN/DOWN/UP/UP
GOBP	GO:0016072	rRNA metabolic process	9/260	397/29245	0.00951924	0.261933	0.245496	P51532/Q12824/Q13206/Q6IN84/Q6NZI2/Q8N0V3/Q92841/Q9Y3B2/Q9Y6V7	SMARCA4/SMARCB1/DDX10/MRM1/CAVIN1/RBFA/DDX17/EXOSC1/DDX49	DOWN/DOWN/DOWN/DOWN/UP/DOWN/DOWN/UP/DOWN
GOBP	GO:0044242	cellular lipid catabolic process	9/260	397/29245	0.00951924	0.261933	0.245496	O14975/P07686/Q8IVS2/Q8IY17/Q8N9F7/Q92968/Q9NZC3/Q9UKG9/Q9Y4H2	SLC27A2/HEXB/MCAT/PNPLA6/GDPD1/PEX13/GDE1/CROT/IRS2	DOWN/UP/DOWN/UP/DOWN/UP/DOWN/UP/UP
GOBP	GO:0031848	protection from non-homologous end joining at telomere	2/260	17/29245	0.00980591	0.264469	0.247873	Q9NYB0/Q9UBB9	TERF2IP/TFIP11	DOWN/UP
GOBP	GO:0071680	response to indole-3-methanol	2/260	17/29245	0.00980591	0.264469	0.247873	P14923/P38398	JUP/BRCA1	DOWN/DOWN
GOBP	GO:0072006	nephron development	7/260	265/29245	0.00984396	0.264469	0.247873	P26006/P39210/P46937/P46940/Q12959/Q13563/Q04721	ITGA3/MPV17/YAP1 /IQGAP1/DLG1/PKD2/NOTCH2	UP/UP/UP/UP/UP/UP/UP
GOBP	GO:0086004	regulation of cardiac muscle cell contraction	4/260	94/29245	0.00996901	0.264724	0.248112	P14923/Q02487/Q03135/Q12959	JUP/DSC2/CAV1/DLG1	DOWN/DOWN/UP/UP
GOBP	GO:0046475	glycerophospholipid catabolic process	3/260	50/29245	0.0100086	0.264724	0.248112	Q8IY17/Q8N9F7/Q9NZC3	PNPLA6/GDPD1/GDE1	UP/DOWN/DOWN
GOBP	GO:0019065	receptor-mediated endocytosis of virus by host cell	2/260	18/29245	0.0109675	0.279261	0.261737	P51636/Q03135	CAV2/CAV1	UP/UP
GOBP	GO:0034163	regulation of toll-like receptor 9 signaling pathway	2/260	18/29245	0.0109675	0.279261	0.261737	Q8N697/Q9NQC3	SLC15A4/RTN4	UP/UP
GOBP	GO:0061438	renal system vasculature morphogenesis	2/260	18/29245	0.0109675	0.279261	0.261737	Q13563/Q04721	PKD2/NOTCH2	UP/UP
GOBP	GO:0061439	kidney vasculature morphogenesis	2/260	18/29245	0.0109675	0.279261	0.261737	Q13563/Q04721	PKD2/NOTCH2	UP/UP
GOBP	GO:2000535	regulation of entry of bacterium into host cell	2/260	18/29245	0.0109675	0.279261	0.261737	P06756/Q03135	ITGAV/CAV1	UP/UP
GOBP	GO:0006360	transcription by RNA polymerase I	4/260	97/29245	0.0110966	0.279482	0.261944	P17480/P51532/Q12824/Q6NZI2	UBTF/SMARCA4/SMARCB1/CAVIN1	DOWN/DOWN/DOWN/UP
GOBP	GO:0034508	centromere complex assembly	3/260	52/29245	0.01114	0.279482	0.261944	P49454/Q03188/Q7Z7K6	CENPF/CENPC/CENPV	DOWN/UP/DOWN
GOBP	GO:1903077	negative regulation of protein localization to plasma membrane	3/260	53/29245	0.0117322	0.289509	0.271342	P01137/P32455/Q96CW1	TGFB1/GBP1/AP2M1	cpUP, cmUP/UP/UP
GOBP	GO:2000209	regulation of anoikis	3/260	53/29245	0.0117322	0.289509	0.271342	P05556/P08648/Q03135	ITGB1/ITGA5/CAV1	UP/UP/UP
GOBP	GO:1903053	regulation of extracellular matrix organization	4/260	99/29245	0.0118921	0.289509	0.271342	P01137/Q14118/Q8NBJ5/O95967	TGFB1/DAG1/COLGALT1/EFEMP2	cpUP, cmUP/UP/UP/UP
GOBP	GO:0034141	positive regulation of toll-like receptor 3 signaling pathway	2/260	19/29245	0.0121865	0.289509	0.271342	O75955/Q03135	FLOT1/CAV1	UP/UP
GOBP	GO:0035404	histone-serine phosphorylation	2/260	19/29245	0.0121865	0.289509	0.271342	P52926/Q99986	HMGA2/VRK1	UP/DOWN
GOBP	GO:0051001	negative regulation of nitric-oxide synthase activity	2/260	19/29245	0.0121865	0.289509	0.271342	P23634/Q03135	ATP2B4/CAV1	UP/UP
GOBP	GO:1901203	positive regulation of extracellular matrix assembly	2/260	19/29245	0.0121865	0.289509	0.271342	P01137/Q14118	TGFB1/DAG1	cpUP, cmUP/UP
GOBP	GO:0010596	negative regulation of endothelial cell migration	4/260	100/29245	0.0123033	0.289509	0.271342	P01137/P14923/P23634/Q9HBE1	TGFB1/JUP/ATP2B4/PATZ1	cpUP, cmUP/DOWN/UP/DOWN
GOBP	GO:0010761	fibroblast migration	4/260	100/29245	0.0123033	0.289509	0.271342	P01137/P05556/P46940/Q9P258	TGFB1/ITGB1/IQGAP1/RCC2	cpUP, cmUP/UP/UP/DOWN
GOBP	GO:1904376	negative regulation of protein localization to cell periphery	3/260	55/29245	0.0129701	0.295006	0.276494	P01137/P32455/Q96CW1	TGFB1/GBP1/AP2M1	cpUP, cmUP/UP/UP
GOBP	GO:0007041	lysosomal transport	6/260	216/29245	0.0130671	0.295006	0.276494	Q7Z3T8/Q86VS8/Q8N1B4/Q96LT7/Q9UJC3/Q9NRC6	ZFYVE16/HOOK3/VPS52/C9orf72/HOOK1/SPTBN5	UP/UP/DOWN/DOWN/DOWN/UP
GOBP	GO:0002218	activation of innate immune response	4/260	102/29245	0.0131526	0.295006	0.276494	P23246/P43243/Q15233/Q9P2E3	SFPQ/MATR3/NONO/ZNFX1	DOWN/DOWN/DOWN/UP
GOBP	GO:0043903	regulation of biological process involved in symbiotic interaction	4/260	102/29245	0.0131526	0.295006	0.276494	P06756/P09382/Q01628/Q03135	ITGAV/LGALS1/IFITM3/CAV1	UP/cpUP, cmUP/UP/UP
GOBP	GO:0030509	BMP signaling pathway	7/260	281/29245	0.0132502	0.295006	0.276494	P01137/P17844/P26006/P35813/Q12841/O95633/Q04721	TGFB1/DDX5/ITGA3/PPM1A/FSTL1/FSTL3/NOTCH2	cpUP, cmUP/DOWN/UP/DOWN/cpUP, cmUP/UP/UP
GOBP	GO:0001570	vasculogenesis	5/260	157/29245	0.0133676	0.295006	0.276494	P01137/P06756/P29317/P46937/Q03135	TGFB1/ITGAV/EPHA2/YAP1 /CAV1	cpUP, cmUP/UP/UP/UP/UP
GOBP	GO:0009756	carbohydrate mediated signaling	2/260	20/29245	0.0134619	0.295006	0.276494	P51532/Q12824	SMARCA4/SMARCB1	DOWN/DOWN
GOBP	GO:0035635	entry of bacterium into host cell	2/260	20/29245	0.0134619	0.295006	0.276494	P06756/Q03135	ITGAV/CAV1	UP/UP
GOBP	GO:0098917	retrograde trans-synaptic signaling	2/260	20/29245	0.0134619	0.295006	0.276494	Q14118/Q01469	DAG1/FABP5	UP/DOWN
GOBP	GO:1901838	positive regulation of transcription of nucleolar large rRNA by RNA polymerase I	2/260	20/29245	0.0134619	0.295006	0.276494	P51532/Q12824	SMARCA4/SMARCB1	DOWN/DOWN
GOBP	GO:0021915	neural tube development	7/260	282/29245	0.013488	0.295006	0.276494	P01137/P29317/P50552/Q13563/Q13572/Q86V48/P11233	TGFB1/EPHA2/VASP/PKD2/ITPK1/LUZP1/RALA	cpUP, cmUP/UP/UP/UP/DOWN/UP/DOWN
GOBP	GO:0002931	response to ischemia	4/260	103/29245	0.0135909	0.295363	0.276829	O95831/P52564/Q03135/P09603	AIFM1/MAP2K6/CAV1/CSF1	DOWN/UP/UP/UP
GOBP	GO:0032984	protein-containing complex disassembly	9/260	422/29245	0.0137373	0.296656	0.278041	O75061/P51532/Q12824/Q7RTP6/Q9BRP8/Q9H2D6/Q9NZ72/Q9UBB9/Q9NRC6	DNAJC6/SMARCA4/SMARCB1/MICAL3/PYM1/TRIOBP/STMN3/TFIP11/SPTBN5	DOWN/DOWN/DOWN/DOWN/UP/UP/DOWN/UP/UP
GOBP	GO:0000018	regulation of DNA recombination	6/260	219/29245	0.0139034	0.298355	0.279633	O96019/P01137/Q8N697/Q9NYB0/P07305/P16403	ACTL6A/TGFB1/SLC15A4/TERF2IP/H1F0/HIST1H1C	DOWN/cpUP, cmUP/UP/DOWN/UP/DOWN
GOBP	GO:0071383	cellular response to steroid hormone stimulus	9/260	425/29245	0.0143238	0.305258	0.286103	O95831/P17844/P38398/P46937/P51532/Q13185/Q13547/Q14151/Q92841	AIFM1/DDX5/BRCA1/YAP1 /SMARCA4/CBX3/HDAC1/SAFB2/DDX17	DOWN/DOWN/DOWN/UP/DOWN/DOWN/DOWN/DOWN/DOWN
GOBP	GO:0019217	regulation of fatty acid metabolic process	5/260	160/29245	0.014404	0.305258	0.286103	O75477/P38398/Q03135/Q9Y4H2/Q01469	ERLIN1/BRCA1/CAV1/IRS2/FABP5	UP/DOWN/UP/UP/DOWN
GOBP	GO:1903115	regulation of actin filament-based movement	4/260	105/29245	0.0144951	0.305291	0.286134	P14923/Q02487/Q03135/Q12959	JUP/DSC2/CAV1/DLG1	DOWN/DOWN/UP/UP
GOBP	GO:0075509	endocytosis involved in viral entry into host cell	2/260	21/29245	0.0147925	0.309191	0.289789	P51636/Q03135	CAV2/CAV1	UP/UP
GOBP	GO:0030520	intracellular estrogen receptor signaling pathway	4/260	106/29245	0.0149611	0.309191	0.289789	P17844/P38398/P46937/Q92841	DDX5/BRCA1/YAP1 /DDX17	DOWN/DOWN/UP/DOWN
GOBP	GO:0048333	mesodermal cell differentiation	3/260	58/29245	0.0149618	0.309191	0.289789	P05556/P26006/P52926	ITGB1/ITGA3/HMGA2	UP/UP/UP
GOBP	GO:0051896	regulation of protein kinase B signaling	8/260	357/29245	0.0150427	0.309191	0.289789	P01137/P05556/P29317/Q12959/Q14116/Q14118/Q9NQC3/P30530	TGFB1/ITGB1/EPHA2/DLG1/IL18/DAG1/RTN4/AXL	cpUP, cmUP/UP/UP/UP/UP/UP/UP/UP
GOBP	GO:0002011	morphogenesis of an epithelial sheet	4/260	108/29245	0.0159213	0.322791	0.302536	P08134/P08648/Q14118/Q04721	RHOC/ITGA5/DAG1/NOTCH2	UP/UP/UP/UP
GOBP	GO:0034139	regulation of toll-like receptor 3 signaling pathway	2/260	22/29245	0.0161774	0.322791	0.302536	O75955/Q03135	FLOT1/CAV1	UP/UP
GOBP	GO:0043247	telomere maintenance in response to DNA damage	2/260	22/29245	0.0161774	0.322791	0.302536	Q9NYB0/Q9UBB9	TERF2IP/TFIP11	DOWN/UP
GOBP	GO:0045651	positive regulation of macrophage differentiation	2/260	22/29245	0.0161774	0.322791	0.302536	P01137/P09603	TGFB1/CSF1	cpUP, cmUP/UP
GOBP	GO:0060353	regulation of cell adhesion molecule production	2/260	22/29245	0.0161774	0.322791	0.302536	O75955/Q03135	FLOT1/CAV1	UP/UP
GOBP	GO:0006356	regulation of transcription by RNA polymerase I	3/260	60/29245	0.0163802	0.324937	0.304547	P17480/P51532/Q12824	UBTF/SMARCA4/SMARCB1	DOWN/DOWN/DOWN
GOBP	GO:0043401	steroid hormone mediated signaling pathway	7/260	294/29245	0.0165842	0.327082	0.306557	P17844/P38398/P46937/P51532/Q13547/Q14151/Q92841	DDX5/BRCA1/YAP1 /SMARCA4/HDAC1/SAFB2/DDX17	DOWN/DOWN/UP/DOWN/DOWN/DOWN/DOWN
GOBP	GO:0071772	response to BMP	7/260	296/29245	0.0171452	0.329381	0.308712	P01137/P17844/P26006/P35813/Q12841/O95633/Q04721	TGFB1/DDX5/ITGA3/PPM1A/FSTL1/FSTL3/NOTCH2	cpUP, cmUP/DOWN/UP/DOWN/cpUP, cmUP/UP/UP
GOBP	GO:0071773	cellular response to BMP stimulus	7/260	296/29245	0.0171452	0.329381	0.308712	P01137/P17844/P26006/P35813/Q12841/O95633/Q04721	TGFB1/DDX5/ITGA3/PPM1A/FSTL1/FSTL3/NOTCH2	cpUP, cmUP/DOWN/UP/DOWN/cpUP, cmUP/UP/UP
GOBP	GO:0000381	regulation of alternative mRNA splicing, via spliceosome	4/260	111/29245	0.0174327	0.329381	0.308712	P14866/P17844/Q92841/Q92879	HNRNPL/DDX5/DDX17/CELF1	DOWN/DOWN/DOWN/DOWN
GOBP	GO:0045670	regulation of osteoclast differentiation	4/260	111/29245	0.0174327	0.329381	0.308712	P19532/O95633/P09603/Q04721	TFE3/FSTL3/CSF1/NOTCH2	UP/UP/UP/UP
GOBP	GO:0010771	negative regulation of cell morphogenesis involved in differentiation	2/260	23/29245	0.0176154	0.329381	0.308712	P32455/Q9P258	GBP1/RCC2	UP/DOWN
GOBP	GO:0030953	astral microtubule organization	2/260	23/29245	0.0176154	0.329381	0.308712	Q12959/O94811	DLG1/TPPP	UP/DOWN
GOBP	GO:1900025	negative regulation of substrate adhesion-dependent cell spreading	2/260	23/29245	0.0176154	0.329381	0.308712	P32455/Q9P258	GBP1/RCC2	UP/DOWN
GOBP	GO:1903044	protein localization to membrane raft	2/260	23/29245	0.0176154	0.329381	0.308712	O75955/Q03135	FLOT1/CAV1	UP/UP
GOBP	GO:2000615	regulation of histone H3-K9 acetylation	2/260	23/29245	0.0176154	0.329381	0.308712	P38398/Q12824	BRCA1/SMARCB1	DOWN/DOWN
GOBP	GO:0006970	response to osmotic stress	5/260	169/29245	0.0178332	0.329381	0.308712	O14733/O94916/Q13563/Q14244/Q7L1W4	MAP2K7/NFAT5/PKD2/MAP7/LRRC8D	DOWN/UP/UP/DOWN/DOWN
GOBP	GO:0051702	biological process involved in interaction with symbiont	5/260	169/29245	0.0178332	0.329381	0.308712	P51532/P51636/P52926/Q12824/Q13547	SMARCA4/CAV2/HMGA2/SMARCB1/HDAC1	DOWN/UP/UP/DOWN/DOWN
GOBP	GO:0009303	rRNA transcription	3/260	62/29245	0.0178715	0.329381	0.308712	P51532/Q12824/Q6NZI2	SMARCA4/SMARCB1/CAVIN1	DOWN/DOWN/UP
GOBP	GO:0030199	collagen fibril organization	4/260	112/29245	0.0179557	0.329381	0.308712	P50454/Q8NBJ5/O95967/Q9Y4K0	SERPINH1/COLGALT1/EFEMP2/LOXL2	cpUP, cmUP/UP/UP/UP
GOBP	GO:0043922	negative regulation by host of viral transcription	2/260	24/29245	0.0191055	0.34491	0.323267	P52926/Q13547	HMGA2/HDAC1	UP/DOWN
GOBP	GO:0070307	lens fiber cell development	2/260	24/29245	0.0191055	0.34491	0.323267	P08670/P29317	VIM/EPHA2	UP/UP
GOBP	GO:0072015	glomerular visceral epithelial cell development	2/260	24/29245	0.0191055	0.34491	0.323267	P46940/Q04721	IQGAP1/NOTCH2	UP/UP
GOBP	GO:0007519	skeletal muscle tissue development	7/260	303/29245	0.0192146	0.345026	0.323376	O75955/P01137/P17844/P51636/P78357/Q03135/Q92841	FLOT1/TGFB1/DDX5/CAV2/CNTNAP1/CAV1/DDX17	UP/cpUP, cmUP/DOWN/UP/UP/UP/DOWN
GOBP	GO:0010743	regulation of macrophage derived foam cell differentiation	3/260	64/29245	0.0194359	0.345026	0.323376	P06756/Q14116/P09603	ITGAV/IL18/CSF1	UP/UP/UP
GOBP	GO:0097106	postsynaptic density organization	3/260	64/29245	0.0194359	0.345026	0.323376	P78357/Q12959/Q9UPX8	CNTNAP1/DLG1/SHANK2	UP/UP/UP
GOBP	GO:0032963	collagen metabolic process	5/260	173/29245	0.0195164	0.345026	0.323376	P01137/P05556/P08670/P50454/Q9UBG0	TGFB1/ITGB1/VIM/SERPINH1/MRC2	cpUP, cmUP/UP/UP/cpUP, cmUP/UP
GOBP	GO:0045216	cell-cell junction organization	8/260	377/29245	0.0201375	0.348744	0.32686	P01137/P08134/P14923/P29317/P48059/P78357/Q03135/Q12959	TGFB1/RHOC/JUP/EPHA2/LIMS1/CNTNAP1/CAV1/DLG1	cpUP, cmUP/UP/DOWN/UP/UP/UP/UP/UP
GOBP	GO:1901222	regulation of NIK/NF-kappaB signaling	5/260	175/29245	0.0203958	0.348744	0.32686	O94916/P35813/P48059/Q14116/Q9NYB0	NFAT5/PPM1A/LIMS1/IL18/TERF2IP	UP/DOWN/UP/UP/DOWN
GOBP	GO:0007183	SMAD protein complex assembly	2/260	25/29245	0.0206466	0.348744	0.32686	P01137/P35813	TGFB1/PPM1A	cpUP, cmUP/DOWN
GOBP	GO:0031643	positive regulation of myelination	2/260	25/29245	0.0206466	0.348744	0.32686	Q14118/O94811	DAG1/TPPP	UP/DOWN
GOBP	GO:0032769	negative regulation of monooxygenase activity	2/260	25/29245	0.0206466	0.348744	0.32686	P23634/Q03135	ATP2B4/CAV1	UP/UP
GOBP	GO:0035562	negative regulation of chromatin binding	2/260	25/29245	0.0206466	0.348744	0.32686	O14981/Q13569	BTAF1/TDG	UP/DOWN
GOBP	GO:0043970	histone H3-K9 acetylation	2/260	25/29245	0.0206466	0.348744	0.32686	P38398/Q12824	BRCA1/SMARCB1	DOWN/DOWN
GOBP	GO:0045019	negative regulation of nitric oxide biosynthetic process	2/260	25/29245	0.0206466	0.348744	0.32686	P23634/Q03135	ATP2B4/CAV1	UP/UP
GOBP	GO:1904406	negative regulation of nitric oxide metabolic process	2/260	25/29245	0.0206466	0.348744	0.32686	P23634/Q03135	ATP2B4/CAV1	UP/UP
GOBP	GO:0090263	positive regulation of canonical Wnt signaling pathway	5/260	176/29245	0.0208451	0.350362	0.328377	P01137/P14923/P35813/P46937/Q03135	TGFB1/JUP/PPM1A/YAP1 /CAV1	cpUP, cmUP/DOWN/DOWN/UP/UP
GOBP	GO:0010565	regulation of cellular ketone metabolic process	6/260	241/29245	0.0212037	0.354642	0.332388	O75477/P23634/P38398/Q03135/Q9Y4H2/Q01469	ERLIN1/ATP2B4/BRCA1/CAV1/IRS2/FABP5	UP/UP/DOWN/UP/UP/DOWN
GOBP	GO:0002833	positive regulation of response to biotic stimulus	7/260	310/29245	0.0214531	0.357064	0.334658	P23246/P43243/Q15233/Q8N697/Q9BY67/Q9H1D9/Q9P2E3	SFPQ/MATR3/NONO/SLC15A4/CADM1/POLR3F/ZNFX1	DOWN/DOWN/DOWN/UP/DOWN/DOWN/UP
GOBP	GO:0022616	DNA strand elongation	3/260	67/29245	0.0219201	0.361311	0.338638	O96019/P18858/Q96EZ8	ACTL6A/LIG1/MCRS1	DOWN/DOWN/DOWN
GOBP	GO:0099084	postsynaptic specialization organization	3/260	67/29245	0.0219201	0.361311	0.338638	P78357/Q12959/Q9UPX8	CNTNAP1/DLG1/SHANK2	UP/UP/UP
GOBP	GO:0006004	fucose metabolic process	2/260	26/29245	0.0222378	0.361312	0.338639	Q9H488/Q9Y2G5	POFUT1/POFUT2	UP/UP
GOBP	GO:0072310	glomerular epithelial cell development	2/260	26/29245	0.0222378	0.361312	0.338639	P46940/Q04721	IQGAP1/NOTCH2	UP/UP
GOBP	GO:0090240	positive regulation of histone H4 acetylation	2/260	26/29245	0.0222378	0.361312	0.338639	P38398/Q12824	BRCA1/SMARCB1	DOWN/DOWN
GOBP	GO:0002221	pattern recognition receptor signaling pathway	7/260	313/29245	0.0224657	0.361987	0.339272	O75955/P52564/Q03135/Q8N697/Q9NPR9/Q9NQC3/Q9H078	FLOT1/MAP2K6/CAV1/SLC15A4/GPR108/RTN4/clpB	UP/UP/UP/UP/UP/UP/DOWN
GOBP	GO:0015909	long-chain fatty acid transport	4/260	120/29245	0.0224916	0.361987	0.339272	O14975/O95573/Q9Y4H2/Q01469	SLC27A2/ACSL3/IRS2/FABP5	DOWN/UP/UP/DOWN
GOBP	GO:1905476	negative regulation of protein localization to membrane	3/260	68/29245	0.0227849	0.364986	0.342083	P01137/P32455/Q96CW1	TGFB1/GBP1/AP2M1	cpUP, cmUP/UP/UP
GOBP	GO:0030177	positive regulation of Wnt signaling pathway	6/260	247/29245	0.0235731	0.366991	0.343962	P01137/P14923/P35813/P46937/P51532/Q03135	TGFB1/JUP/PPM1A/YAP1 /SMARCA4/CAV1	cpUP, cmUP/DOWN/DOWN/UP/DOWN/UP
GOBP	GO:0030833	regulation of actin filament polymerization	6/260	247/29245	0.0235731	0.366991	0.343962	P31146/P50552/Q12959/Q96S97/Q9H2D6/Q9NRC6	CORO1A/VASP/DLG1/MYADM/TRIOBP/SPTBN5	DOWN/UP/UP/UP/UP/UP
GOBP	GO:0032620	interleukin-17 production	3/260	69/29245	0.023668	0.366991	0.343962	P01137/P04156/Q14116	TGFB1/PRNP/IL18	cpUP, cmUP/UP/UP
GOBP	GO:0032660	regulation of interleukin-17 production	3/260	69/29245	0.023668	0.366991	0.343962	P01137/P04156/Q14116	TGFB1/PRNP/IL18	cpUP, cmUP/UP/UP
GOBP	GO:0001921	positive regulation of receptor recycling	2/260	27/29245	0.0238781	0.366991	0.343962	P07355/Q15836	ANXA2/VAMP3	UP/UP
GOBP	GO:0036295	cellular response to increased oxygen levels	2/260	27/29245	0.0238781	0.366991	0.343962	Q03135/Q8N511	CAV1/TMEM199	UP/DOWN
GOBP	GO:0051382	kinetochore assembly	2/260	27/29245	0.0238781	0.366991	0.343962	P49454/Q03188	CENPF/CENPC	DOWN/UP
GOBP	GO:0060352	cell adhesion molecule production	2/260	27/29245	0.0238781	0.366991	0.343962	O75955/Q03135	FLOT1/CAV1	UP/UP
GOBP	GO:1901836	regulation of transcription of nucleolar large rRNA by RNA polymerase I	2/260	27/29245	0.0238781	0.366991	0.343962	P51532/Q12824	SMARCA4/SMARCB1	DOWN/DOWN
GOBP	GO:0030510	regulation of BMP signaling pathway	5/260	183/29245	0.0241713	0.369832	0.346624	P26006/P35813/Q12841/O95633/Q04721	ITGA3/PPM1A/FSTL1/FSTL3/NOTCH2	UP/DOWN/cpUP, cmUP/UP/UP
GOBP	GO:1901224	positive regulation of NIK/NF-kappaB signaling	4/260	123/29245	0.0243565	0.370024	0.346805	O94916/P48059/Q14116/Q9NYB0	NFAT5/LIMS1/IL18/TERF2IP	UP/UP/UP/DOWN
GOBP	GO:0051053	negative regulation of DNA metabolic process	6/260	249/29245	0.0244008	0.370024	0.346805	P52926/Q9BVW5/Q9NYB0/Q9UBB9/P07305/P16403	HMGA2/TIPIN/TERF2IP/TFIP11/H1F0/HIST1H1C	UP/DOWN/DOWN/UP/UP/DOWN
GOBP	GO:0043537	negative regulation of blood vessel endothelial cell migration	3/260	70/29245	0.0245695	0.370934	0.347657	P01137/P14923/P23634	TGFB1/JUP/ATP2B4	cpUP, cmUP/DOWN/UP
GOBP	GO:0048284	organelle fusion	6/260	250/29245	0.0248218	0.371249	0.347953	P07355/P20336/P31146/P51636/Q14964/Q15836	ANXA2/RAB3A/CORO1A/CAV2/RAB39A/VAMP3	UP/DOWN/DOWN/UP/DOWN/UP
GOBP	GO:0010633	negative regulation of epithelial cell migration	4/260	124/29245	0.0249983	0.371249	0.347953	P01137/P14923/P23634/Q9HBE1	TGFB1/JUP/ATP2B4/PATZ1	cpUP, cmUP/DOWN/UP/DOWN
GOBP	GO:0007043	cell-cell junction assembly	6/260	251/29245	0.0252477	0.371249	0.347953	P08134/P14923/P29317/P78357/Q03135/Q12959	RHOC/JUP/EPHA2/CNTNAP1/CAV1/DLG1	UP/DOWN/UP/UP/UP/UP
GOBP	GO:2000036	regulation of stem cell population maintenance	3/260	71/29245	0.0254893	0.371249	0.347953	P46937/P52926/Q9Y4K0	YAP1 /HMGA2/LOXL2	UP/UP/UP
GOBP	GO:0023035	CD40 signaling pathway	2/260	28/29245	0.0255663	0.371249	0.347953	P05556/P08648	ITGB1/ITGA5	UP/UP
GOBP	GO:0051573	negative regulation of histone H3-K9 methylation	2/260	28/29245	0.0255663	0.371249	0.347953	P38398/Q12824	BRCA1/SMARCB1	DOWN/DOWN
GOBP	GO:0072234	metanephric nephron tubule development	2/260	28/29245	0.0255663	0.371249	0.347953	P46937/Q13563	YAP1 /PKD2	UP/UP
GOBP	GO:0051298	centrosome duplication	4/260	125/29245	0.0256502	0.371249	0.347953	P38398/Q13563/Q66GS9/Q8TAP6	BRCA1/PKD2/CEP135/CEP76	DOWN/UP/DOWN/DOWN
GOBP	GO:0086002	cardiac muscle cell action potential involved in contraction	4/260	125/29245	0.0256502	0.371249	0.347953	P14923/Q02487/Q03135/Q12959	JUP/DSC2/CAV1/DLG1	DOWN/DOWN/UP/UP
GOBP	GO:0034341	response to interferon-gamma	6/260	252/29245	0.0256784	0.371249	0.347953	P08670/P19256/P32455/Q01628/Q15836/Q15942	VIM/CD58/GBP1/IFITM3/VAMP3/ZYX	UP/UP/UP/UP/UP/UP
GOBP	GO:0010762	regulation of fibroblast migration	3/260	72/29245	0.0264274	0.380466	0.356591	P01137/P05556/Q9P258	TGFB1/ITGB1/RCC2	cpUP, cmUP/UP/DOWN
GOBP	GO:0062207	regulation of pattern recognition receptor signaling pathway	5/260	189/29245	0.02728	0.384501	0.360374	O75955/Q03135/Q8N697/Q9NPR9/Q9NQC3	FLOT1/CAV1/SLC15A4/GPR108/RTN4	UP/UP/UP/UP/UP
GOBP	GO:0060382	regulation of DNA strand elongation	2/260	29/29245	0.0273017	0.384501	0.360374	O96019/Q96EZ8	ACTL6A/MCRS1	DOWN/DOWN
GOBP	GO:1901201	regulation of extracellular matrix assembly	2/260	29/29245	0.0273017	0.384501	0.360374	P01137/Q14118	TGFB1/DAG1	cpUP, cmUP/UP
GOBP	GO:0001825	blastocyst formation	3/260	73/29245	0.0273839	0.384501	0.360374	O96019/P46937/Q9NQC3	ACTL6A/YAP1 /RTN4	DOWN/UP/UP
GOBP	GO:0010712	regulation of collagen metabolic process	3/260	73/29245	0.0273839	0.384501	0.360374	P01137/P05556/P08670	TGFB1/ITGB1/VIM	cpUP, cmUP/UP/UP
GOBP	GO:0016233	telomere capping	3/260	73/29245	0.0273839	0.384501	0.360374	O14733/Q9NYB0/Q9UBB9	MAP2K7/TERF2IP/TFIP11	DOWN/DOWN/UP
GOBP	GO:0042304	regulation of fatty acid biosynthetic process	3/260	74/29245	0.0283586	0.39222	0.367607	O75477/P38398/Q01469	ERLIN1/BRCA1/FABP5	UP/DOWN/DOWN
GOBP	GO:0043276	anoikis	3/260	74/29245	0.0283586	0.39222	0.367607	P05556/P08648/Q03135	ITGB1/ITGA5/CAV1	UP/UP/UP
GOBP	GO:0098900	regulation of action potential	4/260	130/29245	0.0290628	0.39222	0.367607	P14923/Q02487/Q03135/Q12959	JUP/DSC2/CAV1/DLG1	DOWN/DOWN/UP/UP
GOBP	GO:0010763	positive regulation of fibroblast migration	2/260	30/29245	0.0290831	0.39222	0.367607	P01137/P05556	TGFB1/ITGB1	cpUP, cmUP/UP
GOBP	GO:0030903	notochord development	2/260	30/29245	0.0290831	0.39222	0.367607	P29317/P46937	EPHA2/YAP1	UP/UP
GOBP	GO:0038166	angiotensin-activated signaling pathway	2/260	30/29245	0.0290831	0.39222	0.367607	Q03135/Q6RW13	CAV1/AGTRAP	UP/UP
GOBP	GO:0048548	regulation of pinocytosis	2/260	30/29245	0.0290831	0.39222	0.367607	Q03135/P30530	CAV1/AXL	UP/UP
GOBP	GO:0086069	bundle of His cell to Purkinje myocyte communication	2/260	30/29245	0.0290831	0.39222	0.367607	P14923/Q02487	JUP/DSC2	DOWN/DOWN
GOBP	GO:0099633	protein localization to postsynaptic specialization membrane	2/260	30/29245	0.0290831	0.39222	0.367607	Q12959/Q14118	DLG1/DAG1	UP/UP
GOBP	GO:0099645	neurotransmitter receptor localization to postsynaptic specialization membrane	2/260	30/29245	0.0290831	0.39222	0.367607	Q12959/Q14118	DLG1/DAG1	UP/UP
GOBP	GO:0045910	negative regulation of DNA recombination	3/260	75/29245	0.0293516	0.394282	0.36954	Q9NYB0/P07305/P16403	TERF2IP/H1F0/HIST1H1C	DOWN/UP/DOWN
GOBP	GO:0009062	fatty acid catabolic process	5/260	193/29245	0.0294875	0.394555	0.369796	O14975/Q8IVS2/Q92968/Q9UKG9/Q9Y4H2	SLC27A2/MCAT/PEX13/CROT/IRS2	DOWN/DOWN/UP/UP/UP
GOBP	GO:0001952	regulation of cell-matrix adhesion	6/260	262/29245	0.0302568	0.399484	0.374416	P14923/P48059/Q14118/Q9P258/O95967/P09603	JUP/LIMS1/DAG1/RCC2/EFEMP2/CSF1	DOWN/UP/UP/DOWN/UP/UP
GOBP	GO:0045930	negative regulation of mitotic cell cycle	8/260	408/29245	0.0302936	0.399484	0.374416	P38398/P49454/P52926/Q12959/Q13563/Q5JVF3/Q6ZVM7/Q9BVW5	BRCA1/CENPF/HMGA2/DLG1/PKD2/PCID2/TOM1L2/TIPIN	DOWN/DOWN/UP/UP/UP/DOWN/UP/DOWN
GOBP	GO:0043967	histone H4 acetylation	4/260	132/29245	0.0304996	0.399484	0.374416	O96019/P38398/Q12824/Q96EZ8	ACTL6A/BRCA1/SMARCB1/MCRS1	DOWN/DOWN/DOWN/DOWN
GOBP	GO:0034728	nucleosome organization	5/260	195/29245	0.0306323	0.399484	0.374416	O60264/P51532/Q12824/P07305/P16403	SMARCA5/SMARCA4/SMARCB1/H1F0/HIST1H1C	DOWN/DOWN/DOWN/UP/DOWN
GOBP	GO:0035455	response to interferon-alpha	2/260	31/29245	0.0309097	0.399484	0.374416	Q01628/P30530	IFITM3/AXL	UP/UP
GOBP	GO:0043984	histone H4-K16 acetylation	2/260	31/29245	0.0309097	0.399484	0.374416	P38398/Q96EZ8	BRCA1/MCRS1	DOWN/DOWN
GOBP	GO:0070885	negative regulation of calcineurin-NFAT signaling cascade	2/260	31/29245	0.0309097	0.399484	0.374416	P04156/P23634	PRNP/ATP2B4	UP/UP
GOBP	GO:0072170	metanephric tubule development	2/260	31/29245	0.0309097	0.399484	0.374416	P46937/Q13563	YAP1 /PKD2	UP/UP
GOBP	GO:0106057	negative regulation of calcineurin-mediated signaling	2/260	31/29245	0.0309097	0.399484	0.374416	P04156/P23634	PRNP/ATP2B4	UP/UP
GOBP	GO:0019395	fatty acid oxidation	5/260	196/29245	0.0312151	0.400634	0.375494	O14975/Q8IVS2/Q92968/Q9UKG9/Q9Y4H2	SLC27A2/MCAT/PEX13/CROT/IRS2	DOWN/DOWN/UP/UP/UP
GOBP	GO:0006809	nitric oxide biosynthetic process	4/260	133/29245	0.0312334	0.400634	0.375494	P23634/Q03135/Q13563/Q5VT66	ATP2B4/CAV1/PKD2/MARC1	UP/UP/UP/DOWN
GOBP	GO:0045687	positive regulation of glial cell differentiation	3/260	77/29245	0.0313922	0.401161	0.375988	P01137/Q13547/Q14118	TGFB1/HDAC1/DAG1	cpUP, cmUP/DOWN/UP
GOBP	GO:0098739	import across plasma membrane	7/260	337/29245	0.0317776	0.403614	0.378287	P04156/P05556/P23634/Q12959/Q13433/Q8N697/Q9Y4H2	PRNP/ITGB1/ATP2B4/DLG1/SLC39A6/SLC15A4/IRS2	UP/UP/UP/UP/UP/UP/UP
GOBP	GO:0043491	protein kinase B signaling	8/260	412/29245	0.0318207	0.403614	0.378287	P01137/P05556/P29317/Q12959/Q14116/Q14118/Q9NQC3/P30530	TGFB1/ITGB1/EPHA2/DLG1/IL18/DAG1/RTN4/AXL	cpUP, cmUP/UP/UP/UP/UP/UP/UP/UP
GOBP	GO:0031503	protein-containing complex localization	6/260	266/29245	0.0322286	0.40378	0.378443	P23246/Q12959/Q14118/Q92796/Q96EX3/Q9P258	SFPQ/DLG1/DAG1/DLG3/WDR34/RCC2	DOWN/UP/UP/DOWN/UP/DOWN
GOBP	GO:0007099	centriole replication	3/260	78/29245	0.0324397	0.40378	0.378443	P38398/Q66GS9/Q8TAP6	BRCA1/CEP135/CEP76	DOWN/DOWN/DOWN
GOBP	GO:0031349	positive regulation of defense response	9/260	492/29245	0.0327633	0.40378	0.378443	P09382/P23246/P43243/Q14116/Q15233/Q8N697/Q9BY67/Q9H1D9/Q9P2E3	LGALS1/SFPQ/MATR3/IL18/NONO/SLC15A4/CADM1/POLR3F/ZNFX1	cpUP, cmUP/DOWN/DOWN/UP/DOWN/UP/DOWN/DOWN/UP
GOBP	GO:0001845	phagolysosome assembly	2/260	32/29245	0.0327805	0.40378	0.378443	P31146/Q14964	CORO1A/RAB39A	DOWN/DOWN
GOBP	GO:0010457	centriole-centriole cohesion	2/260	32/29245	0.0327805	0.40378	0.378443	Q5TZA2/Q66GS9	CROCC/CEP135	DOWN/DOWN
GOBP	GO:0043923	positive regulation by host of viral transcription	2/260	32/29245	0.0327805	0.40378	0.378443	P51532/Q12824	SMARCA4/SMARCB1	DOWN/DOWN
GOBP	GO:0045717	negative regulation of fatty acid biosynthetic process	2/260	32/29245	0.0327805	0.40378	0.378443	O75477/P38398	ERLIN1/BRCA1	UP/DOWN
GOBP	GO:0097062	dendritic spine maintenance	2/260	32/29245	0.0327805	0.40378	0.378443	P04156/P26006	PRNP/ITGA3	UP/UP
GOBP	GO:0045637	regulation of myeloid cell differentiation	7/260	342/29245	0.034	0.417295	0.39111	O15347/P01137/P19532/Q9GZP4/O95633/P09603/Q04721	HMGB3/TGFB1/TFE3/PITHD1/FSTL3/CSF1/NOTCH2	cpDOWN, cmDOWN/cpUP, cmUP/UP/DOWN/UP/UP/UP
GOBP	GO:0071709	membrane assembly	4/260	137/29245	0.0342724	0.419131	0.39283	O75955/P07355/P51636/Q03135	FLOT1/ANXA2/CAV2/CAV1	UP/UP/UP/UP
GOBP	GO:0042790	nucleolar large rRNA transcription by RNA polymerase I	2/260	33/29245	0.0346946	0.421751	0.395286	P51532/Q12824	SMARCA4/SMARCB1	DOWN/DOWN
GOBP	GO:0022612	gland morphogenesis	6/260	271/29245	0.0348086	0.421751	0.395286	P01137/P29317/Q03135/Q14118/P09603/Q04721	TGFB1/EPHA2/CAV1/DAG1/CSF1/NOTCH2	cpUP, cmUP/UP/UP/UP/UP/UP
GOBP	GO:0034440	lipid oxidation	5/260	202/29245	0.0348575	0.421751	0.395286	O14975/Q8IVS2/Q92968/Q9UKG9/Q9Y4H2	SLC27A2/MCAT/PEX13/CROT/IRS2	DOWN/DOWN/UP/UP/UP
GOBP	GO:2001251	negative regulation of chromosome organization	4/260	138/29245	0.0350581	0.422679	0.396156	O60264/P49454/Q5JVF3/Q9NYB0	SMARCA5/CENPF/PCID2/TERF2IP	DOWN/DOWN/DOWN/DOWN
GOBP	GO:0030433	ubiquitin-dependent ERAD pathway	4/260	139/29245	0.0358542	0.426036	0.399302	O75477/Q03135/Q9NRD1/Q9UBV2	ERLIN1/CAV1/FBXO6/SEL1L	UP/UP/UP/UP
GOBP	GO:0042552	myelination	6/260	273/29245	0.0358768	0.426036	0.399302	P07686/P78357/Q12959/Q14118/Q9BSK0/O94811	HEXB/CNTNAP1/DLG1/DAG1/MARVELD1/TPPP	UP/UP/UP/UP/UP/DOWN
GOBP	GO:0006450	regulation of translational fidelity	2/260	34/29245	0.0366511	0.426036	0.399302	Q86U90/Q9BW92	YRDC/TARS2	DOWN/DOWN
GOBP	GO:0048339	paraxial mesoderm development	2/260	34/29245	0.0366511	0.426036	0.399302	P46937/Q9NYJ7	YAP1 /DLL3	UP/DOWN
GOBP	GO:0072243	metanephric nephron epithelium development	2/260	34/29245	0.0366511	0.426036	0.399302	P46937/Q13563	YAP1 /PKD2	UP/UP
GOBP	GO:0043542	endothelial cell migration	8/260	424/29245	0.036716	0.426036	0.399302	P01137/P05556/P14923/P23634/P29317/Q12841/Q9HBE1/Q9Y4K0	TGFB1/ITGB1/JUP/ATP2B4/EPHA2/FSTL1/PATZ1/LOXL2	cpUP, cmUP/UP/DOWN/UP/UP/cpUP, cmUP/DOWN/UP
GOBP	GO:0045839	negative regulation of mitotic nuclear division	3/260	82/29245	0.0368101	0.426036	0.399302	P49454/Q5JVF3/Q6ZVM7	CENPF/PCID2/TOM1L2	DOWN/DOWN/UP
GOBP	GO:0098534	centriole assembly	3/260	82/29245	0.0368101	0.426036	0.399302	P38398/Q66GS9/Q8TAP6	BRCA1/CEP135/CEP76	DOWN/DOWN/DOWN
GOBP	GO:0007034	vacuolar transport	6/260	275/29245	0.036966	0.426036	0.399302	Q7Z3T8/Q86VS8/Q8N1B4/Q96LT7/Q9UJC3/Q9NRC6	ZFYVE16/HOOK3/VPS52/C9orf72/HOOK1/SPTBN5	UP/UP/DOWN/DOWN/DOWN/UP
GOBP	GO:0051261	protein depolymerization	5/260	206/29245	0.037426	0.426036	0.399302	O75061/Q7RTP6/Q9H2D6/Q9NZ72/Q9NRC6	DNAJC6/MICAL3/TRIOBP/STMN3/SPTBN5	DOWN/DOWN/UP/DOWN/UP
GOBP	GO:0032570	response to progesterone	3/260	83/29245	0.0379476	0.426036	0.399302	P01137/P46937/Q03135	TGFB1/YAP1 /CAV1	cpUP, cmUP/UP/UP
GOBP	GO:0032964	collagen biosynthetic process	3/260	83/29245	0.0379476	0.426036	0.399302	P01137/P08670/P50454	TGFB1/VIM/SERPINH1	cpUP, cmUP/UP/cpUP, cmUP
GOBP	GO:0070884	regulation of calcineurin-NFAT signaling cascade	3/260	83/29245	0.0379476	0.426036	0.399302	O94916/P04156/P23634	NFAT5/PRNP/ATP2B4	UP/UP/UP
GOBP	GO:0007272	ensheathment of neurons	6/260	277/29245	0.0380761	0.426036	0.399302	P07686/P78357/Q12959/Q14118/Q9BSK0/O94811	HEXB/CNTNAP1/DLG1/DAG1/MARVELD1/TPPP	UP/UP/UP/UP/UP/DOWN
GOBP	GO:0008366	axon ensheathment	6/260	277/29245	0.0380761	0.426036	0.399302	P07686/P78357/Q12959/Q14118/Q9BSK0/O94811	HEXB/CNTNAP1/DLG1/DAG1/MARVELD1/TPPP	UP/UP/UP/UP/UP/DOWN
GOBP	GO:0072009	nephron epithelium development	5/260	207/29245	0.0380858	0.426036	0.399302	P46937/P46940/Q12959/Q13563/Q04721	YAP1 /IQGAP1/DLG1/PKD2/NOTCH2	UP/UP/UP/UP/UP
GOBP	GO:0008064	regulation of actin polymerization or depolymerization	6/260	278/29245	0.0386391	0.426036	0.399302	P31146/P50552/Q12959/Q96S97/Q9H2D6/Q9NRC6	CORO1A/VASP/DLG1/MYADM/TRIOBP/SPTBN5	DOWN/UP/UP/UP/UP/UP
GOBP	GO:0050684	regulation of mRNA processing	6/260	278/29245	0.0386391	0.426036	0.399302	P14866/P17844/Q14151/Q92841/Q92879/Q9NWH9	HNRNPL/DDX5/SAFB2/DDX17/CELF1/SLTM	DOWN/DOWN/DOWN/DOWN/DOWN/UP
GOBP	GO:0006266	DNA ligation	2/260	35/29245	0.0386491	0.426036	0.399302	P18858/Q9UBB9	LIG1/TFIP11	DOWN/UP
GOBP	GO:0032482	Rab protein signal transduction	2/260	35/29245	0.0386491	0.426036	0.399302	Q14964/Q96DA2	RAB39A/RAB39B	DOWN/DOWN
GOBP	GO:0034138	toll-like receptor 3 signaling pathway	2/260	35/29245	0.0386491	0.426036	0.399302	O75955/Q03135	FLOT1/CAV1	UP/UP
GOBP	GO:0034162	toll-like receptor 9 signaling pathway	2/260	35/29245	0.0386491	0.426036	0.399302	Q8N697/Q9NQC3	SLC15A4/RTN4	UP/UP
GOBP	GO:0071360	cellular response to exogenous dsRNA	2/260	35/29245	0.0386491	0.426036	0.399302	O75955/Q03135	FLOT1/CAV1	UP/UP
GOBP	GO:0140747	regulation of ncRNA transcription	2/260	35/29245	0.0386491	0.426036	0.399302	P51532/Q12824	SMARCA4/SMARCB1	DOWN/DOWN
GOBP	GO:1903800	positive regulation of production of miRNAs involved in gene silencing by miRNA	2/260	35/29245	0.0386491	0.426036	0.399302	P01137/P17844	TGFB1/DDX5	cpUP, cmUP/DOWN
GOBP	GO:0007088	regulation of mitotic nuclear division	5/260	208/29245	0.0387527	0.426036	0.399302	P46013/P49454/P51636/Q5JVF3/Q6ZVM7	MKI67/CENPF/CAV2/PCID2/TOM1L2	DOWN/DOWN/UP/DOWN/UP
GOBP	GO:0009395	phospholipid catabolic process	3/260	84/29245	0.0391028	0.426036	0.399302	Q8IY17/Q8N9F7/Q9NZC3	PNPLA6/GDPD1/GDE1	UP/DOWN/DOWN
GOBP	GO:0016572	histone phosphorylation	3/260	84/29245	0.0391028	0.426036	0.399302	O60264/P52926/Q99986	SMARCA5/HMGA2/VRK1	DOWN/UP/DOWN
GOBP	GO:0106056	regulation of calcineurin-mediated signaling	3/260	84/29245	0.0391028	0.426036	0.399302	O94916/P04156/P23634	NFAT5/PRNP/ATP2B4	UP/UP/UP
GOBP	GO:0044091	membrane biogenesis	4/260	143/29245	0.0391425	0.426036	0.399302	O75955/P07355/P51636/Q03135	FLOT1/ANXA2/CAV2/CAV1	UP/UP/UP/UP
GOBP	GO:0061025	membrane fusion	6/260	279/29245	0.0392073	0.426036	0.399302	P07355/P20336/P31146/P51636/Q14964/Q15836	ANXA2/RAB3A/CORO1A/CAV2/RAB39A/VAMP3	UP/DOWN/DOWN/UP/DOWN/UP
GOBP	GO:0008154	actin polymerization or depolymerization	7/260	354/29245	0.0397497	0.430558	0.40354	P31146/P50552/Q12959/Q7RTP6/Q96S97/Q9H2D6/Q9NRC6	CORO1A/VASP/DLG1/MICAL3/MYADM/TRIOBP/SPTBN5	DOWN/UP/UP/DOWN/UP/UP/UP
GOBP	GO:0007492	endoderm development	4/260	144/29245	0.0399907	0.431697	0.404607	P06756/P08648/P52926/Q13547	ITGAV/ITGA5/HMGA2/HDAC1	UP/UP/UP/DOWN
GOBP	GO:0008286	insulin receptor signaling pathway	5/260	210/29245	0.0401078	0.431697	0.404607	P29353/P51636/Q13480/Q9Y4H2/Q8TBX8	SHC1/CAV2/GAB1/IRS2/PIP4K2C	UP/UP/UP/UP/DOWN
GOBP	GO:0030832	regulation of actin filament length	6/260	281/29245	0.0403597	0.43248	0.405342	P31146/P50552/Q12959/Q96S97/Q9H2D6/Q9NRC6	CORO1A/VASP/DLG1/MYADM/TRIOBP/SPTBN5	DOWN/UP/UP/UP/UP/UP
GOBP	GO:0010744	positive regulation of macrophage derived foam cell differentiation	2/260	36/29245	0.0406876	0.43248	0.405342	Q14116/P09603	IL18/CSF1	UP/UP
GOBP	GO:0032369	negative regulation of lipid transport	2/260	36/29245	0.0406876	0.43248	0.405342	P06756/Q9Y4H2	ITGAV/IRS2	UP/UP
GOBP	GO:1902473	regulation of protein localization to synapse	2/260	36/29245	0.0406876	0.43248	0.405342	Q12959/Q14118	DLG1/DAG1	UP/UP
GOBP	GO:0031641	regulation of myelination	3/260	86/29245	0.0414665	0.435574	0.408242	Q12959/Q14118/O94811	DLG1/DAG1/TPPP	UP/UP/DOWN
GOBP	GO:1901861	regulation of muscle tissue development	3/260	86/29245	0.0414665	0.435574	0.408242	O75955/P01137/P49454	FLOT1/TGFB1/CENPF	UP/cpUP, cmUP/DOWN
GOBP	GO:1902107	positive regulation of leukocyte differentiation	6/260	283/29245	0.0415334	0.435574	0.408242	P01137/Q14116/Q5JVF3/P09603/P30530/Q04721	TGFB1/IL18/PCID2/CSF1/AXL/NOTCH2	cpUP, cmUP/UP/DOWN/UP/UP/UP
GOBP	GO:1903708	positive regulation of hemopoiesis	6/260	283/29245	0.0415334	0.435574	0.408242	P01137/Q14116/Q5JVF3/P09603/P30530/Q04721	TGFB1/IL18/PCID2/CSF1/AXL/NOTCH2	cpUP, cmUP/UP/DOWN/UP/UP/UP
GOBP	GO:0046209	nitric oxide metabolic process	4/260	146/29245	0.0417183	0.435574	0.408242	P23634/Q03135/Q13563/Q5VT66	ATP2B4/CAV1/PKD2/MARC1	UP/UP/UP/DOWN
GOBP	GO:1901988	negative regulation of cell cycle phase transition	8/260	436/29245	0.0420958	0.435574	0.408242	P38398/P49454/P52926/Q12959/Q13563/Q5JVF3/Q9BVW5/Q9NRD1	BRCA1/CENPF/HMGA2/DLG1/PKD2/PCID2/TIPIN/FBXO6	DOWN/DOWN/UP/UP/UP/DOWN/DOWN/UP
GOBP	GO:0002761	regulation of myeloid leukocyte differentiation	5/260	213/29245	0.0421939	0.435574	0.408242	P01137/P19532/O95633/P09603/Q04721	TGFB1/TFE3/FSTL3/CSF1/NOTCH2	cpUP, cmUP/UP/UP/UP/UP
GOBP	GO:2001057	reactive nitrogen species metabolic process	4/260	147/29245	0.0425977	0.435574	0.408242	P23634/Q03135/Q13563/Q5VT66	ATP2B4/CAV1/PKD2/MARC1	UP/UP/UP/DOWN
GOBP	GO:0006337	nucleosome disassembly	2/260	37/29245	0.0427659	0.435574	0.408242	P51532/Q12824	SMARCA4/SMARCB1	DOWN/DOWN
GOBP	GO:0016202	regulation of striated muscle tissue development	2/260	37/29245	0.0427659	0.435574	0.408242	P01137/P49454	TGFB1/CENPF	cpUP, cmUP/DOWN
GOBP	GO:0039692	single stranded viral RNA replication via double stranded DNA intermediate	2/260	37/29245	0.0427659	0.435574	0.408242	P52926/Q12824	HMGA2/SMARCB1	UP/DOWN
GOBP	GO:0048714	positive regulation of oligodendrocyte differentiation	2/260	37/29245	0.0427659	0.435574	0.408242	Q13547/Q14118	HDAC1/DAG1	DOWN/UP
GOBP	GO:0070423	nucleotide-binding oligomerization domain containing signaling pathway	2/260	37/29245	0.0427659	0.435574	0.408242	P52564/Q8N697	MAP2K6/SLC15A4	UP/UP
GOBP	GO:0086103	G protein-coupled receptor signaling pathway involved in heart process	2/260	37/29245	0.0427659	0.435574	0.408242	P23634/Q03135	ATP2B4/CAV1	UP/UP
GOBP	GO:0071346	cellular response to interferon-gamma	5/260	214/29245	0.0429036	0.435676	0.408337	P08670/P19256/P32455/Q15836/Q15942	VIM/CD58/GBP1/VAMP3/ZYX	UP/UP/UP/UP/UP
GOBP	GO:0045649	regulation of macrophage differentiation	2/260	38/29245	0.0448831	0.450415	0.422151	P01137/P09603	TGFB1/CSF1	cpUP, cmUP/UP
GOBP	GO:0060766	negative regulation of androgen receptor signaling pathway	2/260	38/29245	0.0448831	0.450415	0.422151	P51532/Q13547	SMARCA4/HDAC1	DOWN/DOWN
GOBP	GO:0070932	histone H3 deacetylation	2/260	38/29245	0.0448831	0.450415	0.422151	P23246/Q13547	SFPQ/HDAC1	DOWN/DOWN
GOBP	GO:0071679	commissural neuron axon guidance	2/260	38/29245	0.0448831	0.450415	0.422151	P13591/Q14118	NCAM1/DAG1	cpDOWN, cmDOWN/UP
GOBP	GO:0033144	negative regulation of intracellular steroid hormone receptor signaling pathway	3/260	89/29245	0.0451439	0.451545	0.42321	P38398/P51532/Q13547	BRCA1/SMARCA4/HDAC1	DOWN/DOWN/DOWN
GOBP	GO:0031060	regulation of histone methylation	4/260	150/29245	0.0452985	0.451545	0.42321	P38398/Q12824/Q96EZ8/Q9Y5B6	BRCA1/SMARCB1/MCRS1/PAXBP1	DOWN/DOWN/DOWN/UP
GOBP	GO:0002312	B cell activation involved in immune response	4/260	151/29245	0.0462196	0.451545	0.42321	P01137/P09382/Q8N697/Q04721	TGFB1/LGALS1/SLC15A4/NOTCH2	cpUP, cmUP/cpUP, cmUP/UP/UP
GOBP	GO:0006635	fatty acid beta-oxidation	4/260	151/29245	0.0462196	0.451545	0.42321	O14975/Q8IVS2/Q9UKG9/Q9Y4H2	SLC27A2/MCAT/CROT/IRS2	DOWN/DOWN/UP/UP
GOBP	GO:0046688	response to copper ion	3/260	90/29245	0.0464046	0.451545	0.42321	P04156/P19021/Q9Y4K0	PRNP/PAM/LOXL2	UP/DOWN/UP
GOBP	GO:1901570	fatty acid derivative biosynthetic process	3/260	90/29245	0.0464046	0.451545	0.42321	O95573/P19021/Q86V21	ACSL3/PAM/AACS	UP/DOWN/DOWN
GOBP	GO:0043543	protein acylation	8/260	446/29245	0.0469598	0.451545	0.42321	O95983/O96019/P35813/P38398/P49848/Q12824/Q96EZ8/Q9NYB0	MBD3/ACTL6A/PPM1A/BRCA1/TAF6/SMARCB1/MCRS1/TERF2IP	DOWN/DOWN/DOWN/DOWN/DOWN/DOWN/DOWN/DOWN
GOBP	GO:0001835	blastocyst hatching	2/260	39/29245	0.0470383	0.451545	0.42321	Q12824/Q9NZ72	SMARCB1/STMN3	DOWN/DOWN
GOBP	GO:0035188	hatching	2/260	39/29245	0.0470383	0.451545	0.42321	Q12824/Q9NZ72	SMARCB1/STMN3	DOWN/DOWN
GOBP	GO:0035872	nucleotide-binding domain, leucine rich repeat containing receptor signaling pathway	2/260	39/29245	0.0470383	0.451545	0.42321	P52564/Q8N697	MAP2K6/SLC15A4	UP/UP
GOBP	GO:0036120	cellular response to platelet-derived growth factor stimulus	2/260	39/29245	0.0470383	0.451545	0.42321	P46940/Q13547	IQGAP1/HDAC1	UP/DOWN
GOBP	GO:0044090	positive regulation of vacuole organization	2/260	39/29245	0.0470383	0.451545	0.42321	P07355/Q8TBX8	ANXA2/PIP4K2C	UP/DOWN
GOBP	GO:0051580	regulation of neurotransmitter uptake	2/260	39/29245	0.0470383	0.451545	0.42321	O75955/P05556	FLOT1/ITGB1	UP/UP
GOBP	GO:0071684	organism emergence from protective structure	2/260	39/29245	0.0470383	0.451545	0.42321	Q12824/Q9NZ72	SMARCB1/STMN3	DOWN/DOWN
GOBP	GO:0050848	regulation of calcium-mediated signaling	4/260	152/29245	0.0471511	0.451545	0.42321	O94916/P04156/P23634/P32455	NFAT5/PRNP/ATP2B4/GBP1	UP/UP/UP/UP
GOBP	GO:0031062	positive regulation of histone methylation	3/260	91/29245	0.0476825	0.451545	0.42321	P38398/Q96EZ8/Q9Y5B6	BRCA1/MCRS1/PAXBP1	DOWN/DOWN/UP
GOBP	GO:0045071	negative regulation of viral genome replication	3/260	91/29245	0.0476825	0.451545	0.42321	P52926/Q01628/Q9P2E3	HMGA2/IFITM3/ZNFX1	UP/UP/UP
GOBP	GO:1900026	positive regulation of substrate adhesion-dependent cell spreading	3/260	91/29245	0.0476825	0.451545	0.42321	P48059/Q96S97/Q9H2D6	LIMS1/MYADM/TRIOBP	UP/UP/UP
GOBP	GO:0016573	histone acetylation	6/260	293/29245	0.0477236	0.451545	0.42321	O95983/O96019/P38398/P49848/Q12824/Q96EZ8	MBD3/ACTL6A/BRCA1/TAF6/SMARCB1/MCRS1	DOWN/DOWN/DOWN/DOWN/DOWN/DOWN
GOBP	GO:0002224	toll-like receptor signaling pathway	5/260	221/29245	0.0480723	0.451545	0.42321	O75955/Q03135/Q8N697/Q9NPR9/Q9NQC3	FLOT1/CAV1/SLC15A4/GPR108/RTN4	UP/UP/UP/UP/UP
GOBP	GO:0006493	protein O-linked glycosylation	4/260	153/29245	0.048093	0.451545	0.42321	O60762/Q7Z4H8/Q9H488/Q9Y2G5	DPM1/KDELC2/POFUT1/POFUT2	UP/UP/UP/UP
GOBP	GO:1900182	positive regulation of protein localization to nucleus	4/260	153/29245	0.048093	0.451545	0.42321	P01137/P14923/P46937/Q96EZ8	TGFB1/JUP/YAP1 /MCRS1	cpUP, cmUP/DOWN/UP/DOWN
GOBP	GO:0038061	NIK/NF-kappaB signaling	5/260	222/29245	0.0488395	0.451545	0.42321	O94916/P35813/P48059/Q14116/Q9NYB0	NFAT5/PPM1A/LIMS1/IL18/TERF2IP	UP/DOWN/UP/UP/DOWN
GOBP	GO:0120032	regulation of plasma membrane bounded cell projection assembly	7/260	371/29245	0.0489292	0.451545	0.42321	P29317/P46937/Q03135/Q5TZA2/Q66GS9/Q9P258/P11233	EPHA2/YAP1 /CAV1/CROCC/CEP135/RCC2/RALA	UP/UP/UP/DOWN/DOWN/DOWN/DOWN
GOBP	GO:0035987	endodermal cell differentiation	3/260	92/29245	0.0489777	0.451545	0.42321	P06756/P08648/P52926	ITGAV/ITGA5/HMGA2	UP/UP/UP
GOBP	GO:0044088	regulation of vacuole organization	3/260	92/29245	0.0489777	0.451545	0.42321	P07355/Q96LT7/Q8TBX8	ANXA2/C9orf72/PIP4K2C	UP/DOWN/DOWN
GOBP	GO:0051898	negative regulation of protein kinase B signaling	3/260	92/29245	0.0489777	0.451545	0.42321	P29317/Q12959/Q14118	EPHA2/DLG1/DAG1	UP/UP/UP
GOBP	GO:0032288	myelin assembly	2/260	40/29245	0.0492306	0.451545	0.42321	P78357/O94811	CNTNAP1/TPPP	UP/DOWN
GOBP	GO:0050849	negative regulation of calcium-mediated signaling	2/260	40/29245	0.0492306	0.451545	0.42321	P04156/P23634	PRNP/ATP2B4	UP/UP
GOBP	GO:0071786	endoplasmic reticulum tubular network organization	2/260	40/29245	0.0492306	0.451545	0.42321	Q6DD88/Q9NQC3	ATL3/RTN4	UP/UP
GOBP	GO:0090239	regulation of histone H4 acetylation	2/260	40/29245	0.0492306	0.451545	0.42321	P38398/Q12824	BRCA1/SMARCB1	DOWN/DOWN
GOBP	GO:2000679	positive regulation of transcription regulatory region DNA binding	2/260	40/29245	0.0492306	0.451545	0.42321	P01137/P07305	TGFB1/H1F0	cpUP, cmUP/UP
GOBP	GO:0048259	regulation of receptor-mediated endocytosis	5/260	223/29245	0.0496139	0.453286	0.424842	O75061/O75955/P06756/P07355/Q96CW1	DNAJC6/FLOT1/ITGAV/ANXA2/AP2M1	DOWN/UP/UP/UP/UP
GOBP	GO:0030879	mammary gland development	6/260	296/29245	0.0496861	0.453286	0.424842	P19021/P29317/Q03135/Q9NQC3/Q9Y4H2/P09603	PAM/EPHA2/CAV1/RTN4/IRS2/CSF1	DOWN/UP/UP/UP/UP/UP
GOCC	GO:0070603	SWI/SNF superfamily-type complex	11/266	167/30568	2.6852e-07	7.96264e-05	6.67117e-05	O60264/O75177/O95983/O96019/P51532/Q09028/Q12824/Q13547/Q4VC05/Q86YP4/Q96EZ8	SMARCA5/SS18L1/MBD3/ACTL6A/SMARCA4/RBBP4/SMARCB1/HDAC1/BCL7A/GATAD2A/MCRS1	DOWN/DOWN/DOWN/DOWN/DOWN/DOWN/DOWN/DOWN/DOWN/DOWN/DOWN
GOCC	GO:1904949	ATPase complex	11/266	172/30568	3.61118e-07	7.96264e-05	6.67117e-05	O60264/O75177/O95983/O96019/P51532/Q09028/Q12824/Q13547/Q4VC05/Q86YP4/Q96EZ8	SMARCA5/SS18L1/MBD3/ACTL6A/SMARCA4/RBBP4/SMARCB1/HDAC1/BCL7A/GATAD2A/MCRS1	DOWN/DOWN/DOWN/DOWN/DOWN/DOWN/DOWN/DOWN/DOWN/DOWN/DOWN
GOCC	GO:0000118	histone deacetylase complex	8/266	127/30568	1.62444e-05	0.00238793	0.00200063	O95983/P45973/Q09028/Q13547/Q7LBC6/Q86YP4/Q9NP50/Q9P2K3	MBD3/CBX5/RBBP4/HDAC1/KDM3B/GATAD2A/SINHCAF/RCOR3	DOWN/DOWN/DOWN/DOWN/DOWN/DOWN/DOWN/UP
GOCC	GO:0016581	NuRD complex	4/266	24/30568	5.19342e-05	0.0045806	0.00383766	O95983/Q09028/Q13547/Q86YP4	MBD3/RBBP4/HDAC1/GATAD2A	DOWN/DOWN/DOWN/DOWN
GOCC	GO:0090545	CHD-type complex	4/266	24/30568	5.19342e-05	0.0045806	0.00383766	O95983/Q09028/Q13547/Q86YP4	MBD3/RBBP4/HDAC1/GATAD2A	DOWN/DOWN/DOWN/DOWN
GOCC	GO:0000228	nuclear chromosome	12/266	359/30568	8.14137e-05	0.00598391	0.00501337	O15164/O60264/O96019/P38398/P52926/Q09028/Q12824/Q13547/Q96EZ8/Q9BVW5/Q9NP50/Q9NYB0	TRIM24/SMARCA5/ACTL6A/BRCA1/HMGA2/RBBP4/SMARCB1/HDAC1/MCRS1/TIPIN/SINHCAF/TERF2IP	DOWN/DOWN/DOWN/DOWN/UP/DOWN/DOWN/DOWN/DOWN/DOWN/DOWN/DOWN
GOCC	GO:0000792	heterochromatin	7/266	123/30568	0.000105089	0.00626887	0.00525211	O95983/P45973/P52926/Q03188/Q13185/Q13547/Q14781	MBD3/CBX5/HMGA2/CENPC/CBX3/HDAC1/CBX2	DOWN/DOWN/UP/UP/DOWN/DOWN/DOWN
GOCC	GO:0030496	midbody	12/266	372/30568	0.000113721	0.00626887	0.00525211	O95239/P07355/P46940/P49454/Q03188/Q68DK2/Q7RTP6/Q7Z7K6/Q96LT7/Q9H2D6/Q9P258/P11233	KIF4A/ANXA2/IQGAP1/CENPF/CENPC/ZFYVE26/MICAL3/CENPV/C9orf72/TRIOBP/RCC2/RALA	DOWN/UP/UP/DOWN/UP/UP/DOWN/DOWN/DOWN/UP/DOWN/DOWN
GOCC	GO:0042382	paraspeckles	3/266	12/30568	0.000135248	0.00662716	0.00555229	P23246/P52272/Q15233	SFPQ/HNRNPM/NONO	DOWN/DOWN/DOWN
GOCC	GO:0031258	lamellipodium membrane	4/266	33/30568	0.000188059	0.00818132	0.00685438	P06756/P29317/P50552/Q13433	ITGAV/EPHA2/VASP/SLC39A6	UP/UP/UP/UP
GOCC	GO:0030122	AP-2 adaptor complex	3/266	14/30568	0.000220906	0.00818132	0.00685438	O94973/P53680/Q96CW1	AP2A2/AP2S1/AP2M1	UP/UP/UP
GOCC	GO:0036020	endolysosome membrane	4/266	35/30568	0.000237372	0.00818132	0.00685438	O94973/P53680/Q8N697/Q96CW1	AP2A2/AP2S1/SLC15A4/AP2M1	UP/UP/UP/UP
GOCC	GO:0042383	sarcolemma	10/266	289/30568	0.000241173	0.00818132	0.00685438	O75955/P05556/P12111/P23634/P51636/Q03135/Q09666/Q12959/Q14118/Q8IVF2	FLOT1/ITGB1/COL6A3/ATP2B4/CAV2/CAV1/AHNAK/DLG1/DAG1/AHNAK2	UP/UP/DOWN/UP/UP/UP/UP/UP/UP/UP
GOCC	GO:0030128	clathrin coat of endocytic vesicle	3/266	15/30568	0.000274359	0.00864231	0.0072406	O94973/P53680/Q96CW1	AP2A2/AP2S1/AP2M1	UP/UP/UP
GOCC	GO:0016580	Sin3 complex	3/266	16/30568	0.000335504	0.00986382	0.008264	Q09028/Q13547/Q9NP50	RBBP4/HDAC1/SINHCAF	DOWN/DOWN/DOWN
GOCC	GO:0034399	nuclear periphery	9/266	254/30568	0.000413279	0.011391	0.00954349	O95239/P08670/P23246/P43243/P49454/P52272/Q14118/Q15233/Q9BWN1	KIF4A/VIM/SFPQ/MATR3/CENPF/HNRNPM/DAG1/NONO/PRR14	DOWN/UP/DOWN/DOWN/DOWN/DOWN/UP/DOWN/UP
GOCC	GO:0098636	protein complex involved in cell adhesion	5/266	80/30568	0.000678735	0.0176072	0.0147514	P05556/P06756/P08648/P09382/P26006	ITGB1/ITGAV/ITGA5/LGALS1/ITGA3	UP/UP/UP/cpUP, cmUP/UP
GOCC	GO:0070822	Sin3-type complex	3/266	22/30568	0.000887704	0.0217487	0.0182213	Q09028/Q13547/Q9NP50	RBBP4/HDAC1/SINHCAF	DOWN/DOWN/DOWN
GOCC	GO:0071014	post-mRNA release spliceosomal complex	3/266	24/30568	0.00115181	0.026734	0.022398	P52272/Q9HCS7/Q9UBB9	HNRNPM/XAB2/TFIP11	DOWN/DOWN/UP
GOCC	GO:0044291	cell-cell contact zone	6/266	138/30568	0.00135363	0.0298474	0.0250064	O75955/P05556/P14923/Q02487/Q09666/Q12959	FLOT1/ITGB1/JUP/DSC2/AHNAK/DLG1	UP/UP/DOWN/DOWN/UP/UP
GOCC	GO:0036019	endolysosome	4/266	58/30568	0.00164482	0.0345412	0.0289389	O94973/P53680/Q8N697/Q96CW1	AP2A2/AP2S1/SLC15A4/AP2M1	UP/UP/UP/UP
GOCC	GO:0008305	integrin complex	4/266	60/30568	0.00186502	0.0363648	0.0304667	P05556/P06756/P08648/P26006	ITGB1/ITGAV/ITGA5/ITGA3	UP/UP/UP/UP
GOCC	GO:0016323	basolateral plasma membrane	11/266	444/30568	0.00189657	0.0363648	0.0304667	O75955/O94832/P07355/P23634/P26006/Q12959/Q13563/Q14118/Q14244/Q92796/Q9BY67	FLOT1/MYO1D/ANXA2/ATP2B4/ITGA3/DLG1/PKD2/DAG1/MAP7/DLG3/CADM1	UP/DOWN/UP/UP/UP/UP/UP/UP/DOWN/DOWN/DOWN
GOCC	GO:0016514	SWI/SNF complex	4/266	61/30568	0.00198242	0.036427	0.0305188	O96019/P51532/Q12824/Q4VC05	ACTL6A/SMARCA4/SMARCB1/BCL7A	DOWN/DOWN/DOWN/DOWN
GOCC	GO:0071013	catalytic step 2 spliceosome	6/266	153/30568	0.00228236	0.0402608	0.0337309	O60306/P17844/P31943/P52272/Q9HCS7/Q9UBB9	AQR/DDX5/HNRNPH1/HNRNPM/XAB2/TFIP11	UP/DOWN/DOWN/DOWN/DOWN/UP
GOCC	GO:0044815	DNA packaging complex	8/266	267/30568	0.00247128	0.0419167	0.0351182	O75177/O96019/P51532/Q12824/Q4VC05/Q9NYB0/P07305/P16403	SS18L1/ACTL6A/SMARCA4/SMARCB1/BCL7A/TERF2IP/H1F0/HIST1H1C	DOWN/DOWN/DOWN/DOWN/DOWN/DOWN/UP/DOWN
GOCC	GO:0000791	euchromatin	5/266	111/30568	0.00291103	0.0461617	0.0386746	O15164/Q13185/Q14781/P07305/P16403	TRIM24/CBX3/CBX2/H1F0/HIST1H1C	DOWN/DOWN/DOWN/UP/DOWN
GOCC	GO:0030132	clathrin coat of coated pit	3/266	33/30568	0.0029309	0.0461617	0.0386746	O94973/P53680/Q96CW1	AP2A2/AP2S1/AP2M1	UP/UP/UP
GOCC	GO:0071564	npBAF complex	3/266	34/30568	0.00319405	0.0485716	0.0406937	O96019/P51532/Q12824	ACTL6A/SMARCA4/SMARCB1	DOWN/DOWN/DOWN
GOCC	GO:0016363	nuclear matrix	7/266	225/30568	0.00369949	0.0542939	0.0454879	O95239/P08670/P23246/P43243/P49454/P52272/Q15233	KIF4A/VIM/SFPQ/MATR3/CENPF/HNRNPM/NONO	DOWN/UP/DOWN/DOWN/DOWN/DOWN/DOWN
GOCC	GO:0098858	actin-based cell projection	10/266	418/30568	0.0038495	0.0542939	0.0454879	O94832/P01137/P05556/P06756/P08134/P26006/P50552/Q14118/Q96EX3/Q9H2D6	MYO1D/TGFB1/ITGB1/ITGAV/RHOC/ITGA3/VASP/DAG1/WDR34/TRIOBP	DOWN/cpUP, cmUP/UP/UP/UP/UP/UP/UP/UP/UP
GOCC	GO:0016589	NURF complex	2/266	11/30568	0.0039397	0.0542939	0.0454879	O60264/Q09028	SMARCA5/RBBP4	DOWN/DOWN
GOCC	GO:0035985	senescence-associated heterochromatin focus	2/266	12/30568	0.00470059	0.0595326	0.0498769	P52926/Q13185	HMGA2/CBX3	UP/DOWN
GOCC	GO:0030131	clathrin adaptor complex	3/266	39/30568	0.00472481	0.0595326	0.0498769	O94973/P53680/Q96CW1	AP2A2/AP2S1/AP2M1	UP/UP/UP
GOCC	GO:0071565	nBAF complex	3/266	39/30568	0.00472481	0.0595326	0.0498769	O75177/P51532/Q12824	SS18L1/SMARCA4/SMARCB1	DOWN/DOWN/DOWN
GOCC	GO:0031527	filopodium membrane	3/266	40/30568	0.00507543	0.0619942	0.0519393	P06756/P26006/P50552	ITGAV/ITGA3/VASP	UP/UP/UP
GOCC	GO:0005811	lipid droplet	6/266	181/30568	0.00520132	0.0619942	0.0519393	O60664/O95573/P07355/Q03135/Q07065/Q6GMR7	PLIN3/ACSL3/ANXA2/CAV1/CKAP4/FAAH2	cpUP, cmUP/UP/UP/UP/UP/DOWN
GOCC	GO:0035748	myelin sheath abaxonal region	2/266	13/30568	0.00552348	0.0624578	0.0523277	P05556/Q12959	ITGB1/DLG1	UP/UP
GOCC	GO:0098826	endoplasmic reticulum tubular network membrane	2/266	13/30568	0.00552348	0.0624578	0.0523277	Q6DD88/Q9NQC3	ATL3/RTN4	UP/UP
GOCC	GO:0005721	pericentric heterochromatin	3/266	42/30568	0.00582269	0.0641951	0.0537832	P45973/Q03188/Q13185	CBX5/CENPC/CBX3	DOWN/UP/DOWN
GOCC	GO:0048786	presynaptic active zone	5/266	141/30568	0.00796575	0.0836512	0.0700837	O75955/P20336/P23634/P78357/Q9UPX8	FLOT1/RAB3A/ATP2B4/CNTNAP1/SHANK2	UP/DOWN/UP/UP/UP
GOCC	GO:0030125	clathrin vesicle coat	3/266	47/30568	0.00796678	0.0836512	0.0700837	O94973/P53680/Q96CW1	AP2A2/AP2S1/AP2M1	UP/UP/UP
GOCC	GO:0045335	phagocytic vesicle	7/266	264/30568	0.0086592	0.0888071	0.0744034	P06756/P08670/P31146/Q13637/Q14964/Q15836/Q15942	ITGAV/VIM/CORO1A/RAB32/RAB39A/VAMP3/ZYX	UP/UP/DOWN/UP/DOWN/UP/UP
GOCC	GO:0014704	intercalated disc	4/266	93/30568	0.00893898	0.089593	0.0750618	P05556/P14923/Q02487/Q12959	ITGB1/JUP/DSC2/DLG1	UP/DOWN/DOWN/UP
GOCC	GO:0030027	lamellipodium	9/266	410/30568	0.0101844	0.0981808	0.0822567	O75955/P05556/P06756/P29317/P31146/P50552/Q13433/Q13563/Q14118	FLOT1/ITGB1/ITGAV/EPHA2/CORO1A/VASP/SLC39A6/PKD2/DAG1	UP/UP/UP/UP/DOWN/UP/UP/UP/UP
GOCC	GO:0044304	main axon	5/266	150/30568	0.0102411	0.0981808	0.0822567	O94832/P78357/Q12959/Q14118/Q96LT7	MYO1D/CNTNAP1/DLG1/DAG1/C9orf72	DOWN/UP/UP/UP/DOWN
GOCC	GO:0030175	filopodium	6/266	212/30568	0.0109062	0.100347	0.0840712	P05556/P06756/P26006/P50552/Q14118/Q96EX3	ITGB1/ITGAV/ITGA3/VASP/DAG1/WDR34	UP/UP/UP/UP/UP/UP
GOCC	GO:0005912	adherens junction	8/266	344/30568	0.0109221	0.100347	0.0840712	O75955/P07355/P14923/Q02487/Q12959/Q14118/Q15942/Q9NR12	FLOT1/ANXA2/JUP/DSC2/DLG1/DAG1/ZYX/PDLIM7	UP/UP/DOWN/DOWN/UP/UP/UP/cpUP, cmUP
GOCC	GO:0031010	ISWI-type complex	2/266	20/30568	0.0129268	0.116341	0.0974714	O60264/Q09028	SMARCA5/RBBP4	DOWN/DOWN
GOCC	GO:0030864	cortical actin cytoskeleton	5/266	164/30568	0.0146064	0.128828	0.107933	O75955/P31146/P46940/Q96S97/Q9NRC6	FLOT1/CORO1A/IQGAP1/MYADM/SPTBN5	UP/DOWN/UP/UP/UP
GOCC	GO:0030119	AP-type membrane coat adaptor complex	3/266	60/30568	0.0154835	0.133284	0.111667	O94973/P53680/Q96CW1	AP2A2/AP2S1/AP2M1	UP/UP/UP
GOCC	GO:0000793	condensed chromosome	9/266	441/30568	0.0157161	0.133284	0.111667	O60264/O75177/P38398/P45973/P46013/P49454/Q03188/Q13185/Q7Z7K6	SMARCA5/SS18L1/BRCA1/CBX5/MKI67/CENPF/CENPC/CBX3/CENPV	DOWN/DOWN/DOWN/DOWN/DOWN/DOWN/UP/DOWN/DOWN
GOCC	GO:0044853	plasma membrane raft	6/266	232/30568	0.0163605	0.136132	0.114052	O75955/P23634/P51636/Q03135/Q14118/Q6NZI2	FLOT1/ATP2B4/CAV2/CAV1/DAG1/CAVIN1	UP/UP/UP/UP/UP/UP
GOCC	GO:0042581	specific granule	7/266	304/30568	0.0176137	0.139384	0.116777	O14975/P06756/P14923/Q07065/Q8N697/Q8NHP6/Q99439	SLC27A2/ITGAV/JUP/CKAP4/SLC15A4/MOSPD2/CNN2	DOWN/UP/DOWN/UP/UP/UP/UP
GOCC	GO:0031011	Ino80 complex	2/266	24/30568	0.0183549	0.139384	0.116777	O96019/Q96EZ8	ACTL6A/MCRS1	DOWN/DOWN
GOCC	GO:0005604	basement membrane	5/266	174/30568	0.0183926	0.139384	0.116777	P07355/Q12959/Q14118/O95967/Q9Y4K0	ANXA2/DLG1/DAG1/EFEMP2/LOXL2	UP/UP/UP/UP/UP
GOCC	GO:0005901	caveola	5/266	174/30568	0.0183926	0.139384	0.116777	O75955/P23634/P51636/Q03135/Q6NZI2	FLOT1/ATP2B4/CAV2/CAV1/CAVIN1	UP/UP/UP/UP/UP
GOCC	GO:0005777	peroxisome	6/266	239/30568	0.0186478	0.139384	0.116777	O14975/O95573/P08670/P39210/Q92968/Q9UKG9	SLC27A2/ACSL3/VIM/MPV17/PEX13/CROT	DOWN/UP/UP/UP/UP/UP
GOCC	GO:0042579	microbody	6/266	239/30568	0.0186478	0.139384	0.116777	O14975/O95573/P08670/P39210/Q92968/Q9UKG9	SLC27A2/ACSL3/VIM/MPV17/PEX13/CROT	DOWN/UP/UP/UP/UP/UP
GOCC	GO:0005778	peroxisomal membrane	4/266	118/30568	0.0198792	0.143717	0.120407	O14975/O95573/P39210/Q92968	SLC27A2/ACSL3/MPV17/PEX13	DOWN/UP/UP/UP
GOCC	GO:0031903	microbody membrane	4/266	118/30568	0.0198792	0.143717	0.120407	O14975/O95573/P39210/Q92968	SLC27A2/ACSL3/MPV17/PEX13	DOWN/UP/UP/UP
GOCC	GO:0035579	specific granule membrane	5/266	179/30568	0.0205075	0.145868	0.122209	O14975/P06756/Q07065/Q8N697/Q8NHP6	SLC27A2/ITGAV/CKAP4/SLC15A4/MOSPD2	DOWN/UP/UP/UP/UP
GOCC	GO:0005677	chromatin silencing complex	2/266	26/30568	0.0213694	0.149585	0.125324	O60264/Q13185	SMARCA5/CBX3	DOWN/DOWN
GOCC	GO:0030666	endocytic vesicle membrane	8/266	392/30568	0.0221167	0.152398	0.127681	O94973/P31146/P53680/Q03135/Q13637/Q14964/Q15836/Q96CW1	AP2A2/CORO1A/AP2S1/CAV1/RAB32/RAB39A/VAMP3/AP2M1	UP/DOWN/UP/UP/UP/DOWN/UP/UP
GOCC	GO:0005779	integral component of peroxisomal membrane	2/266	27/30568	0.0229483	0.153336	0.128466	O14975/Q92968	SLC27A2/PEX13	DOWN/UP
GOCC	GO:0031231	intrinsic component of peroxisomal membrane	2/266	27/30568	0.0229483	0.153336	0.128466	O14975/Q92968	SLC27A2/PEX13	DOWN/UP
GOCC	GO:0090543	Flemming body	3/266	72/30568	0.0250202	0.164685	0.137975	Q7RTP6/Q96LT7/P11233	MICAL3/C9orf72/RALA	DOWN/DOWN/DOWN
GOCC	GO:0034708	methyltransferase complex	5/266	191/30568	0.0262142	0.170007	0.142433	P45973/P49848/Q09028/Q7L0Y3/Q96EZ8	CBX5/TAF6/RBBP4/TRMT10C/MCRS1	DOWN/DOWN/DOWN/DOWN/DOWN
GOCC	GO:0000779	condensed chromosome, centromeric region	6/266	265/30568	0.0290378	0.18559	0.155489	O75177/P45973/P49454/Q03188/Q13185/Q7Z7K6	SS18L1/CBX5/CENPF/CENPC/CBX3/CENPV	DOWN/DOWN/DOWN/UP/DOWN/DOWN
GOCC	GO:0030118	clathrin coat	3/266	79/30568	0.0317501	0.199443	0.167095	O94973/P53680/Q96CW1	AP2A2/AP2S1/AP2M1	UP/UP/UP
GOCC	GO:0005681	spliceosomal complex	7/266	345/30568	0.0321099	0.199443	0.167095	O60306/P17844/P31943/P52272/P83876/Q9HCS7/Q9UBB9	AQR/DDX5/HNRNPH1/HNRNPM/TXNL4A/XAB2/TFIP11	UP/DOWN/DOWN/DOWN/DOWN/DOWN/UP
GOCC	GO:0001726	ruffle	7/266	347/30568	0.032974	0.201966	0.169208	P05556/P06756/P08648/P29317/P46940/Q96S97/Q9NR12	ITGB1/ITGAV/ITGA5/EPHA2/IQGAP1/MYADM/PDLIM7	UP/UP/UP/UP/UP/UP/cpUP, cmUP
GOCC	GO:0031256	leading edge membrane	7/266	352/30568	0.0352017	0.210091	0.176016	O94832/P05556/P06756/P08648/P29317/P50552/Q13433	MYO1D/ITGB1/ITGAV/ITGA5/EPHA2/VASP/SLC39A6	DOWN/UP/UP/UP/UP/UP/UP
GOCC	GO:0030057	desmosome	2/266	34/30568	0.0352534	0.210091	0.176016	P14923/Q02487	JUP/DSC2	DOWN/DOWN
GOCC	GO:0035097	histone methyltransferase complex	4/266	143/30568	0.0366588	0.215554	0.180593	P45973/P49848/Q09028/Q96EZ8	CBX5/TAF6/RBBP4/MCRS1	DOWN/DOWN/DOWN/DOWN
GOCC	GO:0043034	costamere	2/266	35/30568	0.0371796	0.21574	0.180749	Q09666/Q14118	AHNAK/DAG1	UP/UP
GOCC	GO:0030863	cortical cytoskeleton	5/266	216/30568	0.041117	0.227582	0.19067	O75955/P31146/P46940/Q96S97/Q9NRC6	FLOT1/CORO1A/IQGAP1/MYADM/SPTBN5	UP/DOWN/UP/UP/UP
GOCC	GO:0016010	dystrophin-associated glycoprotein complex	2/266	37/30568	0.0411497	0.227582	0.19067	Q13425/Q14118	SNTB2/DAG1	UP/UP
GOCC	GO:0030670	phagocytic vesicle membrane	4/266	149/30568	0.0416048	0.227582	0.19067	P31146/Q13637/Q14964/Q15836	CORO1A/RAB32/RAB39A/VAMP3	DOWN/UP/DOWN/UP
GOCC	GO:0042470	melanosome	5/266	217/30568	0.0418007	0.227582	0.19067	O43852/O75955/P05556/P07355/Q13637	CALU/FLOT1/ITGB1/ANXA2/RAB32	UP/UP/UP/UP/UP
GOCC	GO:0048770	pigment granule	5/266	217/30568	0.0418007	0.227582	0.19067	O43852/O75955/P05556/P07355/Q13637	CALU/FLOT1/ITGB1/ANXA2/RAB32	UP/UP/UP/UP/UP
GOCC	GO:0005684	U2-type spliceosomal complex	4/266	151/30568	0.0433334	0.232116	0.194469	O60306/P83876/Q9HCS7/Q9UBB9	AQR/TXNL4A/XAB2/TFIP11	UP/DOWN/DOWN/UP
GOCC	GO:0000775	chromosome, centromeric region	7/266	370/30568	0.0440398	0.232116	0.194469	O75177/P45973/P49454/Q03188/Q13185/Q7Z7K6/Q9P258	SS18L1/CBX5/CENPF/CENPC/CBX3/CENPV/RCC2	DOWN/DOWN/DOWN/UP/DOWN/DOWN/DOWN
GOCC	GO:0030669	clathrin-coated endocytic vesicle membrane	4/266	152/30568	0.0442126	0.232116	0.194469	O94973/P53680/Q15836/Q96CW1	AP2A2/AP2S1/VAMP3/AP2M1	UP/UP/UP/UP
GOCC	GO:0043209	myelin sheath	3/266	92/30568	0.0464898	0.239879	0.200973	O94832/P05556/Q12959	MYO1D/ITGB1/DLG1	DOWN/UP/UP
GOCC	GO:0005884	actin filament	5/266	224/30568	0.0467791	0.239879	0.200973	P07951/P13797/P31146/P46940/Q9NR12	TPM2/PLS3/CORO1A/IQGAP1/PDLIM7	UP/UP/DOWN/UP/cpUP, cmUP
GOCC	GO:0033268	node of Ranvier	2/266	40/30568	0.0473868	0.240202	0.201243	Q12959/Q14118	DLG1/DAG1	UP/UP
GOCC	GO:0030665	clathrin-coated vesicle membrane	5/266	226/30568	0.0482634	0.241866	0.202637	O94973/P20336/P53680/Q15836/Q96CW1	AP2A2/RAB3A/AP2S1/VAMP3/AP2M1	UP/DOWN/UP/UP/UP
GOCC	GO:0030117	membrane coat	4/266	158/30568	0.0496974	0.243517	0.204021	O94973/P53680/Q96CW1/Q9H0F7	AP2A2/AP2S1/AP2M1/ARL6	UP/UP/UP/DOWN
GOCC	GO:0048475	coated membrane	4/266	158/30568	0.0496974	0.243517	0.204021	O94973/P53680/Q96CW1/Q9H0F7	AP2A2/AP2S1/AP2M1/ARL6	UP/UP/UP/DOWN
GOMF	GO:0031492	nucleosomal DNA binding	9/264	63/30031	4.27945e-09	2.27239e-06	2.09918e-06	O95983/O96019/P51532/P52926/Q09028/Q12824/Q13547/P07305/P16403	MBD3/ACTL6A/SMARCA4/HMGA2/RBBP4/SMARCB1/HDAC1/H1F0/HIST1H1C	DOWN/DOWN/DOWN/UP/DOWN/DOWN/DOWN/UP/DOWN
GOMF	GO:0031491	nucleosome binding	10/264	103/30031	2.67595e-08	7.10466e-06	6.56313e-06	O60264/O95983/O96019/P51532/P52926/Q09028/Q12824/Q13547/P07305/P16403	SMARCA5/MBD3/ACTL6A/SMARCA4/HMGA2/RBBP4/SMARCB1/HDAC1/H1F0/HIST1H1C	DOWN/DOWN/DOWN/DOWN/UP/DOWN/DOWN/DOWN/UP/DOWN
GOMF	GO:0031490	chromatin DNA binding	10/264	206/30031	1.56278e-05	0.00276612	0.00255528	O95983/O96019/P51532/P52926/Q09028/Q12824/Q13547/Q7LBC6/P07305/P16403	MBD3/ACTL6A/SMARCA4/HMGA2/RBBP4/SMARCB1/HDAC1/KDM3B/H1F0/HIST1H1C	DOWN/DOWN/DOWN/UP/DOWN/DOWN/DOWN/DOWN/UP/DOWN
GOMF	GO:0008022	protein C-terminus binding	12/264	376/30031	0.000137837	0.0182979	0.0169032	O14733/P20336/P31146/P46013/P46937/P49454/Q12959/Q66GS9/Q96FS4/Q9UPX8/Q9Y520/Q9NRC6	MAP2K7/RAB3A/CORO1A/MKI67/YAP1 /CENPF/DLG1/CEP135/SIPA1/SHANK2/PRRC2C/SPTBN5	DOWN/DOWN/DOWN/DOWN/UP/DOWN/UP/DOWN/UP/UP/UP/UP
GOMF	GO:0008266	poly(U) RNA binding	4/264	33/30031	0.000195446	0.0207563	0.0191743	P31943/Q15434/Q96DH6/Q96EZ8	HNRNPH1/RBMS2/MSI2/MCRS1	DOWN/UP/DOWN/DOWN
GOMF	GO:0017022	myosin binding	7/264	144/30031	0.000295937	0.0232783	0.021504	P20336/P31146/Q96DA2/Q9H2D6/P11233/P30530/Q9NRC6	RAB3A/CORO1A/RAB39B/TRIOBP/RALA/AXL/SPTBN5	DOWN/DOWN/DOWN/UP/DOWN/UP/UP
GOMF	GO:0008187	poly-pyrimidine tract binding	4/264	37/30031	0.00030687	0.0232783	0.021504	P31943/Q15434/Q96DH6/Q96EZ8	HNRNPH1/RBMS2/MSI2/MCRS1	DOWN/UP/DOWN/DOWN
GOMF	GO:0001163	RNA polymerase I transcription regulatory region sequence-specific DNA binding	3/264	17/30031	0.000416913	0.0240573	0.0222236	P17480/P51532/Q12824	UBTF/SMARCA4/SMARCB1	DOWN/DOWN/DOWN
GOMF	GO:0001164	RNA polymerase I core promoter sequence-specific DNA binding	3/264	17/30031	0.000416913	0.0240573	0.0222236	P17480/P51532/Q12824	UBTF/SMARCA4/SMARCB1	DOWN/DOWN/DOWN
GOMF	GO:0001618	virus receptor activity	7/264	156/30031	0.000479678	0.0240573	0.0222236	P05556/P06756/P08648/P13591/P29317/Q14118/P30530	ITGB1/ITGAV/ITGA5/NCAM1/EPHA2/DAG1/AXL	UP/UP/UP/cpDOWN, cmDOWN/UP/UP/UP
GOMF	GO:0140272	exogenous protein binding	7/264	157/30031	0.000498361	0.0240573	0.0222236	P05556/P06756/P08648/P13591/P29317/Q14118/P30530	ITGB1/ITGAV/ITGA5/NCAM1/EPHA2/DAG1/AXL	UP/UP/UP/cpDOWN, cmDOWN/UP/UP/UP
GOMF	GO:0043236	laminin binding	4/264	43/30031	0.000550208	0.0243467	0.022491	P05556/P09382/P26006/Q14118	ITGB1/LGALS1/ITGA3/DAG1	UP/cpUP, cmUP/UP/UP
GOMF	GO:0008417	fucosyltransferase activity	3/264	21/30031	0.000794512	0.0324527	0.0299791	Q495W5/Q9H488/Q9Y2G5	FUT11/POFUT1/POFUT2	UP/UP/UP
GOMF	GO:0004386	helicase activity	9/264	290/30031	0.00113623	0.0430956	0.0398108	O14981/O60264/O60306/P17844/P51532/Q13206/Q92841/Q9P2E3/Q9Y6V7	BTAF1/SMARCA5/AQR/DDX5/SMARCA4/DDX10/DDX17/ZNFX1/DDX49	UP/DOWN/UP/DOWN/DOWN/DOWN/DOWN/UP/DOWN
GOMF	GO:0032036	myosin heavy chain binding	3/264	25/30031	0.00133877	0.046472	0.0429298	P31146/P30530/Q9NRC6	CORO1A/AXL/SPTBN5	DOWN/UP/UP
GOMF	GO:0001968	fibronectin binding	4/264	55/30031	0.00140029	0.046472	0.0429298	P05556/P06756/P26006/O95633	ITGB1/ITGAV/ITGA3/FSTL3	UP/UP/UP/UP
GOMF	GO:0044548	S100 protein binding	3/264	28/30031	0.00187019	0.0584158	0.0539633	P07355/P46940/Q09666	ANXA2/IQGAP1/AHNAK	UP/UP/UP
GOMF	GO:0003727	single-stranded RNA binding	6/264	150/30031	0.00217295	0.0641021	0.0592161	O60306/P31943/P62487/Q15434/Q96DH6/Q96EZ8	AQR/HNRNPH1/POLR2G/RBMS2/MSI2/MCRS1	UP/DOWN/DOWN/UP/DOWN/DOWN
GOMF	GO:0098879	structural constituent of postsynaptic specialization	2/264	10/30031	0.00330696	0.0877999	0.0811077	Q12959/Q9UPX8	DLG1/SHANK2	UP/UP
GOMF	GO:0098919	structural constituent of postsynaptic density	2/264	10/30031	0.00330696	0.0877999	0.0811077	Q12959/Q9UPX8	DLG1/SHANK2	UP/UP
GOMF	GO:0050840	extracellular matrix binding	5/264	117/30031	0.00380837	0.0962975	0.0889575	P05556/P06756/P09382/P26006/Q14118	ITGB1/ITGAV/LGALS1/ITGA3/DAG1	UP/UP/cpUP, cmUP/UP/UP
GOMF	GO:0004622	lysophospholipase activity	3/264	39/30031	0.00485949	0.117291	0.10835	Q8IY17/Q8N9F7/Q9NZC3	PNPLA6/GDPD1/GDE1	UP/DOWN/DOWN
GOMF	GO:0003724	RNA helicase activity	5/264	130/30031	0.0059369	0.137065	0.126618	O60306/P17844/Q13206/Q92841/Q9Y6V7	AQR/DDX5/DDX10/DDX17/DDX49	UP/DOWN/DOWN/DOWN/DOWN
GOMF	GO:0035615	clathrin adaptor activity	3/264	43/30031	0.00639532	0.138633	0.128066	O94973/P53680/Q96CW1	AP2A2/AP2S1/AP2M1	UP/UP/UP
GOMF	GO:0008186	ATP-dependent activity, acting on RNA	5/264	133/30031	0.00652696	0.138633	0.128066	O60306/P17844/Q13206/Q92841/Q9Y6V7	AQR/DDX5/DDX10/DDX17/DDX49	UP/DOWN/DOWN/DOWN/DOWN
GOMF	GO:0140312	cargo adaptor activity	3/264	45/30031	0.00725958	0.144485	0.133472	O94973/P53680/Q96CW1	AP2A2/AP2S1/AP2M1	UP/UP/UP
GOMF	GO:0001046	core promoter sequence-specific DNA binding	4/264	87/30031	0.0073467	0.144485	0.133472	P17480/P51532/Q12824/Q13547	UBTF/SMARCA4/SMARCB1/HDAC1	DOWN/DOWN/DOWN/DOWN
GOMF	GO:0003713	transcription coactivator activity	10/264	470/30031	0.00912089	0.172971	0.159787	O15164/O75177/O96019/P14923/P38398/P46937/P49848/P51532/Q12824/Q92841	TRIM24/SS18L1/ACTL6A/JUP/BRCA1/YAP1 /TAF6/SMARCA4/SMARCB1/DDX17	DOWN/DOWN/DOWN/DOWN/DOWN/UP/DOWN/DOWN/DOWN/DOWN
GOMF	GO:0030276	clathrin binding	5/264	151/30031	0.0109516	0.200528	0.185244	O75061/O94973/P53680/Q6ZVM7/Q96CW1	DNAJC6/AP2A2/AP2S1/TOM1L2/AP2M1	DOWN/UP/UP/UP/UP
GOMF	GO:0016405	CoA-ligase activity	3/264	55/30031	0.0125884	0.222815	0.205832	O14975/O95573/Q86V21	SLC27A2/ACSL3/AACS	DOWN/UP/DOWN
GOMF	GO:0045503	dynein light chain binding	2/264	20/30031	0.0131784	0.225733	0.208527	Q86VS8/Q96EX3	HOOK3/WDR34	UP/UP
GOMF	GO:0043548	phosphatidylinositol 3-kinase binding	3/264	57/30031	0.0138616	0.230015	0.212483	P31146/Q9Y4H2/P30530	CORO1A/IRS2/AXL	DOWN/UP/UP
GOMF	GO:0034452	dynactin binding	2/264	22/30031	0.0158387	0.240296	0.22198	Q86VS8/Q9NRC6	HOOK3/SPTBN5	UP/UP
GOMF	GO:0086080	protein binding involved in heterotypic cell-cell adhesion	2/264	22/30031	0.0158387	0.240296	0.22198	P14923/Q02487	JUP/DSC2	DOWN/DOWN
GOMF	GO:0099186	structural constituent of postsynapse	2/264	22/30031	0.0158387	0.240296	0.22198	Q12959/Q9UPX8	DLG1/SHANK2	UP/UP
GOMF	GO:0047676	arachidonate-CoA ligase activity	2/264	23/30031	0.0172477	0.254404	0.235013	O14975/O95573	SLC27A2/ACSL3	DOWN/UP
GOMF	GO:0051117	ATPase binding	5/264	172/30031	0.0182868	0.255654	0.236168	P20336/Q03135/Q13563/Q8WXB1/P11233	RAB3A/CAV1/PKD2/METTL21A/RALA	DOWN/UP/UP/DOWN/DOWN
GOMF	GO:0030957	Tat protein binding	2/264	24/30031	0.0187079	0.255654	0.236168	P51532/Q12824	SMARCA4/SMARCB1	DOWN/DOWN
GOMF	GO:0098631	cell adhesion mediator activity	4/264	115/30031	0.0188839	0.255654	0.236168	P05556/P07355/P14923/Q02487	ITGB1/ANXA2/JUP/DSC2	UP/UP/DOWN/DOWN
GOMF	GO:0019902	phosphatase binding	8/264	378/30031	0.0192583	0.255654	0.236168	O14733/P14923/P23634/P46940/Q12959/Q92796/Q9NYB0/Q9Y4H2	MAP2K7/JUP/ATP2B4/IQGAP1/DLG1/DLG3/TERF2IP/IRS2	DOWN/DOWN/UP/UP/UP/DOWN/DOWN/UP
GOMF	GO:0005518	collagen binding	4/264	119/30031	0.0211147	0.262819	0.242786	P05556/P26006/P50454/Q9UBG0	ITGB1/ITGA3/SERPINH1/MRC2	UP/UP/cpUP, cmUP/UP
GOMF	GO:0016878	acid-thiol ligase activity	3/264	67/30031	0.0212928	0.262819	0.242786	O14975/O95573/Q86V21	SLC27A2/ACSL3/AACS	DOWN/UP/DOWN
GOMF	GO:0051393	alpha-actinin binding	3/264	67/30031	0.0212928	0.262819	0.242786	Q13563/Q14118/Q9NR12	PKD2/DAG1/PDLIM7	UP/UP/cpUP, cmUP
GOMF	GO:0031489	myosin V binding	2/264	26/30031	0.0217778	0.262819	0.242786	P20336/Q96DA2	RAB3A/RAB39B	DOWN/DOWN
GOMF	GO:0003680	minor groove of adenine-thymine-rich DNA binding	2/264	27/30031	0.0233856	0.269951	0.249375	P52926/P07305	HMGA2/H1F0	UP/UP
GOMF	GO:0017166	vinculin binding	2/264	27/30031	0.0233856	0.269951	0.249375	O60504/Q14118	SORBS3/DAG1	UP/UP
GOMF	GO:0016758	hexosyltransferase activity	7/264	321/30031	0.0240301	0.271489	0.250795	O60762/P07686/Q495W5/Q7Z4H8/Q8NBJ5/Q9H488/Q9Y2G5	DPM1/HEXB/FUT11/KDELC2/COLGALT1/POFUT1/POFUT2	UP/UP/UP/UP/UP/UP/UP
GOMF	GO:0008301	DNA binding, bending	2/264	28/30031	0.0250406	0.277012	0.255898	O15347/P52926	HMGB3/HMGA2	cpDOWN, cmDOWN/UP
GOMF	GO:0000217	DNA secondary structure binding	3/264	72/30031	0.02568	0.278288	0.257076	O15347/P52926/P07305	HMGB3/HMGA2/H1F0	cpDOWN, cmDOWN/UP/UP
GOMF	GO:0002020	protease binding	6/264	260/30031	0.0279635	0.296617	0.274009	O75955/P04156/P05556/P06756/P07355/P26006	FLOT1/PRNP/ITGB1/ITGAV/ANXA2/ITGA3	UP/UP/UP/UP/UP/UP
GOMF	GO:0098918	structural constituent of synapse	2/264	30/30031	0.0284887	0.296617	0.274009	Q12959/Q9UPX8	DLG1/SHANK2	UP/UP
GOMF	GO:0044325	transmembrane transporter binding	6/264	264/30031	0.0298154	0.304462	0.281255	P04156/P14314/Q03135/Q12959/Q13563/Q96CW1	PRNP/PRKCSH/CAV1/DLG1/PKD2/AP2M1	UP/UP/UP/UP/UP/UP
GOMF	GO:0004467	long-chain fatty acid-CoA ligase activity	2/264	32/30031	0.0321145	0.308865	0.285323	O14975/O95573	SLC27A2/ACSL3	DOWN/UP
GOMF	GO:0005324	long-chain fatty acid transporter activity	2/264	32/30031	0.0321145	0.308865	0.285323	O14975/Q01469	SLC27A2/FABP5	DOWN/DOWN
GOMF	GO:0031418	L-ascorbic acid binding	2/264	32/30031	0.0321145	0.308865	0.285323	P19021/Q02809	PAM/PLOD1	DOWN/UP
GOMF	GO:0036002	pre-mRNA binding	3/264	79/30031	0.0325733	0.308865	0.285323	P14866/P17844/Q92879	HNRNPL/DDX5/CELF1	DOWN/DOWN/DOWN
GOMF	GO:0051371	muscle alpha-actinin binding	2/264	33/30031	0.0339919	0.316661	0.292525	Q13563/Q9NR12	PKD2/PDLIM7	UP/cpUP, cmUP
GOMF	GO:0016877	ligase activity, forming carbon-sulfur bonds	3/264	81/30031	0.0347025	0.317708	0.293492	O14975/O95573/Q86V21	SLC27A2/ACSL3/AACS	DOWN/UP/DOWN
GOMF	GO:0042805	actinin binding	3/264	82/30031	0.0357936	0.317812	0.293588	Q13563/Q14118/Q9NR12	PKD2/DAG1/PDLIM7	UP/UP/cpUP, cmUP
GOMF	GO:0005158	insulin receptor binding	2/264	34/30031	0.035911	0.317812	0.293588	P29353/Q9Y4H2	SHC1/IRS2	UP/UP
GOMF	GO:0051015	actin filament binding	8/264	435/30031	0.0394299	0.338091	0.312321	O94832/P07951/P13797/P31146/P46940/P49006/Q9H2D6/Q9NRC6	MYO1D/TPM2/PLS3/CORO1A/IQGAP1/MARCKSL1/TRIOBP/SPTBN5	DOWN/UP/UP/DOWN/UP/DOWN/UP/UP
GOMF	GO:0097110	scaffold protein binding	4/264	145/30031	0.0394758	0.338091	0.312321	P08670/P17480/P23634/P51636	VIM/UBTF/ATP2B4/CAV2	UP/DOWN/UP/UP
GOMF	GO:0035254	glutamate receptor binding	3/264	90/30031	0.0451475	0.380529	0.351525	O75955/P04156/Q9UPX8	FLOT1/PRNP/SHANK2	UP/UP/UP
GOMF	GO:0001671	ATPase activator activity	2/264	40/30031	0.0482545	0.394202	0.364156	P20336/Q99615	RAB3A/DNAJC7	DOWN/cpUP, cmUP
GOMF	GO:0050998	nitric-oxide synthase binding	2/264	40/30031	0.0482545	0.394202	0.364156	P23634/Q03135	ATP2B4/CAV1	UP/UP
Reactome	R-HSA-373760	Homo sapiens : L1CAM interactions	12/183	119/10870	7.15022e-07	0.000583458	0.000520837	161/24137/3688/3685/3678/4684/1175/8506/1739/1741/1173/51332	AP2A2/KIF4A/ITGB1/ITGAV/ITGA5/NCAM1/AP2S1/CNTNAP1/DLG1/DLG3/AP2M1/SPTBN5	UP/DOWN/UP/UP/UP/cpDOWN, cmDOWN/UP/UP/UP/DOWN/UP/UP
Reactome	R-HSA-6804758	Homo sapiens : Regulation of TP53 Activity through Acetylation	6/183	30/10870	8.89987e-06	0.00363115	0.00324143	53615/5608/5928/3065/54815/79837	MBD3/MAP2K6/RBBP4/HDAC1/GATAD2A/PIP4K2C	DOWN/UP/DOWN/DOWN/DOWN/DOWN
Reactome	R-HSA-1566948	Homo sapiens : Elastic fibre formation	6/183	45/10870	9.90138e-05	0.0230291	0.0205575	7040/3688/3685/3678/4017/30008	TGFB1/ITGB1/ITGAV/ITGA5/LOXL2/EFEMP2	cpUP, cmUP/UP/UP/UP/UP/UP
Reactome	R-HSA-9679191	Homo sapiens : Potential therapeutics for SARS	8/183	88/10870	0.000112888	0.0230291	0.0205575	161/53615/3688/1175/5928/3065/54815/1173	AP2A2/MBD3/ITGB1/AP2S1/RBBP4/HDAC1/GATAD2A/AP2M1	UP/DOWN/UP/UP/DOWN/DOWN/DOWN/UP
Reactome	R-HSA-9013106	Homo sapiens : RHOC GTPase cycle	7/183	74/10870	0.000237626	0.0334163	0.0298299	10211/389/3728/8826/857/9341/284119	FLOT1/RHOC/JUP/IQGAP1/CAV1/VAMP3/CAVIN1	UP/UP/DOWN/UP/UP/UP/UP
Reactome	R-HSA-8953750	Homo sapiens : Transcriptional Regulation by E2F6	5/183	35/10870	0.000275885	0.0334163	0.0298299	672/23468/5928/11335/23429	BRCA1/CBX5/RBBP4/CBX3/RYBP	DOWN/DOWN/DOWN/DOWN/UP
Reactome	R-HSA-9679506	Homo sapiens : SARS-CoV Infections	10/183	158/10870	0.000332658	0.0334163	0.0298299	161/53615/3688/5589/1655/1175/5928/3065/54815/1173	AP2A2/MBD3/ITGB1/PRKCSH/DDX5/AP2S1/RBBP4/HDAC1/GATAD2A/AP2M1	UP/DOWN/UP/UP/DOWN/UP/DOWN/DOWN/DOWN/UP
Reactome	R-HSA-164938	Homo sapiens : Nef-mediates down modulation of cell surface receptors by recruiting them to clathrin adapters	4/183	21/10870	0.000371792	0.0334163	0.0298299	161/3105/1175/1173	AP2A2/HLA-A/AP2S1/AP2M1	UP/ERROR/UP/UP
Reactome	R-HSA-445144	Homo sapiens : Signal transduction by L1	4/183	21/10870	0.000371792	0.0334163	0.0298299	3688/3685/3678/4684	ITGB1/ITGAV/ITGA5/NCAM1	UP/UP/UP/cpDOWN, cmDOWN
Reactome	R-HSA-8939243	Homo sapiens : RUNX1 interacts with co-factors whose precise effect on RUNX1 targets is not known	5/183	38/10870	0.000409514	0.0334163	0.0298299	86/6597/6598/84733/23429	ACTL6A/SMARCA4/SMARCB1/CBX2/RYBP	DOWN/DOWN/DOWN/DOWN/UP
Reactome	R-HSA-8957275	Homo sapiens : Post-translational protein phosphorylation	8/183	108/10870	0.000464794	0.0344793	0.0307787	813/3956/5589/10970/11167/57719/10272/1435	CALU/LGALS1/PRKCSH/CKAP4/FSTL1/ANO8/FSTL3/CSF1	UP/cpUP, cmUP/UP/UP/cpUP, cmUP/UP/UP/UP
Reactome	R-HSA-1474244	Homo sapiens : Extracellular matrix organization	14/183	301/10870	0.000561797	0.0382022	0.0341021	7040/3688/3685/3678/1293/4684/831/3675/871/5351/1605/79709/4017/30008	TGFB1/ITGB1/ITGAV/ITGA5/COL6A3/NCAM1/CAST/ITGA3/SERPINH1/PLOD1/DAG1/COLGALT1/LOXL2/EFEMP2	cpUP, cmUP/UP/UP/UP/DOWN/cpDOWN, cmDOWN/UP/UP/cpUP, cmUP/UP/UP/UP/UP/UP
Reactome	R-HSA-9006936	Homo sapiens : Signaling by TGFB family members	8/183	118/10870	0.000837733	0.0525839	0.0469402	7040/3688/3685/5494/11167/3065/9765/10272	TGFB1/ITGB1/ITGAV/PPM1A/FSTL1/HDAC1/ZFYVE16/FSTL3	cpUP, cmUP/UP/UP/DOWN/cpUP, cmUP/DOWN/UP/UP
Reactome	R-HSA-8866427	Homo sapiens : VLDLR internalisation and degradation	3/183	12/10870	0.000923306	0.0538155	0.0480397	161/1175/1173	AP2A2/AP2S1/AP2M1	UP/UP/UP
Reactome	R-HSA-73762	Homo sapiens : RNA Polymerase I Transcription Initiation	5/183	47/10870	0.00110758	0.0552792	0.0493463	53615/7343/5928/3065/54815	MBD3/UBTF/RBBP4/HDAC1/GATAD2A	DOWN/DOWN/DOWN/DOWN/DOWN
Reactome	R-HSA-164952	Homo sapiens : The role of Nef in HIV-1 replication and disease pathogenesis	4/183	28/10870	0.0011602	0.0552792	0.0493463	161/3105/1175/1173	AP2A2/HLA-A/AP2S1/AP2M1	UP/ERROR/UP/UP
Reactome	R-HSA-5140745	Homo sapiens : WNT5A-dependent internalization of FZD2, FZD5 and ROR2	3/183	13/10870	0.00118549	0.0552792	0.0493463	161/1175/1173	AP2A2/AP2S1/AP2M1	UP/UP/UP
Reactome	R-HSA-381426	Homo sapiens : Regulation of Insulin-like Growth Factor (IGF) transport and uptake by Insulin-like Growth Factor Binding Proteins (IGFBPs)	8/183	125/10870	0.00121939	0.0552792	0.0493463	813/3956/5589/10970/11167/57719/10272/1435	CALU/LGALS1/PRKCSH/CKAP4/FSTL1/ANO8/FSTL3/CSF1	UP/cpUP, cmUP/UP/UP/cpUP, cmUP/UP/UP/UP
Reactome	R-HSA-177504	Homo sapiens : Retrograde neurotrophin signalling	3/183	14/10870	0.00149021	0.0640005	0.0571315	161/1175/1173	AP2A2/AP2S1/AP2M1	UP/UP/UP
Reactome	R-HSA-399719	Homo sapiens : Trafficking of AMPA receptors	4/183	31/10870	0.00171424	0.0641052	0.057225	161/1175/1739/1173	AP2A2/AP2S1/DLG1/AP2M1	UP/UP/UP/UP
Reactome	R-HSA-399721	Homo sapiens : Glutamate binding, activation of AMPA receptors and synaptic plasticity	4/183	31/10870	0.00171424	0.0641052	0.057225	161/1175/1739/1173	AP2A2/AP2S1/DLG1/AP2M1	UP/UP/UP/UP
Reactome	R-HSA-3000178	Homo sapiens : ECM proteoglycans	6/183	76/10870	0.00172833	0.0641052	0.057225	7040/3688/3685/1293/4684/1605	TGFB1/ITGB1/ITGAV/COL6A3/NCAM1/DAG1	cpUP, cmUP/UP/UP/DOWN/cpDOWN, cmDOWN/UP
Reactome	R-HSA-5099900	Homo sapiens : WNT5A-dependent internalization of FZD4	3/183	15/10870	0.00183982	0.0652735	0.0582679	161/1175/1173	AP2A2/AP2S1/AP2M1	UP/UP/UP
Reactome	R-HSA-202733	Homo sapiens : Cell surface interactions at the vascular wall	8/183	137/10870	0.00218547	0.0730001	0.0651652	7040/3688/3685/3678/965/3675/6464/857	TGFB1/ITGB1/ITGAV/ITGA5/CD58/ITGA3/SHC1/CAV1	cpUP, cmUP/UP/UP/UP/UP/UP/UP/UP
Reactome	R-HSA-2559584	Homo sapiens : Formation of Senescence-Associated Heterochromatin Foci (SAHF)	3/183	16/10870	0.00223652	0.0730001	0.0651652	3005/3006/8091	H1F0/HIST1H1C/HMGA2	UP/DOWN/UP
Reactome	R-HSA-416993	Homo sapiens : Trafficking of GluR2-containing AMPA receptors	3/183	17/10870	0.00268238	0.0841856	0.0751502	161/1175/1173	AP2A2/AP2S1/AP2M1	UP/UP/UP
Reactome	R-HSA-73864	Homo sapiens : RNA Polymerase I Transcription	7/183	112/10870	0.00280365	0.0847326	0.0756385	53615/7343/5928/11335/3065/284119/54815	MBD3/UBTF/RBBP4/CBX3/HDAC1/CAVIN1/GATAD2A	DOWN/DOWN/DOWN/DOWN/DOWN/UP/DOWN
Reactome	R-HSA-6798695	Homo sapiens : Neutrophil degranulation	17/183	481/10870	0.00308233	0.0894592	0.0798578	11001/161/3685/302/3074/3728/3105/965/5864/8826/976/2171/10970/121260/81567/158747/1265	SLC27A2/AP2A2/ITGAV/ANXA2/HEXB/JUP/HLA-A/CD58/RAB3A/IQGAP1/CD97/FABP5/CKAP4/SLC15A4/TXNDC5/MOSPD2/CNN2	DOWN/UP/UP/UP/UP/DOWN/ERROR/UP/DOWN/UP/UP/DOWN/UP/UP/UP/UP/UP
Reactome	R-HSA-446353	Homo sapiens : Cell-extracellular matrix interactions	3/183	18/10870	0.00317931	0.0894592	0.0798578	3688/3987/7408	ITGB1/LIMS1/VASP	UP/UP/UP
Reactome	R-HSA-8943724	Homo sapiens : Regulation of PTEN gene transcription	5/183	61/10870	0.00355516	0.0906429	0.0809145	53615/5928/3065/84733/54815	MBD3/RBBP4/HDAC1/CBX2/GATAD2A	DOWN/DOWN/DOWN/DOWN/DOWN
Reactome	R-HSA-2129379	Homo sapiens : Molecules associated with elastic fibres	4/183	38/10870	0.00367007	0.0906429	0.0809145	7040/3688/3685/30008	TGFB1/ITGB1/ITGAV/EFEMP2	cpUP, cmUP/UP/UP/UP
Reactome	R-HSA-212165	Homo sapiens : Epigenetic regulation of gene expression	8/183	149/10870	0.0036719	0.0906429	0.0809145	8467/53615/7343/5928/11335/3065/6996/54815	SMARCA5/MBD3/UBTF/RBBP4/CBX3/HDAC1/TDG/GATAD2A	DOWN/DOWN/DOWN/DOWN/DOWN/DOWN/DOWN/DOWN
Reactome	R-HSA-8964038	Homo sapiens : LDL clearance	3/183	19/10870	0.00372908	0.0906429	0.0809145	161/1175/1173	AP2A2/AP2S1/AP2M1	UP/UP/UP
Reactome	R-HSA-72163	Homo sapiens : mRNA Splicing - Major Pathway	9/183	183/10870	0.00377679	0.0906429	0.0809145	9716/3191/1655/3187/4670/5436/10907/56949/24144	AQR/HNRNPL/DDX5/HNRNPH1/HNRNPM/POLR2G/TXNL4A/XAB2/TFIP11	UP/DOWN/DOWN/DOWN/DOWN/DOWN/DOWN/DOWN/UP
Reactome	R-HSA-8853659	Homo sapiens : RET signaling	4/183	40/10870	0.004427	0.103212	0.0921348	6464/2549/9260/8660	SHC1/GAB1/PDLIM7/IRS2	UP/UP/cpUP, cmUP/UP
Reactome	R-HSA-8849932	Homo sapiens : Synaptic adhesion-like molecules	3/183	21/10870	0.00499359	0.110158	0.0983353	10211/1739/1741	FLOT1/DLG1/DLG3	UP/UP/DOWN
Reactome	R-HSA-72172	Homo sapiens : mRNA Splicing	9/183	191/10870	0.00499492	0.110158	0.0983353	9716/3191/1655/3187/4670/5436/10907/56949/24144	AQR/HNRNPL/DDX5/HNRNPH1/HNRNPM/POLR2G/TXNL4A/XAB2/TFIP11	UP/DOWN/DOWN/DOWN/DOWN/DOWN/DOWN/DOWN/UP
Reactome	R-HSA-5633007	Homo sapiens : Regulation of TP53 Activity	8/183	160/10870	0.00563206	0.120941	0.107961	53615/672/6878/5608/5928/3065/54815/79837	MBD3/BRCA1/TAF6/MAP2K6/RBBP4/HDAC1/GATAD2A/PIP4K2C	DOWN/DOWN/DOWN/UP/DOWN/DOWN/DOWN/DOWN
Reactome	R-HSA-9013026	Homo sapiens : RHOB GTPase cycle	5/183	70/10870	0.00640799	0.134075	0.119685	10211/3728/857/9341/284119	FLOT1/JUP/CAV1/VAMP3/CAVIN1	UP/DOWN/UP/UP/UP
Reactome	R-HSA-9634597	Homo sapiens : GPER1 signaling	4/183	45/10870	0.00676303	0.137966	0.123158	3688/3678/6464/59345	ITGB1/ITGA5/SHC1/GNB4	UP/UP/UP/UP
Reactome	R-HSA-163560	Homo sapiens : Triglyceride catabolism	3/183	24/10870	0.0073237	0.14496	0.129402	10226/2171/857	PLIN3/FABP5/CAV1	cpUP, cmUP/DOWN/UP
Reactome	R-HSA-166520	Homo sapiens : Signaling by NTRKs	7/183	134/10870	0.00747078	0.14496	0.129402	161/5898/6464/1175/2549/1173/8660	AP2A2/RALA/SHC1/AP2S1/GAB1/AP2M1/IRS2	UP/DOWN/UP/UP/UP/UP/UP
Reactome	R-HSA-5654738	Homo sapiens : Signaling by FGFR2	5/183	73/10870	0.00763881	0.14496	0.129402	6464/3187/4670/5436/2549	SHC1/HNRNPH1/HNRNPM/POLR2G/GAB1	UP/DOWN/DOWN/DOWN/UP
Reactome	R-HSA-437239	Homo sapiens : Recycling pathway of L1	4/183	47/10870	0.0078887	0.145828	0.130177	161/24137/1175/1173	AP2A2/KIF4A/AP2S1/AP2M1	UP/DOWN/UP/UP
Reactome	R-HSA-210991	Homo sapiens : Basigin interactions	3/183	25/10870	0.00822072	0.145828	0.130177	3688/3675/857	ITGB1/ITGA3/CAV1	UP/UP/UP
Reactome	R-HSA-9006335	Homo sapiens : Signaling by Erythropoietin	3/183	25/10870	0.00822072	0.145828	0.130177	6464/2549/8660	SHC1/GAB1/IRS2	UP/UP/UP
Reactome	R-HSA-5250913	Homo sapiens : Positive epigenetic regulation of rRNA expression	6/183	106/10870	0.00892573	0.152868	0.136461	8467/53615/5928/11335/3065/54815	SMARCA5/MBD3/RBBP4/CBX3/HDAC1/GATAD2A	DOWN/DOWN/DOWN/DOWN/DOWN/DOWN
Reactome	R-HSA-427389	Homo sapiens : ERCC6 (CSB) and EHMT2 (G9a) positively regulate rRNA expression	5/183	76/10870	0.00902541	0.152868	0.136461	53615/5928/11335/3065/54815	MBD3/RBBP4/CBX3/HDAC1/GATAD2A	DOWN/DOWN/DOWN/DOWN/DOWN
Reactome	R-HSA-6803529	Homo sapiens : FGFR2 alternative splicing	3/183	26/10870	0.00917956	0.152868	0.136461	3187/4670/5436	HNRNPH1/HNRNPM/POLR2G	DOWN/DOWN/DOWN
Reactome	R-HSA-3000170	Homo sapiens : Syndecan interactions	3/183	27/10870	0.0102011	0.166159	0.148325	7040/3688/3685	TGFB1/ITGB1/ITGAV	cpUP, cmUP/UP/UP
Reactome	R-HSA-3928665	Homo sapiens : EPH-ephrin mediated repulsion of cells	4/183	51/10870	0.0104943	0.166159	0.148325	161/1969/1175/1173	AP2A2/EPHA2/AP2S1/AP2M1	UP/UP/UP/UP
Reactome	R-HSA-73854	Homo sapiens : RNA Polymerase I Promoter Clearance	6/183	110/10870	0.0106098	0.166159	0.148325	53615/7343/5928/11335/3065/54815	MBD3/UBTF/RBBP4/CBX3/HDAC1/GATAD2A	DOWN/DOWN/DOWN/DOWN/DOWN/DOWN
Reactome	R-HSA-5696398	Homo sapiens : Nucleotide Excision Repair	6/183	111/10870	0.0110637	0.166159	0.148325	9716/86/3978/5436/10445/56949	AQR/ACTL6A/LIG1/POLR2G/MCRS1/XAB2	UP/DOWN/DOWN/DOWN/DOWN/DOWN
Reactome	R-HSA-9619665	Homo sapiens : EGR2 and SOX10-mediated initiation of Schwann cell myelination	3/183	28/10870	0.011286	0.166159	0.148325	10413/6597/1605	YAP1 /SMARCA4/DAG1	UP/DOWN/UP
Reactome	R-HSA-74749	Homo sapiens : Signal attenuation	2/183	10/10870	0.0116067	0.166159	0.148325	6464/8660	SHC1/IRS2	UP/UP
Reactome	R-HSA-8868766	Homo sapiens : rRNA processing in the mitochondrion	2/183	10/10870	0.0116067	0.166159	0.148325	79922/54931	MRM1/TRMT10C	DOWN/DOWN
Reactome	R-HSA-9706019	Homo sapiens : RHOBTB3 ATPase cycle	2/183	10/10870	0.0116067	0.166159	0.148325	10226/10489	PLIN3/LRRC41	cpUP, cmUP/UP
Reactome	R-HSA-8980692	Homo sapiens : RHOA GTPase cycle	7/183	147/10870	0.0120938	0.170148	0.151886	10211/3728/8826/857/9341/25894/284119	FLOT1/JUP/IQGAP1/CAV1/VAMP3/PLEKHG4/CAVIN1	UP/DOWN/UP/UP/UP/DOWN/UP
Reactome	R-HSA-187037	Homo sapiens : Signaling by NTRK1 (TRKA)	6/183	115/10870	0.0130175	0.180039	0.160716	161/5898/6464/1175/1173/8660	AP2A2/RALA/SHC1/AP2S1/AP2M1/IRS2	UP/DOWN/UP/UP/UP/UP
Reactome	R-HSA-3000157	Homo sapiens : Laminin interactions	3/183	30/10870	0.0136485	0.18562	0.165698	3688/3685/3675	ITGB1/ITGAV/ITGA3	UP/UP/UP
Reactome	R-HSA-216083	Homo sapiens : Integrin cell surface interactions	5/183	85/10870	0.014208	0.190062	0.169663	3688/3685/3678/1293/3675	ITGB1/ITGAV/ITGA5/COL6A3/ITGA3	UP/UP/UP/DOWN/UP
Reactome	R-HSA-190236	Homo sapiens : Signaling by FGFR	5/183	87/10870	0.0155837	0.200933	0.179367	6464/3187/4670/5436/2549	SHC1/HNRNPH1/HNRNPM/POLR2G/GAB1	UP/DOWN/DOWN/DOWN/UP
Reactome	R-HSA-451326	Homo sapiens : Activation of kainate receptors upon glutamate binding	3/183	32/10870	0.0162713	0.200933	0.179367	1739/1741/59345	DLG1/DLG3/GNB4	UP/DOWN/UP
Reactome	R-HSA-9013404	Homo sapiens : RAC2 GTPase cycle	5/183	88/10870	0.0163038	0.200933	0.179367	3688/1969/8826/857/9341	ITGB1/EPHA2/IQGAP1/CAV1/VAMP3	UP/UP/UP/UP/UP
Reactome	R-HSA-451306	Homo sapiens : Ionotropic activity of kainate receptors	2/183	12/10870	0.0166515	0.200933	0.179367	1739/1741	DLG1/DLG3	UP/DOWN
Reactome	R-HSA-451308	Homo sapiens : Activation of Ca-permeable Kainate Receptor	2/183	12/10870	0.0166515	0.200933	0.179367	1739/1741	DLG1/DLG3	UP/DOWN
Reactome	R-HSA-9027276	Homo sapiens : Erythropoietin activates Phosphoinositide-3-kinase (PI3K)	2/183	12/10870	0.0166515	0.200933	0.179367	2549/8660	GAB1/IRS2	UP/UP
Reactome	R-HSA-170834	Homo sapiens : Signaling by TGF-beta Receptor Complex	5/183	89/10870	0.0170457	0.200933	0.179367	7040/3688/3685/5494/3065	TGFB1/ITGB1/ITGAV/PPM1A/HDAC1	cpUP, cmUP/UP/UP/DOWN/DOWN
Reactome	R-HSA-3000171	Homo sapiens : Non-integrin membrane-ECM interactions	4/183	59/10870	0.0172369	0.200933	0.179367	7040/3688/3685/1605	TGFB1/ITGB1/ITGAV/DAG1	cpUP, cmUP/UP/UP/UP
Reactome	R-HSA-9013406	Homo sapiens : RHOQ GTPase cycle	4/183	59/10870	0.0172369	0.200933	0.179367	3728/8826/857/9341	JUP/IQGAP1/CAV1/VAMP3	DOWN/UP/UP/UP
Reactome	R-HSA-8964043	Homo sapiens : Plasma lipoprotein clearance	3/183	33/10870	0.0176813	0.201843	0.180179	161/1175/1173	AP2A2/AP2S1/AP2M1	UP/UP/UP
Reactome	R-HSA-1474290	Homo sapiens : Collagen formation	5/183	90/10870	0.0178096	0.201843	0.180179	1293/871/5351/79709/4017	COL6A3/SERPINH1/PLOD1/COLGALT1/LOXL2	DOWN/cpUP, cmUP/UP/UP/UP
Reactome	R-HSA-2559583	Homo sapiens : Cellular Senescence	8/183	197/10870	0.0182901	0.204448	0.182505	5609/3005/3006/5608/8091/5928/84733/54386	MAP2K7/H1F0/HIST1H1C/MAP2K6/HMGA2/RBBP4/CBX2/TERF2IP	DOWN/UP/DOWN/UP/UP/DOWN/DOWN/DOWN
Reactome	R-HSA-446728	Homo sapiens : Cell junction organization	5/183	91/10870	0.018596	0.205058	0.18305	3688/3728/3987/7408/23705	ITGB1/JUP/LIMS1/VASP/CADM1	UP/DOWN/UP/UP/DOWN
Reactome	R-HSA-9012999	Homo sapiens : RHO GTPase cycle	14/183	449/10870	0.0194417	0.206262	0.184125	10211/3688/389/7431/3728/1969/8826/857/10970/9341/25894/284119/158747/124540	FLOT1/ITGB1/RHOC/VIM/JUP/EPHA2/IQGAP1/CAV1/CKAP4/VAMP3/PLEKHG4/CAVIN1/MOSPD2/MSI2	UP/UP/UP/UP/DOWN/UP/UP/UP/UP/UP/DOWN/UP/UP/DOWN
Reactome	R-HSA-140342	Homo sapiens : Apoptosis induced DNA fragmentation	2/183	13/10870	0.0194635	0.206262	0.184125	3005/3006	H1F0/HIST1H1C	UP/DOWN
Reactome	R-HSA-5210891	Homo sapiens : Uptake and function of anthrax toxins	2/183	13/10870	0.0194635	0.206262	0.184125	5609/5608	MAP2K7/MAP2K6	DOWN/UP
Reactome	R-HSA-1226099	Homo sapiens : Signaling by FGFR in disease	4/183	63/10870	0.0214279	0.218564	0.195107	8805/5436/2549/7750	TRIM24/POLR2G/GAB1/ZMYM2	DOWN/DOWN/UP/DOWN
Reactome	R-HSA-375165	Homo sapiens : NCAM signaling for neurite out-growth	4/183	63/10870	0.0214279	0.218564	0.195107	5621/1293/4684/51332	PRNP/COL6A3/NCAM1/SPTBN5	UP/DOWN/cpDOWN, cmDOWN/UP
Reactome	R-HSA-9033241	Homo sapiens : Peroxisomal protein import	4/183	63/10870	0.0214279	0.218564	0.195107	11001/4358/5194/54677	SLC27A2/MPV17/PEX13/CROT	DOWN/UP/UP/UP
Reactome	R-HSA-1500931	Homo sapiens : Cell-Cell communication	6/183	129/10870	0.0217476	0.219087	0.195573	3688/3728/8826/3987/7408/23705	ITGB1/JUP/IQGAP1/LIMS1/VASP/CADM1	UP/DOWN/UP/UP/UP/DOWN
Reactome	R-HSA-72203	Homo sapiens : Processing of Capped Intron-Containing Pre-mRNA	9/183	244/10870	0.0222622	0.220802	0.197104	9716/3191/1655/3187/4670/5436/10907/56949/24144	AQR/HNRNPL/DDX5/HNRNPH1/HNRNPM/POLR2G/TXNL4A/XAB2/TFIP11	UP/DOWN/DOWN/DOWN/DOWN/DOWN/DOWN/DOWN/UP
Reactome	R-HSA-9027284	Homo sapiens : Erythropoietin activates RAS	2/183	14/10870	0.022459	0.220802	0.197104	6464/8660	SHC1/IRS2	UP/UP
Reactome	R-HSA-6782210	Homo sapiens : Gap-filling DNA repair synthesis and ligation in TC-NER	4/183	65/10870	0.0237376	0.226526	0.202214	9716/3978/5436/56949	AQR/LIG1/POLR2G/XAB2	UP/DOWN/DOWN/DOWN
Reactome	R-HSA-8873719	Homo sapiens : RAB geranylgeranylation	4/183	65/10870	0.0237376	0.226526	0.202214	5864/10981/54734/116442	RAB3A/RAB32/RAB39A/RAB39B	DOWN/UP/DOWN/DOWN
Reactome	R-HSA-8979227	Homo sapiens : Triglyceride metabolism	3/183	37/10870	0.0239827	0.226526	0.202214	10226/2171/857	PLIN3/FABP5/CAV1	cpUP, cmUP/DOWN/UP
Reactome	R-HSA-449147	Homo sapiens : Signaling by Interleukins	14/183	462/10870	0.0241517	0.226526	0.202214	5609/7040/3688/302/7431/5898/6464/6597/5608/3606/1265/28511/8660/1435	MAP2K7/TGFB1/ITGB1/ANXA2/VIM/RALA/SHC1/SMARCA4/MAP2K6/IL18/CNN2/NKIRAS2/IRS2/CSF1	DOWN/cpUP, cmUP/UP/UP/UP/DOWN/UP/DOWN/UP/UP/UP/DOWN/UP/UP
Reactome	R-HSA-5637810	Homo sapiens : Constitutive Signaling by EGFRvIII	2/183	15/10870	0.0256312	0.227518	0.203099	6464/2549	SHC1/GAB1	UP/UP
Reactome	R-HSA-5637812	Homo sapiens : Signaling by EGFRvIII in Cancer	2/183	15/10870	0.0256312	0.227518	0.203099	6464/2549	SHC1/GAB1	UP/UP
Reactome	R-HSA-5655302	Homo sapiens : Signaling by FGFR1 in disease	3/183	38/10870	0.0257238	0.227518	0.203099	8805/2549/7750	TRIM24/GAB1/ZMYM2	DOWN/UP/DOWN
Reactome	R-HSA-8950505	Homo sapiens : Gene and protein expression by JAK-STAT signaling after Interleukin-12 stimulation	3/183	38/10870	0.0257238	0.227518	0.203099	302/5898/1265	ANXA2/RALA/CNN2	UP/DOWN/UP
Reactome	R-HSA-9013407	Homo sapiens : RHOH GTPase cycle	3/183	38/10870	0.0257238	0.227518	0.203099	3728/857/9341	JUP/CAV1/VAMP3	DOWN/UP/UP
Reactome	R-HSA-1650814	Homo sapiens : Collagen biosynthesis and modifying enzymes	4/183	67/10870	0.0261929	0.227518	0.203099	1293/871/5351/79709	COL6A3/SERPINH1/PLOD1/COLGALT1	DOWN/cpUP, cmUP/UP/UP
Reactome	R-HSA-73894	Homo sapiens : DNA Repair	11/183	335/10870	0.0262091	0.227518	0.203099	8467/9716/86/3978/672/5436/6996/10445/54962/56949/54386	SMARCA5/AQR/ACTL6A/LIG1/BRCA1/POLR2G/TDG/MCRS1/TIPIN/XAB2/TERF2IP	DOWN/UP/DOWN/DOWN/DOWN/DOWN/DOWN/DOWN/DOWN/DOWN/DOWN
Reactome	R-HSA-1362300	Homo sapiens : Transcription of E2F targets under negative control by p107 (RBL1) and p130 (RBL2) in complex with HDAC1	2/183	16/10870	0.0289733	0.243734	0.217575	5928/3065	RBBP4/HDAC1	DOWN/DOWN
Reactome	R-HSA-156711	Homo sapiens : Polo-like kinase mediated events	2/183	16/10870	0.0289733	0.243734	0.217575	1063/5928	CENPF/RBBP4	DOWN/DOWN
Reactome	R-HSA-9665348	Homo sapiens : Signaling by ERBB2 ECD mutants	2/183	16/10870	0.0289733	0.243734	0.217575	6464/2549	SHC1/GAB1	UP/UP
Reactome	R-HSA-445355	Homo sapiens : Smooth Muscle Contraction	3/183	40/10870	0.0294044	0.244837	0.218559	10174/302/7169	SORBS3/ANXA2/TPM2	UP/UP/UP
Reactome	R-HSA-8875878	Homo sapiens : MET promotes cell motility	3/183	41/10870	0.0313435	0.258347	0.230619	3688/3675/2549	ITGB1/ITGA3/GAB1	UP/UP/UP
Reactome	R-HSA-73886	Homo sapiens : Chromosome Maintenance	6/183	141/10870	0.0318386	0.259803	0.231919	8467/3978/5436/1060/5928/54386	SMARCA5/LIG1/POLR2G/CENPC/RBBP4/TERF2IP	DOWN/DOWN/DOWN/UP/DOWN/DOWN
Reactome	R-HSA-419037	Homo sapiens : NCAM1 interactions	3/183	42/10870	0.0333482	0.266786	0.238152	5621/1293/4684	PRNP/COL6A3/NCAM1	UP/DOWN/cpDOWN, cmDOWN
Reactome	R-HSA-9696264	Homo sapiens : RND3 GTPase cycle	3/183	42/10870	0.0333482	0.266786	0.238152	1969/857/10970	EPHA2/CAV1/CKAP4	UP/UP/UP
Reactome	R-HSA-3108232	Homo sapiens : SUMO E3 ligases SUMOylate target proteins	7/183	182/10870	0.034209	0.271015	0.241927	1655/672/23468/3065/6996/84733/10521	DDX5/BRCA1/CBX5/HDAC1/TDG/CBX2/DDX17	DOWN/DOWN/DOWN/DOWN/DOWN/DOWN/DOWN
Reactome	R-HSA-9696270	Homo sapiens : RND2 GTPase cycle	3/183	43/10870	0.0354181	0.275619	0.246038	1969/857/10970	EPHA2/CAV1/CKAP4	UP/UP/UP
Reactome	R-HSA-9013408	Homo sapiens : RHOG GTPase cycle	4/183	74/10870	0.035953	0.275619	0.246038	3688/1969/857/9341	ITGB1/EPHA2/CAV1/VAMP3	UP/UP/UP/UP
Reactome	R-HSA-1839117	Homo sapiens : Signaling by cytosolic FGFR1 fusion mutants	2/183	18/10870	0.0361412	0.275619	0.246038	8805/7750	TRIM24/ZMYM2	DOWN/DOWN
Reactome	R-HSA-1912420	Homo sapiens : Pre-NOTCH Processing in Golgi	2/183	18/10870	0.0361412	0.275619	0.246038	4853/6400	NOTCH2/SEL1L	UP/UP
Reactome	R-HSA-2990846	Homo sapiens : SUMOylation	7/183	188/10870	0.0396831	0.28852	0.257554	1655/672/23468/3065/6996/84733/10521	DDX5/BRCA1/CBX5/HDAC1/TDG/CBX2/DDX17	DOWN/DOWN/DOWN/DOWN/DOWN/DOWN/DOWN
Reactome	R-HSA-3899300	Homo sapiens : SUMOylation of transcription cofactors	3/183	45/10870	0.0397522	0.28852	0.257554	1655/84733/10521	DDX5/CBX2/DDX17	DOWN/DOWN/DOWN
Reactome	R-HSA-1236382	Homo sapiens : Constitutive Signaling by Ligand-Responsive EGFR Cancer Variants	2/183	19/10870	0.0399544	0.28852	0.257554	6464/2549	SHC1/GAB1	UP/UP
Reactome	R-HSA-1362277	Homo sapiens : Transcription of E2F targets under negative control by DREAM complex	2/183	19/10870	0.0399544	0.28852	0.257554	5928/3065	RBBP4/HDAC1	DOWN/DOWN
Reactome	R-HSA-174414	Homo sapiens : Processive synthesis on the C-strand of the telomere	2/183	19/10870	0.0399544	0.28852	0.257554	3978/54386	LIG1/TERF2IP	DOWN/DOWN
Reactome	R-HSA-5637815	Homo sapiens : Signaling by Ligand-Responsive EGFR Variants in Cancer	2/183	19/10870	0.0399544	0.28852	0.257554	6464/2549	SHC1/GAB1	UP/UP
Reactome	R-HSA-9009391	Homo sapiens : Extra-nuclear estrogen signaling	4/183	77/10870	0.0406983	0.291314	0.260048	6464/858/857/59345	SHC1/CAV2/CAV1/GNB4	UP/UP/UP/UP
Reactome	R-HSA-2173789	Homo sapiens : TGF-beta receptor signaling activates SMADs	3/183	46/10870	0.0420155	0.293878	0.262337	7040/3688/3685	TGFB1/ITGB1/ITGAV	cpUP, cmUP/UP/UP
Reactome	R-HSA-3247509	Homo sapiens : Chromatin modifying enzymes	9/183	274/10870	0.0421369	0.293878	0.262337	53615/86/6597/5928/6598/3065/51780/54815/10445	MBD3/ACTL6A/SMARCA4/RBBP4/SMARCB1/HDAC1/KDM3B/GATAD2A/MCRS1	DOWN/DOWN/DOWN/DOWN/DOWN/DOWN/DOWN/DOWN/DOWN
Reactome	R-HSA-4839726	Homo sapiens : Chromatin organization	9/183	274/10870	0.0421369	0.293878	0.262337	53615/86/6597/5928/6598/3065/51780/54815/10445	MBD3/ACTL6A/SMARCA4/RBBP4/SMARCB1/HDAC1/KDM3B/GATAD2A/MCRS1	DOWN/DOWN/DOWN/DOWN/DOWN/DOWN/DOWN/DOWN/DOWN
Reactome	R-HSA-167044	Homo sapiens : Signalling to RAS	2/183	20/10870	0.0439123	0.299036	0.266941	5898/6464	RALA/SHC1	DOWN/UP
Reactome	R-HSA-6781827	Homo sapiens : Transcription-Coupled Nucleotide Excision Repair (TC-NER)	4/183	79/10870	0.0440503	0.299036	0.266941	9716/3978/5436/56949	AQR/LIG1/POLR2G/XAB2	UP/DOWN/DOWN/DOWN
Reactome	R-HSA-6806834	Homo sapiens : Signaling by MET	4/183	79/10870	0.0440503	0.299036	0.266941	3688/3675/6464/2549	ITGB1/ITGA3/SHC1/GAB1	UP/UP/UP/UP
Reactome	R-HSA-9020591	Homo sapiens : Interleukin-12 signaling	3/183	47/10870	0.0443423	0.299036	0.266941	302/5898/1265	ANXA2/RALA/CNN2	UP/DOWN/UP
Reactome	R-HSA-2559586	Homo sapiens : DNA Damage/Telomere Stress Induced Senescence	4/183	80/10870	0.0457829	0.30622	0.273354	3005/3006/8091/54386	H1F0/HIST1H1C/HMGA2/TERF2IP	UP/DOWN/UP/DOWN
Reactome	R-HSA-442982	Homo sapiens : Ras activation upon Ca2+ influx through NMDA receptor	2/183	21/10870	0.048009	0.318499	0.284315	1739/1741	DLG1/DLG3	UP/DOWN
Reactome	R-HSA-6811440	Homo sapiens : Retrograde transport at the Trans-Golgi-Network	3/183	49/10870	0.0491844	0.323665	0.288927	10226/9341/6293	PLIN3/VAMP3/VPS52	cpUP, cmUP/UP/DOWN
