# Supplementary material for: In‐depth proteomic analysis reveals unique subtype‐specific signatures in human small‐cell lung cancer
Source: Clin Transl Med. 2022 Sep 23;12(9):e1060. doi: 10.1002/ctm2.1060 (PMC9506422; doi:10.1002/ctm2.1060)
Supplement: Supplementary file 5 — Supporting Information [file CTM2-12-e1060-s005.xlsx]

## Sheet: Legend
Supplementary Table 4. The pre-ranked GSEA (pGSEA) results before and after summarization.
Sheet	Description
pGSEA_detailed_p<0.01	The detailed pGSEA results for both proteomics and transcriptomics.
pGSEA_summarized	The summarized pGSEA results for both proteomics and transcriptomics, showing only subtype-specific processes.
Column	Description
Sheet "pGSEA_detailed_p<0.01"
ID	Gene set ID.
Comparison	Indicates which two subtypes were compared with pGSEA.
NES_P	Normalized enrichment score for the gene set, extracted from the proteomic pGSEA results.
NES_T	Normalized enrichment score for the gene set, extracted from the transcriptomic pGSEA results.
pvalue_P	Nominal p-value extracted from the proteomic pGSEA results.
pvalue_T	Nominal p-value extracted from the transcriptomic pGSEA results.
core_enrichment_P	Core enrichment genes extracted from the proteomic pGSEA results.
core_enrichment_T	Core enrichment genes extracted from the transcriptomic pGSEA results.
core_enrichment_both	Commonly detected core enrichment genes in the proteomic and transcriptomic pGSEA results.
p.adjust_P	Adjusted p-value extracted from the proteomic pGSEA results.
p.adjust_T	Adjusted p-value extracted from the transcriptomic pGSEA results.
setSize_P	The number of genes in the gene set after filtering out those genes that are not present in the proteomic dataset.
setSize_T	The number of genes in the gene set after filtering out those genes that are not present in the transcriptomic dataset.
enrichmentScore_P	Enrichment score for the gene set, extracted from the proteomic pGSEA results.
enrichmentScore_T	Enrichment score for the gene set, extracted from the proteomic pGSEA results.
qvalues_P	Q-value extracted from the proteomic pGSEA results.
qvalues_T	Q-value extracted from the transcriptomic pGSEA results.
leading_edge_P	The three statistics (tags, list, signal) used to define the leading edge subset in the proteomic pGSEA.
leading_edge_T	The three statistics (tags, list, signal) used to define the leading edge subset in the transcriptomic pGSEA.
Sheet "pGSEA_summarized"
Subtype	Displays the subtype to which the gene set was detected to be specific.
Significance	Whether the gene set was detected to be subtype-specific only in proteomics, only in transcriptomics or in both datasets.
GeneSet	Gene set ID.
Avr.NES_Proteomics	Average normalized enrichment scores derived from proteomics. For example, avr. NES was calculated for SCLC-A specific gene sets from the following three comparisons: SCLC-A vs. SCLC-N, SCLC-A vs. SCLC-P, SCLC-A vs. SCLC-Y.
Avr.NES_Transcriptomics	Average normalized enrichment scores derived from transcriptomics. For example, avr. NES was calculated for SCLC-A specific gene sets from the following three comparisons: SCLC-A vs. SCLC-N, SCLC-A vs. SCLC-P, SCLC-A vs. SCLC-Y.
Core.Enrichment_Proteomics	Core enrichment genes extracted from the proteomic pGSEA results, arising in any of the subtype comparisons. For example, for an SCLC-A specific gene set, the core enrichment genes from the following three comparisons were included: SCLC-A vs. SCLC-N, SCLC-A vs. SCLC-P, SCLC-A vs. SCLC-Y. If the gene set did not show subtype-specific tendencies in proteomics, then the core enrichment genes are no…
Core.Enrichment_Transcriptomics	Core enrichment genes extracted from the transcriptomic pGSEA results, arising in any of the subtype comparisons. For example, for an SCLC-A specific gene set, the core enrichment genes from the following three comparisons were included: SCLC-A vs. SCLC-N, SCLC-A vs. SCLC-P, SCLC-A vs. SCLC-Y. If the gene set did not show subtype-specific tendencies in transcriptomics, then the core enrichment ge…
Core.Enrichment_Both	Commonly detected core enrichment genes extracted from the proteomic and transcriptomic pGSEA results, arising in any of the subtype comparisons. For example, for an SCLC-A specific gene set, the core enrichment genes from the following three comparisons were included: SCLC-A vs. SCLC-N, SCLC-A vs. SCLC-P, SCLC-A vs. SCLC-Y. If the gene set did not show subtype-specific tendencies in both proteom…
Selected.for.ssGSEA	A star (*) indicates which gene set was used for single-sample GSEA in the tissue transcriptomic dataset.

## Sheet: pGSEA_detailed_p<0.01
Supplementary Table 4. The detailed pGSEA results for both proteomics and transcriptomics.
ID	Comparison	NES_P	NES_T	pvalue_P	pvalue_T	core_enrichment_P	core_enrichment_T	core_enrichment_both	p.adjust_P	p.adjust_T	setSize_P	setSize_T	enrichmentScore_P	enrichmentScore_T	qvalues_P	qvalues_T	leading_edge_P	leading_edge_T
CAHOY_ASTROGLIAL	SCLC-N-SCLC-A	-0.859877	1.29477	0.664348	0.153448	DYSF/TDG/PSRC1/IGFBP3	SERPING1/GLIPR2/AKR1B10/ATOH8/ATP8A1/GPHN/MXRA8/DEFB1/COL5A1/LOX/TBC1D2B/EMP3		0.883563	0.733005	41	55	-0.440586	0.62667	0.809169	0.70458	tags=10%, list=4%, signal=9%	tags=22%, list=15%, signal=19%
CAHOY_ASTROGLIAL	SCLC-P-SCLC-A	1.69976	1.40637	0.00158031	0.0831169	ANXA1/ANXA4/HMOX1	ANXA4/ANXA1/LGALS3/TBC1D2B/FBLN5/PRSS23/HMOX1/TSPO/ADGRG6	ANXA1/ANXA4/HMOX1	0.133938	0.916309	41	55	0.864308	0.881325	0.124366	0.916309	tags=7%, list=2%, signal=7%	tags=16%, list=5%, signal=16%
CAHOY_ASTROGLIAL	SCLC-Y-SCLC-A	1.24795	1.63773	0.161224	0.000467259	ANXA1/HMOX1/COL5A1/RASSF4/MSN/GLIPR2/CD109/TBC1D2B/BST2/TSPO/SERPINE1/GPNMB/FAS	TNFRSF12A/ANXA1/EMP3/HMOX1/COL5A1/ADGRG6/SERPINE1/LTBP2/C3/BST2/IGFBP3/LOXL2/LGALS3/MYOF/ANXA4/TIMP1/ACTA2/SERPING1/MSN/SLC66A3/TSPO/CD109/EREG/GLIPR2	ANXA1/HMOX1/COL5A1/MSN/GLIPR2/CD109/BST2/TSPO/SERPINE1	0.534831	0.0232821	41	55	0.646268	0.831751	0.493997	0.0201517	tags=32%, list=10%, signal=29%	tags=44%, list=7%, signal=41%
CAHOY_ASTROGLIAL	SCLC-P-SCLC-N	1.44093	1.2102	0.048038	0.210174	ANXA1/ANXA4/IGFBP3/PSRC1/CTTN/TDG/LGALS3	ANXA1/ANXA4/LGALS3/PRSS23/FBLN5/ADGRG6/CTTN/TBC1D2B	ANXA1/ANXA4/CTTN/LGALS3	0.423013	0.868756	41	55	0.813568	0.767777	0.393229	0.864538	tags=17%, list=5%, signal=16%	tags=15%, list=5%, signal=14%
CAHOY_ASTROGLIAL	SCLC-Y-SCLC-N	1.41433	1.67906	0.0431034	0.00154739	ANXA1/IGFBP3/HMOX1/SERPINE1/CTTN/COL5A1/MYOF/LGALS3/BST2/CNN1/MSN/CD109/TSPO/PON3/FAS/DYSF	ANXA1/TNFRSF12A/EMP3/HMOX1/ADGRG6/SERPINE1/COL5A1/C3/BST2/MYOF/LOXL2/IGFBP3/LTBP2/TIMP1/ANXA4/ACTA2/LGALS3/CTTN/CD109/MSN/EREG/COL8A1/TAGLN/KAZALD1/TSPO/SLC66A3	ANXA1/IGFBP3/HMOX1/SERPINE1/CTTN/COL5A1/MYOF/LGALS3/BST2/MSN/CD109/TSPO	0.245838	0.0313226	41	55	0.720239	0.820881	0.209442	0.0259214	tags=39%, list=13%, signal=34%	tags=47%, list=7%, signal=44%
CAHOY_ASTROGLIAL	SCLC-Y-SCLC-P	-0.853919	1.61502	0.697723	0.00672848	GPHN/ANXA4/TDG	EMP3/TNFRSF12A/COL5A1/C3/LTBP2/SERPINE1/CD109/LOXL2/MYOF/SERPING1/SLC66A3/TIMP1/BST2/TOR4A/MSN/HMOX1/GLIPR2/IGFBP3/COL8A1/EREG		0.881414	0.430456	41	55	-0.44266	0.76169	0.812063	0.414463	tags=7%, list=3%, signal=7%	tags=36%, list=5%, signal=35%
CORDENONSI_YAP_CONSERVED_SIGNATURE	SCLC-N-SCLC-A	0.918651	0.953523	0.574032	0.511384	FSCN1/STMN1/TK1/PHGDH/MARCKS/FLNA/AMOTL2/ITGB5/DDAH1/HMMR	SCHIP1/FSTL1/CRIM1/ASAP1/FSCN1	FSCN1	0.84387	0.904742	36	49	0.447032	0.469389	0.772818	0.869658	tags=28%, list=18%, signal=23%	tags=10%, list=12%, signal=9%
CORDENONSI_YAP_CONSERVED_SIGNATURE	SCLC-P-SCLC-A	-1.02315	0.844894	0.458404	0.670199	SERPINE1/SLIT2/CDKN2C/GGH/TGFB2/GLS/HEXB/NDRG1	ITGB5/CRIM1/DAB2/FSCN1		0.794054	0.946013	36	49	-0.56658	0.531149	0.737303	0.946013	tags=22%, list=9%, signal=20%	tags=8%, list=6%, signal=8%
CORDENONSI_YAP_CONSERVED_SIGNATURE	SCLC-Y-SCLC-A	1.18635	1.67252	0.231855	0.000169395	FSTL1/FLNA/TGM2/HEXB/TSPAN3/DAB2/THBS1/FSCN1/ITGB5/SERPINE1	CCN1/AXL/CRIM1/CCN2/GADD45B/SERPINE1/ITGB5/FSTL1/TGM2/PMP22/PDLIM2/HEXB/ANKRD1/ETV5/AMOTL2/TK1/SHCBP1/SGK1/FLNA/THBS1/FSCN1/ASAP1	FSTL1/FLNA/TGM2/HEXB/THBS1/FSCN1/ITGB5/SERPINE1	0.601707	0.0120143	36	49	0.63356	0.862113	0.555767	0.010399	tags=28%, list=9%, signal=25%	tags=45%, list=8%, signal=41%
CORDENONSI_YAP_CONSERVED_SIGNATURE	SCLC-P-SCLC-N	-1.00932	0.630683	0.443418	0.933884	ITGB5/CDKN2C/MARCKS/TSPAN3/CDC20/PHGDH/DUT/AMOTL2/HEXB/NDRG1	ITGB5/DAB2/GAS6/CRIM1/FLNA/PMP22/SLIT2/CCN2	ITGB5	0.810583	0.998694	36	49	-0.533092	0.401267	0.753511	0.993846	tags=28%, list=21%, signal=22%	tags=16%, list=16%, signal=14%
CORDENONSI_YAP_CONSERVED_SIGNATURE	SCLC-Y-SCLC-N	1.05244	1.71998	0.382406	7.96814e-05	HEXB/FSTL1/THBS1/DAB2/SERPINE1/TGM2/TSPAN3/SLIT2/AXL	CCN1/AXL/GADD45B/CCN2/SERPINE1/PMP22/ITGB5/ANKRD1/TGM2/CRIM1/ETV5/TK1/HEXB/FSTL1/SGK1/SHCBP1/FLNA/PDLIM2/GAS6/AMOTL2/LHFPL6	HEXB/FSTL1/SERPINE1/TGM2/AXL	0.636744	0.00408821	36	49	0.547662	0.861225	0.542473	0.00338324	tags=25%, list=9%, signal=23%	tags=43%, list=6%, signal=41%
CORDENONSI_YAP_CONSERVED_SIGNATURE	SCLC-Y-SCLC-P	1.27364	1.76684	0.15458	0.000168215	HEXB/FSTL1/TSPAN3/THBS1/SERPINE1/DAB2/TGM2	CCN1/GADD45B/AXL/SERPINE1/HEXB/TGM2/ETV5/PDLIM2/FSTL1/CCN2/SHCBP1/SGK1/ANKRD1/DUSP1/PMP22/TK1/TGFB2/AMOTL2/CRIM1/ITGB5/LHFPL6/THBS1/CDC20	HEXB/FSTL1/THBS1/SERPINE1/TGM2	0.528016	0.125577	36	49	0.676488	0.841505	0.486471	0.120911	tags=19%, list=5%, signal=19%	tags=47%, list=11%, signal=42%
CYCLIN_D1_KE_.V1_UP	SCLC-N-SCLC-A	-0.80654	-0.766129	0.824074	0.960688	SCAP/CRIP1/RASSF7/STT3A/FOXK2/DTNA/PTS/COX17/DNASE2/GCHFR	PTS/COX17/GNAI2/ADRA2A/DNASE2/DMWD/RASSF7/HSPH1/GOT1/TFAP2A/DUSP4/CENPB/GCHFR/RGS3/TCF12/KLF4/ETS2/LTBR	RASSF7/PTS/COX17/DNASE2/GCHFR	0.949415	1	96	127	-0.366752	-0.318618	0.869476	0.961222	tags=10%, list=3%, signal=10%	tags=14%, list=10%, signal=13%
CYCLIN_D1_KE_.V1_UP	SCLC-P-SCLC-A	-0.883657	0.868467	0.658416	0.680089	LPIN2/MARK3/KLC1/HSD17B10/PTS/CDKN2A/CA4/DTNA/DNASE2	PLCB2/CGREF1/MAN2A2/THY1/EPHA2/REEP5/CDK6/BIRC2/SCAP/FGFR4/TTLL12/RASSF7/CASP3/EIF5A/IFRD2/DYRK4/ST3GAL4/GLB1/ZYX/SMTN/ARCN1		0.885544	0.947627	96	127	-0.424674	0.537984	0.822255	0.947627	tags=9%, list=9%, signal=9%	tags=17%, list=14%, signal=14%
CYCLIN_D1_KE_.V1_UP	SCLC-Y-SCLC-A	1.2021	1.56038	0.137931	0.000885481	EPHA2/ZYX/PLOD1/COL5A2/PPM1F/CDK6/RAB31/TRIM25/BIRC2/GGT5	EPHA2/RRAS/ZYX/RAB31/COL5A2/TGFBR2/PLOD1/DUSP5/COL18A1/HSPG2/FOSL2/PPM1F/CCL20/GLB1/IFRD2/SNX17/BIRC2/PPIB/GNAI2	EPHA2/ZYX/PLOD1/COL5A2/PPM1F/RAB31/BIRC2	0.508546	0.03329	96	127	0.556658	0.722496	0.46972	0.0288141	tags=10%, list=7%, signal=10%	tags=15%, list=8%, signal=14%
CYCLIN_D1_KE_.V1_UP	SCLC-P-SCLC-N	-0.888148	0.92823	0.67033	0.585928	TTLL12/KIF22/MTREX/LMF2/PRPH/TRIO/SNX17/IFRD2/MARK3/TCF12/MAD1L1/DNASE2/CDKN2A/CA4/BRF1/PPM1F	PLCB2/KLF4/RASSF7/BIRC2/DYRK4/ARCN1/TRIM25/GCHFR/MAN2A2/PTS/CASP3/SMTN/BCL9/CTBP1/GNAI2/EPHA2/REEP5/RGS3/SCAP/HSPH1/CENPB/KAT5/PIGC/ZIC1/ST3GAL4		0.904622	0.954259	96	127	-0.409228	0.565456	0.840929	0.949626	tags=17%, list=8%, signal=15%	tags=20%, list=14%, signal=17%
CYCLIN_D1_KE_.V1_UP	SCLC-Y-SCLC-N	1.11478	1.56651	0.27027	0.00119794	EPHA2/PLOD1/ZYX/GNAI2/COL5A2/PHKG2/SCAP/PPIB/TRIM25/THY1/FHL2/FAM3C/SMTN/CTBP1/BIRC2/PMPCA	EPHA2/RRAS/ZYX/PLOD1/TGFBR2/COL5A2/GNAI2/RAB31/BIRC2/CCL20/COL18A1/GLB1/FOSL2/HSPG2/PPIB/MAD1L1/IFRD2/SNX17/PPM1F/PTPRH/DUSP5/DNASE2/DYRK4/SMTN/TRIM25/STT3A	EPHA2/PLOD1/ZYX/GNAI2/COL5A2/PPIB/TRIM25/SMTN/BIRC2	0.541195	0.0264158	96	127	0.508571	0.706132	0.46107	0.0218607	tags=17%, list=9%, signal=15%	tags=20%, list=13%, signal=18%
CYCLIN_D1_KE_.V1_UP	SCLC-Y-SCLC-P	1.2009	1.56528	0.157407	0.0033674	ZYX/PLOD1/EPHA2/DNASE2/PPM1F/CDKN2A/PPIB/COL5A2/SNX17/SCAP/FHL2/GLB1/FAM3C/MMP15/PMPCA/INPP5A	RRAS/TGFBR2/EPHA2/PLOD1/ZYX/COL5A2/RAB31/DUSP5/PTPRH/COL18A1/CCL20/FOSL2/S100A2/PPIB/PPM1F/HSPG2/SNX17/HSPA1B/NRG1	ZYX/PLOD1/EPHA2/PPM1F/PPIB/COL5A2/SNX17	0.530248	0.323146	96	127	0.556915	0.643309	0.488527	0.31114	tags=17%, list=11%, signal=15%	tags=15%, list=6%, signal=14%
EGFR_UP.V1_UP	SCLC-N-SCLC-A	-0.835952	-1.19049	0.762918	0.127451	CLDN1/SPTLC2/TAP1/GJA1/WIPI1/EGFR/SCCPDH/APOBEC3B/GK/KRT7/ERO1A/MGAT4A/IMPA1/ICAM1/TGFB2/PDE4B/PSMB9/KTN1/GCNT1/SEL1L3/ITGA3/CEACAM6/CAPN2/SQOR	BCL3/SEL1L3/SUSD6/IRF1/MGAT4A/EPAS1/KRT7/RNF19A/DUSP4/SAT1/RCAN1/BACE2/DUSP6/SMCO4/ISG20/APOBEC3B/COTL1/CEACAM6/KLF4/CMAHP/CADPS2/ETS2/GCNT1/TCIM	APOBEC3B/KRT7/MGAT4A/GCNT1/SEL1L3/CEACAM6	0.927843	0.691572	98	126	-0.376746	-0.49472	0.849721	0.664754	tags=24%, list=16%, signal=21%	tags=19%, list=8%, signal=18%
EGFR_UP.V1_UP	SCLC-P-SCLC-A	-1.00305	0.97267	0.448675	0.53683	APOBEC3B/SPAG1/ARFGAP3/PGM3/PAPSS2/ISG20/CEMIP/MGAT4A/SLC7A11/CTNNAL1/TGFB2/ERO1A/GK/ASPH/NFKB2/PDE4B/COTL1/SEL1L3/MGLL/SQOR/MAOA/CEACAM6/GCNT1	GAL/EGLN3/TAP1/IGF2BP2/ARNT2/BMP7/TNFRSF21/IL4R/FADS3/SLC12A2/PSMB9/DBNDD2/HBEGF		0.786688	0.92497	98	126	-0.480882	0.601433	0.730464	0.92497	tags=23%, list=14%, signal=20%	tags=10%, list=6%, signal=10%
EGFR_UP.V1_UP	SCLC-Y-SCLC-A	1.53714	1.64892	0.00587326	4.10821e-05	SLC12A2/PAPSS2/AKAP12/IGF2BP2/FERMT2/ITGA3/FNDC3B/COL5A2/PSMB9/SEC23A/GBP1/PDLIM7/TNS3/ARID5B/JUNB/CAPN2/ETHE1/EGFR/SLC7A11/HBEGF/PTPRE/GBP2/SOWAHC/ACTG2/NFKB2/ICAM1/APOBEC3B/GLRX/SDCBP/ITGA2/SGPP1	CCN1/PDLIM7/PAPSS2/CCN2/NFKB2/IL4R/COL5A2/ADM/IGF2BP2/ELK3/AOX1/TAP1/EXT1/PSMB9/SEPTIN10/ANGPTL4/GJA1/ETHE1/DUSP5/FERMT2/MMP1/LOXL2/EGFR/TMEM45A/CCL2/FADS3/DUSP6/FNDC3B/APOBEC3B/BCL3/HBEGF/ETV5/FHOD1/MIR22HG/SEC23A/AKAP12/ABCC3/CYP1B1/RHOQ/CLDN1/ITGA3/CASP7/LIF/PSMB10/INHBA/ELL2/ICAM1/JUNB/A2M/TFPI/GLRX	PAPSS2/AKAP12/IGF2BP2/FERMT2/ITGA3/FNDC3B/COL5A2/PSMB9/SEC23A/PDLIM7/JUNB/ETHE1/EGFR/HBEGF/NFKB2/ICAM1/APOBEC3B/GLRX	0.152582	0.00502311	98	126	0.709018	0.764458	0.140932	0.00434773	tags=32%, list=9%, signal=29%	tags=40%, list=10%, signal=37%
EGFR_UP.V1_UP	SCLC-P-SCLC-N	-0.9001	1.00694	0.641667	0.482039	FERMT2/ARFGAP3/ELL2/NFKB2/LOXL2/SGPP1/TNS3/GCNT1/CADPS2/ASPH/SEC23A/AKAP12/MGLL/HK2/MAOA/HOMER1/SOWAHC	TAP1/BMP7/ARNT2/EGLN3/KLF4/PSMB9/TNFRSF21/GCNT1/IGF2BP2/FADS3/BACE2/HBEGF/ETHE1/DBNDD2/BCL3/GAL/SAT1/SLC12A2/KTN1/CLDN1	GCNT1	0.896136	0.938616	98	126	-0.413657	0.614765	0.83304	0.934059	tags=17%, list=7%, signal=16%	tags=16%, list=9%, signal=15%
EGFR_UP.V1_UP	SCLC-Y-SCLC-N	1.74756	1.79756	2.11834e-05	1.07016e-06	ITGA3/PAPSS2/CAPN2/PSMB9/SQOR/ICAM1/SLC12A2/GBP1/EGFR/APOBEC3B/FNDC3B/SLC7A11/AKAP12/ARID5B/SDCBP/PDLIM7/COL5A2/JUNB/ACTG2/NFKB2/CLDN1/TAP1/SCCPDH/CASP7/GBP2/WIPI1/PTPRE/TNS3	CCN1/APOBEC3B/PSMB9/PDLIM7/DUSP6/TAP1/CCN2/BCL3/EGFR/NFKB2/ADM/GJA1/MIR22HG/ANGPTL4/FNDC3B/CCL2/MMP1/EXT1/COL5A2/ETHE1/TMEM45A/LOXL2/ELK3/AOX1/HBEGF/EPAS1/CASP7/IL4R/ETV5/FADS3/CLDN1/PAPSS2/ITGA3/SEPTIN10/IGF2BP2/LIF/IRF1/ICAM1/MMP10/PSMB10/SAT1/FERMT2/CAPN2/JUNB/TFPI/INHBA/A2M/ABCC3/TCIM	ITGA3/PAPSS2/CAPN2/PSMB9/ICAM1/EGFR/APOBEC3B/FNDC3B/PDLIM7/COL5A2/JUNB/NFKB2/CLDN1/TAP1/CASP7	0.00193675	0.000231065	98	126	0.794271	0.809675	0.00165001	0.00019122	tags=29%, list=9%, signal=26%	tags=39%, list=9%, signal=36%
EGFR_UP.V1_UP	SCLC-Y-SCLC-P	1.69102	1.58749	0.000129972	0.00215344	PAPSS2/AKAP12/ITGA3/FNDC3B/GBP1/SLC7A11/NFKB2/TNS3/SQOR/ASPH/SEC23A/APOBEC3B/ARID5B/ICAM1/PDLIM7/MAOA/SGPP1/CAPN2/COL5A2/COTL1/SDCBP/SLC12A2/ACTG2/ISG20/FERMT2/PSMB9/MGLL/IGF2BP2/GBP2	CCN1/PAPSS2/PDLIM7/SEPTIN10/AOX1/DUSP6/COL5A2/APOBEC3B/NFKB2/LOXL2/MMP1/CCL2/ELK3/ETV5/GJA1/EGFR/ANGPTL4/TMEM45A/DUSP5/EPAS1/FNDC3B/ADM/FERMT2/ICAM1/MIR22HG/CCN2/MMP10/AKAP12/ABCC3/EXT1/PHLDA1/CAPN2/JUNB/MGLL/ASPH/TCIM/ITGA3/LIF/TFPI/BCL3/CSGALNACT1/GBP2/INHBA/COTL1	PAPSS2/AKAP12/ITGA3/FNDC3B/NFKB2/ASPH/APOBEC3B/ICAM1/PDLIM7/CAPN2/COL5A2/COTL1/FERMT2/MGLL/GBP2	0.0427449	0.282086	98	126	0.782004	0.653034	0.0393816	0.271606	tags=30%, list=10%, signal=27%	tags=35%, list=8%, signal=33%
ESC_J1_UP_EARLY.V1_DN	SCLC-N-SCLC-A	-0.805284	0.982919	0.825746	0.465157	SLC30A1/PAFAH2/ANXA3/PPCS/MTG2/DNAJC30/CORO2A/ANXA5/UBE2J1/SPRY4/SPCS3/PPP1R1A/VWA5A/IGFBP3	GAP43/MYC/ERF/RAMP1/ADAM23/NUDT11/MAPT/MED6/NAB2/BMP1/DNAJC24		0.94985	0.883322	91	96	-0.369825	0.451769	0.869874	0.849068	tags=15%, list=11%, signal=14%	tags=11%, list=8%, signal=11%
ESC_J1_UP_EARLY.V1_DN	SCLC-P-SCLC-A	1.08315	1.10534	0.296203	0.364277	ANXA1/STK4/NAB2/FKBPL/CCDC59/BLOC1S4	ANXA1/ANXA3/GID8/MYC/NAB2/NIFK	ANXA1/NAB2	0.67482	0.916309	91	96	0.488556	0.689948	0.626591	0.916309	tags=7%, list=7%, signal=6%	tags=6%, list=6%, signal=6%
ESC_J1_UP_EARLY.V1_DN	SCLC-Y-SCLC-A	1.01984	1.71585	0.414683	4.81582e-06	ANXA1/NAB2/ZFP36L1/ERF/GBP1/JUNB/DIMT1/RELB/BLOC1S4/GBP2	CCN1/TNFRSF12A/ANXA1/NAB2/MYL9/SERPINE1/ERF/ANGPTL4/SPRY4/IGFBP3/ZFP36L1/BMP1/ETV4/LIMS2/RNASE4/DUSP6/BCL3/RELB/ZFP36/C11orf24/DIMT1/MRAS	ANXA1/NAB2/ZFP36L1/ERF/DIMT1/RELB	0.729032	0.00146797	91	96	0.472095	0.818774	0.673372	0.0012706	tags=11%, list=6%, signal=10%	tags=23%, list=6%, signal=22%
ESC_J1_UP_EARLY.V1_DN	SCLC-P-SCLC-N	1.02405	0.936041	0.425665	0.569048	ANXA1/ANXA3/IGFBP3/PPCS	ANXA1/ANXA3/KLF4/INHBB/GID8/RPS6KB2/MTG2/ETV4	ANXA1/ANXA3	0.803748	0.954131	91	96	0.523491	0.571992	0.747157	0.949499	tags=4%, list=2%, signal=4%	tags=8%, list=6%, signal=8%
ESC_J1_UP_EARLY.V1_DN	SCLC-Y-SCLC-N	1.0432	1.65819	0.381029	0.000341961	ANXA1/GBP1/IGFBP3/ANXA5/SERPINE1/DNAJC30/JUNB/NSUN4/MDN1/ANXA3/SLC30A1/NAB2/BMP1/RELB/STAT3/GBP2/CORO2A/CNN1	CCN1/ANXA1/TNFRSF12A/MYL9/SPRY4/DUSP6/SERPINE1/BCL3/ZFP36L1/ETV4/RELB/SOCS3/NAB2/ANGPTL4/ZFP36/IGFBP3/ANXA5/HYAL2/C11orf24/RNASE4/LIMS2/TAGLN/EGR1/JUNB/ERF/MAD1L1	ANXA1/IGFBP3/ANXA5/SERPINE1/JUNB/NAB2/RELB	0.635696	0.011582	91	96	0.480479	0.764813	0.54158	0.00958479	tags=20%, list=9%, signal=18%	tags=27%, list=8%, signal=25%
ESC_J1_UP_EARLY.V1_DN	SCLC-Y-SCLC-P	-0.909599	1.60467	0.641026	0.00276124	CIRBP/RNASEL/ARHGAP35/DPYSL5/RAB33A/VWA5A	CCN1/TNFRSF12A/SPRY4/DUSP6/SERPINE1/MYL9/ANGPTL4/ANXA5/ERF/NAB2/RELB/H2BC4/EGR1/RNASE4/ZFP36L1/BMP1/LIMS2/IGFBP3/JUNB/ID3/SOCS3/BCL3/ZFP36/GBP2/NUDT11/MRAS/C11orf24		0.861064	0.317972	91	96	-0.418123	0.692104	0.793313	0.306158	tags=7%, list=7%, signal=6%	tags=28%, list=8%, signal=26%
ESC_V6.5_UP_EARLY.V1_DN	SCLC-N-SCLC-A	-1.54308	-1.05177	0.00665255	0.335714	DSP/MYO7B/KIT/ZADH2/SLC41A3/ESRRA/ANXA5/YES1/RASSF8/CAPN2/CPE/PRCC/ALCAM/CSRP1/IGFBP3/B2M/MAPK13	ZADH2/BCL3/INHBB/TM4SF1/CCDC34/S100A6/KCNA1/KIT/DSP/ALCAM/KLF4/SOCS3/GPX2/SFN/CSRP1/KLK11/MAPK13	DSP/KIT/ZADH2/ALCAM/CSRP1/MAPK13	0.165879	0.829464	74	107	-0.718745	-0.44413	0.151913	0.797299	tags=23%, list=7%, signal=22%	tags=16%, list=5%, signal=15%
ESC_V6.5_UP_EARLY.V1_DN	SCLC-P-SCLC-A	1.22521	1.04472	0.15544	0.445714	ANXA1/CDC42EP1/KIT/GYS1/FAP/NAB2	ANXA1/CDC42EP1/ANXA3/CMTM7/CALD1/GYS1/NAB2/AHNAK/HBEGF/ESRRA/INHBB/COL11A1/KIT/RASSF8	ANXA1/CDC42EP1/KIT/GYS1/NAB2	0.545955	0.916309	74	107	0.572273	0.649139	0.506936	0.916309	tags=8%, list=4%, signal=8%	tags=13%, list=9%, signal=12%
ESC_V6.5_UP_EARLY.V1_DN	SCLC-Y-SCLC-A	1.44829	1.61844	0.0395811	0.00016715	CAVIN1/ANXA1/AHNAK/CAV1/ANXA2/FBXO6/CDC42EP1/NAB2/PARVA/CALD1/CD44/GSN/ZFP36L1/COL3A1/JUNB/CAPN2	CCN1/AHNAK/TNFRSF12A/ANXA1/CAV1/EMP1/AXL/CAVIN1/NAB2/TUBB6/RASSF8/CDC42EP1/COL3A1/CCN2/SERPINE1/PMP22/BHLHE40/HTRA1/ANXA2/IGFBP3/CD44/ZFP36L1/PLAU/BCL3/HBEGF/CCDC80/PCOLCE/SLC39A1/FAP/MRAS/CALD1/IGFBP7/FBXO6/SMARCD3/TIMP2/COL1A1	CAVIN1/ANXA1/AHNAK/CAV1/ANXA2/FBXO6/CDC42EP1/NAB2/CALD1/CD44/ZFP36L1/COL3A1	0.346387	0.0120143	74	107	0.692348	0.765243	0.319941	0.010399	tags=22%, list=4%, signal=21%	tags=34%, list=7%, signal=32%
ESC_V6.5_UP_EARLY.V1_DN	SCLC-P-SCLC-N	1.68286	1.00494	0.000367061	0.475236	ANXA1/MAPK13/KIT/ALCAM/ANXA3/ZADH2/IGFBP3/CAPN2/B2M	ANXA1/ANXA3/MAPK13/KIT/KLF4/ALCAM/CDC42EP1/INHBB/ESRRA/DSP/KLK11/HBEGF/ZADH2/AHNAK/COL4A2/CSRP1	ANXA1/MAPK13/KIT/ALCAM/ANXA3/ZADH2	0.148998	0.93716	74	107	0.883185	0.612836	0.138507	0.93261	tags=12%, list=2%, signal=12%	tags=15%, list=6%, signal=14%
ESC_V6.5_UP_EARLY.V1_DN	SCLC-Y-SCLC-N	1.84069	1.71197	2.41464e-07	4.63318e-05	ANXA1/B2M/AHNAK/CAVIN1/CAPN2/PRCC/PARVA/ANXA2/FBXO6/CAV1/COL3A1/RASSF8/IGFBP3/ANXA5/CD44/SERPINE1/B4GALT7/JUNB/TIMP2/S100A6/ANXA3/SMARCD3/NAB2/FHL2/CSRP1	CCN1/AHNAK/ANXA1/TNFRSF12A/EMP1/AXL/CAV1/CCN2/SERPINE1/RASSF8/BCL3/CAVIN1/PMP22/COL3A1/ZFP36L1/SOCS3/ANXA2/NAB2/PLAU/CDC42EP1/TUBB6/HBEGF/IGFBP3/TM4SF1/CD44/ANXA5/BHLHE40/CCDC80/FBXO6/SLC39A1/HTRA1/GASK1B/FAP/B2M/NID1/PCOLCE/CAPN2/CSRP1/IGFBP7/TAGLN/TGFB1I1/JUNB/INHBA	ANXA1/B2M/AHNAK/CAVIN1/CAPN2/ANXA2/FBXO6/CAV1/COL3A1/RASSF8/IGFBP3/ANXA5/CD44/SERPINE1/JUNB/NAB2/CSRP1	7.48842e-05	0.00300395	74	107	0.87089	0.782465	6.37974e-05	0.00248595	tags=34%, list=7%, signal=32%	tags=40%, list=8%, signal=38%
ESC_V6.5_UP_EARLY.V1_DN	SCLC-Y-SCLC-P	1.2267	1.49055	0.152091	0.0201137	CAVIN1/ANXA2/CAV1/PRCC/AHNAK/B4GALT7/FBXO6/CD44/COL3A1/B2M/SERPINE1/RASSF8/S100A6/TIMP2/CAPN2/PARVA	CCN1/TNFRSF12A/ANXA2/TUBB6/AXL/EMP1/CAVIN1/CAV1/SERPINE1/AHNAK/COL3A1/TM4SF1/ANXA5/PLAU/FAP/NAB2/CCN2/ZFP36L1/COL16A1/RASSF8/PMP22/BHLHE40/CAPN2/PCOLCE/IGFBP3/JUNB/CCDC80/TGFB1I1/SOCS3/S100A4/CD44/HTRA1/BGN/COL1A1/BCL3/GBP2/INHBA/MRAS	CAVIN1/ANXA2/CAV1/AHNAK/CD44/COL3A1/SERPINE1/RASSF8/CAPN2	0.527623	0.476894	74	107	0.58783	0.632474	0.486108	0.459176	tags=22%, list=6%, signal=20%	tags=36%, list=7%, signal=33%
GOBP_ACTIN_CYTOSKELETON_REORGANIZATION	SCLC-N-SCLC-A	-1.55133	-0.912878	0.00421959	0.596288	KIT/SHC1/MCU/RAP2A/CDC42BPG/CD2AP/MDK/CLDN3/F11R	RAP2A/TRPM2/ARAP1/GSN/HRAS/BAIAP2L1/MICALL2/NRP1/PLEK2/NTF3/KIT/PARVG/F11R/CLDN3	KIT/RAP2A/CLDN3/F11R	0.125674	0.928312	65	68	-0.736117	-0.414851	0.115092	0.892314	tags=14%, list=6%, signal=13%	tags=21%, list=4%, signal=20%
GOBP_ACTIN_CYTOSKELETON_REORGANIZATION	SCLC-P-SCLC-A	1.1539	1.18899	0.23822	0.289024	ANXA1/KIT	ANXA1/HCK/FGF7/PARVB/TJP1/NOTCH2/KIT/MDK	ANXA1/KIT	0.634056	0.916309	65	68	0.549886	0.737534	0.588741	0.916309	tags=3%, list=0%, signal=3%	tags=12%, list=8%, signal=11%
GOBP_ACTIN_CYTOSKELETON_REORGANIZATION	SCLC-Y-SCLC-A	0.89909	1.14939	0.638037	0.251758	ANXA1/PARVA/FLNA/GSN/GAB1/SHC1/CDC42/MYH9/PDLIM4	SYDE1/ANXA1/NOTCH2/SHC1/PARVB/FLNA/ARHGDIB	ANXA1/FLNA/SHC1	0.862889	0.57237	65	68	0.440701	0.573165	0.797008	0.495413	tags=14%, list=7%, signal=13%	tags=10%, list=7%, signal=10%
GOBP_ACTIN_CYTOSKELETON_REORGANIZATION	SCLC-P-SCLC-N	1.63471	1.17768	0.00141781	0.25158	ANXA1/KIT/CDC42BPG/MDK/CD2AP/F11R/CTTN/BAIAP2L1/TJP1/PARVA	ANXA1/HCK/KIT/NRP1/FGF7/CTTN/MDK/HRAS/F11R/TJP1/BAIAP2L1	ANXA1/KIT/MDK/F11R/CTTN/BAIAP2L1/TJP1	0.226941	0.869182	65	68	0.871224	0.740702	0.210962	0.864962	tags=15%, list=5%, signal=15%	tags=16%, list=7%, signal=15%
GOBP_ACTIN_CYTOSKELETON_REORGANIZATION	SCLC-Y-SCLC-N	1.50355	1.27799	0.00967424	0.100775	ANXA1/PARVA/SHC1/CTTN/GAB1/MYH9/CDC42/TJP1/MCU/GSN	SYDE1/ANXA1/NOTCH2/SHC1/CTTN/MICALL2/FLNA/ARHGDIB/MYH9/PARVB/NRP1/TRPM2	ANXA1/SHC1/CTTN/MYH9	0.107918	0.328229	65	68	0.723686	0.61395	0.0919403	0.271629	tags=15%, list=8%, signal=14%	tags=18%, list=8%, signal=16%
GOBP_ACTIN_CYTOSKELETON_REORGANIZATION	SCLC-Y-SCLC-P	-1.10254	-0.704757	0.287785	0.880851	PAK1/CXADR/CDC42BPG/MDK/BRSK2/KIT	AUTS2/RAP2A/TNIK/BRSK2/RICTOR/BAIAP2L1/HRAS/MDK/F11R/FGF7/PHACTR1/CLDN3/HCK/KIT	MDK/BRSK2/KIT	0.647027	0.98332	65	68	-0.526124	-0.377641	0.596117	0.946787	tags=9%, list=4%, signal=9%	tags=21%, list=12%, signal=18%
GOBP_ACTIN_FILAMENT_BASED_PROCESS	SCLC-N-SCLC-A	-1.34302	-1.0153	0.00578545	0.367273	SPTB/WIPF1/SLIT2/BAIAP2L1/CORO1C/TPM3/DIAPH3/RHOBTB3/ICAM1/PDE4B/WASHC3/DSP/ARFGEF1/MYO7B/SORBS1/ABLIM2/KIT/CTNNA1/CORO1A/SRC/CALR/SHC1/TACSTD2/FLNB/CAPG/MCU/MSRB2/PAM/ARFIP1/SPTBN1/ARPC1B/MPRIP/RAP2A/LLGL2/HSP90B1/NEB/GBA2/CORO7/CDC42BPG/PICK1/AKAP13/DMD/CD2AP/EHD2/MYO1C/SORBS2/SHTN1/MYO6/INPPL1/CSRP1/MDK/VIL1/CLDN3/BCL2/F11R/KRT19/KRT8	RHOF/CORO1A/RAB13/RHOJ/CFL1/CIT/GBA2/PPFIA1/HIP1R/PLEK2/PAM/ARHGEF10/FAT1/NEBL/FOXJ1/PROX1/JAM3/TWF1/FGF13/SPTB/SCIN/TESK1/NTF3/KRT19/PRKAR1A/LLGL2/VIL1/IQANK1/GAS2L3/ARPC5L/KIT/WNT11/DSP/WDR1/MYH14/MYO5B/JUP/AVIL/PARVG/COTL1/ESPN/CYTH2/USH1C/F11R/CSRP1/KRT8/SMIM22/ABLIM2/SHROOM3/INPPL1/FGD3/BCL2/CLDN3	SPTB/DSP/ABLIM2/KIT/CORO1A/PAM/LLGL2/GBA2/INPPL1/CSRP1/VIL1/CLDN3/BCL2/F11R/KRT19/KRT8	0.151092	0.839268	466	460	-0.537046	-0.371853	0.13837	0.806723	tags=12%, list=10%, signal=12%	tags=12%, list=7%, signal=11%
GOBP_ACTIN_FILAMENT_BASED_PROCESS	SCLC-P-SCLC-A	1.22971	1.17655	0.0425692	0.166331	AVIL/ANXA1/CDC42EP1/KIT/DIAPH2/FSCN1/RTKN/PAK2/ARHGEF5/MTSS1/BST1/SSH3/FHL3/VIL1/NCK1/SRI/SNX9/AIF1L/CNN3/WASF3/ESPN/MYO1B/NISCH/MYO19/LIMK2/RAC3/STRIP1/ARHGEF18/CFL1/ACTN3/MYO1C/WASF1/GSN/CDC42BPG/SMTN/NOTCH2/ACTN1/CNN2/STMN1/ARPC5/PFN1/ARHGDIA/FERMT2/RAC2/RDX/CALD1/SVIL/ABI2/MYO5B	AVIL/CYRIA/GAS7/ANXA1/HCK/DSG2/CDC42EP1/FGF13/ARHGEF19/DIXDC1/FCHSD2/PREX1/ARPC5/RND3/ITGB5/MYO1B/SNX9/ARRB1/EPDR1/CALD1/FAM171A1/RAC3/ANLN/FGF7/FHL3/IQANK1/RTKN/ARHGEF17/KLHL17/FAT1/CDC42EP4/CSRP2/RND2/ATP1A1/NCK2/GJC1/PPP1R9B/CORO2B/EPHA3/PARVB/ACTN1/EPB41L2/MET/TJP1/FSCN1	AVIL/ANXA1/CDC42EP1/FSCN1/RTKN/FHL3/SNX9/MYO1B/RAC3/ACTN1/ARPC5/CALD1	0.40234	0.916309	466	460	0.479045	0.735861	0.373585	0.916309	tags=11%, list=10%, signal=10%	tags=10%, list=6%, signal=10%
GOBP_ACTIN_FILAMENT_BASED_PROCESS	SCLC-Y-SCLC-A	1.19861	1.38649	0.0591716	0.00212141	ANXA1/SORBS3/TPM2/CAV1/ZYX/MYADM/CNN2/RHOC/VIM/CDC42EP1/ACTN1/TRIOBP/PLS3/DES/PXN/DLG1/FERMT2/PARVA/NF1/FLNA/CFL2/CALD1/RND3/PPM1F/GSN/VASP/FCHSD1/TPM4/PDLIM7/FHL3/IQGAP1/SMAD3/TWF2/SDC4/NCKAP1/SYNPO2/ACTN4/SSH3/GAB1/CAPZB/TPM1/SHC1/ACTBL2/CDC42/ACTR2/ACTR3/CAPZA2/BIN1/ARPC5/AKAP9/ARPC4/NF2/CDC42EP4/SLC9A1/CAPZA1/MYH9/TLN1/SWAP70/ARPC2/FLNB/BST1/ARPC3/PDLIM4/ICAM1/KANK1/TWF1/MYO1B/SRI/FSCN1/DIAPH2	VIM/SYDE1/CNN2/TPM2/EHD2/ANXA1/CAV1/GAS2L1/ZYX/PDLIM7/NOTCH2/EPB41L2/MYADM/CDC42EP1/CCN2/SH3KBP1/SMAD3/RHOC/ITGB5/TRIP10/MYO1C/LRP1/FRMD6/BST2/ACTN1/RFLNB/GJA1/SHC1/ANLN/EPDR1/FERMT2/IQGAP1/RND3/SWAP70/TWF2/PDLIM2/ASAP3/ANKRD1/PARVB/PRKCE/AMOTL2/ARHGEF17/EHBP1L1/PPM1F/ARPC1B/TPM4/FHOD1/PXN/FHL3/TNNC1/TRIOBP/VASP/PDCD6IP/S100A10/CFL2/RNF207/PPP1R9B/ACTR2/MRAS/CALD1/TMSB10/SORBS3/FMNL1/PFN1/CAPZA1/…	ANXA1/SORBS3/TPM2/CAV1/ZYX/MYADM/CNN2/RHOC/VIM/CDC42EP1/ACTN1/TRIOBP/PXN/FERMT2/FLNA/CFL2/CALD1/RND3/PPM1F/VASP/TPM4/PDLIM7/FHL3/IQGAP1/SMAD3/TWF2/SHC1/ACTR2/CAPZA1/TLN1/SWAP70/ARPC2/FSCN1	0.414613	0.0555219	466	460	0.474139	0.58202	0.382958	0.0480568	tags=15%, list=7%, signal=15%	tags=17%, list=8%, signal=17%
GOBP_ACTIN_FILAMENT_BASED_PROCESS	SCLC-P-SCLC-N	1.43038	1.19941	0.00383658	0.149495	AVIL/ANXA1/VIL1/KIT/BCL2/KRT8/MYO1C/CDC42BPG/SORBS2/ESPN/MTSS1/MDK/MYO6/SSH3/RTKN/CD2AP/F11R/ARHGEF5/LLGL2/SMTN/AIF1L/BST1/CTTN/CTNNA1/SRC/BAIAP2L1/MPRIP/RHOBTB3/ARPC1B/SNTA1/ACTR3/TJP1/SORBS1/PARVA/PAFAH1B1/CAPG/MSRB2/WASHC5/ARHGAP35/SDC4/DLG1/ARPC5/SIPA1L1/ARPC1A	AVIL/ANXA1/CYRIA/FGF13/GAS7/BCL2/ARHGEF19/IQANK1/ESPN/HCK/FAT1/KIT/VIL1/ARPC5/CDC42EP1/RTKN/ANLN/JUP/LLGL2/PROX1/FCHSD2/USH1C/DSG2/ITGB5/DIXDC1/SPTBN1/NRP1/KRT8/FGF7/DSP/RDX/CTTN/WDR1/HIP1R/MDK/HRAS/F11R/PPFIA1/MYO1B/MET/MYO5B/ARRB1/RAB13/MYO1E/CSRP1/MTSS1/SMIM22/TJP1/SMTN/ARHGEF10/CDC42EP4/CFL1	AVIL/ANXA1/VIL1/KIT/BCL2/KRT8/ESPN/MTSS1/MDK/RTKN/F11R/LLGL2/SMTN/CTTN/TJP1/ARPC5	0.315993	0.868756	466	460	0.643525	0.734005	0.293745	0.864538	tags=9%, list=7%, signal=9%	tags=11%, list=7%, signal=11%
GOBP_ACTIN_FILAMENT_BASED_PROCESS	SCLC-Y-SCLC-N	1.51279	1.43323	2.46228e-05	0.000784653	ANXA1/MYADM/SORBS3/VIM/DLG1/TPM2/CNN2/RHOC/PARVA/SHC1/FLNB/ARPC1B/ICAM1/VASP/CAV1/MYO1C/TRIOBP/PLS3/SSH3/TPM1/ZYX/SLC9A1/SH3KBP1/SMAD3/ARPC1A/ACTR2/ARPC3/ACTN1/SDC4/MSRB2/SPTB/ACTR3/ACTN4/ARPC2/CTTN/TMOD3/PRKAR1A/KANK1/ACTBL2/GAB1/ARPC4/MYH9/SDCBP/PDLIM7/TPM3/CDC42/ARPIN/MYH14/CDC42EP4/ARFGEF1/TWF1/ARPC5/CALR/ANLN/IQGAP1/TJP1/CAP1/BST1/MCU/NCKAP1/MYL6/CSRP1/WASF2/DIAPH3/SMTN/PXN/SPTBN1/CAPZB/EHD2…	VIM/TPM2/CNN2/SYDE1/ANXA1/CAV1/PDLIM7/GAS2L1/CCN2/MYADM/ZYX/RHOC/SMAD3/EHD2/ARPC1B/GJA1/ANLN/WDR1/EPB41L2/IQGAP1/ITGB5/BST2/NOTCH2/EHBP1L1/TRIP10/CDC42EP1/ANKRD1/LRP1/PXN/VASP/MYO1C/RAB13/SHC1/TPM3/TWF1/SH3KBP1/ACTN1/FAT1/CELSR1/ACTR2/CTTN/MICALL2/TWF2/S100A10/RNF207/FLNA/CTNNA1/PDLIM2/ICAM1/AMOTL2/TLN1/RHOF/SDC4/PDCD6IP/TPM4/ARPC4/FRMD6/FERMT2/RHOG/SWAP70/FLII/ACTB/CSRP1/ARHGDIB/CXCL1/RAC1/MYH9/…	ANXA1/MYADM/VIM/TPM2/CNN2/RHOC/SHC1/ARPC1B/ICAM1/VASP/CAV1/MYO1C/TRIOBP/PLS3/TPM1/ZYX/SH3KBP1/SMAD3/ACTR2/ACTN1/SDC4/ACTR3/ARPC2/CTTN/TMOD3/ARPC4/MYH9/PDLIM7/TPM3/TWF1/ANLN/IQGAP1/CSRP1/PXN/CAPZB/EHD2/TLN1/BST2/CTNNA1/FAT1	0.00214348	0.0205357	466	460	0.6004	0.571992	0.00182614	0.0169946	tags=19%, list=9%, signal=18%	tags=19%, list=9%, signal=18%
GOBP_ACTIN_FILAMENT_BASED_PROCESS	SCLC-Y-SCLC-P	0.995303	-1.02691	0.441128	0.41553	SORBS3/VIM/CAV1/RHOC/TPM2/ZYX/MYADM/DES/CNN2/FLNB/NF1/PLS3/SLC9A1/CACNA2D1/VASP/GAB1/PPM1F/TLN1/DLG1/MCU/TRIOBP/FCHSD1/SHC1/CFL2/ICAM1/PXN/IQGAP2/SMAD3/NF2/PDLIM7/MYH9/INA/SPTB/ACTN1/TWF1/BST2/MYH14/CDC42EP3/LRP1/TMOD3/PARVA/PRKAR1A/FGD4/STC1/COTL1/MYL6B/SDCBP/MYL6/TPM1/NCKAP1/SH3KBP1/LIMA1/IQGAP1/TPM4/PDLIM5/FERMT2/CAP1/MRTFA/ACTN4/SYNPO2	KRT8/RND2/MDK/PGM5/PLS1/ATP1A1/EVL/AMOTL1/EPB41L5/CYFIP2/F11R/FGF7/TMSB15B/EPS8/FCHSD2/CORO2B/MYO5B/EPHA3/ARPC5/CTNNA2/AIF1L/CDK5R1/FAM171A1/NCK2/MYO6/SPTB/USH1C/CCDC88C/DIXDC1/MYO1B/JUP/MYO1D/HIP1R/PHACTR1/CLDN3/SMIM22/NEB/KCNH2/RTKN/COBL/EPB41/ARHGEF19/GAS7/FGF12/DPYSL3/LLGL2/RAC3/DSP/SPTBN2/HCK/VIL1/PKP2/MARCKSL1/DSG2/IQANK1/MTSS1/SORBS2/KIT/ESPN/FGF13/BCL2/CYRIA/PROX1/AVIL	SPTB	0.754265	0.864218	466	460	0.39383	-0.506823	0.694917	0.83211	tags=13%, list=8%, signal=12%	tags=14%, list=8%, signal=14%
GOBP_ANATOMICAL_STRUCTURE_FORMATION_INVOLVED_IN_MORPHOGENESIS	SCLC-N-SCLC-A	-1.16605		0.11152		TMF1/COL2A1/SCRIB/NFATC2/HERC1/LEMD2/GPX1/ANXA3/SYNJ2BP/TCIRG1/SLIT2/TXNRD1/TGFB2/ADAM9/CASP8/RDH10/MBOAT7/ATF2/CSPG4/DVL3/SHC1/B4GALT1/SCG2/KRIT1/LRP6/DAG1/HTATIP2/ITGA3/GPC1/PROM1/TMED2/HLA-G/GDF15/GBA/IFT122/NAXE/NEB/CTHRC1/DLX5/CAPN2/LFNG/ADGRG1/AKAP13/EHD2/DLL4/SPINT2/HPSE/CSRP1/MDK/KRT19/SPINT1/KRT8			0.493631		447		-0.467791		0.452068		tags=12%, list=7%, signal=11%
GOBP_ANATOMICAL_STRUCTURE_FORMATION_INVOLVED_IN_MORPHOGENESIS	SCLC-P-SCLC-A	1.14278		0.122977		ANXA1/SOX9/PIK3CG/SLC12A2/EPHA2/NECTIN2/ALOX5/EHD1/SETD2/STK4/HMGB1/MTMR2/CASP3/SP100/NOTCH1/HMOX1/TWIST1/AGO2/ERCC2/ADA/FBN2/CAMK1/NCL/FAP/GLUL/S100A7/FKBPL/MMP14/PODXL/CNOT2/ZNF219/LUZP1/PRKD2/KIF20B/NOTCH2/DICER1/ACTN1/CD81/EPHB4/SIRT1/NECTIN1/CNNM4/THY1/MTHFD1/CTSH/SALL4/CALD1/LIAS			0.509482		447		0.445365		0.47307		tags=11%, list=10%, signal=10%
GOBP_ANATOMICAL_STRUCTURE_FORMATION_INVOLVED_IN_MORPHOGENESIS	SCLC-Y-SCLC-A	1.40088		0.00150104		EPHA2/IL18/ANXA1/SLC12A2/CAV1/ANXA2/C5/HMOX1/TGFB1/HMGA2/EHD1/LUZP1/ACTN1/ANPEP/HSPB1/ITGA3/COL5A1/CNTNAP1/FLOT1/SPARC/MMP14/PARVA/NF1/FLNA/ITGA5/CFL2/CALD1/COL5A2/ATP2B4/CAMK1/POFUT2/VASP/ITGB1/TGM2/EPHB4/SYK/SMAD3/SDC4/PLCD3/JUNB/GAB1/DAG1/ERBB2/TPM1/CAPN2/SHC1/BSG/CDC42/ITGAV/RNH1/EMILIN1/CLIC4/RTN4/THBS1/NF2/MYH9/PKM/HDAC7/TNFAIP3/CD109/TULP3/TCIRG1/POFUT1/STAT1/NFKB2/CD81/COL11A1/NUS1/HLA-G/…			0.0767851		447		0.557146		0.0709227		tags=21%, list=10%, signal=20%
GOBP_ANATOMICAL_STRUCTURE_FORMATION_INVOLVED_IN_MORPHOGENESIS	SCLC-P-SCLC-N	1.15409		0.145959		ANXA1/SPINT1/SOX9/KRT8/NECTIN2/MDK/SPINT2/COL2A1/MMP14/ANXA3/GRHL2/CAPN2/CTR9/AGO2/CDC73/MCAM/MTMR2/THY1/CD9/FBN2/CASP3/EPHB4/TJP1/GPX1/ALOX5/PARVA/PAFAH1B1/SP100/OPA1/DLX5/ARHGAP35/SDC4/CAMK1/CNNM4/NOTCH1/SMARCD3/SLC12A2/SCRIB/GPC1/TWIST1/FKBPL			0.576631		447		0.520829		0.536031		tags=9%, list=8%, signal=9%
GOBP_ANATOMICAL_STRUCTURE_FORMATION_INVOLVED_IN_MORPHOGENESIS	SCLC-Y-SCLC-N	1.67859		1.34232e-08		ANXA1/ITGA3/IL18/EPHA2/CAPN2/TGFB1/MMP14/DAG1/HLA-G/PARVA/FLOT1/SHC1/CNTNAP1/ATP2B4/ANXA2/ITGB1/VASP/SLC12A2/CAV1/ITGA5/TCIRG1/HMGA2/TPM1/MBOAT7/HMOX1/THBS1/POFUT1/GRN/EPHB4/SERPINE1/POFUT2/SMAD3/ACTN1/SDC4/ADAM9/TMOD3/PRKAR1A/ITGAV/GPC1/B4GALT1/GAB1/TYMP/MYH9/CAMK1/COL5A2/PROM1/JUNB/TGM2/CDC42/MYDGF/RTN4/HDAC7/HSPB1/ANXA3/NFKB2/MFGE8/THY1/LUZP1/COL5A1/UBP1/ANPEP/MYOF/STAT1/SMARCD3/TXNRD1/TJP1/FH…			1.66514e-05		447		0.667488		1.41862e-05		tags=17%, list=8%, signal=17%
GOBP_ANATOMICAL_STRUCTURE_FORMATION_INVOLVED_IN_MORPHOGENESIS	SCLC-Y-SCLC-P	1.43285		0.000746215		ANXA2/HSPB1/IL18/C5/TGFB1/CAV1/HMGA2/ITGA3/EPHA2/PLCD3/SPARC/TCIRG1/CNTNAP1/ATP2B4/NFKB2/NF1/FLOT1/ITGA5/DAG1/VASP/POFUT2/GAB1/HLA-G/THBS1/SERPINE1/SHC1/CFL2/LUZP1/ANPEP/GBA/HMOX1/TYMP/COL5A1/ITGB1/ADAM9/MYDGF/SMAD3/NF2/SEMA3C/ITGAV/CLIC4/MYH9/TGM2/B4GALT1/ACTN1/PSEN1/GRN/PKM/CXCL8/ROBO1/ACVR1/TMOD3/CAPN2/PARVA/PRKAR1A/COL5A2/RTN4/MYOF/JUN/FZD2/TPM1/CTNNB1/FHL2/POFUT1/KRIT1/SLC12A2			0.0822826		447		0.568698		0.0758085		tags=15%, list=8%, signal=14%
GOBP_ANIMAL_ORGAN_MORPHOGENESIS	SCLC-N-SCLC-A	-1.08156		0.26087		PSME2/CRIP1/GRHL2/ACVR1/CHST11/HRAS/TTC39C/COL2A1/SCRIB/LEMD2/CAPN1/TCIRG1/SLIT2/PSME1/TGFB2/PSMB9/DSP/RELA/BBS2/RDH10/ATF2/SERPINB5/TUFT1/CTNNA1/GCNT1/DVL3/PPP1R13L/SRC/DDR1/TACSTD2/LRP6/DAG1/PROM1/TMED2/PAM/POLB/GBA/IFT122/PSMB8/SATB2/BAK1/AGT/HOXB5/CTHRC1/MEGF9/DLX5/ASH1L/TPRN/LFNG/CPE/DLL4/MYO6/INPPL1/MDK/BCL2			0.664083		403		-0.437531		0.608168		tags=14%, list=12%, signal=13%
GOBP_ANIMAL_ORGAN_MORPHOGENESIS	SCLC-P-SCLC-A	-0.831593		0.920405		SERPINE1/DVL1/STRA6/GPC4/SLIT2/SGPL1/ONECUT2/GNAO1/LFNG/FZD2/ROBO1/HOXB5/RDH10/TMED2/SIRT6/ATF2/PAM/PLS1/TGFB2/NOS3/LAMA3/CDH2/ACVR1/ASH1L/LEMD2/PLEKHA1/TCIRG1/ISL1/LRP6/LAMC2/TSKU/IFT122/BAX/RAB33B/BAK1/DLL4/CHST11/INPPL1/ABL1/SIX1/TPRN/SEMA3C/AGT/NDRG4/FLVCR1/PSEN1/SATB2/STX2/CTHRC1/GCNT1/SLC4A10/GBA/CPE			0.976909		403		-0.344599		0.90709		tags=13%, list=12%, signal=12%
GOBP_ANIMAL_ORGAN_MORPHOGENESIS	SCLC-Y-SCLC-A	1.4818		0.000422588		EPHA2/SHANK2/CAV1/TGFB1/ANXA6/FHL1/WWTR1/SERPINH1/PKD2/TRIOBP/AP2M1/DLG1/COL5A1/NAB2/MMP14/PARVA/NF1/FLNA/COL5A2/BCAR3/SRSF6/MSN/PSMD8/PSMB9/TGM2/EPHB4/SYK/SMAD3/ARID5B/DAG1/STX2/TPM1/ESRP2/SDC1/CHSY1/BSG/CDC42/AP2A2/DAB2/AGRN/RTN4/NF2/CEBPB/TRIP11/TNFAIP3/TULP3/TCIRG1/LRIG1/STAT1/ACTG2/GLG1/AP2S1/COL11A1/BMP1/RAB23/PLOD3/EXOC4/PFN1/ITGA2/SMARCD3/HCCS/DCHS1/SERPINE1/NOTCH1/TWIST1/CTSH			0.043685		403		0.589955		0.0403497		tags=16%, list=9%, signal=16%
GOBP_ANIMAL_ORGAN_MORPHOGENESIS	SCLC-P-SCLC-N	1.1351		0.173432		BCL2/SOX9/SRSF6/HMX2/CAPN1/MDK/MYO6/MEGF9/COL2A1/POLB/MMP14/GRHL2/BCAR3/PSMB9/PSMB8/CTNNA1/SRC/THY1/FBN2/EPHB4/MYLK/PARVA/PAFAH1B1/CRIP1/MYO3B/HMX3/INSR/DLX5/IFT140/CNNM4/DLG1/EYA1/NOTCH1/SERPINB5/SMARCD3/SCRIB/TWIST1/RELA/LRIG1/PSME2/SOX4			0.614253		403		0.516396		0.571004		tags=10%, list=9%, signal=10%
GOBP_ANIMAL_ORGAN_MORPHOGENESIS	SCLC-Y-SCLC-N	1.62986		6.19745e-07		SERPINH1/EPHA2/PSMB9/DLG1/SHANK2/TGFB1/MMP14/DAG1/PARVA/AP2M1/CAV1/TCIRG1/PKD2/TRIOBP/TPM1/SDC1/SRSF6/DAB2/EPHB4/SERPINE1/SMAD3/BCAR3/RELA/PSMB8/PPP1R13L/CAPN1/ARID5B/COL5A2/BBS2/PROM1/TGM2/CDC42/AP2S1/ACTG2/RTN4/CLTC/THY1/COL5A1/AP2A1/STAT1/SMARCD3/NAB2/FHL2/WWTR1/PSME2/IFT122/BMP1/ACVR1/LRIG1/STAT3/SLIT2/BAK1/ESRP2/GLG1/CTNNA1/PLOD3/MYO6/CTNNB1/MSN/STIM1/SYK/AP2A2/PHLDA2/PSME1/RAB23/RDH10/COL11…			0.000145153		403		0.650111		0.000123663		tags=18%, list=11%, signal=17%
GOBP_ANIMAL_ORGAN_MORPHOGENESIS	SCLC-Y-SCLC-P	1.36979		0.00297756		ANXA6/STX2/TGFB1/SERPINH1/CAV1/PKD2/EPHA2/TCIRG1/AP2M1/SHANK2/NF1/DAG1/DLG1/ARID5B/SDC1/TRIOBP/AP2S1/SERPINE1/SLC4A10/GBA/COL5A1/DAB2/SMAD3/NF2/SEMA3C/ESRP2/MSN/TGM2/PLOD3/BMP1/PSEN1/CLTC/ROBO1/AP2A2/ACVR1/PARVA/COL5A2/RTN4/STC1/FZD2/TPM1/CTNNB1/FHL2/ACTG2/STAT1/EXOC4/PSMB9/PML/PLXNA1/CHSY1/LAMA3/AP2B1/FLNA/SATB2/PSMD8/CEBPB/HCCS/LAMC2/SLIT2/AP3B1/SLC39A1/CTHRC1/PPP1R13L/IFT122/LAMB1/SFRP4			0.140711		403		0.549426		0.129639		tags=16%, list=12%, signal=15%
GOBP_APOPTOTIC_CELL_CLEARANCE	SCLC-N-SCLC-A	0.809119	1.26325	0.748268	0.165756	SCARB1/BECN1/TREX1	TYRO3/MFGE8/SCARB1/TXNDC5/ADGRB1	SCARB1	0.919246	0.741795	22	26	0.441743	0.688565	0.841848	0.713029	tags=14%, list=16%, signal=11%	tags=19%, list=10%, signal=17%
GOBP_APOPTOTIC_CELL_CLEARANCE	SCLC-P-SCLC-A	1.52361	1.31061	0.0171168	0.168182	ANXA1/HMGB1	ANXA1/MFGE8/TYRO3	ANXA1	0.286244	0.916309	22	26	0.871745	0.848475	0.265787	0.916309	tags=9%, list=2%, signal=9%	tags=12%, list=4%, signal=11%
GOBP_APOPTOTIC_CELL_CLEARANCE	SCLC-Y-SCLC-A	1.4681	1.59732	0.0219566	0.00128178	ANXA1/TGM2/TXNDC5/ITGAV/THBS1/MFGE8	ANXA1/AXL/MFGE8/TGM2/LRP1/C3/ITGAV/CCL2/CD36/TXNDC5/TYRO3/THBS1	ANXA1/TGM2/TXNDC5/ITGAV/THBS1/MFGE8	0.268994	0.0407497	22	26	0.861345	0.885496	0.248456	0.0352708	tags=27%, list=8%, signal=25%	tags=46%, list=7%, signal=43%
GOBP_APOPTOTIC_CELL_CLEARANCE	SCLC-P-SCLC-N	1.47251	1.35852	0.0294217	0.0826833	ANXA1	ANXA1	ANXA1	0.423013	0.868756	22	26	0.908248	0.900038	0.393229	0.864538	tags=5%, list=0%, signal=5%	tags=4%, list=0%, signal=4%
GOBP_APOPTOTIC_CELL_CLEARANCE	SCLC-Y-SCLC-N	1.49854	1.64067	0.0211897	0.000395124	ANXA1/THBS1/ITGAV/TGM2/TXNDC5/MFGE8	ANXA1/AXL/C3/MFGE8/CCL2/TGM2/LRP1/ITGAV/GAS6/RHOG/CD36/RAC1	ANXA1/ITGAV/TGM2/MFGE8	0.162008	0.0127176	22	26	0.849808	0.911669	0.138022	0.0105246	tags=27%, list=5%, signal=26%	tags=46%, list=7%, signal=43%
GOBP_APOPTOTIC_CELL_CLEARANCE	SCLC-Y-SCLC-P	1.13683	1.58541	0.315068	0.00858584	THBS1/TXNDC5/ITGAV/TGM2/LRP1/MFGE8/SPG11	AXL/C3/TGM2/CCL2/MFGE8/ITGAV/CD36	ITGAV/TGM2/MFGE8	0.669191	0.436347	22	26	0.651914	0.832702	0.616537	0.420135	tags=32%, list=12%, signal=28%	tags=27%, list=6%, signal=25%
GOBP_BIOLOGICAL_PROCESS_INVOLVED_IN_INTERACTION_WITH_HOST	SCLC-N-SCLC-A	-0.922593	-1.06285	0.610448	0.291878	RRAGA/EGFR/MET/BCL2L1/SCARB2/PC/CLDN6/SCRIB/ICAM1/SLC20A2/CASP8/FUCA2/SRC/LAMP1/DAG1/BAD/CDH1/F11R	EGFR/SLC52A2/GSN/PLSCR1/BAD/CXCL8/NRP1/RRAGA/GAS6/HYAL2/BCL2L11/CHMP4B/GRK2/IFITM2/DAG1/SCRIB/VPS4B/CASP8/LAMP1/VAMP8/CDH1/F11R/CHMP4C	RRAGA/EGFR/SCRIB/CASP8/LAMP1/DAG1/BAD/CDH1/F11R	0.855159	0.8063	133	137	-0.405161	-0.437997	0.783156	0.775033	tags=14%, list=13%, signal=12%	tags=17%, list=12%, signal=15%
GOBP_BIOLOGICAL_PROCESS_INVOLVED_IN_INTERACTION_WITH_HOST	SCLC-P-SCLC-A	1.24435	1.15516	0.108033	0.279689	EPHA2/NECTIN2/PVR/SERPINB9/EIF2AK4/NUP153/CBL/TYMS/TRIM26/GSN/IDE/CD81/GRK2/NECTIN1/INSR/DYNLT1/VPS4A/VPS37B/WWP2/BSG/CXADR/CD46/THOC5/NCAM1/KPNB1/KPNA2	EFNB2/CD81/ITGB5/PVR/VAMP8/EIF2AK4/ATG5/EPHA2/TYRO3/TRIM22/VPS37B/MET/IFITM3/THOC7/TPCN2/CD46	EPHA2/PVR/EIF2AK4/CD81/VPS37B/CD46	0.499817	0.916309	133	137	0.538593	0.713766	0.464096	0.916309	tags=20%, list=15%, signal=17%	tags=12%, list=8%, signal=11%
GOBP_BIOLOGICAL_PROCESS_INVOLVED_IN_INTERACTION_WITH_HOST	SCLC-Y-SCLC-A	1.67152	1.66557	0.00041367	1.22556e-05	LGALS1/EPHA2/CAV1/IFITM3/CAV2/ANPEP/CTSL/ITGA5/BCL2L1/TFRC/GSN/EIF2AK4/ITGB1/KPNA4/DAG1/BSG/ITGAV/EGFR/TRIM22/THOC7/TRIM25/ITCH/CD55/CD81/ICAM1	LGALS1/EPHA2/ITGA5/IFITM3/CAV1/AXL/IFITM2/CAV2/ITGB5/EIF2AK4/ANPEP/TRIM6/CTSL/ITGAV/EGFR/ITGB1/SNX3/TNIP1/LY6E/ATG7/PTX3/NPC1/TYRO3/DAG1/CLDN1/PML	LGALS1/EPHA2/CAV1/IFITM3/CAV2/ANPEP/CTSL/ITGA5/EIF2AK4/ITGB1/DAG1/ITGAV/EGFR	0.043673	0.0026462	133	137	0.741183	0.766101	0.0403386	0.00229041	tags=19%, list=7%, signal=18%	tags=19%, list=8%, signal=18%
GOBP_BIOLOGICAL_PROCESS_INVOLVED_IN_INTERACTION_WITH_HOST	SCLC-P-SCLC-N	1.08377	1.15539	0.329912	0.278746	NECTIN2/F11R/PVR/BCL2L1/SERPINB9/SRC/WWP2/CDH1/CD46/VPS37B/CHMP4B/INSR/EGFR/TSG101/IFITM3/SCRIB/GRK2/IDE	VAMP8/EFNB2/CDH1/PVR/CHMP4C/IFITM3/ITGB5/NRP1/VPS37B/ATG5/GRK2/CD81/SCRIB/DAG1/F11R/TRIM25/IFITM2/CD46/TRIM22/MET/CASP8/VPS4B/UVRAG/CHMP4B/TPCN2/CD55/GAS6/CLDN1/THOC7/EPHA2/HIPK2/HYAL2/DDB1/BCL2L11	F11R/PVR/CDH1/CD46/VPS37B/CHMP4B/IFITM3/SCRIB/GRK2	0.757531	0.876014	133	137	0.533281	0.70639	0.704194	0.871761	tags=14%, list=9%, signal=13%	tags=25%, list=12%, signal=22%
GOBP_BIOLOGICAL_PROCESS_INVOLVED_IN_INTERACTION_WITH_HOST	SCLC-Y-SCLC-N	1.57373	1.78143	0.00165868	2.72478e-06	LGALS1/IFITM3/EPHA2/DAG1/BCL2L1/CAV2/ICAM1/ITGB1/CAV1/EGFR/ITGA5/CD55/ITGAV/TRIM25/ATG5/ANPEP/CLDN1/NECTIN2	LGALS1/IFITM3/IFITM2/EPHA2/AXL/ITGA5/CAV1/EGFR/DAG1/CAV2/ITGB5/ANPEP/TRIM6/ITGB1/ITGAV/CTSL/CLDN1/EIF2AK4/HYAL2/CASP8/SNX3/NECTIN2/ATG7/ICAM1/GAS6	LGALS1/IFITM3/EPHA2/DAG1/CAV2/ICAM1/ITGB1/CAV1/EGFR/ITGA5/ITGAV/ANPEP/CLDN1/NECTIN2	0.0353235	0.000415289	133	137	0.682404	0.792967	0.0300938	0.000343677	tags=14%, list=6%, signal=13%	tags=18%, list=5%, signal=18%
GOBP_BIOLOGICAL_PROCESS_INVOLVED_IN_INTERACTION_WITH_HOST	SCLC-Y-SCLC-P	1.5306	1.40296	0.00241579	0.0292019	LGALS1/CAV1/CAV2/IFITM3/EPHA2/ITGA5/DAG1/ATG7/CTSL/ANPEP/ATG5/ICAM1/ITGB1/TFRC/KPNA4/ITGAV/TRIM22/CXCL8/CHMP3/CTNNB1/P4HB/BCL2L1	LGALS1/ITGA5/AXL/IFITM3/ANPEP/CAV1/EPHA2/TRIM6/IFITM2/EGFR/PTX3/NPC1/HSPA1A/ICAM1/ITGB1/ITGAV/CAV2/LY6E/CTSL/HSPA1B/CXCL8/PML/TNIP1/DAG1/EIF2AK4/NECTIN2/SNX3	LGALS1/CAV1/CAV2/IFITM3/EPHA2/ITGA5/DAG1/CTSL/ANPEP/ICAM1/ITGB1/ITGAV/CXCL8	0.125223	0.500295	133	137	0.684074	0.576029	0.11537	0.481708	tags=17%, list=7%, signal=16%	tags=20%, list=7%, signal=19%
GOBP_BLOOD_VESSEL_MORPHOGENESIS	SCLC-N-SCLC-A	-0.749103	-0.95624	0.989247	0.581395	ATP2B4/RUNX1/MMP14/FN1/C1GALT1/CALCRL/TJP1/WASF2/GRN/MYDGF/PDGFRB/UBP1/CEMIP2/POFUT1/ATP5F1B/SERPINE1/EGFL7/ACVR1/PDCD6/GPX1/ANXA3/SYNJ2BP/SLIT2/TGFB2/CASP8/ATF2/CSPG4/SHC1/B4GALT1/SCG2/KRIT1/DAG1/HTATIP2/HLA-G/NAXE/BAK1/ADGRG1/DLL4/HPSE/MDK	RHOJ/SOX4/EPAS1/SIX1/PTN/HOXB3/SP100/PROX1/JAM3/SAT1/TNFAIP2/PTPRM/ISL1/HES1/DAG1/JMJD8/ETS1/SCG2/WNT11/JUP/CASP8/EPHB1/KLF5/LEF1/KLF4/DLL4/DLL1/OVOL2/ADGRG1/SMOC2/EMC10/SYK	CASP8/SCG2/DAG1/ADGRG1/DLL4	1	0.925857	240	314	-0.309645	-0.361259	0.915802	0.889954	tags=17%, list=10%, signal=16%	tags=10%, list=7%, signal=10%
GOBP_BLOOD_VESSEL_MORPHOGENESIS	SCLC-P-SCLC-A	1.27984	1.11474	0.0816534	0.303371	ANXA1/PIK3CG/SLC12A2/EPHA2/ALOX5/APOB/SETD2/STK4/HMGB1/SP100/NOTCH1/HMOX1/TWIST1/AGO2/NCL/FAP/GLUL/S100A7/FKBPL/MMP14	TBX1/HOXA3/ANXA1/EPHB3/ALOX5/EFNB2/COL15A1/ADGRA2/ANXA3/ACKR3/TNFAIP2/FGFR2/ADGRB2/HOXA1/JAK1/HMOX1/CALD1/HDAC7/GLUL/CTSH/SLC12A2/THY1/MFGE8/EPHA2/NCL/ZMIZ1/ADGRF5/EFNA1/GJC1/TEAD2/DCN/TFAP2B/TJP1/ADAM15	ANXA1/SLC12A2/EPHA2/ALOX5/HMOX1/NCL/GLUL	0.467821	0.916309	240	314	0.525259	0.68992	0.434386	0.916309	tags=8%, list=6%, signal=8%	tags=11%, list=6%, signal=11%
GOBP_BLOOD_VESSEL_MORPHOGENESIS	SCLC-Y-SCLC-A	1.65937	1.60899	1.82288e-05	2.18321e-06	EPHA2/IL18/ANXA1/SLC12A2/CAV1/ANXA2/C5/HMOX1/TGFB1/HMGA2/PKD2/ANPEP/HSPB1/SPARC/MMP14/PARVA/NF1/FLNA/ITGA5/CALD1/ATP2B4/ZFP36L1/ITGB1/EPHB4/SYK/PLCD3/JUNB/GAB1/DAG1/ERBB2/SHC1/BSG/CDC42/ITGAV/RNH1/EMILIN1/CLIC4/THBS1/MYH9/PKM/HDAC7/TNFAIP3/POFUT1/STAT1/NUS1/HLA-G/MFGE8/GRN/PRKD2/CUL7/PIK3CG/ALOX5/PAK4/TYMP/SERPINE1/NOTCH1/TWIST1/CTSH	YAP1/CCN1/EPHA2/ITGA5/TNFRSF12A/RRAS/ANXA1/SPHK1/TGFB1/CAV1/HMOX1/MFGE8/EPHB4/NOTCH2/EFEMP2/PLCD3/CCN2/HMGA2/PLK2/SERPINE1/HGF/TEAD2/ADM/TGFBR2/ANPEP/LRP1/TNFSF12/ELK3/CIB1/C3/ANGPTL4/ANXA2/ITGAV/ZFP36L1/MMP14/TGFBI/MMP2/SHC1/QKI/LOXL2/COL18A1/CCL2/HSPG2/ITGB1/HEG1/DCN/AMOTL2/HSPB1/HDAC7/IL18/TWIST1/EGFL7/FAP/PTEN/RAP1A/CALD1/RNH1/FLNA/CYP1B1/FKBP10/EREG/THBS1/DAG1/ADGRA2/IL6/ZC3H12A/NOS3/PML/HOX…	EPHA2/IL18/ANXA1/CAV1/ANXA2/HMOX1/TGFB1/HMGA2/ANPEP/HSPB1/MMP14/FLNA/ITGA5/CALD1/ZFP36L1/ITGB1/EPHB4/PLCD3/DAG1/SHC1/ITGAV/RNH1/THBS1/PKM/HDAC7/MFGE8/CUL7/SERPINE1/TWIST1	0.0098894	0.00087026	240	314	0.695183	0.690387	0.00913436	0.00075325	tags=24%, list=9%, signal=23%	tags=24%, list=9%, signal=22%
GOBP_BLOOD_VESSEL_MORPHOGENESIS	SCLC-P-SCLC-N	0.880739	1.09711	0.730667	0.33822	ANXA1/MDK/MMP14/ANXA3/AGO2/MCAM/THY1/EPHB4/TJP1/MYLK/GPX1/ALOX5/PARVA/SP100	EPHB3/ANXA1/TNFAIP2/HOXA3/ANXA3/COL15A1/ALOX5/OVOL2/EFNB2/KLF4/ADGRA2/TBX1/JUP/PROX1/HDAC7/NRP1/DLL1/LRP5/JAK1/TFAP2B/DAG1/MDK/EMC10/HOXA1/MYO1E/CASP8/COL4A2/TJP1/ACKR3/ADAM15/GLUL/HMOX1/YAP1/EFNA1/SPRY2/BTG1/SAT1/SLC12A2	ANXA1/MDK/ANXA3/TJP1/ALOX5	0.922742	0.88689	240	314	0.416003	0.667548	0.857773	0.882584	tags=6%, list=5%, signal=6%	tags=12%, list=8%, signal=12%
GOBP_BLOOD_VESSEL_MORPHOGENESIS	SCLC-Y-SCLC-N	1.78086	1.7684	2.88524e-08	3.95565e-08	ANXA1/IL18/EPHA2/TGFB1/MMP14/DAG1/HLA-G/PARVA/SHC1/ATP2B4/ANXA2/ITGB1/SLC12A2/CAV1/ITGA5/PKD2/HMGA2/HMOX1/THBS1/POFUT1/GRN/EPHB4/SERPINE1/ITGAV/B4GALT1/GAB1/TYMP/MYH9/JUNB/CUL7/CDC42/MYDGF/HDAC7/HSPB1/ANXA3/MFGE8/THY1/UBP1/ANPEP/STAT1/TJP1/ERBB2/WASF2/ACVR1/KRIT1/SLIT2/BAK1/CASP8/SPARC/ACTG1	YAP1/CCN1/EPHA2/ANXA1/TNFRSF12A/RRAS/TGFB1/ITGA5/CAV1/HMOX1/CCN2/SERPINE1/EFEMP2/CIB1/ZFP36L1/DAG1/ADM/C3/TNFSF12/MFGE8/HMGA2/PLK2/ANPEP/NOTCH2/ITGB1/ANXA2/TGFBR2/ANGPTL4/CCL2/LOXL2/HGF/ELK3/LRP1/SPHK1/ITGAV/HSPB1/EPAS1/EPHB4/QKI/SP100/MMP14/SHC1/FKBP10/CASP8/HDAC7/TGFBI/PTEN/TEAD2/B4GALT1/FLNA/NOS3/COL18A1/IL6/AMOTL2/HES1/FAP/IL18/SAT1/MMP2/EREG/TWIST1/COL8A1/ZC3H12A/RNH1/ERBB2/MYH9/MYDGF/JAG1/H…	ANXA1/IL18/EPHA2/TGFB1/MMP14/DAG1/SHC1/ANXA2/ITGB1/CAV1/ITGA5/HMGA2/HMOX1/GRN/EPHB4/SERPINE1/ITGAV/B4GALT1/MYH9/JUNB/MYDGF/HDAC7/HSPB1/MFGE8/ANPEP/ERBB2/CASP8	2.3861e-05	1.7584e-05	240	314	0.741351	0.724503	2.03283e-05	1.45518e-05	tags=21%, list=9%, signal=20%	tags=24%, list=8%, signal=23%
GOBP_BLOOD_VESSEL_MORPHOGENESIS	SCLC-Y-SCLC-P	1.65943	1.33696	1.04042e-05	0.00658102	ANXA2/HSPB1/IL18/C5/TGFB1/CAV1/PKD2/HMGA2/EPHA2/PLCD3/SPARC/ATP2B4/NF1/ITGA5/DAG1/GAB1/HLA-G/CUL7/THBS1/SERPINE1/SHC1/ANPEP/HMOX1/TYMP/ITGB1/MYDGF/ITGAV/CLIC4/MYH9/B4GALT1/GRN/PKM/CXCL8/ROBO1/ACVR1/LRP1/PARVA/JUN/CTNNB1/POFUT1/KRIT1/SLC12A2/STAT1/ZFP36L1/PML	YAP1/ITGA5/CCN1/TNFRSF12A/TGFB1/HSPB1/ANXA2/RRAS/MMP2/TGFBR2/HGF/EPHB4/C3/ANPEP/CAV1/EPHA2/SERPINE1/SPHK1/EFEMP2/LOXL2/TGFBI/CCL2/ELK3/ANGPTL4/MFGE8/PLK2/EPAS1/HMGA2/ADM/CIB1/COL18A1/FAP/ITGB1/NOTCH2/CCN2/MMP14/PLCD3/ZFP36L1/HMOX1/TNFSF12/SHC1/ITGAV/CUL7/MYDGF/S1PR1/JUNB/CREB3L1/NOS3/WARS1/MYH9/COL8A1/ECM1/EREG/IL18/ENG/HSPG2/SARS1/B4GALT1/QKI/FKBP10/CXCL8/ROBO1/PML/IL6/RNF213/DAG1/ECSCR/CLIC4/AC…	ANXA2/HSPB1/IL18/TGFB1/CAV1/HMGA2/EPHA2/PLCD3/ITGA5/DAG1/CUL7/SERPINE1/SHC1/ANPEP/HMOX1/ITGB1/MYDGF/ITGAV/CLIC4/MYH9/B4GALT1/CXCL8/ROBO1/ACVR1/ZFP36L1/PML	0.0129065	0.426285	240	314	0.694589	0.502062	0.011891	0.410448	tags=19%, list=8%, signal=18%	tags=22%, list=7%, signal=21%
GOBP_CELL_ACTIVATION_INVOLVED_IN_IMMUNE_RESPONSE	SCLC-N-SCLC-A	-1.33885	-1.09112	0.00674578	0.188406	SNX4/HGSNAT/CPLX2/CTSA/RAB3D/CAPN1/YPEL5/TP53BP1/CYBA/SERPINA1/ANXA3/TMEM63A/TCIRG1/LAMTOR3/GCA/LAMTOR2/DNAJC3/ICAM1/DSP/SLC27A2/ARSA/DYSF/NEU1/LIG4/FUCA2/KIT/GNS/HEBP2/CORO1A/RAP1B/LAMTOR1/PSAP/SERPINB6/CHGA/HLA-C/B4GALT1/LAMP1/PGM2/SURF4/GYG1/NCSTN/NPC2/S100A13/CANT1/RAB4B/ARL8A/CEACAM6/MLEC/RAB6A/CTSD/STBD1/RNASET2/GUSB/LFNG/ATP11B/DNAJC5/SERPINB1/CYSTM1/RAB5B/GALNS/AGA/HPSE/QPCT/ZBTB7B/MDK/B2…	BCL6/ARHGAP45/RAB14/BCL3/NHLRC3/GSDMD/TMEM179B/STXBP2/RHOF/TCIRG1/CORO1A/SLPI/LAT/TREX1/PLAC8/AOC1/HEBP2/IGF2R/PTPN6/CTSS/ATP11A/FABP5/QPCT/HLA-C/S100A13/KIT/KLRC2/DSP/PTPRN2/JUP/LAMP1/LFNG/COTL1/CEACAM6/LEF1/VAMP8/IL23A/LAT2/DLL1/TCIM/SYK	TCIRG1/DSP/KIT/HEBP2/CORO1A/HLA-C/LAMP1/S100A13/CEACAM6/LFNG/QPCT/FABP5	0.166621	0.769968	413	402	-0.541209	-0.404434	0.152592	0.74011	tags=16%, list=11%, signal=15%	tags=10%, list=8%, signal=10%
GOBP_CELL_ACTIVATION_INVOLVED_IN_IMMUNE_RESPONSE	SCLC-P-SCLC-A	-1.00937	1.25106	0.41954	0.0750507	ATG7/QSOX1/QPCT/SNX4/CTSD/NRAS/LRP1/GYG1/HGSNAT/ZBTB7B/B4GALT1/CD59/TCIRG1/CANT1/RAP1B/FLG2/ALDOC/COTL1/SPHK2/RAB3A/CD33/PGM2/LYN/CYSTM1/ALDOA/ABL1/TP53BP1/NCSTN/NDUFC2/IL27RA/DEGS1/NDFIP1/PSAP/NEU1/STBD1/CORO1A/HRNR/BLK/PSEN1/AGPAT2/SNAP25/RAB3D/SERPINB1/CEACAM6/PTGES2/CYB5R3/HPSE/HEXB/SURF4/ARSA/FTL/AGA/CPLX2/GALNS/CHGA	IRAG2/PLCG2/ANXA1/MYB/LGALS3/ALOX5/MFNG/CD81/ANXA3/ARPC5/CTSZ/CTSC/PRDX6/VAMP8/NBEAL2/IL4R/CMTM6/HMOX1/CAT/CTSH/TMEM63A/EIF2AK4/TMBIM1/MME/GAB2/SERPINB6		0.766203	0.916309	413	402	-0.418188	0.778696	0.711443	0.916309	tags=13%, list=8%, signal=13%	tags=6%, list=4%, signal=6%
GOBP_CELL_ACTIVATION_INVOLVED_IN_IMMUNE_RESPONSE	SCLC-Y-SCLC-A	1.18961	1.52218	0.0858779	1.80095e-05	LGALS1/IL18/ANXA1/ANXA2/HMOX1/TGFB1/CNN2/STOM/CMTM6/CD58/MOSPD2/ANPEP/CD44/PYGL/SLC2A3/TFRC/GSN/EIF2AK4/MVP/SLC15A4/IQGAP1/SYK/HEXB/CKAP4/TXNDC5/SYNGR1/PRDX6/RAB31/SERPINA1/RAP2B/ITGAV/IMPDH2/AP2A2/TSPAN14/RELB/ACTR2/VCL/SNAP23/ARPC5/HLA-B/HLA-F/PKM/SWAP70/DYNC1LI1/RIPK2/BST1/TCIRG1/CD55/DYNC1H1/CD81/ICAM1/S100A11/VAT1/RAB18/B2M/CSTB/CD59/ALAD/IQGAP2/SDCBP/GRN/CAP1/BST2/CD33/STK10/SNAP29/PIK3CG/A…	LGALS1/CNN2/ANXA1/TGFB1/TMBIM1/HMOX1/ADGRE5/CD68/NOTCH2/STOM/RAB31/IL4R/SLC2A3/VCL/PYGL/MME/EIF2AK4/HLA-F/ANPEP/LRP1/C3/CD58/ANXA2/BST2/ITGAV/CD44/PLAU/SNAP23/IQGAP1/CTSZ/LGALS3/MVP/IFI35/GLIPR1/SWAP70/PARP3/HEXB/HLA-B/BCL3/RELB/PRKCE/IL27RA/TMEM63A/ALDH3B1/ATG7/IMPDH2/CD36/IL18/PTX3/SERPINB6/ACTR2/GLB1/PRDX6/PGAM1/ERCC1/TXNDC5/RAP1A/PSMA5/KCMF1/STX4/S100A11/ADAM10/QSOX1/TIMP2/CTSA/IL6/ZC3H12A/GA…	LGALS1/IL18/ANXA1/ANXA2/HMOX1/TGFB1/CNN2/STOM/CD58/ANPEP/CD44/PYGL/SLC2A3/EIF2AK4/MVP/IQGAP1/HEXB/CKAP4/TXNDC5/PRDX6/RAB31/ITGAV/IMPDH2/RELB/ACTR2/VCL/SNAP23/HLA-B/HLA-F/PKM/SWAP70/TCIRG1/ICAM1/S100A11/VAT1/RAB18/CD59/BST2	0.438123	0.00333304	413	402	0.473266	0.646744	0.404673	0.00288491	tags=16%, list=9%, signal=16%	tags=23%, list=12%, signal=22%
GOBP_CELL_ACTIVATION_INVOLVED_IN_IMMUNE_RESPONSE	SCLC-P-SCLC-N	1.53318	1.31173	0.000208964	0.0489297	FABP5/PLCG2/ANXA1/KIT/MAN2B1/GSTP1/HLA-B/CAPN1/MDK/SERPINB6/VAT1/ANXA3/OSTF1/RAB5B/RNASET2/ARL8A/B2M/MME/BST1/PTPRJ/DOCK10/ATP11A/HEBP2/RAB6A/PAFAH1B2/MSH2/CD46/PFKL/LGALS3/DNAJC5/CMTM6/ALOX5/DNAJC3/ZBTB7B/LAMTOR1/TOLLIP/GCA/SLC27A2/ARPC5/CYBA/GSDMD/QPCT/LAMTOR3/ACAA1/GBF1	IRAG2/PLCG2/ANXA1/MYB/VAMP8/ANXA3/LGALS3/ALOX5/KIT/CMTM6/TMEM63A/GAB2/ARPC5/CTSZ/HLA-C/MME/JUP/GSDMD/HLA-B/FABP5/CTSC/DLL1/PTPN6/DSP/CD81/ANO6/GSTP1/CAT/MDK/CAPN1/TCIRG1/PAFAH1B2/PKP1/CD46/LAMTOR1	FABP5/PLCG2/ANXA1/KIT/GSTP1/HLA-B/CAPN1/MDK/ANXA3/MME/PAFAH1B2/CD46/LGALS3/CMTM6/ALOX5/LAMTOR1/ARPC5/GSDMD	0.148998	0.868756	413	402	0.695683	0.802423	0.138507	0.864538	tags=11%, list=8%, signal=11%	tags=9%, list=6%, signal=9%
GOBP_CELL_ACTIVATION_INVOLVED_IN_IMMUNE_RESPONSE	SCLC-Y-SCLC-N	1.59702	1.67807	1.77699e-06	2.8735e-07	LGALS1/ANXA1/HLA-B/B2M/IL18/TGFB1/CNN2/ANXA2/HEXB/SERPINA1/SLC2A3/ICAM1/SERPINB6/GALNS/TCIRG1/CMTM6/ATP11B/MOSPD2/STBD1/HLA-C/CD44/FABP5/HMOX1/CTSA/TMEM63A/GRN/NPC2/S100A13/SLC15A4/ACTR2/CKAP4/CTSS/ACAA1/CD55/ITGAV/CD33/B4GALT1/STOM/RAB5B/CAPN1/GYG1/HGSNAT/SDCBP/NRAS/CD58/TIMP2/TXNDC5/ANXA3/GSTP1/ARPC5/CD59/ANPEP/SURF4/IQGAP1/CAP1/BST1/MLEC/DNAJC5/LGALS3/RELB/GSN/STAT3/OSTF1/HLA-F/VCP/COMMD3/STX4…	LGALS1/CNN2/ANXA1/TGFB1/HMOX1/MME/CD68/TMBIM1/HLA-F/ADGRE5/BCL3/VCL/PARP3/C3/RELB/IQGAP1/BST2/ANPEP/NOTCH2/ANXA2/TMEM63A/PLAU/IFI35/HLA-B/LRP1/GLIPR1/ITGAV/SLC2A3/TCIRG1/RAB31/HLA-C/SNAP23/CTSZ/IL4R/STOM/PYGL/CD44/EIF2AK4/NPC2/LGALS3/HEXB/ACTR2/STX4/ALDH3B1/ATG7/B4GALT1/CTSA/ICAM1/IL6/S100A11/RHOF/CTSB/CD59/NFKB1/CTSD/IL18/GLB1/KCMF1/IL27RA/B2M/QSOX1/RHOG/LAT2/ADAM10/SWAP70/ZC3H12A/PGAM1/CD36/ANO…	LGALS1/ANXA1/HLA-B/B2M/IL18/TGFB1/CNN2/ANXA2/HEXB/SLC2A3/ICAM1/SERPINB6/GALNS/TCIRG1/CMTM6/HLA-C/CD44/HMOX1/CTSA/TMEM63A/GRN/NPC2/S100A13/ACTR2/CKAP4/CTSS/ACAA1/ITGAV/B4GALT1/STOM/GYG1/CD58/TIMP2/CD59/ANPEP/IQGAP1/LGALS3/RELB/HLA-F/STX4/BST2/CTSD/FAF2/MVP/LAMP2/RHOG	0.000326572	7.8549e-05	413	402	0.636922	0.674221	0.000278223	6.50041e-05	tags=20%, list=10%, signal=19%	tags=27%, list=11%, signal=25%
GOBP_CELL_ACTIVATION_INVOLVED_IN_IMMUNE_RESPONSE	SCLC-Y-SCLC-P	1.48214	-0.905295	0.000242212	0.636073	LGALS1/ANXA2/HEXB/IL18/GALNS/STOM/TGFB1/CD58/MOSPD2/CD33/CNN2/TCIRG1/SLC15A4/CD59/DEGS1/SURF4/CKAP4/CD44/ATG7/SLC2A3/PYGL/CYB5R3/STBD1/ARSB/B2M/MVP/CTSA/NRAS/S100A11/SERPINA1/CTSS/TXNDC5/HRNR/HGSNAT/FTL/ANPEP/HMOX1/ICAM1/FAF2/SNAP23/TFRC/IQGAP2/ARSA/ITGAV/B4GALT1/MAGT1/BLK/PSEN1/HLA-C/BST2/GRN/AP1M1/PKM/AP2A2/STK10/LRP1/STX4/TIMP2/HLA-B/PSAP/AGA/GYG1/COTL1/DYNC1H1/SDCBP/ATP11B/RAP2C/TMEM63A/RAB3D…	AMPD3/ANXA3/VAMP8/JUP/SYK/MFNG/SVIP/PTPN6/DSP/DLL1/GAB2/KIT/PLCG2/ALOX5/MYB/IRAG2		0.0499456	0.937095	413	402	0.592619	-0.447313	0.0460158	0.902279	tags=18%, list=8%, signal=17%	tags=4%, list=4%, signal=4%
GOBP_CELL_CELL_ADHESION	SCLC-N-SCLC-A	-1.47454	-1.19657	0.000322914	0.112914	CLIC1/ICAM1/TGFB2/DSP/RELA/ADAM9/ZDHHC21/CDH11/VMP1/KIT/CTNNA1/CORO1A/GCNT1/CD200/SRC/SHC1/YES1/RIC8A/ZBTB1/LRP6/HLA-G/CEACAM6/PTPRF/TRIM29/BAD/PCDHB8/CD2AP/SPINT2/ALCAM/ZBTB7B/CSRP1/MDK/CLDN7/CAMSAP3/CDH1/HLA-A/CLDN3/BCL2/F11R/KRT18/CEACAM5/EPCAM	FAT1/FOXJ1/VSIG10/KIFC3/HLA-A/PTPN6/JAM3/CDH8/PTPRM/SKAP1/HES1/CLDN4/TENM3/PRKAR1A/SCRIB/ETS1/KIT/DSP/SDK2/FBLIM1/CLDN7/PERP/JUP/ALCAM/CEACAM6/FOXA1/MBP/SPINT2/LEF1/KLF4/CEACAM5/SERPINB8/IL23A/CDH1/TJP2/RET/GCNT1/FOXA2/LCK/KRT18/F11R/CSRP1/CADM1/SOX13/EPCAM/BCL2/CLDN3/SYK	DSP/KIT/GCNT1/CEACAM6/SPINT2/ALCAM/CSRP1/CLDN7/CDH1/HLA-A/CLDN3/BCL2/F11R/KRT18/CEACAM5/EPCAM	0.0276258	0.670045	346	401	-0.601593	-0.442074	0.0252998	0.644062	tags=12%, list=8%, signal=12%	tags=12%, list=5%, signal=12%
GOBP_CELL_CELL_ADHESION	SCLC-P-SCLC-A	1.12159	1.11048	0.143284	0.288032	ANXA1/SOX9/CDC42EP1/PIK3CG/CSK/KIT/NECTIN2/ALOX5/PAK2/CLDN11/PVR/ANK3/VAV1/HMGB1/CASP3/NOTCH1/STAT5B/NCK1/ADA/CNN3	SOX9/ANXA1/EPHB3/FAT3/MYB/LGALS3/ALOX5/PKP3/PIEZO1/DSG2/CDC42EP1/VAV1/TMEM131L/CSK/IGSF21/CD81/LRFN4/KIRREL1/BMP7/ITGB5/AJUBA/PVR/JAK1/DLG2/TNFRSF21/IL4R/CTNND2/CD9/ANK3/LAMA5/PODXL/FGFRL1/THY1/HLA-E/FAT1/TYRO3/ZMIZ1/FBLIM1/NCK2	ANXA1/SOX9/CDC42EP1/CSK/ALOX5/PVR/ANK3/VAV1	0.532455	0.916309	346	401	0.446105	0.691012	0.494401	0.916309	tags=6%, list=3%, signal=6%	tags=10%, list=5%, signal=10%
GOBP_CELL_CELL_ADHESION	SCLC-Y-SCLC-A	1.16033	1.35829	0.124756	0.00271538	LGALS1/IL18/ANXA1/CAV1/ANXA2/MYADM/TGFB1/NT5E/LIMS1/PRNP/CDC42EP1/CD58/HSPB1/DLG1/FLOT1/NFAT5/CD276/PARVA/FLNA/ITGA5/CD44/SLC39A8/TLN2/TFRC/PPM1F/MSN/DUSP3/IL1RAP/ZFP36L1/ITGB1/SYK/SDC4/ERBB2/SCARF2/SHC1/BSG/CDC42/RAP2B/ITGAV/VCL/EGFR/SLC7A11/TJP3/NF2/CEBPB/BLOC1S4/MYH9/TLN1/SWAP70/RIPK2/CD55/CD81/ICAM1/S100A11	LGALS1/CCN1/AJUBA/ITGA5/CD70/ANXA1/TGFB1/CAV1/HLA-E/PIEZO1/MYL9/KIRREL1/MYADM/CDC42EP1/IL4R/VCL/FSTL3/ITGB5/FGFRL1/FXYD5/CD99/CERCAM/TGFBR2/NEXN/NT5E/EXT1/CD58/ANXA2/ITGAV/VMP1/PCDH7/ADAM9/CD44/ZFP36L1/ROBO3/SHC1/LGALS3/EGFR/ICAM5/CCL2/LIMS2/SWAP70/ADAM19/ITGB1/CEBPB/IL27RA/PPM1F/IL7R/DUSP3/MSN/TNIP1/HSPB1/LAMB1/IL6ST/IL18/MYL12A/CD9/TYRO3/S100A11/FLNA/CYP1B1/LAMA5/PRNP/ACTB/CLDN1/IL6/ZC3H12A/ZP3…	LGALS1/IL18/ANXA1/CAV1/ANXA2/MYADM/TGFB1/NT5E/PRNP/CDC42EP1/CD58/HSPB1/FLNA/ITGA5/CD44/PPM1F/MSN/DUSP3/ZFP36L1/ITGB1/ERBB2/SHC1/ITGAV/VCL/EGFR/CEBPB/TLN1/SWAP70/S100A11	0.495233	0.0620669	346	401	0.468994	0.577428	0.457422	0.0537218	tags=16%, list=7%, signal=15%	tags=20%, list=9%, signal=19%
GOBP_CELL_CELL_ADHESION	SCLC-P-SCLC-N	1.44302	1.0909	0.00516404	0.340816	ANXA1/KIT/EPCAM/BCL2/SOX9/ALCAM/NECTIN2/KRT18/MDK/SPINT2/VAV1/PLEKHA7/CD2AP/F11R/PCDHB8/RIC8A/PVR/HLA-A/CTNNA1/ARVCF/SRC/THY1/BAIAP2L1/CD9/PKP3/CAMSAP3/CDH1/CD46/TRIM29/CASP3/PPP1CA/TJP1/LGALS3/ALOX5/PARVA/DOCK8/CLDN11/ZBTB7B/SDC4/CLIC1/EGFR/DLG1	SOX9/EPHB3/FAT3/PKP3/ANXA1/MYB/VAV1/BCL2/TMEM131L/SOX13/FBLIM1/LGALS3/BMP7/ALOX5/FAT1/KIT/KRT18/CSK/CDH1/KLF4/ALCAM/EPCAM/LRFN4/CDC42EP1/MBP/TJP2/PVR/TNFRSF21/CLDN7/JUP/CD9/PPP1CA/DSG2/ITGB5/GCNT1/DLG2/HLA-A/TENM4/JAK1/PTPN6/DSP/IGSF21/CD81/AJUBA/RDX/SCRIB/SPINT2/NECTIN3/MDK/FIBP/PIEZO1/F11R/PKP1/CD46/TRIM29/CASP3/CSRP1/CLDN10/TJP1/MALT1	ANXA1/KIT/EPCAM/BCL2/SOX9/ALCAM/KRT18/MDK/SPINT2/VAV1/F11R/PVR/HLA-A/CD9/PKP3/CDH1/CD46/TRIM29/CASP3/PPP1CA/TJP1/LGALS3/ALOX5	0.335516	0.887829	346	401	0.660253	0.667797	0.311893	0.883518	tags=12%, list=7%, signal=12%	tags=15%, list=7%, signal=15%
GOBP_CELL_CELL_ADHESION	SCLC-Y-SCLC-N	1.60911	1.44273	3.65153e-06	0.00158809	LGALS1/ANXA1/IL18/MYADM/HLA-A/DLG1/TGFB1/HLA-G/PARVA/FLOT1/NT5E/SHC1/ANXA2/ICAM1/ITGB1/CAV1/EGFR/ITGA5/PRNP/LIMS1/CLIC1/CD44/NFAT5/PTPRF/NPTN/SLC7A11/SDC4/RELA/ADAM9/CD55/TMOD3/PRKAR1A/ITGAV/CD33/IL1RAP/CD276/MYH9/CDC42/CD58/HSPB1/THY1/PPP1CA/CLDN1/TJP1/NECTIN2/COL14A1/CSRP1/ERBB2/TJP3/ACVR1/LGALS3	LGALS1/CCN1/CD70/ANXA1/AJUBA/TGFB1/ITGA5/CAV1/MYL9/MYADM/VCL/EGFR/HLA-E/NT5E/ADAM9/ZFP36L1/VMP1/ITGB5/NEXN/ITGB1/ANXA2/TGFBR2/CDC42EP1/FSTL3/CCL2/PIEZO1/MYL12A/EXT1/PCDH7/ITGAV/HSPB1/SERPINB8/FGFRL1/FXYD5/IL4R/SHC1/CEBPB/CLDN1/CD99/CD44/CD9/IL7R/FAT1/CELSR1/LGALS3/CLIC1/NECTIN2/FADD/ILK/IL6ST/IRF1/KIFC3/FLNA/CTNNA1/ICAM1/IL6/S100A11/TLN1/CERCAM/SDC4/HES1/IL18/IL27RA/LIMS2/MSN/IGFN1/SWAP70/AP3B1/Z…	LGALS1/ANXA1/IL18/MYADM/TGFB1/NT5E/SHC1/ANXA2/ICAM1/ITGB1/CAV1/EGFR/ITGA5/PRNP/CLIC1/CD44/SDC4/ADAM9/ITGAV/MYH9/HSPB1/PPP1CA/CLDN1/NECTIN2/CSRP1/ERBB2/LGALS3	0.000532909	0.0316996	346	401	0.647771	0.579924	0.000454011	0.0262334	tags=15%, list=7%, signal=14%	tags=19%, list=7%, signal=19%
GOBP_CELL_CELL_ADHESION	SCLC-Y-SCLC-P	1.2686	-0.975124	0.0472441	0.504803	LGALS1/ANXA2/HSPB1/IL18/TGFB1/CAV1/NT5E/CD58/MYADM/PRNP/CD33/SLC7A11/NFAT5/SLC39A8/FLOT1/ITGA5/PPM1F/CD44/TLN1/HLA-G/DLG1/S100A11/PTPRF/SHC1/ICAM1/LIMS1/ITGB1/ADAM9/TFRC/HLA-A/DUSP3/NF2/TJP3/ITGAV/MYH9/MSN/NPTN/IL1RAP/CD276/BLK/PSEN1/ROBO1/SERPINB8/ACVR1/STK10/TMOD3/PARVA/PRKAR1A	KRT18/SPINT2/BMP7/NRCAM/FOXA1/CTNNA2/CDK5R1/NCK2/CADM1/MEGF11/SOX13/GCNT1/ALCAM/JUP/IGSF9/CLDN3/AFDN/TJP2/SOX4/SYK/FBLIM1/ZMIZ1/TNFRSF21/VAV1/DLG2/PODXL2/PTPN6/DSP/MBP/CTNND2/PKP2/PRDX2/TENM4/TMEM131L/DSG2/CDH1/PKP3/ANK3/DLG3/EPCAM/CLDN7/KIT/BCL2/EPHB3/FAT3/IGSF21/SOX9/ALOX5/MYB		0.392803	0.893404	346	401	0.515182	-0.481743	0.361896	0.860211	tags=14%, list=6%, signal=14%	tags=12%, list=6%, signal=12%
GOBP_CELL_SUBSTRATE_ADHESION	SCLC-N-SCLC-A	-1.3212	1.05004	0.0496454	0.343168	CORO1C/SRCIN1/UTRN/MACF1/ADAM9/SORBS1/CORO1A/SRC/CALR/DDR1/TACSTD2/DAG1/ITGA3/SPRY4/CEACAM6/DUSP22/MEGF9/HPSE/LPXN/MDK/CAMSAP3/RSU1/BCL2	ITGA4/LAMB1/TYRO3/ITGA7/PREX1/THBS3/SPOCK2/L1CAM/CDK6/EDIL3/CORO2B/PPARD/EMILIN1/TMEFF2/C1QBP/ZYX/PRKX/WNT4/GPM6B/LAMC1/MINK1/MAP4K4/FERMT2/DUSP3/THY1/EPHA3/COL16A1/PPM1F/EPDR1/DOCK1/PTPRK/ARL2/NF1/LDB1/TTYH1/PRKCE/PIP5K1A/LIMS2/ACTN1		0.382516	0.830281	187	204	-0.560951	0.446627	0.350309	0.798085	tags=12%, list=9%, signal=11%	tags=19%, list=14%, signal=17%
GOBP_CELL_SUBSTRATE_ADHESION	SCLC-P-SCLC-A	0.899952	1.02859	0.670455	0.457356	DOCK1/STK4/NOTCH1/PTPRA/BST1/PTPRJ/RREB1/RAC3/FBLN1/MMP14/MELTF/RCC2/VCL/ACTN3/LIMS1/CDK6/ACTN1/THY1/FERMT2/TBCD/RAC2/SDC4/ATXN3	EPHB3/MELTF/PREX1/ITGB5/AJUBA/FBLN5/EPDR1/RAC3/LAMA5/LAMC1/THY1/TYRO3/CDK6/EFNA1/CORO2B/TTYH1/EPHA3/C1QBP/PARVB/ACTN1/ADAM15/VCL/FBLN1/LRP1/ITGB4/MDK	RAC3/FBLN1/MELTF/VCL/CDK6/ACTN1/THY1	0.886851	0.916309	187	204	0.379222	0.638303	0.823468	0.916309	tags=12%, list=10%, signal=11%	tags=13%, list=8%, signal=12%
GOBP_CELL_SUBSTRATE_ADHESION	SCLC-Y-SCLC-A	1.48139	1.7543	0.00447233	3.0452e-08	LGALS1/SORBS3/ZYX/MYADM/LIMS1/DOCK1/ACTN1/TRIOBP/PXN/FERMT2/PTPRA/ITGA3/MMP14/PARVA/NF1/FLNA/ITGA5/CD44/PPM1F/DUSP3/ITGB1/GBP1/TBCD/IQGAP1/VAMP3/COL3A1/SMAD3/SDC4/ACTN4/TRIP6/CDK6/DAG1/CDC42/ITGAV/VCL/EMILIN1/THBS1/NF2/SLC9A1/MELTF/ARPC2/BST1	LGALS1/CCN1/AJUBA/ITGA5/RRAS/AXL/ZYX/EFEMP2/MYADM/COL3A1/CCN2/SMAD3/VCL/SERPINE1/ITGB5/LAMB2/DOCK1/LRP1/CIB1/SPRY4/ACTN1/ITGAV/ADAM9/CD44/PLAU/MMP14/PPARD/EPDR1/FERMT2/IQGAP1/LIMS2/LAMC1/RSU1/ITGB4/TRIP6/ITGB1/PARVB/PRKCE/COL5A3/PPM1F/CCDC80/DUSP3/PXN/TRIOBP/CD36/LAMB1/S100A10/PTEN/SORBS3/TYRO3/FLNA/LAMA5/THBS1/DAG1/FBLN1/ARPC2/COL1A1/ITGA3	LGALS1/SORBS3/ZYX/MYADM/DOCK1/ACTN1/TRIOBP/PXN/FERMT2/ITGA3/MMP14/FLNA/ITGA5/CD44/PPM1F/DUSP3/ITGB1/IQGAP1/COL3A1/SMAD3/TRIP6/DAG1/ITGAV/VCL/THBS1/ARPC2	0.136986	7.89012e-05	187	204	0.635694	0.776986	0.126527	6.82927e-05	tags=22%, list=6%, signal=22%	tags=28%, list=8%, signal=27%
GOBP_CELL_SUBSTRATE_ADHESION	SCLC-P-SCLC-N	1.05791	1.0155	0.367486	0.469189	DOCK1/BCL2/MDK/MEGF9/MMP14/RREB1/BST1/CTTN/PTPRJ/SRCIN1/SRC/THY1/LPXN/CAMSAP3/BCAM/SORBS1/MELTF/PARVA/SDC4/DUSP22/NOTCH1/KANK1/NID2/KIF14/PPFIA1	EPHB3/BCL2/MELTF/JUP/ITGB5/NRP1/BCAM/FBLN5/AJUBA/CTTN/DAG1/MDK/PPFIA1/ITGB4/ADAM15/RSU1/EFNA1/SDC4/LAMA5/AKIP1/VCL/RAC3/MEGF9/GAS6/NID1	BCL2/MDK/MEGF9/CTTN/BCAM/MELTF/SDC4/PPFIA1	0.782604	0.93716	187	204	0.503723	0.614661	0.727502	0.93261	tags=13%, list=8%, signal=13%	tags=12%, list=9%, signal=11%
GOBP_CELL_SUBSTRATE_ADHESION	SCLC-Y-SCLC-N	1.77747	1.81599	5.06741e-07	5.24548e-08	LGALS1/ITGA3/MYADM/SORBS3/MMP14/DAG1/PARVA/DOCK1/ITGB1/GBP1/ITGA5/TRIOBP/LIMS1/COL3A1/CD44/ZYX/THBS1/SLC9A1/SERPINE1/SMAD3/ACTN1/SDC4/ACTN4/ARPC2/ADAM9/CTTN/ITGAV/VAMP3/KANK1/BCAM/ITGA1/CDC42/THY1/UTRN/CALR/MELTF/IQGAP1/BST1	LGALS1/CCN1/AJUBA/RRAS/AXL/ITGA5/SPRY4/CCN2/SERPINE1/MYADM/ZYX/VCL/EFEMP2/SMAD3/ADAM9/CIB1/COL3A1/DAG1/LAMB2/IQGAP1/ITGB5/ITGB1/PLAU/ITGB4/RSU1/LRP1/ITGAV/PXN/MMP14/ITGA3/CD44/ACTN1/COL5A3/DOCK1/CTTN/CCDC80/MICALL2/ILK/PTEN/VAMP3/S100A10/FLNA/GAS6/SDC4/LIMS2/NID1/FERMT2/TRIP6/COL8A1/CD36/RAC1/PARVB/JAG1/NRP1/DOCK5/UTRN/TRIOBP/ARPC2/COL17A1/EPDR1/LAMC1/AKIP1/PRKCE	LGALS1/ITGA3/MYADM/MMP14/DAG1/DOCK1/ITGB1/ITGA5/TRIOBP/COL3A1/CD44/ZYX/SERPINE1/SMAD3/ACTN1/SDC4/ARPC2/ADAM9/CTTN/ITGAV/VAMP3/UTRN/IQGAP1	0.00013234	2.09093e-05	187	204	0.747107	0.775782	0.000112746	1.73037e-05	tags=20%, list=6%, signal=19%	tags=31%, list=8%, signal=29%
GOBP_CELL_SUBSTRATE_ADHESION	SCLC-Y-SCLC-P	1.59255	1.57473	0.000322787	0.000445556	LGALS1/SORBS3/ZYX/MYADM/ITGA3/GBP1/VAMP3/ITGA1/NF1/SLC9A1/ITGA5/DAG1/PPM1F/CD44/COL3A1/THBS1/TRIOBP/SERPINE1/CDKN2A/LIMS1/ITGB1/ADAM9/PTPRK/PXN/DUSP3/SMAD3/TRIP6/NF2/ITGAV/ACTN1/SGCE/LRP1/PARVA	LGALS1/ITGA5/CCN1/RRAS/SPRY4/AXL/SERPINE1/EFEMP2/ZYX/MYADM/COL3A1/IQGAP1/ADAM9/PXN/PRKCE/PLAU/CIB1/FERMT2/VCL/VAMP3/LAMB2/AJUBA/ITGB1/COL5A3/CCN2/MMP14/S100A10/ITGAV/COL16A1/LIMS2/ITGA1/TRIOBP/EDIL3/SMAD3/CCDC80/DOCK1/COL8A1/SGCE/PPM1F/CD44/TRIP6/MICALL2/CD36/SORBS3/COL1A1/ITGA3/DUSP3/DAG1/POSTN/LIMS1/THBS3/DOCK5/PHLDB2/COL17A1/LAMB1/LRP1/PPARD/RSU1/ABL1	LGALS1/SORBS3/ZYX/MYADM/ITGA3/VAMP3/ITGA1/ITGA5/DAG1/PPM1F/CD44/COL3A1/TRIOBP/SERPINE1/LIMS1/ITGB1/ADAM9/PXN/DUSP3/SMAD3/TRIP6/ITGAV/SGCE/LRP1	0.0588763	0.153925	187	204	0.6831	0.613095	0.0542438	0.148206	tags=18%, list=6%, signal=17%	tags=29%, list=9%, signal=27%
GOBP_CELLULAR_RESPIRATION	SCLC-N-SCLC-A	-1.55567	1.04156	0.00177492	0.356678	NDUFC2/NDUFA6/DLST/UQCRC1/NDUFA7/NDUFS3/COQ9/NDUFAB1/OGDH/COX7C/SHMT2/NDUFS6/SCO2/SUCLA2/NDUFS8/NDUFS1/NDUFA9/COX7A2L/COX7B/NDUFS4/NDUFB4/COX5A/ISCU/NDUFA2/NDUFA4/MT-CO3/GPD2/MT-CO2/NDUFV3/COX6B1/SDHAF2/NDUFV2/SIRT3/NDUFA12/NDUFA5/COX4I1/MT-ND2/MT-ND1/CS/ETFRF1/CISD1/IDH3B/IDH2/BNIP3/COX6C/COX5B/NNT/MT-CO1/SURF1/DHTKD1/GHITM	NOS2/TRAP1/OXA1L/MYBBP1A/SNCA/NOP53/ETFA/POLG2/NDUFA10/PDHA1/IREB2/NDUFS7/UQCRH/SLC25A22/NDUFB10/DGUOK/UQCRC2/UQCRHL/UQCRFS1/DLST/NDUFV3/COA6/NDUFB11/MTFR1/COX7A2L/SUCLG1/NDUFB5/BNIP3/MDH2/IDH1/NFATC4/NDUFAF1	DLST/COX7A2L/NDUFV3/BNIP3	0.0839594	0.833777	148	151	-0.677374	0.453493	0.0768902	0.801445	tags=34%, list=17%, signal=29%	tags=21%, list=24%, signal=16%
GOBP_CELLULAR_RESPIRATION	SCLC-P-SCLC-A	-1.54916	0.95744	0.00143162	0.574561	COX7C/COX6B1/MTFR1/NDUFA11/NDUFA3/COX5A/IDH3B/CISD1/MT-CO2/NDUFS8/NDUFB11/NDUFA6/NFATC4/NDUFV3/MT-ND2/COQ9/NDUFS2/COX6C/MT-CO3/GHITM/NDUFA9/COX7B/NDUFS3/MT-ND5/NDUFA5/NDUFS1/MT-ND1/NDUFC2/NDUFV2/NDUFS4/NDUFB3/NDUFA7/SURF1/NDUFA2/NDUFS6/COX4I1/NNT/COX5B/NDUFA12/BNIP3/NDUFB8/MT-CO1	DLAT/MTCO2P12/CAT/SDHD/ACO1/NDUFA4/MYBBP1A/OGDHL/MT-ND1/MDH1/POLG2/NDUFA10/SHMT2/NDUFAF1/MDH2/COA6/MT-ND6/MT-ND4L/ETFA/MT-ND4/NDUFS1/SLC25A22/MT-ND5/CISD1/NDUFB4/DHTKD1/TRAP1/SDHB	CISD1/MT-ND5/NDUFS1/MT-ND1	0.13155	0.931576	148	151	-0.708123	0.589123	0.122148	0.931576	tags=28%, list=10%, signal=26%	tags=19%, list=16%, signal=16%
GOBP_CELLULAR_RESPIRATION	SCLC-Y-SCLC-A	-1.66483	0.628773	0.000154486	0.997439	PNPT1/NDUFB11/SIRT3/MT-ND4/NDUFB6/MT-ND2/NDUFB1/SDHAF4/UQCRC2/NDUFA7/NDUFS4/NDUFS5/ETFDH/SURF1/PIK3CA/DLAT/MT-CO1/NDUFS6/SCO2/NDUFA10/NDUFA12/NDUFAF1/CS/GHITM/NDUFA2/COX6B1/COX7C/NDUFS1/NDUFB8/FH/NDUFV2/ETFRF1/NDUFA9/MT-CO3/NDUFS8/MT-CO2/NDUFA3/OGDH/COX6C/COX4I1/SUCLA2/SLC25A14/NDUFV3/NDUFS3/NOP53/COX7B/ME2/NDUFS2/NDUFA6/COX5A/DLST/CISD1/NNT/MT-ND1/DHTKD1/COX5B/NDUFA4/BNIP3/SHMT2/NDUFA5/IDH2	ETFB/PRELID1/NDUFC1/AFG1L/PDHB/SDHB/MYBBP1A/CCNB1/MTFR1/NDUFB8/NDUFS4/OXA1L/IDH3A/ETFA/COA6/SLC25A23/UQCRC1/NDUFS8/TRAP1/GHITM/NDUFA10/CAT/DLD/COX7A2L/UQCRB/NDUFA4/NDUFA12/ACO1/PARK7/SIRT3/ATP5F1D/NDUFAF1/NDUFB10/UQCRC2	SIRT3/UQCRC2/NDUFS4/NDUFA10/NDUFA12/NDUFAF1/GHITM/NDUFB8/NDUFS8/NDUFA4	0.0249616	1	148	151	-0.727159	0.285915	0.0230558	0.865547	tags=41%, list=16%, signal=35%	tags=23%, list=29%, signal=16%
GOBP_CELLULAR_RESPIRATION	SCLC-P-SCLC-N	0.884941	1.03248	0.659026	0.437714	DLAT/SIRT3/DHTKD1/CS/MDH1/IDE/ETFRF1/MDH2/SDHAF2/SHMT2/IDH2	DLAT/ACO1/MTCO2P12/NDUFA4/SDHD/MT-ND1/CAT/MT-ND6/COX8A/MT-ND5/OGDHL/COX6C/MT-ND4L/MT-ND4/NDUFB4/SUCLA2/SHMT2/MDH1/CYCS/MT-CYB/NDUFS3/CISD1/NDUFS8/DHTKD1/TAZ/COX6A1/NDUFB9/CDK1/NDUFB3/BLOC1S1/SDHAF2	DLAT/DHTKD1/MDH1/SDHAF2/SHMT2	0.90308	0.930417	148	151	0.432022	0.630828	0.839495	0.9259	tags=7%, list=12%, signal=7%	tags=21%, list=17%, signal=17%
GOBP_CELLULAR_RESPIRATION	SCLC-Y-SCLC-N	-1.0793	0.591779	0.241983	1	NDUFA6/NDUFS5/NDUFB8/DLST/NDUFA4/LYRM7/NDUFS2/NDUFA5/SLC25A14/NDUFS7/MT-ND4/SLC25A22/ETFDH/AIFM2/UQCRFS1/PNPT1/BID/SHMT2/TRAP1/AFG1L/ME2/NDUFAF1/NDUFA3/PIK3CA/SDHAF4/NOP53	CCNB1/PRELID1/NDUFC1/AFG1L/NDUFS8/UQCRB/ETFB/ACO1/PARK7/GHITM/NDUFB8/ISCU/PDHB/SDHB/VCP/NDUFA4/NDUFS4/NDUFA12	NDUFB8/NDUFA4/AFG1L	0.510885	1	148	151	-0.427404	0.260531	0.435247	0.827561	tags=18%, list=23%, signal=14%	tags=12%, list=20%, signal=10%
GOBP_CELLULAR_RESPIRATION	SCLC-Y-SCLC-P	-1.17897	-1.01856	0.145089	0.430884	CS/NOP53/BID/SIRT3/NDUFA4/PNPT1/SLC25A14/DLST/DHTKD1/SUCLA2/MDH2/ME2/IDH2/MDH1/SHMT2/SDHAF4/DLAT	COX6C/NDUFB4/UQCR10/NDUFS3/MT-CO1/POLG2/NDUFB9/NDUFA3/TAZ/SUCLA2/MDH2/SLC25A22/COX8A/NDUFB3/ACO1/CISD1/BID/DHTKD1/MDH1/NDUFA4/NDUFA5/SHMT2/MT-ND4/CDK1/MT-ND4L/CAT/CS/CYCS/SDHD/COX6A1/MT-ND6/MT-ND5/IDH2/NNT/MTCO2P12/MT-ND1/DLAT/OGDHL	CS/BID/NDUFA4/DHTKD1/SUCLA2/MDH2/IDH2/MDH1/SHMT2/DLAT	0.520183	0.866271	148	151	-0.507531	-0.524077	0.479254	0.834087	tags=11%, list=16%, signal=10%	tags=25%, list=23%, signal=20%
GOBP_CELLULAR_RESPONSE_TO_MOLECULE_OF_BACTERIAL_ORIGIN	SCLC-N-SCLC-A	-1.06743	1.11313	0.350318	0.295337	SELENOS/AXL/IRF8/HSF1/CDC73/MALT1/PYCARD/CMPK2/SERPINE1/CTR9/ICAM1/PDE4B/RELA/ADAM9/SIRT2/SRC/NUGGC/PLAA/CAPN2	TRIB1/NOS2/SCARB1/PPARD/ASS1/PRPF8/HDAC5		0.729241	0.8063	75	89	-0.496337	0.516661	0.667841	0.775033	tags=25%, list=20%, signal=20%	tags=8%, list=9%, signal=7%
GOBP_CELLULAR_RESPONSE_TO_MOLECULE_OF_BACTERIAL_ORIGIN	SCLC-P-SCLC-A	0.892284	1.13513	0.640625	0.338922	GSTP1/HMGB1/SHPK	HCK/TRIB1/NUGGC/TSPO/GSTP1/GIT1/SIGIRR/CTR9/HMGB1/MALT1/CYRIB/LYN/TNIP2/CD55/MEF2C/PRPF8	GSTP1/HMGB1	0.875491	0.916309	75	89	0.417336	0.707564	0.81292	0.916309	tags=4%, list=2%, signal=4%	tags=18%, list=12%, signal=16%
GOBP_CELLULAR_RESPONSE_TO_MOLECULE_OF_BACTERIAL_ORIGIN	SCLC-Y-SCLC-A	1.40663	1.60897	0.0419501	0.000457377	IL18/TGFB1/VIM/PLSCR3/CAPN2/CEBPB/TNFAIP3/RIPK2/CD55/ICAM1/TSPO/SERPINE1/MAPK1/RHOA/CXCL8	VIM/TGFB1/AXL/CD68/SERPINE1/ADAM9/PPARD/CCL2/CEBPB/ANKRD1/PRKCE/ZFP36/CD36/IL18/TSPO/CXCL5/IL6/ZC3H12A/TNIP2/CXCL1/NFKB1/PLSCR3/CXCL2	IL18/TGFB1/VIM/PLSCR3/CEBPB/TSPO/SERPINE1	0.35951	0.0232821	75	89	0.672067	0.769992	0.332062	0.0201517	tags=20%, list=10%, signal=18%	tags=26%, list=8%, signal=24%
GOBP_CELLULAR_RESPONSE_TO_MOLECULE_OF_BACTERIAL_ORIGIN	SCLC-P-SCLC-N	1.21607	1.09579	0.194099	0.368547	GSTP1/CAPN2/CTR9/CDK19/CDC73/SRC/HSF1/NUGGC/MYD88/SELENOS/RELA	HCK/SIGIRR/NUGGC/CTR9/GSTP1/MALT1/TNIP2/CD55/TSPO/HMGB1/RELA/MEF2C/CDC73	GSTP1/CTR9/CDC73/NUGGC/RELA	0.637079	0.894641	75	89	0.636309	0.675461	0.592223	0.890298	tags=15%, list=8%, signal=14%	tags=15%, list=11%, signal=13%
GOBP_CELLULAR_RESPONSE_TO_MOLECULE_OF_BACTERIAL_ORIGIN	SCLC-Y-SCLC-N	1.63762	1.69405	0.000580352	0.000380127	IL18/VIM/CAPN2/TGFB1/ICAM1/NUGGC/PLSCR3/SERPINE1/RELA/ADAM9/CD55	VIM/TGFB1/AXL/CD68/SERPINE1/ADAM9/CCL2/ZFP36/ANKRD1/CEBPB/CXCL2/CXCL5/TNIP2/ICAM1/IL6/NFKB1/IL18/ZC3H12A/CD36/CAPN2/CXCL1/PLSCR3/SELENOS/TSPO/TFPI/CXCL8/PRKCE/CXCL3/RELA/SIGIRR/LITAF/PPARD/RHOA/IL1B	IL18/VIM/CAPN2/TGFB1/ICAM1/PLSCR3/SERPINE1/RELA/ADAM9	0.0176026	0.012406	75	89	0.774353	0.784307	0.0149965	0.0102667	tags=15%, list=3%, signal=14%	tags=38%, list=11%, signal=34%
GOBP_CELLULAR_RESPONSE_TO_MOLECULE_OF_BACTERIAL_ORIGIN	SCLC-Y-SCLC-P	1.27721	1.55589	0.110266	0.00564008	IL18/TGFB1/VIM/SERPINE1/ICAM1/ADAM9/CXCL8/CAPN2/PLSCR3/CD55/CEBPB/NUGGC/RIPK2/LYN	VIM/TGFB1/AXL/CD68/SERPINE1/CCL2/ADAM9/PRKCE/ICAM1/ANKRD1/CXCL2/CAPN2/CEBPB/CXCL5/IL18/NFKB1/CD36/CXCL8/IL6/TFPI/ZFP36/LDOC1/PPARD/CXCL1/ABL1	IL18/TGFB1/VIM/SERPINE1/ICAM1/ADAM9/CXCL8/CAPN2/CEBPB	0.479107	0.41005	75	89	0.6113	0.68081	0.44141	0.394815	tags=19%, list=11%, signal=17%	tags=28%, list=9%, signal=26%
GOBP_CIRCULATORY_SYSTEM_DEVELOPMENT	SCLC-N-SCLC-A	-0.972614		0.551046		TGFB2/DSP/CDKN1B/CASP8/NDUFV2/ATF2/CSPG4/ERBB3/KIT/PPP1R13L/CALR/LGALS8/SHC1/B4GALT1/SCG2/KRIT1/RIC8A/LRP6/DAG1/HTATIP2/ITGA3/TMED2/PAM/HLA-G/IFT122/NAXE/NEB/BAK1/CPE/ADGRG1/AKAP13/DLL4/SORBS2/HPSE/MDK/WDR11/SPINT1			0.834293		441		-0.390979		0.764047		tags=8%, list=8%, signal=8%
GOBP_CIRCULATORY_SYSTEM_DEVELOPMENT	SCLC-P-SCLC-A	1.15359		0.115016		ANXA1/SOX9/PIK3CG/SLC12A2/KIT/EPHA2/ALOX5/APOB/SETD2/STK4/HMGB1/CASP3/RAF1/SP100/NOTCH1/HMOX1/CAD/TWIST1/DYNC2H1/AGO2/SRI/KAT2B/GYS1/NCL/FAP/GLUL/S100A7/CACYBP/FKBPL/MMP14/SMYD2/PDE2A/LUZP1/PRKD2/SENP2/IFT140/NOTCH2/EPHB4/GRK2/SIRT1/CRELD1/THY1/MTHFD1/INSR/CTSH/SALL4/CALD1/COL2A1/VGLL4/GGNBP2/BRCA1/PTCD2/ARMC4/ERAP1			0.502388		441		0.44877		0.466483		tags=12%, list=11%, signal=12%
GOBP_CIRCULATORY_SYSTEM_DEVELOPMENT	SCLC-Y-SCLC-A	1.51481		0.000153093		EPHA2/IL18/CAD/ANXA1/SLC12A2/CAV1/ANXA2/C5/HMOX1/TGFB1/HMGA2/LUZP1/PKD2/DNMT1/ANPEP/HSPB1/ITGA3/COL5A1/SPARC/MMP14/PARVA/NF1/FLNA/ITGA5/CALD1/ATP2B4/CTH/ZFP36L1/ITGB1/PDLIM7/RAF1/EPHB4/SYK/COL3A1/SMAD3/PLCD3/JUNB/GAB1/DAG1/ERBB2/TPM1/SHC1/BSG/CRELD1/CDC42/ITGAV/RNH1/CCNB1/EMILIN1/EGFR/CLIC4/RTN4/THBS1/SLC9A1/MYH9/PKM/HDAC7/TRIP11/TNFAIP3/POFUT1/STAT1/PDLIM4/COL11A1/GYS1/SRI/G6PD/HEXIM1/NUS1/HLA-G…			0.0249616		441		0.600676		0.0230558		tags=21%, list=10%, signal=20%
GOBP_CIRCULATORY_SYSTEM_DEVELOPMENT	SCLC-P-SCLC-N	1.18833		0.107358		ANXA1/KIT/SPINT1/SOX9/SORBS2/MDK/KAT2B/COL2A1/MMP14/ANXA3/WDR11/GRHL2/AGO2/RIC8A/MCAM/THY1/CASP3/EIF4G2/EPHB4/TJP1/MYLK/GPX1/ALOX5/PARVA/CRIP1/SP100/ERBB3/INSR			0.51631		441		0.536454		0.479958		tags=6%, list=6%, signal=6%
GOBP_CIRCULATORY_SYSTEM_DEVELOPMENT	SCLC-Y-SCLC-N	1.6663		4.98847e-08		ANXA1/ITGA3/IL18/EPHA2/TGFB1/MMP14/DAG1/HLA-G/PARVA/SHC1/ATP2B4/ANXA2/ITGB1/SLC12A2/CAV1/EGFR/ITGA5/PKD2/HMGA2/COL3A1/TPM1/HMOX1/THBS1/SLC9A1/POFUT1/GRN/EPHB4/G6PD/SERPINE1/SMAD3/PRKAR1A/ITGAV/B4GALT1/PPP1R13L/GAB1/WDR11/TYMP/MYH9/PDLIM7/JUNB/CUL7/CDC42/MYDGF/RTN4/HDAC7/HSPB1/ANXA3/ATG5/MFGE8/THY1/LUZP1/CALR/COL5A1/UBP1/ANPEP/STAT1/SMARCD3/TJP1/FHL2/CRELD1/ERBB2/WASF2/IFT122/ACVR1/CAD/KRIT1/SLIT2…			3.0941e-05		441		0.663362		2.63601e-05		tags=16%, list=9%, signal=16%
GOBP_CIRCULATORY_SYSTEM_DEVELOPMENT	SCLC-Y-SCLC-P	1.39619		0.00125158		ANXA2/HSPB1/IL18/C5/TGFB1/CAV1/PKD2/HMGA2/ITGA3/EPHA2/PLCD3/SPARC/CAD/ATP2B4/NF1/SLC9A1/ITGA5/DAG1/GAB1/COL3A1/HLA-G/CUL7/THBS1/SERPINE1/SHC1/DNMT1/LUZP1/ANPEP/HMOX1/TYMP/ATG5/COL5A1/ITGB1/MYDGF/SMAD3/SEMA3C/ITGAV/G6PD/PDLIM7/CLIC4/MYH9/B4GALT1/PSEN1/GRN/PKM/CXCL8/ROBO1/ACVR1/LRP1/PARVA/PRKAR1A/RTN4/SNX17/CNTRL/JUN/FZD2/TPM1/TCF25/CTNNB1/FHL2/POFUT1/KRIT1/SLC12A2/ERBB4/CTH/PDLIM5/STAT1/GNA11/ZFP3…			0.101289		441		0.5554		0.0933189		tags=17%, list=9%, signal=17%
GOBP_CYTOKINE_MEDIATED_SIGNALING_PATHWAY	SCLC-N-SCLC-A	-1.4015	-1.36908	0.00243282	0.0181455	SLIT2/IFI30/PSME1/ICAM1/HNRNPF/PSMB9/RELA/CASP8/BBS2/TBK1/MT2A/ST18/KIT/RAP1B/CANX/SRC/SHC1/HLA-C/ADAR/MX2/YWHAZ/HLA-G/CSF2RA/HSP90B1/PSMB8/BAD/SPPL2B/MUC1/ELF1/VRK2/INPPL1/B2M/HLA-B/HLA-A/BCL2/KRT18/KRT8	BAD/TOLLIP/PSMB9/CXCL8/HLA-B/PXDN/PSMD9/GAB2/SMAD4/IKBKB/MT2A/IRS2/SOX2/GAS6/ELF1/BCL6/APPL2/SQSTM1/LIFR/IRF1/CFL1/TREX1/PARP9/COMMD7/PSMB8/IL13RA1/IFITM2/SP100/STAT6/HLA-A/PTPN6/IFI30/MX2/PIAS3/YWHAZ/HLA-C/SIGIRR/KIT/MX1/ISG20/SPPL2B/MUC1/EPOR/CASP8/USP18/SOCS3/IL23A/LTBR/CASP4/TRAF3IP2/KRT18/KRT8/TNFRSF25/INPPL1/BCL2/SYK	IFI30/PSMB9/CASP8/MT2A/KIT/HLA-C/MX2/YWHAZ/PSMB8/BAD/SPPL2B/MUC1/ELF1/INPPL1/HLA-B/HLA-A/BCL2/KRT18/KRT8	0.100686	0.474953	345	380	-0.571849	-0.508781	0.0922081	0.456536	tags=11%, list=9%, signal=10%	tags=15%, list=11%, signal=14%
GOBP_CYTOKINE_MEDIATED_SIGNALING_PATHWAY	SCLC-P-SCLC-A	1.30503	1.06191	0.0228631	0.365755	ANXA1/PELI2/KIT/GSTP1/FSCN1/ALOX5/PAK2/VAV1/CASP3/SP100/FOXO3/IL13RA1/HMOX1/STAT5B/TWIST1/PSMD10/LSM14A/CBL/SOD1/NUMBL/PALM3	ANXA1/IL17RB/ALOX5/TNFRSF18/TNFSF8/HCK/IL13RA1/CCND1/VAV1/TNFRSF25/ACKR3/INPP5D/JAK1/IL4R/HMOX1/MYC/LAMA5/PELI2/GAB2/TALDO1/HLA-E/GSTP1/STK39/HLA-B/PSMB9/TRIM22/BIRC2/PSMA7/ISG15/FSCN1/IFITM3/UBE2V1/PSME4/LSM14A/VRK2/RPS6KA4/SIGIRR/CTR9/KIT/PAK2/TTLL12/OSMR/CD70/GSTO1	ANXA1/PELI2/KIT/GSTP1/FSCN1/ALOX5/PAK2/VAV1/IL13RA1/HMOX1/LSM14A	0.316007	0.916309	345	380	0.518469	0.659425	0.293422	0.916309	tags=6%, list=5%, signal=6%	tags=12%, list=9%, signal=11%
GOBP_CYTOKINE_MEDIATED_SIGNALING_PATHWAY	SCLC-Y-SCLC-A	1.51814	1.63238	0.000208415	1.18123e-07	IL18/ANXA1/CAV1/ANXA2/IFITM3/HMOX1/TGFB1/CNN2/VIM/LIMS1/SLC27A1/CD44/PALM3/NUMBL/BCL2L1/MSN/PSMD8/IL1RAP/PSMB9/ITGB1/GBP1/SYK/TRADD/ACTN4/TXK/JUNB/SDC1/MID1/SHC1/CDC42/HLA-B/TRIM22/CAPZA1/HLA-F/GBP2/TRIM25/BIRC2/TNFAIP3/RIPK2/IRS2/STAT1/ICAM1/ZEB1/SQSTM1/B2M/FSCN1/HLA-G/CCND1/TYK2/CASP4/BST2/SPPL2A/ALOX5/DOK1/ISG15/TWIST1/NMI/ZC3H15/PTPN6/ILK/UGCG/FAS	YAP1/VIM/CNN2/CD70/TNFRSF12A/ANXA1/SPHK1/TGFB1/IFITM3/CAV1/HMOX1/AXL/OSMR/HLA-E/IFITM2/IL4R/HGF/HLA-F/STAT6/TNFSF12/TRIM6/CIB1/CCND1/PSMB9/ANXA2/BIRC3/ISG15/BST2/CD44/RPS6KA4/MMP2/IL32/SHC1/MMP1/IFI35/CCL2/TIMP1/ITGB1/HLA-B/IL27RA/MT2A/IL7R/SAA1/CCL20/MSN/CD36/IL6ST/IL18/TNFRSF1A/TWIST1/CXCL5/IL11/GSTO1/IFI6/PSMA5/CAPZA1/STX4/LAMA5/NUMBL/EREG/PSMA4/MYC/IL6/SPPL2A/PML/BIRC2/FADD/LIF/TNIP2/CXCL1/FS…	IL18/ANXA1/CAV1/ANXA2/IFITM3/HMOX1/TGFB1/CNN2/VIM/CD44/NUMBL/MSN/PSMB9/ITGB1/JUNB/SDC1/SHC1/HLA-B/CAPZA1/HLA-F/BIRC2/ICAM1/ZEB1/SQSTM1/FSCN1/CCND1/BST2/SPPL2A/ISG15/TWIST1/ILK	0.0321362	0.000204037	345	380	0.613852	0.696943	0.0296826	0.000176604	tags=18%, list=10%, signal=17%	tags=22%, list=10%, signal=21%
GOBP_CYTOKINE_MEDIATED_SIGNALING_PATHWAY	SCLC-P-SCLC-N	1.4967	1.1958	0.00190739	0.181725	ANXA1/KIT/BCL2/KRT8/GSTP1/HLA-B/KRT18/VRK2/VAV1/IL13RA1/YWHAZ/CTR9/B2M/PSMB9/PSMB8/BCL2L1/HLA-A/SRC/PELI2/TALDO1/ELF1/APPL2/ISG15/IRF2/CASP3/LSM14A/STK39/ALOX5/SP100/RIPK1/STX3/MYD88/HNRNPF/TOLLIP	TNFRSF25/ANXA1/IL13RA1/IL17RB/VAV1/BCL2/TNFSF8/TNFRSF18/ALOX5/INPP5D/HCK/KIT/KRT18/SIGIRR/GAB2/PSMB9/HLA-C/CCND1/BIRC2/PSMB8/HLA-B/IFITM3/MX1/KRT8/HLA-A/CTR9/JAK1/PELI2/PTPN6/ELF1/USP18/TALDO1/PARP9/GSTP1/ISG15/PSMA7/TRIM25/IFITM2/TRIM22/MT2A/CASP8/CASP4/CASP3/ACKR3/TNIP2/CFL1/HMOX1/YAP1/YWHAZ	ANXA1/KIT/BCL2/KRT8/GSTP1/HLA-B/KRT18/VAV1/IL13RA1/YWHAZ/CTR9/PSMB9/PSMB8/HLA-A/PELI2/TALDO1/ELF1/ISG15/CASP3/ALOX5	0.262903	0.868756	345	380	0.68503	0.730752	0.244392	0.864538	tags=10%, list=6%, signal=10%	tags=13%, list=7%, signal=12%
GOBP_CYTOKINE_MEDIATED_SIGNALING_PATHWAY	SCLC-Y-SCLC-N	1.74244	1.85841	4.51056e-09	4.21521e-12	ANXA1/HLA-B/IFITM3/B2M/IL18/VIM/HLA-A/PSMB9/TGFB1/BCL2L1/CNN2/HLA-G/SHC1/ANXA2/ICAM1/ITGB1/GBP1/CAV1/LIMS1/ISG15/HLA-C/CD44/SDC1/SQSTM1/VRK2/HMOX1/CASP4/RELA/PSMB8/ACTN4/IRS2/TXK/SPPL2A/IL1RAP/IRF2/BBS2/SLC27A1/JUNB/CDC42/TRIM25/GSTP1/CCND1/PALM3/STAT1/MID1/NDN/PSME2/ELF1/RIPK1/YWHAZ/STAT3/SLIT2/HLA-F/GBP2/MT2A/BIRC2/MX2/CASP8/STX4/BST2/HSP90B1/OAS2/AXL/COMMD7/APPL2/MSN/SYK/TYK2/IRAK2/PSME1/BAD/S…	YAP1/VIM/IFITM3/IFITM2/CD70/CNN2/ANXA1/TNFRSF12A/TGFB1/STAT6/AXL/CAV1/OSMR/HMOX1/PSMB9/HLA-F/BIRC3/HLA-E/CIB1/MT2A/TNFSF12/BST2/SOCS3/TRIM6/ITGB1/ANXA2/ISG15/CCL2/MMP1/IFI35/HGF/HLA-B/TNFRSF1A/SPHK1/IL32/SQSTM1/HLA-C/RPS6KA4/SP100/IL4R/SHC1/CASP4/TIMP1/BIRC2/CXCL2/SAA1/CCL20/CD44/CASP8/IL7R/STX4/CXCL5/CCND1/FADD/LIF/ILK/IL6ST/IRF1/MX2/TNIP2/PSMD9/ICAM1/GAS6/IL6/SDC1/EPOR/NFKB1/PSMB10/IL18/IL27RA/…	ANXA1/HLA-B/IFITM3/B2M/IL18/VIM/PSMB9/TGFB1/CNN2/SHC1/ANXA2/ICAM1/ITGB1/CAV1/ISG15/HLA-C/CD44/SDC1/SQSTM1/HMOX1/CASP4/SPPL2A/JUNB/CCND1/HLA-F/MT2A/BIRC2/MX2/CASP8/STX4/BST2/AXL/MSN	1.66514e-05	1.09216e-08	345	380	0.701047	0.748909	1.41862e-05	9.0383e-09	tags=21%, list=11%, signal=20%	tags=23%, list=7%, signal=22%
GOBP_CYTOKINE_MEDIATED_SIGNALING_PATHWAY	SCLC-Y-SCLC-P	1.41243	1.16487	0.00159134	0.048338	ANXA2/IL18/TGFB1/VIM/CAV1/IFITM3/GBP1/CNN2/SPPL2A/SLC27A1/MID1/CD44/NDN/B2M/HLA-G/SQSTM1/SDC1/CASP4/PLP2/SHC1/TRADD/HMOX1/ICAM1/LIMS1/ITGB1/HLA-A/TXK/IRS2/ZEB1/MSN/IL1RAP/MAOA/HLA-C/BST2/SERPINB2/TRIM22/CXCL8/RPS6KA4/ROBO1/STX4/HLA-B/MX2/P4HB/IRF9/HLA-F/BCL2L1/CCND1/UGCG/ISG20/STAT1/PSMB9/PML/ACTN4/ILK/TYK2	YAP1/VIM/TNFRSF12A/TGFB1/ANXA2/CNN2/MMP2/ZEB1/AXL/HGF/IFITM3/IL6ST/CAV1/TRIM6/SPHK1/CD70/HLA-F/IFITM2/MMP1/CCL2/IL32/STAT6/TIMP1/PXDN/TMSB4X/IFI35/BIRC3/CIB1/SQSTM1/OSMR/EPOR/HSPA1A/ICAM1/HLA-E/BST2/IFI6/IL7R/ITGB1/PLP2/TNFRSF6B/EGR1/CCL20/IL11/MSN/HMOX1/CXCL2/TNFSF12/SHC1/FOS/S1PR1/JUNB/STX4/CXCL5/SOCS3/PIAS3/SPPL2A/ECM1/CD44/EREG/IL18/NFKB1/CD36/HSPA1B/SAA1/CXCL8/ROBO1/PML/IL6/LIF	ANXA2/IL18/TGFB1/VIM/CAV1/IFITM3/CNN2/SPPL2A/CD44/SQSTM1/PLP2/SHC1/HMOX1/ICAM1/ITGB1/ZEB1/MSN/BST2/CXCL8/ROBO1/STX4/HLA-F/PML	0.110915	0.577958	345	380	0.572975	0.433721	0.102188	0.556486	tags=16%, list=9%, signal=15%	tags=18%, list=6%, signal=18%
GOBP_DNA_REPLICATION	SCLC-N-SCLC-A	1.35712	-1.11524	0.00909289	0.196078	DACH1/NFIA/NFIX/PCLAF/MCM9/CHAF1A/CDC7/ORC6/RBMS1/DNAJC2/USP37/RRM2/CINP/GINS3/DTL/PTMS/CHAF1B/ORC5/RPA2/POLE3/BARD1/POLD2/SENP2/MCM7/NASP/MCM6/SSRP1/TONSL/TTF1/ING5/GINS2/RPA3/CHTF18/SUPT16H/ANKRD17/MCM4/PRIM1/CDC45/TERF2/SDE2	REV3L/NBN/POLI/KAT5/SLFN11/RRM1/EGFR/HRAS/RFC5/NFIB/GINS2/RBBP8/BCL6/RMI1/TREX1/POLD3/CENPS/CCNE2/REPIN1/FAM111B/NPM2/FAM111A	GINS2	0.190375	0.772721	205	196	0.509207	-0.442037	0.174346	0.742756	tags=20%, list=13%, signal=17%	tags=11%, list=14%, signal=10%
GOBP_DNA_REPLICATION	SCLC-P-SCLC-A	0.940068	0.72997	0.563218	0.885806	ING5/NASP/BCAR3/RECQL4/DNAJC2/BARD1/TOP1/CHEK2/CINP/CACYBP/RBBP7/ORC5/CHTF18/CDC7/POLD1/FEN1/POLG/SENP2/TERF2/GINS2/SSRP1/PPP2R1A/RRM2B/DTL/GINS4/POLD2/SDE2/LIG1/BRCA1/FAM111B/RBMS1	BLM/NUGGC/TOP1MT/TOP1/SSBP1/HMGA1/CACYBP/POLG2/RPA1/RRM2B/ATM/DHX9/ZPR1/MRE11/SSRP1/PPP2R1A/CCNE1/CHEK1/DDX21/GTPBP4/POLD2/POLG/TONSL/MGME1/CDK2AP1/POLD4/DDX23/RBMS1	TOP1/CACYBP/POLG/SSRP1/PPP2R1A/RRM2B/POLD2/RBMS1	0.846434	0.991595	205	196	0.390153	0.451153	0.78594	0.991595	tags=15%, list=11%, signal=14%	tags=14%, list=17%, signal=12%
GOBP_DNA_REPLICATION	SCLC-Y-SCLC-A	-1.02072	0.848879	0.398406	0.78219	RAD9A/CLSPN/SDE2/PDS5A/POLB/DACH1/ATRX/EXO1/RMI2/ING4/LIG1/TERF1/DNAJA3/CDK2AP1/THOC1/BRCA1/RBBP4/EHMT2/KAT5/RPAIN/EXD2/RAD17/TIPIN/BAZ1A	POLD4/RBMS1/BCAR3/EGFR/ATG7/PCLAF/POLE4/S100A11/EREG/DNAJC2/NAP1L1/GTPBP4/DDX21/RAC1/FBH1/ZBTB38		0.722619	0.917661	205	196	-0.427321	0.374924	0.667448	0.794279	tags=12%, list=12%, signal=11%	tags=8%, list=11%, signal=7%
GOBP_DNA_REPLICATION	SCLC-P-SCLC-N	-1.63515	0.880668	0.000519377	0.66413	GINS1/TWNK/MCM5/GINS3/S100A11/NFIB/PCLAF/NFIX/NFIC/MCM9/ORC6/CCNE2/CHAF1A/TTF1/NFIA/DACH1	NUGGC/FAM111A/BLM/RRM2B/MRE11/CACYBP/HRAS/DDX23/DHX9/CHEK1/ZPR1/POLD4/ATF1/NPM2/SSBP1/POLB/DSCC1/TOP1MT/TOP1/ATM/PPP2R1A/CDK2/FAM111B/IGHMBP2/RECQL4/RPA1/ANKRD17/RRM1/KAT5/NBN/CENPS/BRPF3/SSRP1/REPIN1/CDK1/PIF1/LIG1/POLD3/FEN1		0.148998	0.958141	205	196	-0.699266	0.533996	0.138507	0.95349	tags=8%, list=4%, signal=8%	tags=20%, list=17%, signal=17%
GOBP_DNA_REPLICATION	SCLC-Y-SCLC-N	-1.54194	1.04878	0.000526324	0.374819	MCM3/ZNF830/SSRP1/PCNA/RPA2/WAPL/MCM10/DTD1/TIMELESS/RAD17/SUPT16H/MCM6/KAT5/RPA3/GRWD1/BRPF3/RFC3/ORC2/MCM7/CDC45/TONSL/TOPBP1/THOC1/FAF1/POLE2/MCM5/RRM2/EXO1/MCM2/LIG1/GINS3/RBBP4/ORC6/BRCA1/CHAF1B/CLSPN/CDC7/NFIA/USP37/CDK2AP1/CHAF1A/SDE2/RPAIN/TIPIN/DACH1	EGFR/POLD4/FAM111A/RBMS1/ATG7/POLE4/S100A11/BCAR3/EREG/RAC1/NBN/CENPS/FBH1/PCLAF		0.0163226	0.655965	205	196	-0.593445	0.449347	0.013906	0.542851	tags=22%, list=14%, signal=19%	tags=7%, list=10%, signal=7%
GOBP_DNA_REPLICATION	SCLC-Y-SCLC-P	-1.11903	-0.579799	0.198614	1	POLA1/SMARCAL1/SSRP1/TONSL/RFC3/SUPT16H/MAP2K4/RECQL5/GRWD1/CDC7/SMC3/TOPBP1/ING4/ALYREF/ORC2/RRM1/RAD17/ZNF830/TIMELESS/RMI2/SETMAR/DTD1/LIG3/EHMT2/EXD2/POLE2/PDS5A/CDK2AP1/RBBP6/RBBP4/RECQL4/POLD1/FEN1/POLB/TOP1/KAT5/TERF1/CHEK2/FAM111B/SDE2/LIG1/BRCA1/RPAIN/BAZ1A/TIPIN	CCNE1/ALYREF/WRNIP1/CCNE2/RFC5/POLA2/MGME1/GINS2/CDC7/CACYBP/MCM8/CDK2/WDHD1/MRE11/CENPX/MCM3/HMGA1/EHMT2/RBBP4/CHEK2/KAT5/POLD3/ATRX/BAZ1A/FBXO5/DDX11/ZPR1/RECQL4/CHEK1/TIMELESS/PPP2R1A/TOPBP1/GINS1/DSCC1/RFC3/CDK1/CDK2AP1/TOP3A/ATM/RPA1/BRPF3/LIG1/POLB/SSRP1/TOP1/LIG3/TOP1MT/RBBP8/FAM111B/REPIN1/ING5/HRAS/DDX23/ANKRD17/RPAIN/RRM1/DHX9/FEN1/PCNA/DTD1/OBI1/NPM2/NUGGC/BLM	SSRP1/RFC3/CDC7/TOPBP1/ALYREF/RRM1/TIMELESS/DTD1/LIG3/EHMT2/CDK2AP1/RBBP4/RECQL4/FEN1/POLB/TOP1/KAT5/CHEK2/FAM111B/LIG1/RPAIN/BAZ1A	0.572646	1	205	196	-0.465737	-0.29323	0.527589	0.962847	tags=22%, list=17%, signal=19%	tags=33%, list=22%, signal=26%
GOBP_ENDODERM_DEVELOPMENT	SCLC-N-SCLC-A	1.39115	1.33795	0.0645161	0.114236	SETD2/ITGA7/RTF1/LDB1	ITGA4/LAMB1/ITGA7/DUSP5/LAMC1/LEO1	ITGA7	0.411858	0.670045	35	48	0.681181	0.661299	0.37718	0.644062	tags=11%, list=6%, signal=11%	tags=12%, list=8%, signal=12%
GOBP_ENDODERM_DEVELOPMENT	SCLC-P-SCLC-A	1.13855	0.597188	0.276543	0.935271	SETD2/NOTCH1/BPTF/MMP14/CDC73/CTR9/EPB41L5/HDAC1/COL11A1	ITGB5/LAMC1/DUSP2/CTR9/COL11A1	CTR9/COL11A1	0.661943	1	35	48	0.599403	0.375094	0.614634	1	tags=26%, list=17%, signal=22%	tags=10%, list=8%, signal=10%
GOBP_ENDODERM_DEVELOPMENT	SCLC-Y-SCLC-A	1.33611	1.51211	0.0998004	0.00931813	HMGA2/COL5A1/MMP14/ITGA5/COL5A2/ZFP36L1/SMAD3/ITGAV/COL11A1/ITGB5/NOTCH1	ITGA5/COL5A1/HMGA2/SMAD3/COL5A2/ITGB5/EXT1/DKK1/COL12A1/ITGAV/COL6A1/ZFP36L1/MMP14/MMP2/DUSP5/LAMC1/LAMB1/LEO1/COL7A1/COL8A1/INHBA	HMGA2/COL5A1/MMP14/ITGA5/COL5A2/ZFP36L1/SMAD3/ITGAV/ITGB5	0.463004	0.120164	35	48	0.715888	0.781985	0.427655	0.104008	tags=31%, list=9%, signal=29%	tags=44%, list=9%, signal=40%
GOBP_ENDODERM_DEVELOPMENT	SCLC-P-SCLC-N	0.868262	-0.931191	0.662587	0.547703	MMP14/CTR9/CDC73/BPTF/NOTCH1	DUSP1/COL5A1/VTN/SOX2/DUSP5/NKX2-1/ITGA7/LAMB1/MMP2/ITGA4		0.903727	0.954131	35	48	0.500608	-0.482039	0.840097	0.949499	tags=14%, list=7%, signal=13%	tags=21%, list=12%, signal=19%
GOBP_ENDODERM_DEVELOPMENT	SCLC-Y-SCLC-N	1.13045	1.58145	0.297491	0.00692573	MMP14/ITGA5/HMGA2/SMAD3/ITGAV/COL5A2/COL5A1	ITGA5/SMAD3/COL5A1/DKK1/ZFP36L1/HMGA2/ITGB5/EXT1/COL5A2/COL12A1/ITGAV/MMP14/COL7A1/COL6A1/MMP2/COL8A1/INHBA/LAMC1/COL4A2/COL11A1/DUSP5/LAMB3/DUSP1	MMP14/ITGA5/HMGA2/SMAD3/ITGAV/COL5A2/COL5A1	0.569197	0.0783034	35	48	0.591069	0.792553	0.484927	0.0648008	tags=20%, list=6%, signal=19%	tags=48%, list=11%, signal=43%
GOBP_ENDODERM_DEVELOPMENT	SCLC-Y-SCLC-P	1.08292	1.69474	0.330798	0.00178114	HMGA2/ITGA5/COL5A1/SMAD3/ITGAV/COL5A2/ZFP36L1/LAMA3/MMP15/COL6A1/ITGA7/LAMB1/MMP14	ITGA5/COL5A1/MMP2/COL5A2/DKK1/DUSP5/HMGA2/COL6A1/MMP14/ZFP36L1/DUSP1/ITGAV/COL12A1/EXT1/SMAD3/COL8A1	HMGA2/ITGA5/COL5A1/SMAD3/ITGAV/COL5A2/ZFP36L1/COL6A1/MMP14	0.682788	0.282086	35	48	0.576543	0.813791	0.629065	0.271606	tags=37%, list=12%, signal=33%	tags=33%, list=5%, signal=32%
GOBP_ENDODERM_FORMATION	SCLC-N-SCLC-A	1.274	1.46205	0.154195	0.0456506	SETD2/ITGA7/RTF1	ITGA4/LAMB1/ITGA7/DUSP5	ITGA7	0.549257	0.558263	23	36	0.685491	0.76086	0.503011	0.536615	tags=13%, list=5%, signal=12%	tags=11%, list=4%, signal=11%
GOBP_ENDODERM_FORMATION	SCLC-P-SCLC-A	0.920824	0.754872	0.594272	0.777933	SETD2/MMP14/CDC73/CTR9	ITGB5/DUSP2/CTR9/COL11A1	CTR9	0.857377	0.968764	23	36	0.520191	0.48286	0.7961	0.968764	tags=17%, list=11%, signal=15%	tags=11%, list=8%, signal=10%
GOBP_ENDODERM_FORMATION	SCLC-Y-SCLC-A	1.35672	1.52387	0.10883	0.00626158	HMGA2/COL5A1/MMP14/ITGA5/COL5A2/ITGAV/COL11A1/ITGB5	ITGA5/COL5A1/HMGA2/COL5A2/ITGB5/DKK1/COL12A1/ITGAV/COL6A1/MMP14/MMP2/DUSP5/LAMB1/LEO1/COL7A1/COL8A1/INHBA	HMGA2/COL5A1/MMP14/ITGA5/COL5A2/ITGAV/ITGB5	0.474742	0.0982967	23	36	0.785719	0.820866	0.438496	0.0850804	tags=35%, list=8%, signal=32%	tags=47%, list=9%, signal=43%
GOBP_ENDODERM_FORMATION	SCLC-P-SCLC-N	0.883659	-0.917766	0.636525	0.575472	MMP14/CTR9/CDC73	DUSP1/COL5A1/VTN/SOX2/DUSP5/ITGA7/LAMB1/MMP2/ITGA4		0.893981	0.954131	23	36	0.53743	-0.501753	0.831037	0.949499	tags=13%, list=3%, signal=13%	tags=25%, list=12%, signal=22%
GOBP_ENDODERM_FORMATION	SCLC-Y-SCLC-N	1.20316	1.53633	0.251386	0.00875351	MMP14/ITGA5/HMGA2/ITGAV/COL5A2/COL5A1	ITGA5/COL5A1/DKK1/HMGA2/ITGB5/COL5A2/COL12A1/ITGAV/MMP14/COL7A1/COL6A1/MMP2/COL8A1/INHBA/COL4A2/COL11A1/DUSP5/LAMB3/DUSP1	MMP14/ITGA5/HMGA2/ITGAV/COL5A2/COL5A1	0.522786	0.0860348	23	36	0.671543	0.804071	0.445387	0.071199	tags=26%, list=6%, signal=25%	tags=53%, list=11%, signal=47%
GOBP_ENDODERM_FORMATION	SCLC-Y-SCLC-P	1.2204	1.67511	0.208661	0.000913525	HMGA2/ITGA5/COL5A1/ITGAV/COL5A2/LAMA3/MMP15/COL6A1/ITGA7/LAMB1/MMP14	ITGA5/COL5A1/MMP2/COL5A2/DKK1/DUSP5/HMGA2/COL6A1/MMP14/DUSP1/ITGAV/COL12A1/COL8A1	HMGA2/ITGA5/COL5A1/ITGAV/COL5A2/COL6A1/MMP14	0.579607	0.224532	23	36	0.695351	0.841065	0.534002	0.21619	tags=48%, list=12%, signal=42%	tags=36%, list=5%, signal=34%
GOBP_ENDODERMAL_CELL_DIFFERENTIATION	SCLC-N-SCLC-A	1.28924	1.5628	0.13164	0.0131397	SETD2/ITGA7/RTF1	ITGA4/LAMB1/ITGA7	ITGA7	0.51876	0.445774	22	31	0.703868	0.825882	0.475081	0.428488	tags=14%, list=5%, signal=13%	tags=10%, list=1%, signal=10%
GOBP_ENDODERMAL_CELL_DIFFERENTIATION	SCLC-P-SCLC-A	0.936878	0.730739	0.563679	0.790159	SETD2/MMP14/CDC73/CTR9	ITGB5/CTR9/COL11A1	CTR9	0.846434	0.970191	22	31	0.536043	0.468169	0.78594	0.970191	tags=18%, list=11%, signal=16%	tags=10%, list=8%, signal=9%
GOBP_ENDODERMAL_CELL_DIFFERENTIATION	SCLC-Y-SCLC-A	1.3395	1.59988	0.115385	0.00249827	HMGA2/COL5A1/MMP14/ITGA5/COL5A2/ITGAV/COL11A1/ITGB5	ITGA5/COL5A1/HMGA2/COL5A2/ITGB5/DKK1/COL12A1/ITGAV/COL6A1/MMP14/MMP2/LAMB1/LEO1/COL7A1/COL8A1/INHBA	HMGA2/COL5A1/MMP14/ITGA5/COL5A2/ITGAV/ITGB5	0.484953	0.0596562	22	31	0.78589	0.864934	0.447928	0.0516352	tags=36%, list=8%, signal=34%	tags=52%, list=9%, signal=47%
GOBP_ENDODERMAL_CELL_DIFFERENTIATION	SCLC-P-SCLC-N	0.871321	-0.967434	0.64991	0.511765	MMP14/CTR9/CDC73	COL5A1/VTN/SOX2/ITGA7/LAMB1/MMP2/ITGA4		0.898633	0.939414	22	31	0.537434	-0.544335	0.835361	0.934853	tags=14%, list=3%, signal=13%	tags=23%, list=5%, signal=21%
GOBP_ENDODERMAL_CELL_DIFFERENTIATION	SCLC-Y-SCLC-N	1.18522	1.53313	0.275665	0.0073449	MMP14/ITGA5/HMGA2/ITGAV/COL5A2/COL5A1	ITGA5/COL5A1/DKK1/HMGA2/ITGB5/COL5A2/COL12A1/ITGAV/MMP14/COL7A1/COL6A1/MMP2/COL8A1/INHBA/COL4A2/COL11A1	MMP14/ITGA5/HMGA2/ITGAV/COL5A2/COL5A1	0.545831	0.079793	22	31	0.672124	0.822825	0.46502	0.0660336	tags=27%, list=6%, signal=26%	tags=52%, list=10%, signal=47%
GOBP_ENDODERMAL_CELL_DIFFERENTIATION	SCLC-Y-SCLC-P	1.2132	1.67322	0.221135	0.000756153	HMGA2/ITGA5/COL5A1/ITGAV/COL5A2/LAMA3/MMP15/COL6A1/ITGA7/LAMB1/MMP14	ITGA5/COL5A1/MMP2/COL5A2/DKK1/HMGA2/COL6A1/MMP14/ITGAV/COL12A1/COL8A1	HMGA2/ITGA5/COL5A1/ITGAV/COL5A2/COL6A1/MMP14	0.587628	0.217688	22	31	0.695705	0.859025	0.541392	0.2096	tags=50%, list=12%, signal=44%	tags=35%, list=5%, signal=34%
GOBP_ENTRY_INTO_HOST	SCLC-N-SCLC-A	-1.04776	-0.798991	0.370892	0.880562	ICAM1/SLC20A2/FUCA2/SRC/LAMP1/DAG1/CDH1/F11R	CD74/TRIM25/HSPA1A/NECTIN2/EGFR/SLC52A2/GSN/PLSCR1/CXCL8/NRP1/GAS6/HYAL2/GRK2/IFITM2/DAG1/LAMP1/VAMP8/CDH1/F11R	LAMP1/DAG1/CDH1/F11R	0.741579	1	83	88	-0.483506	-0.35217	0.679139	0.961222	tags=10%, list=8%, signal=9%	tags=22%, list=14%, signal=19%
GOBP_ENTRY_INTO_HOST	SCLC-P-SCLC-A	1.19783	1.1895	0.173127	0.260766	EPHA2/NECTIN2/PVR/NUP153/CBL/TRIM26/GSN/IDE/CD81/GRK2/NECTIN1/DYNLT1/WWP2/BSG/CXADR/CD46/NCAM1	EFNB2/CD81/ITGB5/PVR/VAMP8/EPHA2/TYRO3/TRIM22/MET/IFITM3/TPCN2/CD46	EPHA2/PVR/CD81/CD46	0.565579	0.916309	83	88	0.548744	0.740163	0.525158	0.916309	tags=20%, list=14%, signal=18%	tags=14%, list=8%, signal=13%
GOBP_ENTRY_INTO_HOST	SCLC-Y-SCLC-A	1.61884	1.66774	0.00185739	0.000110809	LGALS1/EPHA2/CAV1/IFITM3/CAV2/ANPEP/CTSL/ITGA5/TFRC/GSN/ITGB1/DAG1/BSG/ITGAV/EGFR/TRIM22/TRIM25/ITCH/CD55/CD81/ICAM1	LGALS1/EPHA2/ITGA5/IFITM3/CAV1/AXL/IFITM2/CAV2/ITGB5/ANPEP/TRIM6/CTSL/ITGAV/EGFR/ITGB1/SNX3/LY6E/PTX3/NPC1/TYRO3/DAG1/CLDN1	LGALS1/EPHA2/CAV1/IFITM3/CAV2/ANPEP/CTSL/ITGA5/ITGB1/DAG1/ITGAV/EGFR	0.0869424	0.00985953	83	88	0.763028	0.79672	0.0803044	0.00853388	tags=25%, list=7%, signal=24%	tags=25%, list=7%, signal=23%
GOBP_ENTRY_INTO_HOST	SCLC-P-SCLC-N	1.01249	1.15216	0.423729	0.284337	NECTIN2/F11R/PVR/SRC/WWP2/CDH1/CD46/EGFR/IFITM3/GRK2/IDE	VAMP8/EFNB2/CDH1/PVR/IFITM3/ITGB5/NRP1/GRK2/CD81/DAG1/F11R/TRIM25/IFITM2/CD46/TRIM22/MET/UVRAG/TPCN2/CD55/GAS6/CLDN1	F11R/PVR/CDH1/CD46/IFITM3/GRK2	0.803748	0.876014	83	88	0.522884	0.711981	0.747157	0.871761	tags=13%, list=9%, signal=12%	tags=24%, list=9%, signal=22%
GOBP_ENTRY_INTO_HOST	SCLC-Y-SCLC-N	1.60684	1.74284	0.000696994	4.63932e-05	LGALS1/IFITM3/EPHA2/DAG1/CAV2/ICAM1/ITGB1/CAV1/EGFR/ITGA5/CD55/ITGAV/TRIM25/ANPEP/CLDN1/NECTIN2	LGALS1/IFITM3/IFITM2/EPHA2/AXL/ITGA5/CAV1/EGFR/DAG1/CAV2/ITGB5/ANPEP/TRIM6/ITGB1/ITGAV/CTSL/CLDN1/HYAL2/SNX3/NECTIN2/ICAM1/GAS6	LGALS1/IFITM3/EPHA2/DAG1/CAV2/ICAM1/ITGB1/CAV1/EGFR/ITGA5/ITGAV/ANPEP/CLDN1/NECTIN2	0.0197628	0.00300395	83	88	0.747664	0.809858	0.0168369	0.00248595	tags=19%, list=6%, signal=18%	tags=25%, list=5%, signal=24%
GOBP_ENTRY_INTO_HOST	SCLC-Y-SCLC-P	1.48232	1.42872	0.00958865	0.0196545	LGALS1/CAV1/CAV2/IFITM3/EPHA2/ITGA5/DAG1/CTSL/ANPEP/ICAM1/ITGB1/TFRC/ITGAV/TRIM22/CXCL8/CTNNB1/P4HB	LGALS1/ITGA5/AXL/IFITM3/ANPEP/CAV1/EPHA2/TRIM6/IFITM2/EGFR/PTX3/NPC1/HSPA1A/ICAM1/ITGB1/ITGAV/CAV2/LY6E/CTSL/HSPA1B/CXCL8/DAG1/NECTIN2/SNX3	LGALS1/CAV1/CAV2/IFITM3/EPHA2/ITGA5/DAG1/CTSL/ANPEP/ICAM1/ITGB1/ITGAV/CXCL8	0.226566	0.476894	83	88	0.705511	0.624346	0.208739	0.459176	tags=20%, list=7%, signal=19%	tags=27%, list=7%, signal=26%
GOBP_EPIDERMIS_DEVELOPMENT	SCLC-N-SCLC-A	-1.7309	-1.35758	9.08907e-06	0.0624763	TGFB2/DSP/RELA/ADAM9/ZDHHC21/CAPNS1/MAFG/NUMA1/EXPH5/POU3F2/TPRN/KLK14/SULT2B1/KDF1/AKR1C3/HPSE/MYO6/ESRP1/KRT15/BCL2/KRT19/KRT18/KRT8/FABP5	KRT7/TPRN/KRTAP3-1/PPL/FABP5/HES1/KRT19/DSP/KRT15/PERP/JUP/KLF4/KRT40/USH1C/KLK12/KRT18/ESRP1/IGFBP5/SFN/KRT8/DLL1/OVOL2/ST14/BCL2	DSP/TPRN/ESRP1/KRT15/BCL2/KRT19/KRT18/KRT8/FABP5	0.0017073	0.602308	153	167	-0.748136	-0.543811	0.00156355	0.578952	tags=16%, list=8%, signal=15%	tags=14%, list=6%, signal=14%
GOBP_EPIDERMIS_DEVELOPMENT	SCLC-P-SCLC-A	1.3557	1.46636	0.0726248	0.0122642	POU2F3/ANXA1/SOX9/SRSF6/EPHA2/STK4/NME2/CASP3/NOTCH1/ERCC2/CAPN1/FABP5/NAB2/SOD1/S100A7	POU2F3/SOX9/ANXA1/PKP3/PITX2/GAL/DSG2/SOSTDC1/FGFR2/NCOA3/FURIN/ERCC2/FGF7/LAMA5/PDZD7/KRT17/EPHA2	POU2F3/ANXA1/SOX9/EPHA2/ERCC2	0.463847	0.916309	153	167	0.57923	0.899312	0.430696	0.916309	tags=10%, list=5%, signal=10%	tags=10%, list=4%, signal=10%
GOBP_EPIDERMIS_DEVELOPMENT	SCLC-Y-SCLC-A	0.906662	1.3029	0.676587	0.04875	EPHA2/ANXA1/PLOD1/TRIOBP/NAB2/CTSL/SRSF6/ZFP36L1/TRADD/CAPNS1/TRPC4AP/EZH2/EGFR/CLIC4	YAP1/EPHA2/ANXA1/EMP1/NAB2/CCN2/CTSL/ADAM9/ZFP36L1/PLOD1/PPARD/ETV4/EGFR/FOSL2/ZFP36/TRIOBP/KRTAP2-3/ERRFI1/CD109/LAMA5/EREG/PLOD3/COL7A1/AP3B1/FURIN/AGPAT2/SFRP4/PTHLH/INHBA/KRT16/KRT14	EPHA2/ANXA1/PLOD1/TRIOBP/NAB2/CTSL/ZFP36L1/EGFR	0.874714	0.27609	153	167	0.399088	0.585364	0.807931	0.238969	tags=9%, list=5%, signal=9%	tags=19%, list=9%, signal=17%
GOBP_EPIDERMIS_DEVELOPMENT	SCLC-P-SCLC-N	1.72598	1.48477	9.59708e-06	0.00375328	FABP5/ANXA1/POU2F3/BCL2/SOX9/KRT8/SRSF6/CAPN1/KRT18/MYO6/GRHL2/KRT15/NUMA1/ESRP1/EXPH5/CAPNS1/PKP3/KRT72/CASP3/TRIM16	POU2F3/SOX9/PKP3/ANXA1/BCL2/PITX2/SOSTDC1/ST14/OVOL2/KRT18/KLF4/ESRP1/JUP/NCOA3/USH1C/DSG2/FURIN/FABP5/KRT8/FGF7/DLL1/DSP/KLK12/KRTAP3-1/KRT17/KRT40	FABP5/ANXA1/POU2F3/BCL2/SOX9/KRT8/KRT18/ESRP1/PKP3	0.0238103	0.728037	153	167	0.840214	0.905994	0.0221339	0.724503	tags=13%, list=5%, signal=13%	tags=16%, list=5%, signal=15%
GOBP_EPIDERMIS_DEVELOPMENT	SCLC-Y-SCLC-N	1.4989	1.63644	0.00228928	0.000125375	ANXA1/EPHA2/CAPNS1/EGFR/TRIOBP/PLOD1/FABP5/SRSF6/RELA/ADAM9/CAPN1/MAFF/KRT72/PPL/NAB2/EXPH5	YAP1/EPHA2/ANXA1/EMP1/CCN2/EGFR/ADAM9/ZFP36L1/ETV4/PLOD1/NAB2/ZFP36/CTSL/COL7A1/ERRFI1/CD109/KRTAP2-3/HES1/PLOD3/EREG/AP3B1/PTHLH/CAPNS1/JAG1/FOSL2/FURIN/TRIOBP/INHBA/COL17A1/KRT16	ANXA1/EPHA2/CAPNS1/EGFR/TRIOBP/PLOD1/ADAM9/NAB2	0.04371	0.00555293	153	167	0.64498	0.710407	0.0372387	0.00459539	tags=10%, list=7%, signal=10%	tags=18%, list=8%, signal=17%
GOBP_EPIDERMIS_DEVELOPMENT	SCLC-Y-SCLC-P	-1.1916	-1.42967	0.124153	0.049505	TRIM16/TFDP1/LATS1/KRT19/JUP/ESRP1/HDAC1/PKP3/KRT8/DSC2/BCL2/FABP5/SOX9/POU2F3	KRT8/LGR4/POU3F1/NCOA3/KRTAP3-1/MACROH2A2/PLS1/ELAPOR2/FGF7/KRT40/JAG2/KLF4/LHFPL5/KRT18/NAB1/ACVR1B/MYO6/KLK12/TFDP1/USH1C/GAL/JUP/PITX2/SOSTDC1/IRF6/DSP/DLL1/PKP2/DSG2/PKP3/ST14/ESRP1/BCL2/OVOL2/SOX9/POU2F3	TFDP1/JUP/ESRP1/PKP3/KRT8/BCL2/SOX9/POU2F3	0.495061	0.583033	153	167	-0.512526	-0.732986	0.456109	0.561372	tags=9%, list=7%, signal=9%	tags=22%, list=8%, signal=20%
GOBP_EPITHELIAL_CELL_DIFFERENTIATION	SCLC-N-SCLC-A	-1.61085	-1.2793	3.57666e-05	0.0565713	TRIM16/KRT7/SH3BP1/SCRIB/PKP3/GPX1/IFT20/KRT72/CAPN1/RHEB/PPL/MAFF/HSD17B4/ICAM1/PTER/CASP6/ANXA7/DSP/ADAM9/ZDHHC21/CAPNS1/MAFG/RAP1B/SRC/PSAP/B4GALT1/NUMA1/EXPH5/NR0B1/GSTK1/ACADVL/PROM1/TPP1/BAD/HOXB5/DLX5/TPRN/INSM1/KLK14/SULT2B1/KDF1/MARVELD2/SPINT2/AKR1C3/MYO6/ESRP1/VIL1/CAMSAP3/KRT15/AKR1C2/CLDN3/F11R/KRT19/KRT18/KRT8	RAB13/DLX5/NR0B1/SOX4/TFCP2L1/AKR1C2/SIX1/KRT7/TPRN/KRTAP3-1/PTN/PPL/CBFA2T2/FOXJ1/CASP6/ARNTL/PROX1/HES1/KRT19/SCRIB/NEUROG3/RAB25/VIL1/NKX2-1/WNT11/DSP/EHF/KRT15/PERP/JUP/BARX1/KLF5/TBX3/FOXA1/SPINT2/KLF4/KRT40/TJP2/MARVELD2/USH1C/PROM1/ID2/KLK12/KRT18/ESRP1/HOXB5/SFN/F11R/KRT8/DLL1/ELF3/SHROOM3/OVOL2/ST14/CYP1A1/CLDN3/ASCL1	KRT7/SCRIB/PPL/CASP6/DSP/NR0B1/PROM1/HOXB5/DLX5/TPRN/MARVELD2/SPINT2/ESRP1/VIL1/KRT15/AKR1C2/CLDN3/F11R/KRT19/KRT18/KRT8	0.0058475	0.586642	289	339	-0.663351	-0.478185	0.00535516	0.563893	tags=19%, list=11%, signal=18%	tags=17%, list=7%, signal=16%
GOBP_EPITHELIAL_CELL_DIFFERENTIATION	SCLC-P-SCLC-A	1.00527	0.969109	0.42029	0.564598	ANXA1/SOX9/ANXA4/SRSF6/WWTR1/EPHA2/CASP6/STK4/NME2/MTSS1/CASP3/NOTCH1/RFX3/TAGLN2/GSTM3/VIL1/STAT5B/ERCC2/CNN3/FASN/CAPN1	SOX9/ANXA4/EHF/TBX1/ANXA1/LGALS3/PKP3/PITX2/DSG2/COL15A1/CCND1/CPT1A/BMP7/FGFR2/PDE2A/NCOA3/FURIN/ERCC2/GSTM3/PODXL/CASP6/PDZD7/FASN/KRT17/EPHA2	ANXA1/SOX9/ANXA4/EPHA2/CASP6/GSTM3/ERCC2/FASN	0.766203	0.930937	289	339	0.406086	0.599952	0.711443	0.930937	tags=7%, list=4%, signal=7%	tags=7%, list=4%, signal=7%
GOBP_EPITHELIAL_CELL_DIFFERENTIATION	SCLC-Y-SCLC-A	0.998592	1.05805	0.453488	0.341085	EPHA2/ANXA1/CAV1/MYADM/FSTL1/WWTR1/VIM/TRIOBP/RILPL1/CTSL/FLNA/SRSF6/MSN/ZFP36L1/IQGAP1/SMAD3/CAPNS1/CDK6/SDC1/TAGLN2/CDC42/EZH2/VCL/DAB2/CLIC4/SLC7A11/TJP3/NF2/CEBPB/CD109/STAT1/ICAM1/ZEB1	YAP1/EPHA2/VIM/ANXA1/CAV1/RARG/NOTCH2/MYADM/SMAD3/VCL/SERPINE1/FSTL1/LAMB2/CCND1/EXT1/CTSL/WWTR1/ADAM9/ZFP36L1/ETV4/IQGAP1/LGALS3/COL18A1/ANXA4/HEG1/CEBPB/ACTA2/FOSL2/ZFP36/MSN/TRIOBP/IL6ST/TNFRSF1A/KRTAP2-3/RAP1A/ERRFI1/CD109/FLNA/VDAC1/ADAMTSL4/CPT1A/EREG/GSTK1/PLOD3/CLDN1	EPHA2/ANXA1/CAV1/MYADM/FSTL1/WWTR1/VIM/TRIOBP/CTSL/FLNA/MSN/ZFP36L1/IQGAP1/SMAD3/VCL/CEBPB/CD109	0.757734	0.647408	289	339	0.409781	0.451717	0.699882	0.560362	tags=11%, list=7%, signal=11%	tags=13%, list=7%, signal=13%
GOBP_EPITHELIAL_CELL_DIFFERENTIATION	SCLC-P-SCLC-N	1.5698	1.12616	0.000273808	0.293933	ANXA1/VIL1/CASP6/SOX9/KRT8/ANXA4/SRSF6/CAPN1/MTSS1/KRT18/SPINT2/MYO6/RFX3/F11R/GRHL2/KRT15/NUMA1/TAGLN2/HYDIN/ESRP1/SRC/EXPH5/CAPNS1/PKP3/KRT72/CAMSAP3/CASP3/TJP1/LGALS3/TRIM16/GPX1/CPS1/DLX5/MYD88/TOLLIP/GSTM3/BDH2/NOTCH1/TSG101	EHF/SOX9/PKP3/ANXA1/ANXA4/PITX2/LGALS3/ST14/CPT1A/CASP6/TBX3/COL15A1/BMP7/OVOL2/VIL1/KRT18/ELF3/KLF4/TBX1/TJP2/ESRP1/CCND1/JUP/NCOA3/PROX1/USH1C/DSG2/FURIN/RAB25/NRP1/KRT8/DLL1/DSP/KLK12/RDX/SCRIB/MARVELD2/SPINT2/KRTAP3-1/KRT17/KRT40/CAPN1/F11R/PKP1/MET/TAGLN2/RAB13/MYO1E/ETV4/CASP3/MTSS1/TJP1	ANXA1/VIL1/CASP6/SOX9/KRT8/ANXA4/CAPN1/MTSS1/KRT18/SPINT2/F11R/TAGLN2/ESRP1/PKP3/CASP3/TJP1/LGALS3	0.148998	0.879748	289	339	0.731452	0.68663	0.138507	0.875477	tags=13%, list=7%, signal=13%	tags=15%, list=7%, signal=15%
GOBP_EPITHELIAL_CELL_DIFFERENTIATION	SCLC-Y-SCLC-N	1.56203	1.36579	8.45757e-05	0.00802453	ANXA1/MYADM/VIM/EPHA2/CAPNS1/FSTL1/ICAM1/CAV1/TRIOBP/SDC1/SRSF6/DAB2/SERPINE1/SLC7A11/SMAD3/ADAM9/B4GALT1/CAPN1/MAFF/TAGLN2/PROM1/CDC42/KRT72/CCND1/TPP1/PPL/GSTK1/STAT1/CLDN1/IQGAP1/TJP1/EXPH5/WWTR1/TJP3/ACVR1/LGALS3/PSAP/PLOD3/MYO6/CTNNB1/MSN/CD109/AKR1C2/ANXA7/BAD/IFT20/TMEM231/GPX1/NR2F2/FLNA/HSD17B4/KRT10/KRT2/ZFP36L1/TPRN/HYDIN	YAP1/VIM/EPHA2/ANXA1/CAV1/SERPINE1/MYADM/VCL/RARG/SMAD3/ADAM9/ZFP36L1/ETV4/LAMB2/IQGAP1/NOTCH2/EXT1/ZFP36/TNFRSF1A/WWTR1/CTSL/ADAMTSL4/RAB13/CPT1A/CEBPB/CLDN1/ANXA4/ACTA2/ERRFI1/LGALS3/FSTL1/CCND1/CD109/KRTAP2-3/LIF/IL6ST/B4GALT1/FLNA/COL18A1/ICAM1/SDC1/CTSB/HES1/PLOD3/MSN/EREG/ACADVL/TAGLN2/TAGLN/CAPNS1/JAG1/FOSL2/PDE4D/TGFB1I1/TIGAR/NRP1/GSTK1/FURIN/TRIOBP	ANXA1/MYADM/VIM/EPHA2/CAPNS1/FSTL1/ICAM1/CAV1/TRIOBP/SDC1/SERPINE1/SMAD3/ADAM9/B4GALT1/TAGLN2/CCND1/GSTK1/CLDN1/IQGAP1/WWTR1/LGALS3/PLOD3/MSN/CD109/FLNA/ZFP36L1	0.00503334	0.0832173	289	339	0.637421	0.554939	0.00428815	0.0688674	tags=19%, list=12%, signal=18%	tags=17%, list=8%, signal=17%
GOBP_EPITHELIAL_CELL_DIFFERENTIATION	SCLC-Y-SCLC-P	0.890308	-1.00229	0.74778	0.450055	VIM/CAV1/FSTL1/MYADM/EPHA2/SLC7A11/SDC1/RILPL1/TRIOBP/SERPINE1/CTSL/HRNR/KRT6B/ICAM1/KRT86/ADAM9/DAB2/SMAD3/NF2/ZEB1/TJP3/CLIC4/MSN/TPP1/B4GALT1/PLOD3/SGPP1/ACVR1/PSAP/STC1/FZD2/CTNNB1/RAP2C/TCHH/CCND1/ERBB4/CAPNS1/IQGAP1/UGCG/STAT1/ZFP36L1/IFT20/CLOCK	PKP1/TFCP2L1/KRT8/POU3F1/STAT5B/NCOA3/CBFA2T2/KRTAP3-1/PCNA/MACROH2A2/PLS1/ALDOC/EPB41L5/FASN/PDE2A/F11R/KRT40/JAG2/KLF4/SCRIB/LHFPL5/KRT18/SPINT2/BMP7/FOXA1/TBX3/MYO6/COL15A1/ONECUT2/KLK12/BTG1/USH1C/CCDC88C/ANXA4/JUP/CASP6/TBX1/CLDN3/AFDN/INSM1/TJP2/SOX4/MARVELD2/PITX2/SIX2/ELF3/IRF6/DSP/RAB25/VIL1/DLL1/PKP2/DSG2/PKP3/ST14/MTSS1/ESRP1/OVOL2/SOX9/PROX1/EHF		0.900082	0.877091	289	339	0.365923	-0.496741	0.829261	0.844504	tags=15%, list=9%, signal=14%	tags=18%, list=9%, signal=17%
GOBP_EXTERNAL_ENCAPSULATING_STRUCTURE_ORGANIZATION	SCLC-N-SCLC-A	-1.36929	1.18547	0.0388489	0.144393	ICAM1/TGFB2/CAPNS1/SERPINB5/LOXL4/B4GALT1/DDR1/RIC8A/DAG1/PRSS1/ITGA3/AGT/CAPN2/POMT1/SPINT2/CDH1/F11R/SPINT1	MFAP4/ITGA4/SPARC/LOXL1/LAMB1/COL27A1/ITGA7/PTX3/CRTAP/ELN/GAS2/DPP4/SPOCK2/AGRN/FGFR4/ADAM19/ICAM5/EMILIN1/ERCC2/SULF2/GPM6B/BMP1/LAMC1/COL9A3/MPV17/COL14A1		0.352085	0.726005	160	206	-0.59026	0.502687	0.32244	0.697852	tags=11%, list=8%, signal=11%	tags=13%, list=8%, signal=12%
GOBP_EXTERNAL_ENCAPSULATING_STRUCTURE_ORGANIZATION	SCLC-P-SCLC-A	0.997366	1.15773	0.404558	0.248408	SOX9/FSCN1/NOTCH1/ERCC2/CAPN1/FBN2/FAP/COL9A3/FBLN1/MMP14/MELTF	COL27A1/SOX9/AGRN/COL15A1/MELTF/COL9A3/COL2A1/ITGB5/FBLN5/FURIN/ERCC2/LAMA5/LAMC1/MFAP2/FBN2/DCN/NOXO1/ADAM15/FSCN1	SOX9/FSCN1/ERCC2/FBN2/COL9A3/MELTF	0.753536	0.916309	160	206	0.424856	0.717121	0.699681	0.916309	tags=7%, list=6%, signal=7%	tags=9%, list=6%, signal=9%
GOBP_EXTERNAL_ENCAPSULATING_STRUCTURE_ORGANIZATION	SCLC-Y-SCLC-A	1.27459	1.72538	0.0598802	2.59983e-07	CAV1/TGFB1/CAV2/SERPINH1/MPV17/ITGA3/COL5A1/FLOT1/SPARC/CTSL/MMP14/COLGALT1/NF1/ITGA5/CD44/SLC39A8/COL5A2/ITGB1/COL3A1/SMAD3/CAPNS1/DAG1/CAPN2/BSG/ITGAV/EMILIN1/AGRN/THBS1/MELTF/NFKB2/ICAM1/COL11A1/BMP1/FSCN1/ITGA1/PLOD3/ITGB5/P3H4/ICAM5/ITGA2/COL14A1/SERPINE1/NOTCH1	CCN1/ITGA5/TGFB1/CAV1/COL6A2/COL5A1/EFEMP2/CAV2/COL3A1/CCN2/CRTAP/NFKB2/SERPINH1/SMAD3/COL5A2/SERPINE1/ITGB5/LAMB2/AGRN/LRP1/EXT1/HTRA1/CTSL/COL12A1/ITGAV/LUM/CD44/COL6A1/MMP14/TGFBI/MMP2/BMP1/FBN1/MMP1/LOXL2/COL27A1/COL18A1/ICAM5/LAMC1/TIMP1/HSPG2/ITGB4/ADAM19/ITGB1/BCL3/DCN/COL5A3/CCDC80/COLGALT1/LAMB1/PTX3/TNFRSF1A/FAP/ADAMTSL4/CYP1B1/LAMA5/FKBP10/THBS1/DAG1/PLOD3/FBLN1/ADAM10/QSOX1/TIMP2/COL7…	CAV1/TGFB1/CAV2/SERPINH1/MPV17/ITGA3/COL5A1/CTSL/MMP14/COLGALT1/ITGA5/CD44/COL5A2/ITGB1/COL3A1/SMAD3/DAG1/ITGAV/AGRN/THBS1/NFKB2/BMP1/FSCN1/PLOD3/ITGB5/ICAM5/COL14A1/SERPINE1	0.414613	0.000269447	160	206	0.559371	0.761819	0.382958	0.000233219	tags=27%, list=9%, signal=25%	tags=36%, list=9%, signal=34%
GOBP_EXTERNAL_ENCAPSULATING_STRUCTURE_ORGANIZATION	SCLC-P-SCLC-N	1.24238	0.938893	0.123563	0.59805	SPINT1/SOX9/CAPN1/SPINT2/COL2A1/MMP14/F11R/CAPN2/RIC8A/CAPNS1/NOXO1/CDH1/FBN2/MELTF	SOX9/COL27A1/COL2A1/MELTF/COL15A1/SPINT1/ELF3/CDH1/PHLDB1/MFAP2/AGRN/ITGB5/FURIN/FBLN5/SPINT2/DAG1/CAPN1/COL9A3/F11R/NOXO1/MYO1E/COL4A2/ITGB4/ADAM15/BCL3/LAMA5	SPINT1/SOX9/CAPN1/SPINT2/COL2A1/F11R/NOXO1/CDH1/MELTF	0.546282	0.954259	160	206	0.603861	0.568729	0.507819	0.949626	tags=9%, list=5%, signal=8%	tags=13%, list=8%, signal=12%
GOBP_EXTERNAL_ENCAPSULATING_STRUCTURE_ORGANIZATION	SCLC-Y-SCLC-N	1.67737	1.72329	6.86096e-05	4.27272e-06	ITGA3/SERPINH1/CAPN2/TGFB1/MMP14/DAG1/FLOT1/CAV2/CAPNS1/ICAM1/ITGB1/CAV1/ITGA5/COL3A1/CD44/THBS1/MPV17/SERPINE1/SMAD3/CTSS/ITGAV/COLGALT1/B4GALT1/CAPN1/COL5A2/ITGA1/TIMP2/NFKB2/COL5A1/MELTF/COL14A1/BMP1	CCN1/TGFB1/ITGA5/CAV1/SERPINH1/CCN2/SERPINE1/BCL3/COL6A2/EFEMP2/SMAD3/NFKB2/COL5A1/COL3A1/DAG1/CAV2/LAMB2/ITGB5/ITGB1/MMP1/EXT1/COL5A2/LOXL2/ITGB4/COL12A1/FBN1/TNFRSF1A/LRP1/ITGAV/CTSL/MMP14/COL7A1/ADAMTSL4/LUM/TIMP1/FKBP10/ITGA3/COL6A1/CD44/COL5A3/CRTAP/TGFBI/CCDC80/B4GALT1/HTRA1/COL18A1/ICAM1/GAS6/IL6/PHLDB1/MMP10/FAP/PLOD3/QSOX1/MMP2/COLGALT1/NID1/AGRN/ADAM10/COL8A1/CAPN2/MFAP5/RB1/CAPNS1/KAZA…	ITGA3/SERPINH1/CAPN2/TGFB1/MMP14/DAG1/CAV2/CAPNS1/ICAM1/ITGB1/CAV1/ITGA5/COL3A1/CD44/SERPINE1/SMAD3/CTSS/ITGAV/COLGALT1/B4GALT1/COL5A2/ITGA1/TIMP2/NFKB2/COL5A1/BMP1	0.00425551	0.000527172	160	206	0.719292	0.734995	0.00362547	0.000436267	tags=20%, list=7%, signal=19%	tags=39%, list=10%, signal=36%
GOBP_EXTERNAL_ENCAPSULATING_STRUCTURE_ORGANIZATION	SCLC-Y-SCLC-P	1.48585	1.58157	0.0038933	0.000218099	COLGALT1/TGFB1/SERPINH1/CAV1/MPV17/CAV2/ITGA3/SPARC/SLC39A8/ITGA1/NFKB2/NF1/FLOT1/ITGA5/DAG1/CD44/COL3A1/THBS1/CTSS/SERPINE1/CTSL/HRNR/ICAM1/COL5A1/ITGB1/SMAD3/ITGAV/B4GALT1/PLOD3/BMP1/LRP1/TIMP2/CAPN2/COL5A2	ITGA5/CCN1/TGFB1/COL5A1/MMP2/COL6A2/CRTAP/COLGALT1/FBN1/CAV1/SERPINE1/SERPINH1/EFEMP2/COL5A2/NFKB2/LOXL2/TGFBI/MMP1/ICAM5/COL3A1/PTX3/TIMP1/PXDN/ADAMTSL4/COL6A1/COL18A1/LAMB2/FAP/ICAM1/ITGB1/COL5A3/CCN2/MMP10/MMP14/ITGAV/CAV2/COL12A1/COL16A1/EXT1/BMP1/ITGA1/CTSL/CAPN2/SMAD3/CREB3L1/CCDC80/COL8A1/CD44/ENG/HSPG2/B4GALT1/HTRA1/FKBP10/CAPNS1/BGN/COL1A1/IL6/ITGA3/MFAP5/DAG1/POSTN/BCL3/CSGALNACT1/ADAM1…	COLGALT1/TGFB1/SERPINH1/CAV1/CAV2/ITGA3/ITGA1/NFKB2/ITGA5/DAG1/CD44/COL3A1/SERPINE1/CTSL/ICAM1/COL5A1/ITGB1/SMAD3/ITGAV/B4GALT1/BMP1/LRP1/TIMP2/CAPN2/COL5A2	0.158537	0.125577	160	206	0.647892	0.617131	0.146063	0.120911	tags=21%, list=6%, signal=20%	tags=35%, list=9%, signal=33%
GOBP_FORMATION_OF_PRIMARY_GERM_LAYER	SCLC-N-SCLC-A	1.07128	1.35557	0.351544	0.103691	SETD2/ITGA7/EPHA2/RTF1	ITGA4/FGFR2/LAMB1/ITGA7/ATOH8/TLX2/DUSP5	ITGA7	0.730205	0.652075	45	61	0.506108	0.652763	0.668723	0.626789	tags=9%, list=5%, signal=8%	tags=11%, list=4%, signal=11%
GOBP_FORMATION_OF_PRIMARY_GERM_LAYER	SCLC-P-SCLC-A	1.18981	0.915245	0.185464	0.584171	EPHA2/SETD2/MMP14	BMP7/ITGB5/FGFR2/EPHA2/DUSP2/CTR9/COL11A1/ITGB4	EPHA2	0.583676	0.931576	45	61	0.599873	0.5689	0.541961	0.931576	tags=7%, list=6%, signal=6%	tags=13%, list=8%, signal=12%
GOBP_FORMATION_OF_PRIMARY_GERM_LAYER	SCLC-Y-SCLC-A	1.59994	1.53957	0.00568286	0.00396806	EPHA2/HMGA2/ITGA3/COL5A1/MMP14/ITGA5/COL5A2/POFUT2/ITGB1/SMAD3/ITGAV/NF2/COL11A1/EXOC4/ITGB5/ITGA2	EPHA2/ITGA5/COL5A1/HMGA2/SMAD3/COL5A2/ITGB5/DKK1/COL12A1/ITGAV/COL6A1/GJA1/MMP14/MMP2/DUSP5/ITGB4/ITGB1/LAMB1/LEO1/COL7A1/ITGA3/EXT2/COL8A1/INHBA	EPHA2/HMGA2/ITGA3/COL5A1/MMP14/ITGA5/COL5A2/ITGB1/SMAD3/ITGAV/ITGB5	0.149176	0.0787834	45	61	0.82198	0.771192	0.137786	0.0681907	tags=36%, list=8%, signal=33%	tags=39%, list=9%, signal=36%
GOBP_FORMATION_OF_PRIMARY_GERM_LAYER	SCLC-P-SCLC-N	0.857186	0.702251	0.688663	0.870466	MMP14/CTR9/CDC73	BMP7/KLF4/ITGB5/CTR9/DUSP2/COL4A2/ITGB4	CTR9	0.910349	0.99196	45	61	0.480018	0.442214	0.846252	0.987144	tags=7%, list=3%, signal=7%	tags=11%, list=6%, signal=11%
GOBP_FORMATION_OF_PRIMARY_GERM_LAYER	SCLC-Y-SCLC-N	1.57086	1.52044	0.00418852	0.00929009	ITGA3/EPHA2/MMP14/ITGB1/ITGA5/HMGA2/POFUT2/SMAD3/PRKAR1A/ITGAV/COL5A2/COL5A1/TXNRD1/ACVR1	EPHA2/ITGA5/SMAD3/COL5A1/DKK1/GJA1/HMGA2/ITGB5/ITGB1/COL5A2/ITGB4/COL12A1/ITGAV/MMP14/COL7A1/ITGA3/COL6A1/EXT2/MMP2/COL8A1	ITGA3/EPHA2/MMP14/ITGB1/ITGA5/HMGA2/SMAD3/ITGAV/COL5A2/COL5A1	0.0647458	0.0891505	45	61	0.789947	0.737865	0.0551601	0.0737774	tags=31%, list=7%, signal=29%	tags=33%, list=6%, signal=31%
GOBP_FORMATION_OF_PRIMARY_GERM_LAYER	SCLC-Y-SCLC-P	1.50472	1.60664	0.0136058	0.00178034	HMGA2/ITGA3/EPHA2/ITGA5/POFUT2/COL5A1/ITGB1/SMAD3/NF2/ITGAV/ACVR1/PRKAR1A/COL5A2/EXOC4/LAMA3/MMP15/COL6A1/ITGA7/LAMB1/MMP14	ITGA5/COL5A1/MMP2/EPHA2/COL5A2/DKK1/GJA1/DUSP5/HMGA2/COL6A1/ITGB1/EXT2/MMP14/DUSP1/ITGAV/COL12A1/SMAD3/COL8A1/TWSG1/ITGA3/ACVR1/INHBA	HMGA2/ITGA3/EPHA2/ITGA5/COL5A1/ITGB1/SMAD3/ITGAV/ACVR1/COL5A2/COL6A1/MMP14	0.246298	0.282086	45	61	0.775012	0.742458	0.226919	0.271606	tags=44%, list=12%, signal=39%	tags=36%, list=7%, signal=34%
GOBP_GASTRULATION	SCLC-N-SCLC-A	0.889807	1.18637	0.665775	0.197898	SETD2/ITGA7/OTX2/EPHA2/RTF1/RACK1/LDB1/RPS6	ITGA4/FGFR2/LAMB1/TGIF2/ITGA7/GPC3/RACK1/ATOH8/TLX2/DUSP5	ITGA7/RACK1	0.883563	0.772721	75	98	0.386429	0.544087	0.809169	0.742756	tags=11%, list=8%, signal=10%	tags=10%, list=4%, signal=10%
GOBP_GASTRULATION	SCLC-P-SCLC-A	0.945382	0.984959	0.549479	0.515864	EPHA2/SETD2/MMP14/CDC73/CTR9/RNF2/EPB41L5/SUPT20H/OTX2/COL11A1/RPS6	TGIF2/BMP7/ITGB5/FGFR2/EPHA2/DUSP2/TENM4/LRP5/DVL1/CTR9/COL11A1/ITGB4/CUL3	EPHA2/CTR9/COL11A1	0.845936	0.919812	75	98	0.44217	0.616668	0.785477	0.919812	tags=15%, list=17%, signal=12%	tags=13%, list=9%, signal=12%
GOBP_GASTRULATION	SCLC-Y-SCLC-A	1.65555	1.52512	0.000692121	0.00189467	EPHA2/MYADM/HMGA2/ITGA3/COL5A1/MMP14/ITGA5/COL5A2/POFUT2/ITGB1/SMAD3/DAG1/ITGAV/NF2/COL11A1/EXOC4/ITGB5/ITGA2	EPHA2/ITGA5/COL5A1/MYADM/HMGA2/SMAD3/COL5A2/ITGB5/TGFBR2/EXT1/DKK1/COL12A1/ITGAV/COL6A1/GJA1/MMP14/MMP2/DUSP5/ITGB4/ITGB1/LAMB1/LEO1/DAG1/COL7A1/ITGA3/EXT2/COL8A1/INHBA/TGIF2/RACK1	EPHA2/MYADM/HMGA2/ITGA3/COL5A1/MMP14/ITGA5/COL5A2/ITGB1/SMAD3/DAG1/ITGAV/ITGB5	0.0555382	0.0522244	75	98	0.790993	0.725684	0.0512979	0.0452027	tags=24%, list=8%, signal=22%	tags=31%, list=9%, signal=28%
GOBP_GASTRULATION	SCLC-P-SCLC-N	0.934844	0.888971	0.534161	0.642942	MMP14/CTR9/RIC8A/CDC73/ARFRP1	BMP7/KLF4/PHLDB1/MBP/ITGB5/CTR9/LRP5/TENM4/TGIF2/DAG1/ARFRP1/DUSP2/COL4A2/ITGB4	CTR9/ARFRP1	0.851706	0.95463	75	98	0.489158	0.542167	0.791738	0.949995	tags=7%, list=3%, signal=7%	tags=14%, list=6%, signal=14%
GOBP_GASTRULATION	SCLC-Y-SCLC-N	1.62446	1.59766	0.00072821	0.00142489	ITGA3/MYADM/EPHA2/MMP14/DAG1/ITGB1/ITGA5/HMGA2/POFUT2/SMAD3/PRKAR1A/ITGAV/COL5A2/ARFRP1/COL5A1/TXNRD1/TGIF2/ACVR1	EPHA2/ITGA5/MYADM/SMAD3/COL5A1/DKK1/DAG1/GJA1/HMGA2/ITGB5/ITGB1/TGFBR2/EXT1/COL5A2/ITGB4/COL12A1/ITGAV/MMP14/COL7A1/ITGA3/COL6A1/EXT2/PHLDB1/MMP2/COL8A1	ITGA3/MYADM/EPHA2/MMP14/DAG1/ITGB1/ITGA5/HMGA2/SMAD3/ITGAV/COL5A2/COL5A1	0.0202932	0.0298678	75	98	0.768133	0.73437	0.0172888	0.0247175	tags=24%, list=7%, signal=22%	tags=26%, list=6%, signal=24%
GOBP_GASTRULATION	SCLC-Y-SCLC-P	1.60813	1.5394	0.00201433	0.00630189	HMGA2/MYADM/ITGA3/EPHA2/ITGA5/DAG1/POFUT2/COL5A1/ITGB1/SMAD3/NF2/ITGAV/ACVR1/PRKAR1A/COL5A2/EXOC4/LAMA3/MMP15	ITGA5/COL5A1/MMP2/TGFBR2/EPHA2/COL5A2/DKK1/MYADM/GJA1/DUSP5/HMGA2/COL6A1/ITGB1/EXT2/MMP14/DUSP1/ITGAV/COL12A1/EXT1/SMAD3/COL8A1/TWSG1/ITGA3/DAG1/ACVR1/INHBA/PHLDB2/LAMB1/RACK1	HMGA2/MYADM/ITGA3/EPHA2/ITGA5/DAG1/COL5A1/ITGB1/SMAD3/ITGAV/ACVR1/COL5A2	0.12088	0.413372	75	98	0.769683	0.657906	0.111369	0.398014	tags=24%, list=9%, signal=22%	tags=30%, list=8%, signal=27%
GOBP_I_KAPPAB_KINASE_NF_KAPPAB_SIGNALING	SCLC-N-SCLC-A	-1.09361	-1.35473	0.285081	0.0476615	TANK/CARD19/UBE2V1/IRAK4/ZMYND11/RELA/CASP8/TBK1/S100A13/CANT1/LAMTOR5/NLRX1/CCDC22/ASH1L/AKAP13/PLEKHG5/ZDHHC17/SLC35B2/C18orf32	CD74/TRIM25/CANT1/SLC44A2/SHARPIN/TNFRSF1A/UBD/RELA/UBB/PINK1/TMED4/CFLAR/SLC35B2/IKBKB/BCL3/TMEM9B/ZDHHC13/SQSTM1/JMJD8/S100A13/CASP8/C18orf32/LTBR/TRAF3IP2/PLEKHG5	RELA/CASP8/S100A13/CANT1/PLEKHG5/SLC35B2/C18orf32	0.68302	0.56987	141	147	-0.477018	-0.552049	0.625512	0.547771	tags=13%, list=11%, signal=12%	tags=17%, list=14%, signal=15%
GOBP_I_KAPPAB_KINASE_NF_KAPPAB_SIGNALING	SCLC-P-SCLC-A	1.01325	0.86741	0.372093	0.69637	PELI2/GSTP1/NEK6/TNFRSF10B/HMOX1/PPM1A/EEF1D/TLE1/ZFAND6/SIRT1/PPP5C/DDX1	CXXC5/TNFRSF10B/AJUBA/PLEKHG5/HMOX1/PELI2/DDX1/F2R/GSTP1/ZFAND6/NEK6/TRIM22/BIRC2/EEF1D/PIM2/UBE2V1/MALT1/TNIP2/GPR89A/TRAF4/DDX21/RPS27A/TLE1	PELI2/GSTP1/NEK6/TNFRSF10B/HMOX1/EEF1D/TLE1/ZFAND6/DDX1	0.731526	0.950163	141	147	0.440374	0.53405	0.679244	0.950163	tags=9%, list=10%, signal=8%	tags=16%, list=12%, signal=14%
GOBP_I_KAPPAB_KINASE_NF_KAPPAB_SIGNALING	SCLC-Y-SCLC-A	1.54977	1.69971	0.00471427	6.36653e-06	LGALS1/HMOX1/RHOC/HSPB1/FLNA/CTH/TFRC/TGM2/EEF1D/CARD19/TRADD/TNFRSF10B/RELB/TRIM22/TRIM25/ZFAND6/BIRC2/TNFAIP3/RIPK2/STAT1/OPTN/SQSTM1	LGALS1/TNFRSF10B/AJUBA/HMOX1/PLK2/RHOC/TGM2/TRIM6/F2R/BIRC3/BST2/GJA1/BCL3/RELB/PRKCE/SHISA5/TNIP1/HSPB1/CD36/OPTN/TNFRSF1A/FLNA/EEF1D/ZC3H12A/BIRC2/FADD/TNIP2/SQSTM1/UBE2V1/DDX21/NEK6	LGALS1/HMOX1/RHOC/HSPB1/FLNA/TGM2/EEF1D/TNFRSF10B/RELB/BIRC2/OPTN/SQSTM1	0.140672	0.00173639	141	147	0.685177	0.772466	0.129932	0.00150292	tags=16%, list=7%, signal=15%	tags=21%, list=10%, signal=19%
GOBP_I_KAPPAB_KINASE_NF_KAPPAB_SIGNALING	SCLC-P-SCLC-N	0.897795	1.10524	0.624454	0.339839	GSTP1/PLEKHG5/MIER1/PELI2/RIPK1/CCDC22/MYD88/ZFAND6/LAMTOR5/ZMYND11	PLEKHG5/TNFRSF10B/BIRC2/PELI2/AJUBA/GSTP1/TRIM25/TRIM22/CASP8/MALT1/TNIP2/GPR89A/HMOX1/BCL3/ZFAND6/CXXC5/ZMYND11/RELA/NEK6/NDFIP2/DDX1/TMEM9B/FADD/CD74/TNFRSF1A/MIB2/ANKRD17/SLC44A2/EEF1D/TRAF4/FLNA	GSTP1/PLEKHG5/PELI2/ZFAND6/ZMYND11	0.886513	0.88689	141	147	0.439549	0.673361	0.824095	0.882584	tags=7%, list=7%, signal=7%	tags=21%, list=13%, signal=19%
GOBP_I_KAPPAB_KINASE_NF_KAPPAB_SIGNALING	SCLC-Y-SCLC-N	1.47685	1.77919	0.00835165	9.60055e-07	LGALS1/RHOC/CARD19/SQSTM1/HMOX1/S100A13/RELA/SLC35B2/TGM2/TRIM25/HSPB1/GSTP1/STAT1/OPTN/ZFAND6/RELB/RIPK1/BIRC2/CASP8/BST2/ERC1/EEF1D/TANK/IRAK2/ZDHHC17/NLRC3/TBK1/FLNA/LAMTOR5/NLRX1/TFRC/CTH/DDRGK1/CANT1/F2R/MYD88	LGALS1/TNFRSF10B/AJUBA/HMOX1/BIRC3/RHOC/BCL3/GJA1/RELB/BST2/PLK2/TRIM6/TGM2/TNFRSF1A/HSPB1/SQSTM1/SHISA5/OPTN/BIRC2/CASP8/FADD/TNIP2/FLNA/F2R/ZC3H12A/CD36	LGALS1/RHOC/SQSTM1/HMOX1/TGM2/HSPB1/OPTN/RELB/BIRC2/CASP8/BST2/FLNA/F2R	0.0991029	0.000216305	141	147	0.638876	0.78431	0.0844306	0.000179005	tags=26%, list=14%, signal=22%	tags=18%, list=6%, signal=17%
GOBP_I_KAPPAB_KINASE_NF_KAPPAB_SIGNALING	SCLC-Y-SCLC-P	1.38422	1.50522	0.0210047	0.00470338	LGALS1/HSPB1/RHOC/CARD19/SQSTM1/TRADD/HMOX1/TFRC/TGM2/BST2/TRIM22/ERC1/AZI2/CTH/STAT1/RELB/FLNA/NLRC3/IFIT5/TFG/S100A13/RIPK2/F2R	LGALS1/HSPB1/RHOC/TRIM6/SHISA5/TGM2/GJA1/PLK2/PRKCE/BIRC3/SQSTM1/TNFRSF10B/RELB/BST2/AJUBA/HMOX1/S100A4/OPTN/TMEM101/ECM1/CD36/TNIP1/BCL3	LGALS1/HSPB1/RHOC/SQSTM1/HMOX1/TGM2/BST2/RELB	0.273244	0.380827	141	147	0.614913	0.614637	0.251744	0.366678	tags=16%, list=11%, signal=15%	tags=16%, list=7%, signal=15%
GOBP_LENS_DEVELOPMENT_IN_CAMERA_TYPE_EYE	SCLC-N-SCLC-A	-0.694774	-0.685083	0.882456	0.931973	SLITRK6/DLG1/PYGO2	SPRY2/SLITRK6/PROX1/SOX1	SLITRK6	0.974788	1	25	30	-0.384157	-0.352829	0.892713	0.961222	tags=12%, list=3%, signal=12%	tags=13%, list=9%, signal=12%
GOBP_LENS_DEVELOPMENT_IN_CAMERA_TYPE_EYE	SCLC-P-SCLC-A	1.36253	-0.77409	0.0889423	0.824841	EPHA2/BCAR3/NECTIN1/ABI2	SIX3/CRYBG3/CRYBA2/SOX11/SOX1		0.47455	0.979451	25	30	0.752598	-0.406717	0.440634	0.979451	tags=16%, list=10%, signal=14%	tags=17%, list=6%, signal=16%
GOBP_LENS_DEVELOPMENT_IN_CAMERA_TYPE_EYE	SCLC-Y-SCLC-A	1.53997	1.30902	0.00816258	0.11252	EPHA2/VIM/DLG1/BCAR3/SMAD3/SLC7A11/NF2	EPHA2/VIM/SMAD3/TGFBR2/BCAR3	EPHA2/VIM/BCAR3/SMAD3	0.180012	0.4024	25	30	0.88298	0.710966	0.166268	0.348296	tags=28%, list=6%, signal=27%	tags=17%, list=3%, signal=16%
GOBP_LENS_DEVELOPMENT_IN_CAMERA_TYPE_EYE	SCLC-P-SCLC-N	1.01394	-0.955676	0.466899	0.533528	BCAR3/PYGO2/DLG1/PROX1	SIX3/SOX11/CRYBG3		0.820848	0.949799	25	30	0.612937	-0.538679	0.763053	0.945188	tags=16%, list=11%, signal=14%	tags=10%, list=5%, signal=10%
GOBP_LENS_DEVELOPMENT_IN_CAMERA_TYPE_EYE	SCLC-Y-SCLC-N	1.61526	1.31656	0.00184267	0.130795	VIM/EPHA2/DLG1/SLC7A11/SMAD3/BCAR3	VIM/EPHA2/SMAD3/TGFBR2	VIM/EPHA2/SMAD3	0.0377824	0.377516	25	30	0.889564	0.707836	0.0321887	0.312417	tags=24%, list=3%, signal=23%	tags=13%, list=2%, signal=13%
GOBP_LENS_DEVELOPMENT_IN_CAMERA_TYPE_EYE	SCLC-Y-SCLC-P	1.62174	0.932974	0.00128317	0.558201	VIM/EPHA2/SLC7A11/DLG1/SMAD3/NF2	VIM/TGFBR2/EPHA2/BCAR3	VIM/EPHA2	0.101289	0.911026	25	30	0.910213	0.479397	0.0933189	0.877179	tags=24%, list=4%, signal=23%	tags=13%, list=2%, signal=13%
GOBP_MEMBRANE_RAFT_ORGANIZATION	SCLC-N-SCLC-A	-0.736168	-1.09757	0.812854	0.358407	FLOT1/PPT1/DLG1/NAXE	PACSIN2/CLN3/DLG1/NAXE/ABCA7/MAL/GSN/RFTN1	DLG1/NAXE	0.945348	0.834213	14	18	-0.441991	-0.630227	0.865751	0.801864	tags=29%, list=3%, signal=28%	tags=44%, list=22%, signal=35%
GOBP_MEMBRANE_RAFT_ORGANIZATION	SCLC-P-SCLC-A	-1.10764	-1.12559	0.381818	0.319149	CLN3/PPT1/RFTN1/NAXE	NPC1/ABCA7/PPT1/ANXA2/PACSIN2/RFTN1	PPT1/RFTN1	0.739111	0.916309	14	18	-0.688268	-0.649613	0.686287	0.916309	tags=29%, list=14%, signal=25%	tags=33%, list=15%, signal=28%
GOBP_MEMBRANE_RAFT_ORGANIZATION	SCLC-Y-SCLC-A	1.45059	1.58647	0.0325313	0.00254419	CAV1/ANXA2/MYADM/CAV2/DLG1/FLOT1/GSN	CAV1/CAV2/MYADM/ANXA2/S100A10/NPC1	CAV1/ANXA2/MYADM/CAV2	0.313437	0.0596562	14	18	0.897672	0.91628	0.289507	0.0516352	tags=50%, list=3%, signal=49%	tags=33%, list=6%, signal=31%
GOBP_MEMBRANE_RAFT_ORGANIZATION	SCLC-P-SCLC-N	-0.989668	-1.11454	0.52193	0.362468	CAV1/RFTN1/CLN3/PACSIN2/ANXA2	NPC1/PPT1/PACSIN2/ANXA2/RFTN1	RFTN1/PACSIN2/ANXA2	0.845805	0.892213	14	18	-0.61949	-0.680003	0.786253	0.887882	tags=36%, list=7%, signal=33%	tags=28%, list=15%, signal=24%
GOBP_MEMBRANE_RAFT_ORGANIZATION	SCLC-Y-SCLC-N	1.56251	1.50955	0.000916811	0.00865388	MYADM/DLG1/FLOT1/CAV2/ANXA2/CAV1	CAV1/MYADM/CAV2/ANXA2/S100A10/NPC1	MYADM/CAV2/ANXA2/CAV1	0.0229742	0.0854179	14	18	0.951779	0.883255	0.0195728	0.0706885	tags=43%, list=1%, signal=42%	tags=33%, list=6%, signal=31%
GOBP_MEMBRANE_RAFT_ORGANIZATION	SCLC-Y-SCLC-P	1.50894	1.61618	0.00276034	0.0013634	ANXA2/CAV1/CAV2/MYADM/FLOT1/DLG1	ANXA2/CAV1/MYADM/NPC1/RFTN1/S100A10/CAV2	ANXA2/CAV1/CAV2/MYADM	0.134282	0.271736	14	18	0.937808	0.909753	0.123717	0.26164	tags=43%, list=2%, signal=42%	tags=39%, list=4%, signal=37%
GOBP_MESODERM_MORPHOGENESIS	SCLC-N-SCLC-A	0.939212	-0.834904	0.534722	0.736018	SETD2/EPHA2/TBX3	SMAD2/PRKAR1A/WNT11/TBX3/LEF1/KLF4	TBX3	0.829885	0.968224	25	29	0.496755	-0.430165	0.760011	0.930679	tags=12%, list=6%, signal=11%	tags=21%, list=3%, signal=20%
GOBP_MESODERM_MORPHOGENESIS	SCLC-P-SCLC-A	1.49003	1.02221	0.0430079	0.455621	EPHA2/SETD2	BMP7/FGFR2/EPHA2/ITGB4/TBX3/SRF/SMAD3	EPHA2	0.402651	0.916309	25	29	0.823021	0.656546	0.373874	0.916309	tags=8%, list=1%, signal=8%	tags=24%, list=12%, signal=21%
GOBP_MESODERM_MORPHOGENESIS	SCLC-Y-SCLC-A	1.55603	1.34725	0.00607317	0.0934579	EPHA2/HMGA2/ITGA3/POFUT2/ITGB1/SMAD3/NF2	EPHA2/HMGA2/SMAD3/DKK1/GJA1/ITGB4/ITGB1	EPHA2/HMGA2/ITGB1/SMAD3	0.155335	0.370008	25	29	0.892191	0.731009	0.143476	0.320259	tags=28%, list=6%, signal=27%	tags=24%, list=3%, signal=23%
GOBP_MESODERM_MORPHOGENESIS	SCLC-P-SCLC-N	0.686443	1.31395	0.88676	0.141353	ITGA3/GJA1/ITGB1/EPHA2/EPB41L5/TXNRD1/PRKACA	TBX3/BMP7/KLF4		0.967693	0.868756	25	29	0.414961	0.853968	0.899559	0.864538	tags=28%, list=21%, signal=22%	tags=10%, list=2%, signal=10%
GOBP_MESODERM_MORPHOGENESIS	SCLC-Y-SCLC-N	1.54981	1.36148	0.00949233	0.0938023	ITGA3/EPHA2/ITGB1/HMGA2/POFUT2/SMAD3/PRKAR1A/TXNRD1/ACVR1	EPHA2/SMAD3/DKK1/GJA1/HMGA2/ITGB1/ITGB4/ITGA3/EXT2	ITGA3/EPHA2/ITGB1/HMGA2/SMAD3	0.106805	0.31708	25	29	0.853522	0.737102	0.0909923	0.262403	tags=36%, list=7%, signal=34%	tags=31%, list=4%, signal=30%
GOBP_MESODERM_MORPHOGENESIS	SCLC-Y-SCLC-P	1.5396	1.14452	0.00840645	0.280105	HMGA2/ITGA3/EPHA2/POFUT2/ITGB1/SMAD3/NF2/ACVR1/PRKAR1A/EXOC4	EPHA2/DKK1/GJA1/HMGA2/ITGB1/EXT2/SMAD3/TWSG1/ITGA3/ACVR1/INHBA	HMGA2/ITGA3/EPHA2/ITGB1/SMAD3/ACVR1	0.21282	0.807536	25	29	0.864113	0.590294	0.196075	0.777533	tags=40%, list=8%, signal=37%	tags=38%, list=7%, signal=35%
GOBP_MODULATION_BY_SYMBIONT_OF_ENTRY_INTO_HOST	SCLC-N-SCLC-A	0.747768	1.03438	0.813747	0.434234	TRIM26/CAV1/TRIM22	PTX3/TRIM62/LY6E		0.945402	0.870901	20	24	0.410665	0.573708	0.865802	0.837129	tags=15%, list=15%, signal=13%	tags=12%, list=6%, signal=12%
GOBP_MODULATION_BY_SYMBIONT_OF_ENTRY_INTO_HOST	SCLC-P-SCLC-A	1.25266	0.722133	0.193622	0.80625	NECTIN2/TRIM26/GSN	TRIM22/IFITM3/TRIM25/TRIM11/ITGAV/SNX3		0.594157	0.973668	20	24	0.724647	0.469927	0.551693	0.973668	tags=15%, list=7%, signal=14%	tags=25%, list=22%, signal=20%
GOBP_MODULATION_BY_SYMBIONT_OF_ENTRY_INTO_HOST	SCLC-Y-SCLC-A	1.56692	1.67908	0.00377076	6.00049e-05	LGALS1/CAV1/IFITM3/GSN/ITGAV/TRIM22/TRIM25	LGALS1/IFITM3/CAV1/IFITM2/TRIM6/ITGAV/SNX3/LY6E/PTX3	LGALS1/CAV1/IFITM3/ITGAV	0.126422	0.00647802	20	24	0.92169	0.933369	0.11677	0.00560703	tags=35%, list=6%, signal=33%	tags=38%, list=5%, signal=36%
GOBP_MODULATION_BY_SYMBIONT_OF_ENTRY_INTO_HOST	SCLC-P-SCLC-N	1.18583	0.762036	0.282883	0.799368	NECTIN2	IFITM3/TRIM25/IFITM2/TRIM22		0.71762	0.983365	20	24	0.739877	0.508883	0.667093	0.978591	tags=5%, list=0%, signal=5%	tags=17%, list=6%, signal=16%
GOBP_MODULATION_BY_SYMBIONT_OF_ENTRY_INTO_HOST	SCLC-Y-SCLC-N	1.51267	1.63218	0.0137119	0.00054247	LGALS1/IFITM3/CAV1/ITGAV/TRIM25/NECTIN2/GSN	LGALS1/IFITM3/IFITM2/CAV1/TRIM6/ITGAV/SNX3/NECTIN2	LGALS1/IFITM3/CAV1/ITGAV/NECTIN2	0.130081	0.0157248	20	24	0.878038	0.913967	0.110823	0.0130132	tags=35%, list=8%, signal=32%	tags=33%, list=4%, signal=32%
GOBP_MODULATION_BY_SYMBIONT_OF_ENTRY_INTO_HOST	SCLC-Y-SCLC-P	1.55698	1.73218	0.00269093	0.00021411	LGALS1/CAV1/IFITM3/ITGAV/TRIM22/CXCL8/P4HB	LGALS1/IFITM3/CAV1/TRIM6/IFITM2/PTX3/ITGAV/LY6E/CXCL8/NECTIN2/SNX3	LGALS1/CAV1/IFITM3/ITGAV/CXCL8	0.134212	0.125577	20	24	0.907029	0.91458	0.123652	0.120911	tags=35%, list=7%, signal=33%	tags=46%, list=7%, signal=43%
GOBP_MOVEMENT_IN_HOST_ENVIRONMENT	SCLC-N-SCLC-A	-1.01904	-1.04008	0.42618	0.35867	EGFR/MET/SCARB2/PC/CLDN6/ICAM1/SLC20A2/FUCA2/SRC/LAMP1/DAG1/CDH1/F11R	CD74/TRIM25/HSPA1A/NECTIN2/EGFR/SLC52A2/GSN/PLSCR1/CXCL8/NRP1/GAS6/HYAL2/CHMP4B/GRK2/IFITM2/DAG1/VPS4B/LAMP1/VAMP8/CDH1/F11R/CHMP4C	EGFR/LAMP1/DAG1/CDH1/F11R	0.772763	0.834213	100	105	-0.459011	-0.440177	0.707698	0.801864	tags=13%, list=8%, signal=12%	tags=21%, list=14%, signal=18%
GOBP_MOVEMENT_IN_HOST_ENVIRONMENT	SCLC-P-SCLC-A	1.20785	1.17551	0.174129	0.250575	EPHA2/NECTIN2/PVR/NUP153/CBL/TRIM26/GSN/IDE/CD81/GRK2/NECTIN1/DYNLT1/VPS4A/VPS37B/WWP2/BSG/CXADR/CD46/NCAM1	EFNB2/CD81/ITGB5/PVR/VAMP8/EPHA2/TYRO3/TRIM22/VPS37B/MET/IFITM3/TPCN2/CD46/UVRAG/DDB1/NRP1/CD55	EPHA2/PVR/CD81/VPS37B/CD46	0.565835	0.916309	100	105	0.538574	0.732529	0.525395	0.916309	tags=19%, list=14%, signal=17%	tags=16%, list=11%, signal=15%
GOBP_MOVEMENT_IN_HOST_ENVIRONMENT	SCLC-Y-SCLC-A	1.64166	1.64766	0.000600443	3.6403e-05	LGALS1/EPHA2/CAV1/IFITM3/CAV2/ANPEP/CTSL/ITGA5/TFRC/GSN/ITGB1/DAG1/BSG/ITGAV/EGFR/TRIM22/TRIM25/ITCH/CD55/CD81/ICAM1	LGALS1/EPHA2/ITGA5/IFITM3/CAV1/AXL/IFITM2/CAV2/ITGB5/ANPEP/TRIM6/CTSL/ITGAV/EGFR/ITGB1/SNX3/LY6E/PTX3/NPC1/TYRO3/DAG1/CLDN1/PML	LGALS1/EPHA2/CAV1/IFITM3/CAV2/ANPEP/CTSL/ITGA5/ITGB1/DAG1/ITGAV/EGFR	0.0540204	0.00496422	100	105	0.754229	0.779953	0.049896	0.00429677	tags=21%, list=7%, signal=20%	tags=22%, list=8%, signal=20%
GOBP_MOVEMENT_IN_HOST_ENVIRONMENT	SCLC-P-SCLC-N	1.0563	1.18567	0.393798	0.254739	NECTIN2/F11R/PVR/SRC/WWP2/CDH1/CD46/VPS37B/CHMP4B/EGFR/TSG101/IFITM3/GRK2/IDE	VAMP8/EFNB2/CDH1/PVR/CHMP4C/IFITM3/ITGB5/NRP1/VPS37B/GRK2/CD81/DAG1/F11R/TRIM25/IFITM2/CD46/TRIM22/MET/VPS4B/UVRAG/CHMP4B/TPCN2/CD55/GAS6/CLDN1	F11R/PVR/CDH1/CD46/VPS37B/CHMP4B/IFITM3/GRK2	0.790464	0.869306	100	105	0.536181	0.724355	0.734809	0.865086	tags=14%, list=9%, signal=13%	tags=24%, list=9%, signal=22%
GOBP_MOVEMENT_IN_HOST_ENVIRONMENT	SCLC-Y-SCLC-N	1.62474	1.75658	0.000372887	1.47758e-05	LGALS1/IFITM3/EPHA2/DAG1/CAV2/ICAM1/ITGB1/CAV1/EGFR/ITGA5/CD55/ITGAV/TRIM25/ANPEP/CLDN1/NECTIN2	LGALS1/IFITM3/IFITM2/EPHA2/AXL/ITGA5/CAV1/EGFR/DAG1/CAV2/ITGB5/ANPEP/TRIM6/ITGB1/ITGAV/CTSL/CLDN1/HYAL2/SNX3/NECTIN2/ICAM1/GAS6	LGALS1/IFITM3/EPHA2/DAG1/CAV2/ICAM1/ITGB1/CAV1/EGFR/ITGA5/ITGAV/ANPEP/CLDN1/NECTIN2	0.0135789	0.00125522	100	105	0.735787	0.803068	0.0115685	0.00103877	tags=16%, list=6%, signal=15%	tags=21%, list=5%, signal=20%
GOBP_MOVEMENT_IN_HOST_ENVIRONMENT	SCLC-Y-SCLC-P	1.50956	1.43229	0.00807892	0.0204304	LGALS1/CAV1/CAV2/IFITM3/EPHA2/ITGA5/DAG1/CTSL/ANPEP/ICAM1/ITGB1/TFRC/ITGAV/TRIM22/CXCL8/CHMP3/CTNNB1/P4HB	LGALS1/ITGA5/AXL/IFITM3/ANPEP/CAV1/EPHA2/TRIM6/IFITM2/EGFR/PTX3/NPC1/HSPA1A/ICAM1/ITGB1/ITGAV/CAV2/LY6E/CTSL/HSPA1B/CXCL8/PML/DAG1/NECTIN2/SNX3	LGALS1/CAV1/CAV2/IFITM3/EPHA2/ITGA5/DAG1/CTSL/ANPEP/ICAM1/ITGB1/ITGAV/CXCL8	0.210987	0.476894	100	105	0.697538	0.607649	0.194386	0.459176	tags=18%, list=7%, signal=17%	tags=24%, list=7%, signal=22%
GOBP_MULTICELLULAR_ORGANISMAL_HOMEOSTASIS	SCLC-N-SCLC-A	-1.52893	1.00369	0.000605478	0.430285	COL2A1/PRKACG/GPX1/LIPA/RAB3D/RHEB/TCIRG1/YBX2/ERCC6/BTBD9/DECR1/P2RX4/BBS2/POTEJ/DRAM2/CORO1A/ELOVL1/PPP1R13L/SRC/ACADVL/PROM1/SLC25A44/ACP5/TPP1/GBA/LSR/CALCA/SCNN1A/DMD/KDF1/MUC13/ZBTB7B/BSCL2/B2M/CLDN3/BCL2/F11R/FABP5	NEUROD1/MLXIPL/HOMER2/GATM/ADCY7/CDH23/TSHR		0.0413974	0.869293	212	250	-0.64145	0.416629	0.0379118	0.835583	tags=18%, list=11%, signal=16%	tags=3%, list=1%, signal=3%
GOBP_MULTICELLULAR_ORGANISMAL_HOMEOSTASIS	SCLC-P-SCLC-A	-0.894346	1.06042	0.688272	0.385819	ZBTB7B/ACP5/ABHD6/TCIRG1/MUC13/APC/TSKU/FLG2/HSPB1/BAX/NDN/F11R/RAB11A/ELOVL1/LIPA/SCNN1A/CALCA/DMD/CORO1A/TPP1/HRNR/DECR1/BSCL2/SH3GL2/RAB3D/SLC25A44/DRAM2/GBA/CLDN3	HOXC10/AZGP1/SOX9/NMU/CSK/COL2A1/INPP5D/PRKAR2B/CNR1/IL4R/RAC3/ELOVL6/CTSH/LAMC1/SLC12A2/ALDH1A1/F2R/ADGRF5/STK39/MFAP2		0.893652	0.916309	212	250	-0.396272	0.657676	0.829783	0.916309	tags=14%, list=7%, signal=13%	tags=8%, list=5%, signal=8%
GOBP_MULTICELLULAR_ORGANISMAL_HOMEOSTASIS	SCLC-Y-SCLC-A	1.14723	0.996175	0.184314	0.47806	IL18/SLC12A2/MAP2K6/CAV1/WWTR1/HSPB1/SLC27A1/NF1/TFE3/SLC39A8/TFRC/ITGB1/CPT2/SYK/TNS2/RCN3/VCL/EGFR/TJP3/CEBPB/TNFAIP3/TCIRG1/DYNC1H1	YAP1/PDGFC/CAV1/CCN2/IL4R/VCL/HOXC10/STAT6/PTGES/EXT1/F2R/WWTR1/GJA1/EGFR/METRNL/LAMC1/ITGB1/CEBPB/TFE3/IGF1R/HSPB1/CD36/IL18/PPP1R13L/AMPD2/WFS1/ACTB/CLDN1/IL6/NOS3/ELOVL1/RCN3/EXT2/ADCY7/TCIRG1/PRDX1	IL18/CAV1/WWTR1/HSPB1/TFE3/ITGB1/RCN3/VCL/EGFR/CEBPB/TCIRG1	0.560906	0.752752	212	250	0.485871	0.433171	0.518082	0.651542	tags=11%, list=7%, signal=10%	tags=14%, list=9%, signal=14%
GOBP_MULTICELLULAR_ORGANISMAL_HOMEOSTASIS	SCLC-P-SCLC-N	1.48161	1.10459	0.00966379	0.319058	FABP5/BCL2/SOX9/ALDH1A1/COL2A1/F11R/B2M/HOXC10/SRC/HSF1/PRKACG/ERCC6/APPL2/CHMP4B/TJP1/GPX1/STK39/ZBTB7B/LSR/EGFR/IGF1R/NOTCH1/CLDN12/PRKAR2A/SLC12A2	AZGP1/HOXC10/SOX9/NMU/BCL2/COL2A1/INPP5D/ALDH1A1/TFF3/CSK/MBP/MFAP2/TJP2/LSR/ELOVL6/USH1C/FABP5/PRKAR2B/DLL1	FABP5/BCL2/SOX9/ALDH1A1/COL2A1/HOXC10/LSR	0.360261	0.884825	212	250	0.7003	0.673272	0.334896	0.880529	tags=12%, list=8%, signal=11%	tags=8%, list=4%, signal=8%
GOBP_MULTICELLULAR_ORGANISMAL_HOMEOSTASIS	SCLC-Y-SCLC-N	1.39658	1.25606	0.00970213	0.0735695	B2M/IL18/MAP2K6/ITGB1/SLC12A2/CAV1/EGFR/TCIRG1/CALCA/FABP5/ELOVL1/ACP5/PRKAR1A/ERCC6/PPP1R13L/TFE3/WFS1/BBS2/PROM1/SLC27A1/TNS2/HSPB1/PRKACG/TPP1/LIPA/CLDN1/NDN/TJP1/POTEI/WWTR1/MFN2/TJP3/P2RX4/DMD/STAT3/ACTG1/PTGES/APPL2/SYK/DECR1/STK39/GPX1/POTEJ/OCLN/LSR/GBA/MUC13/CPT2/TFRC/SLC2A1/CHMP4B/KRT1/F11R/BSCL2/PRKAA1/F2R/COL2A1/CEBPB/NF1/STAT6/HOMER2	YAP1/STAT6/PDGFC/CAV1/CCN2/VCL/EGFR/GJA1/HOXC10/ITGB1/PTGES/METRNL/EXT1/HSPB1/EPAS1/WWTR1/TCIRG1/IL4R/CEBPB/CLDN1/TFE3/ELOVL1/HYAL2/EXT2/NOS3/IL6/F2R/IL18/B2M/GBA/CD36/ACTB/RAC1/TNS2/ACADVL/RB1/EGR1/WFS1/KRT16/TRPM2/LAMC1	B2M/IL18/ITGB1/CAV1/EGFR/TCIRG1/ELOVL1/TFE3/WFS1/TNS2/HSPB1/CLDN1/WWTR1/PTGES/GBA/F2R/CEBPB/STAT6	0.107918	0.28202	212	250	0.582661	0.52624	0.0919403	0.233389	tags=29%, list=15%, signal=25%	tags=16%, list=8%, signal=15%
GOBP_MULTICELLULAR_ORGANISMAL_HOMEOSTASIS	SCLC-Y-SCLC-P	1.18497	-1.00509	0.132379	0.452765	HSPB1/IL18/CAV1/MAP2K6/CPT2/TCIRG1/SLC39A8/NF1/SLC27A1/TFE3/NDN/ELOVL1/B2M/CALCA/LIPA/HRNR/GBA/ITGB1/TFRC/TJP3/DECR1/POTEI/TPP1/ACP5/TNS2/PRKAR1A/DYNC1H1/SLC2A1/RAB11A/RAB3D/SLC12A2/UGCG/GRB10	MFAP2/UCP2/MYO5B/PASK/LSR/ADGRF5/PRKAR2B/DRD2/ZNF516/ELOVL6/HADH/TFAP2B/USH1C/STK39/HOXC10/CLDN3/TJP2/ALDH1A1/INPP5D/SYK/RAC3/MBP/DLL1/CNR1/TFF3/COL2A1/BCL2/NMU/SOX9/AZGP1		0.505409	0.877918	212	250	0.502696	-0.50267	0.465643	0.845301	tags=16%, list=8%, signal=15%	tags=12%, list=6%, signal=12%
GOBP_MUSCLE_CELL_PROLIFERATION	SCLC-N-SCLC-A	0.757059	0.946333	0.930481	0.533101	HDAC4/CCNB1/DNMT1/TNFAIP3/HMOX1/IRAK1/FOXJ2/AKR1B1/TGFBR1/MNAT1/TGFB3/NDRG2/MTOR/MYB/VGLL4/RPS6KB1/HBEGF/MAPK1	FGFR2/ZFPM2/JARID2/ELN/TGFB3/TRIB1/PPARD	TGFB3	0.991287	0.910057	76	87	0.326589	0.441874	0.907823	0.874767	tags=24%, list=18%, signal=20%	tags=8%, list=4%, signal=8%
GOBP_MUSCLE_CELL_PROLIFERATION	SCLC-P-SCLC-A	0.894847	0.918974	0.643229	0.596407	GSTP1/NOTCH1/HMOX1	MYB/MSTN/TRIB1/FGFR2/NDRG2/HMOX1/GSTP1/NQO2/TENM4/HBEGF/CCN3	GSTP1/HMOX1	0.876601	0.931576	76	87	0.41468	0.57167	0.81395	0.931576	tags=4%, list=2%, signal=4%	tags=13%, list=7%, signal=12%
GOBP_MUSCLE_CELL_PROLIFERATION	SCLC-Y-SCLC-A	1.62646	1.40984	0.00243827	0.0264723	IL18/HMOX1/PAXBP1/DNMT1/TGM2/TPM1/NQO2/CCNB1/EGFR/HBEGF/THBS1/TNFAIP3/STAT1/ITGA2/MFN2/NOTCH1/PRKAR1A/GNAI2/MAPK1	YAP1/HMOX1/EFEMP2/TGM2/TGFBR2/NQO2/IGFBP3/GJA1/MMP2/PPARD/EGFR/HBEGF/IL18/PTEN/MEF2D/EREG/THBS1/IL6/GNAI2	IL18/HMOX1/TGM2/NQO2/EGFR/HBEGF/THBS1/GNAI2	0.101136	0.203229	76	87	0.774396	0.675709	0.0934144	0.175904	tags=25%, list=10%, signal=23%	tags=22%, list=8%, signal=20%
GOBP_MUSCLE_CELL_PROLIFERATION	SCLC-P-SCLC-N	1.05194	0.992348	0.383775	0.492736	GSTP1/IGFBP3/MYD88/EGFR/NOTCH1/CDKN1B/MFN2/CALCRL/GNAI2	MYB/MSTN/KLF4/TENM4/GSTP1/HBEGF/HMOX1/YAP1	GSTP1	0.788376	0.938616	76	87	0.550836	0.614069	0.732867	0.934059	tags=12%, list=10%, signal=11%	tags=9%, list=7%, signal=9%
GOBP_MUSCLE_CELL_PROLIFERATION	SCLC-Y-SCLC-N	1.52137	1.5477	0.00829087	0.00753427	IL18/PAXBP1/EGFR/TPM1/IGFBP3/HMOX1/THBS1/PRKAR1A/GNAI2/NQO2/TGM2/GSTP1/STAT1/MFN2	YAP1/HMOX1/EGFR/EFEMP2/GJA1/TGFBR2/TGM2/HBEGF/GNAI2/IGFBP3/NQO2/PTEN/IL6/IL18/MMP2/EREG	IL18/EGFR/IGFBP3/HMOX1/GNAI2/NQO2/TGM2	0.0991029	0.080644	76	87	0.720263	0.721431	0.0844306	0.0667378	tags=18%, list=7%, signal=17%	tags=18%, list=6%, signal=17%
GOBP_MUSCLE_CELL_PROLIFERATION	SCLC-Y-SCLC-P	1.52321	0.94098	0.00761126	0.551471	IL18/PAXBP1/THBS1/DNMT1/HMOX1/TGM2/PRKAR1A/NQO2/JUN/TPM1/CTNNB1/ERBB4/STAT1	YAP1/MMP2/TGFBR2/EFEMP2/TGM2/GJA1/EGFR/HMOX1/IGFBP3/S1PR1/EREG/IL18/IL6	IL18/HMOX1/TGM2	0.20569	0.908334	76	87	0.727272	0.409658	0.189506	0.874587	tags=17%, list=8%, signal=16%	tags=15%, list=6%, signal=14%
GOBP_NEGATIVE_REGULATION_OF_EXTRINSIC_APOPTOTIC_SIGNALING_PATHWAY_VIA_DEATH_DOMAIN_RECEPTORS	SCLC-N-SCLC-A	1.14543	-1.11111	0.286041	0.310962	TNFRSF10B/FAIM/TNFAIP3/RAF1/HMOX1/DDX3X	PEA15/PARK7/HMGB2/CFLAR/RNF34/CASP8		0.683359	0.810683	27	24	0.58972	-0.596531	0.625822	0.779246	tags=22%, list=7%, signal=21%	tags=25%, list=10%, signal=23%
GOBP_NEGATIVE_REGULATION_OF_EXTRINSIC_APOPTOTIC_SIGNALING_PATHWAY_VIA_DEATH_DOMAIN_RECEPTORS	SCLC-P-SCLC-A	1.26297	1.3128	0.159524	0.16875	TNFRSF10B/RAF1/HMOX1/DDX3X/BRCA1/ARHGEF2	TNFRSF10B/HMOX1/TMBIM1	TNFRSF10B/HMOX1	0.54855	0.916309	27	24	0.685342	0.854302	0.509345	0.916309	tags=22%, list=12%, signal=20%	tags=12%, list=4%, signal=12%
GOBP_NEGATIVE_REGULATION_OF_EXTRINSIC_APOPTOTIC_SIGNALING_PATHWAY_VIA_DEATH_DOMAIN_RECEPTORS	SCLC-Y-SCLC-A	1.42299	1.62223	0.0564516	0.000682057	HMOX1/BCL2L1/RAF1/TRADD/TNFRSF10B/TNFAIP3/ICAM1/PEA15/SERPINE1/FAS/ITPRIP	TNFRSF10B/TMBIM1/HMOX1/SERPINE1/HGF	HMOX1/TNFRSF10B/SERPINE1	0.412564	0.029701	27	24	0.802872	0.901772	0.381065	0.0257076	tags=41%, list=10%, signal=37%	tags=21%, list=1%, signal=21%
GOBP_NEGATIVE_REGULATION_OF_EXTRINSIC_APOPTOTIC_SIGNALING_PATHWAY_VIA_DEATH_DOMAIN_RECEPTORS	SCLC-P-SCLC-N	0.933306	1.18347	0.567753	0.295419	BCL2L1/GPX1/RIPK1	TNFRSF10B/CASP8/HMOX1/TMBIM1/FADD		0.862215	0.879923	27	24	0.557598	0.790311	0.801508	0.875651	tags=11%, list=5%, signal=11%	tags=21%, list=11%, signal=19%
GOBP_NEGATIVE_REGULATION_OF_EXTRINSIC_APOPTOTIC_SIGNALING_PATHWAY_VIA_DEATH_DOMAIN_RECEPTORS	SCLC-Y-SCLC-N	1.17981	1.62812	0.266667	0.000605823	BCL2L1/ICAM1/HMOX1/SERPINE1/ITPRIP/RIPK1/PEA15/CASP8	TNFRSF10B/HMOX1/TMBIM1/SERPINE1/HGF/CASP8/FADD/NOS3/ICAM1/PEA15	ICAM1/HMOX1/SERPINE1/PEA15/CASP8	0.537491	0.0170618	27	24	0.645612	0.911693	0.457914	0.0141197	tags=30%, list=8%, signal=27%	tags=42%, list=6%, signal=39%
GOBP_NEGATIVE_REGULATION_OF_EXTRINSIC_APOPTOTIC_SIGNALING_PATHWAY_VIA_DEATH_DOMAIN_RECEPTORS	SCLC-Y-SCLC-P	0.834473	1.64351	0.722117	0.00242574	SERPINE1/TRADD/HMOX1/ICAM1/BCL2L1/ITPRIP	HGF/SERPINE1/TNFRSF10B/ICAM1/TMBIM1/HMOX1/NOS3	SERPINE1/HMOX1/ICAM1	0.892092	0.296315	27	24	0.463547	0.867764	0.8219	0.285306	tags=22%, list=9%, signal=20%	tags=29%, list=5%, signal=28%
GOBP_OSTEOBLAST_DIFFERENTIATION	SCLC-N-SCLC-A	-0.888973	1.11203	0.665123	0.268581	TCIRG1/HSD17B4/CLIC1/SUCO/NOCT/ADAR/SATB2/CTHRC1/DLX5/NBR1/IGFBP3	FGFR2/ALPL/FASN/CDK6/FBL/RSL1D1/MYBBP1A/MRC2/RPS15/SMO/HAND2/WNT4/DDX21/FERMT2/SEMA7A/FHL2/DDR2/CRIM1/SND1/RRAS2/MEF2D/NF1		0.883563	0.792432	96	129	-0.404236	0.491394	0.809169	0.761703	tags=11%, list=9%, signal=11%	tags=17%, list=13%, signal=15%
GOBP_OSTEOBLAST_DIFFERENTIATION	SCLC-P-SCLC-A	1.13501	0.951216	0.232323	0.562988	SOX9/WWTR1/EPHA2/LIMD1/ZHX3/NOTCH1/TWIST1/FASN/FBN2	SOX9/BMP7/RRAS2/FGFR2/CRIM1/CAT/SEMA7A/HDAC7/FASN/EPHA2/SNRNP200/CDK6/MYBBP1A/FBN2/LRP3/TOB1/LRP5/SMO/MEN1/DHX9/NF1/YAP1/ATP5F1B/SKI/FBL/MSX2/DDX21/SYNCRIP/MEF2C/GTPBP4/SMAD3	SOX9/EPHA2/FASN/FBN2	0.62947	0.930937	96	129	0.50859	0.58917	0.584482	0.930937	tags=9%, list=4%, signal=9%	tags=24%, list=12%, signal=21%
GOBP_OSTEOBLAST_DIFFERENTIATION	SCLC-Y-SCLC-A	1.46088	1.61937	0.0132113	0.000117964	EPHA2/MRC2/WWTR1/FERMT2/RRAS2/NF1/BCAP29/TPM4/PDLIM7/SMAD3/JUNB/CDK6/CEBPB/HDAC7/TCIRG1/RRBP1	YAP1/CCN1/MRC2/EPHA2/PDLIM7/CRIM1/SMAD3/HGF/IGFBP3/WWTR1/COL6A1/FERMT2/RRAS2/SEMA7A/CEBPB/BCAP29/TPM4/HDAC7/IL6ST/TWIST1/MEF2D/IL6/COL1A1/SKI/TCIRG1/PTHLH/GTPBP4/FHL2/CLIC1/RRBP1/DDX21/JUNB	EPHA2/MRC2/WWTR1/FERMT2/RRAS2/BCAP29/TPM4/PDLIM7/SMAD3/JUNB/CEBPB/HDAC7/TCIRG1/RRBP1	0.219981	0.00985953	96	129	0.676488	0.748689	0.203186	0.00853388	tags=17%, list=7%, signal=16%	tags=25%, list=10%, signal=23%
GOBP_OSTEOBLAST_DIFFERENTIATION	SCLC-P-SCLC-N	0.971729	0.813439	0.496865	0.754936	SOX9/IGFBP3/FBN2/DLX5/CLIC1/NOTCH1/LIMD1/TWIST1/NBR1/UFL1/RIOX1/RUNX2	SOX9/BMP7/HDAC7/LRP5/CAT/TCIRG1/DHX9/RRAS2/YAP1/CRIM1/ATP6AP1/EPHA2/MEN1/SEMA7A/MSX2/MEF2C/SYNCRIP/SNRNP200	SOX9	0.831797	0.970518	96	129	0.496134	0.497108	0.773231	0.965807	tags=12%, list=11%, signal=11%	tags=14%, list=11%, signal=13%
GOBP_OSTEOBLAST_DIFFERENTIATION	SCLC-Y-SCLC-N	1.21943	1.70405	0.144674	8.43154e-05	EPHA2/TCIRG1/CLIC1/MRC2/IGFBP3/SMAD3/PDLIM7/BCAP29/JUNB/HDAC7/CLTC/FHL2/WWTR1/ACVR1	YAP1/CCN1/EPHA2/MRC2/PDLIM7/SMAD3/HGF/WWTR1/TCIRG1/CRIM1/IGFBP3/CEBPB/COL6A1/HDAC7/CLIC1/IL6ST/IL6/BCAP29/RRAS2/TPM4/FERMT2/TWIST1/PTHLH/JAG1/RRBP1/JUNB/CREB3L1/SEMA7A	EPHA2/TCIRG1/CLIC1/MRC2/IGFBP3/SMAD3/PDLIM7/BCAP29/JUNB/HDAC7/WWTR1	0.41147	0.00420496	96	129	0.556314	0.767145	0.350551	0.00347986	tags=15%, list=7%, signal=14%	tags=22%, list=8%, signal=20%
GOBP_OSTEOBLAST_DIFFERENTIATION	SCLC-Y-SCLC-P	1.01705	1.53791	0.405556	0.0074858	EPHA2/TCIRG1/MRC2/NF1/JUND/SMAD3/PDLIM7/BCAP29/CLTC/ACVR1/FHL2/RRBP1/TPM4/FERMT2/ITGA11/SATB2/COL6A1/HDAC7/CEBPB/CLIC1/RRAS2/VCAN/JUNB/CTHRC1	MRC2/YAP1/CCN1/PDLIM7/HGF/IL6ST/EPHA2/COL6A1/TPM4/FERMT2/SHOX2/WWTR1/IGFBP3/JUNB/SMAD3/CREB3L1/BCAP29/ID3/CEBPB/COL1A1/IL6/TWSG1/CTHRC1/ACVR1/PTHLH	EPHA2/MRC2/SMAD3/PDLIM7/BCAP29/ACVR1/TPM4/FERMT2/COL6A1/CEBPB/JUNB/CTHRC1	0.732448	0.432173	96	129	0.471652	0.629359	0.674817	0.416116	tags=25%, list=11%, signal=22%	tags=19%, list=7%, signal=18%
GOBP_OXIDATIVE_PHOSPHORYLATION	SCLC-N-SCLC-A	-1.55136	1.40085	0.00409932	0.0456081	NDUFC2/NDUFA6/ATP5PO/UQCRC1/NDUFA7/NDUFS3/ATP5ME/COQ9/AK4/NDUFAB1/ATP5PD/ATP5F1B/COX7C/SHMT2/NDUFS6/ATP5MG/ATP5F1C/NDUFS8/NDUFS1/ATP5F1A/ATP5PF/NDUFA9/COX7A2L/STOML2/COX7B/NDUFS4/NDUFB4/COX5A/ISCU/NDUFA2/ATP5MF/NDUFA4/MT-CO3/MT-CO2/DNAJC30/NDUFV3/COX6B1/SDHAF2/NDUFV2/NDUFA12/NDUFA5/COX4I1/MT-ND2/COX7A2/MT-ND1/COX6C/COX5B/MT-CO1/SURF1/GHITM/PPIF	MLXIPL/AK4/COX6B2/SNCA/CHCHD10	AK4	0.12425	0.558263	111	129	-0.691777	0.619022	0.113788	0.536615	tags=46%, list=17%, signal=39%	tags=4%, list=7%, signal=4%
GOBP_OXIDATIVE_PHOSPHORYLATION	SCLC-P-SCLC-A	-1.68744	0.952968	4.62052e-05	0.562988	COX7C/COX6B1/NDUFA11/NDUFA3/ATP5PF/COX5A/MT-CO2/NDUFS8/NDUFB11/NDUFA6/DNAJC30/NDUFV3/MT-ND2/COQ9/PPIF/NDUFS2/COX6C/MT-CO3/GHITM/NDUFA9/COX7B/NDUFS3/MT-ND5/NDUFA5/NDUFS1/MT-ND1/NDUFC2/COX7A2/NDUFV2/NDUFS4/NDUFB3/NDUFA7/SURF1/MT-ATP6/NDUFA2/NDUFS6/COX4I1/COX5B/NDUFA12/NDUFB8/MT-CO1	AK4/MTCO2P12/SDHD/NDUFA4/MT-ND1/NDUFA10/CHCHD10/ATP5PB/SHMT2/NDUFAF1/COA6/ATP5F1B/MT-ND6/MT-ND4L/ATP5MC2/ATP5ME/MT-ND4/NDUFS1/MT-ND5/ATP5MC1/NDUFB4/ATP5PO/CYCS/NDUFS3/NDUFS2/UQCRC1/PPIF/ATP5MC3	PPIF/NDUFS2/NDUFS3/MT-ND5/NDUFS1/MT-ND1	0.0643515	0.930937	111	129	-0.795002	0.590256	0.0597523	0.930937	tags=37%, list=10%, signal=34%	tags=22%, list=19%, signal=18%
GOBP_OXIDATIVE_PHOSPHORYLATION	SCLC-Y-SCLC-A	-1.65215	0.901866	0.000259821	0.666229	MT-ND4/NDUFB6/MT-ND2/ATP5F1A/NDUFB1/UQCRC2/NDUFA7/NDUFS4/NDUFS5/SURF1/ATP5MG/ATP5PD/ATP5PO/ATP5PF/ATP5F1B/MT-CO1/NDUFS6/ATP5F1C/NDUFA10/NDUFA12/NDUFAF1/ATP5MF/GHITM/NDUFA2/COX6B1/COX7C/MSH2/NDUFS1/NDUFB8/NDUFV2/NDUFA9/MT-CO3/NDUFS8/MT-CO2/MT-ATP8/ATP5ME/NDUFA3/COX6C/COX4I1/NIPSNAP2/NDUFV3/NDUFS3/COX7B/NDUFS2/NDUFA6/COX5A/MT-ND1/COX7A2/COX5B/NDUFA4/SHMT2/NDUFA5/PPIF	CHCHD10/NDUFC1/AFG1L/COX6B2/ATP5F1C/ATP5PB/AK4/CCNB1/NDUFB8/NDUFS4/COA6/ABCD1/SLC25A23/UQCRC1/NDUFS8/GHITM/ATP5MC2/NDUFA10/DLD/COX7A2L/UQCRB/NDUFA4/NDUFA12/ATP5F1E/PARK7/ATP5PD/ATP5F1D/NDUFAF1/NDUFB10/UQCRC2/STOML2/NDUFA2/NDUFS2/UQCRFS1	UQCRC2/NDUFS4/ATP5PD/ATP5F1C/NDUFA10/NDUFA12/NDUFAF1/GHITM/NDUFA2/NDUFB8/NDUFS8/NDUFS2/NDUFA4	0.0353555	0.862373	111	129	-0.74859	0.416963	0.0326562	0.746424	tags=48%, list=16%, signal=41%	tags=26%, list=31%, signal=18%
GOBP_OXIDATIVE_PHOSPHORYLATION	SCLC-P-SCLC-N	0.584565	0.843104	1	0.724739	MSH2/PPIF/ATP5MC1/SDHAF2/SHMT2/NIPSNAP2	MTCO2P12/NDUFA4/SDHD/MT-ND1/ATP5ME/ATP5MG/MT-ND6/COX8A/MT-ND5/COX6C/MT-ND4L/MT-ND4/ATP5F1B/NDUFB4/SHMT2/CYCS/MT-CYB/NDUFS3/NDUFS8/TAZ/COX6A1/NDUFB9/CDK1/NDUFB3/SDHAF2	SDHAF2/SHMT2	1	0.97026	111	129	0.29303	0.515237	0.929591	0.96555	tags=5%, list=13%, signal=5%	tags=19%, list=17%, signal=16%
GOBP_OXIDATIVE_PHOSPHORYLATION	SCLC-Y-SCLC-N	-0.687242	0.574236	1	1	ATP5ME/SDHD/COX5A/UQCRC2/TEFM/ATP7A/NDUFA10/MT-ATP8/NDUFS3/NDUFA6/NDUFS5/UQCC2/NDUFB8/NDUFA4/NDUFS2/NDUFA5/NDUFS7/MT-ND4/UQCRFS1/BID/NIPSNAP2/MSH2/SHMT2/AFG1L/NDUFAF1/NDUFA3	ABCD1/CCNB1/NDUFC1/AFG1L/NDUFS8/UQCRB/PARK7/GHITM/NDUFB8/ISCU/VCP/ATP5F1C/ATP5F1E/NDUFA4/NDUFS4/NDUFA12/UQCRC1	NDUFB8/NDUFA4/AFG1L	1	1	111	129	-0.281575	0.258514	0.851948	0.827561	tags=23%, list=23%, signal=18%	tags=13%, list=21%, signal=11%
GOBP_OXIDATIVE_PHOSPHORYLATION	SCLC-Y-SCLC-P	-1.09838	-0.785077	0.268817	0.809824	PPIF/NIPSNAP2/SHMT2/MSH2	COX7A2/COX5A/NDUFA7/NDUFS1/SDHAF2/ATP5PO/COX6C/NDUFB4/UQCR10/NDUFS3/MT-CO1/NDUFB9/ATP5MC3/NDUFA3/TAZ/COX8A/NDUFB3/ATP5ME/ATP5PF/BID/NDUFA4/NDUFA5/SHMT2/MT-ND4/CDK1/MT-ND4L/ATP5F1B/CYCS/SDHD/PPIF/COX6A1/MT-ND6/MT-ND5/ATP5MG/AK4/MTCO2P12/MT-ND1/MSH2	PPIF/SHMT2/MSH2	0.629435	0.963497	111	129	-0.491571	-0.407307	0.57991	0.9277	tags=4%, list=7%, signal=3%	tags=29%, list=25%, signal=22%
GOBP_PEPTIDYL_LYSINE_ACETYLATION	SCLC-N-SCLC-A	-1.27393	-1.10172	0.0811209	0.256471	BEND3/ATF2/PHF20L1/PYGO2/MUC1/SRCAP/HINT2/BAZ1A	KAT6A/MBIP/KAT5/KANSL2/PHF20L1/SDR16C5/NAA40/SMAD4/MEAF6/SMC5/SRCAP/SOX4/ISL1/HINT2/MUC1/LEF1	PHF20L1/MUC1/SRCAP/HINT2	0.441751	0.786916	131	111	-0.558916	-0.463408	0.404556	0.756401	tags=6%, list=8%, signal=6%	tags=14%, list=14%, signal=13%
GOBP_PEPTIDYL_LYSINE_ACETYLATION	SCLC-P-SCLC-A	1.00401	1.17272	0.430894	0.25	ING5/DIP2A/USP22/TADA2B/TWIST1/MRGBP/KAT2B/TADA1/NAA40/KAT6A/DIP2B/TAF6L/HAT1/SGF29/PRKAA2/SIRT1/BRCA1/HCFC1/DR1/MSL3/PCGF2/CTBP1	KAT2B/MRGBP/NCOA3/ARRB1/ATG5	MRGBP/KAT2B	0.77514	0.916309	131	111	0.434452	0.727495	0.719741	0.916309	tags=17%, list=12%, signal=15%	tags=5%, list=4%, signal=4%
GOBP_PEPTIDYL_LYSINE_ACETYLATION	SCLC-Y-SCLC-A	-1.61665	-0.86396	0.00107594	0.792157	SPHK2/WBP2/MEAF6/ATAT1/TAF10/MBIP/USP22/TAF5/KAT6A/GTF2B/PHF14/YEATS4/TRIM16/KAT14/BRPF1/AUTS2/ING3/BEND3/CTCF/ING4/YEATS2/EPC2/ACTL6B/SMAD4/HINT2/EPC1/SOX4/BRD1/BRCA1/MCRS1/SMARCB1/KAT5/MUC1/ATF2/ACTL6A/MBD3/TAF6/BAZ1A	USP22/ATAT1/NAA40/ING5/MUC1/SMC5/YEATS2/KAT8/HCFC1/MBD3/SPHK2/KAT6A/MEAF6/AUTS2/ING4/HINT2/MBIP/ISL1/SMAD4/SOX4/LEF1/ACTL6B	SPHK2/MEAF6/ATAT1/MBIP/USP22/KAT6A/AUTS2/ING4/YEATS2/ACTL6B/SMAD4/HINT2/SOX4/MUC1/MBD3	0.0702474	0.92267	131	111	-0.712323	-0.34827	0.0648841	0.798614	tags=29%, list=16%, signal=25%	tags=20%, list=17%, signal=17%
GOBP_PEPTIDYL_LYSINE_ACETYLATION	SCLC-P-SCLC-N	1.31376	1.22539	0.0735294	0.193961	BAZ1A/KAT2B/SRCAP/BEND3/PHF20L1/KAT6A/MCM3AP/BRD1/TADA2B/PYGO2/KMT2A/TRIM16/MRGBP/CTBP1/DIP2A/YEATS4/TWIST1/SOX4/DIP2B/TAF6L/DMAP1/BRPF1/SMARCB1/TAF6/ING4/TAF10	KAT2B/NCOA3/ATG5/MRGBP/ARRB1/CHEK1/TADA3/CTBP1/KMT2A	KAT2B/KMT2A/MRGBP/CTBP1	0.450714	0.868756	131	111	0.649038	0.746031	0.418979	0.864538	tags=20%, list=13%, signal=18%	tags=8%, list=9%, signal=7%
GOBP_PEPTIDYL_LYSINE_ACETYLATION	SCLC-Y-SCLC-N	-1.4117	-0.858926	0.00992971	0.766962	GTF2B/POLE3/TAF1/ISL1/APBB1/HCFC1/JADE3/NOC2L/SIN3A/BRD7/RUVBL2/KAT2A/WBP2/RPS6KA5/DR1/EPC1/HDAC2/KAT5/CTCF/MSL2/BRPF3/ATAT1/PAXIP1/SOX4/FLCN/ING3/EPC2/KAT8/SMAD4/PHF14/SUPT7L/SMARCB1/KAT14/NAA50/MCRS1/ACTL6A/YEATS2/AUTS2/BRCA1/LDB1/ACTL6B/PRKAA2/TAF6/USP22/MBD3	ATAT1/HDAC2/KAT8/ING5/USP22/SMAD4/SNCA/SPHK2/ATF2/APBB1/ING4/KAT7/KANSL1/MSL1/BAZ1A/YEATS4/SOX4/AUTS2/YEATS2/ACTL6B	APBB1/HDAC2/ATAT1/SOX4/KAT8/SMAD4/YEATS2/AUTS2/ACTL6B/USP22	0.108283	0.905059	131	111	-0.571815	-0.358563	0.0922518	0.748991	tags=34%, list=11%, signal=31%	tags=18%, list=17%, signal=15%
GOBP_PEPTIDYL_LYSINE_ACETYLATION	SCLC-Y-SCLC-P	-1.71872	-1.12649	2.81541e-05	0.287582	BRPF1/SIRT1/MSL2/TADA1/RPS6KA5/DMAP1/AUTS2/PHF14/ACTL6B/ATAT1/FLCN/NAA40/TADA2B/TRIM16/ING3/KAT5/YEATS4/PRKAA2/CTCF/EPC2/EPC1/ACTL6A/KAT2B/BEND3/BRD1/MCRS1/KAT6A/SMARCB1/SOX4/BRCA1/USP22/BAZ1A/MBD3/TAF6	APBB1/SETD5/KAT7/NAA40/MEAF6/MSL1/KANSL1/USP22/YEATS4/PHF20L1/MECP2/KAT5/CTCF/BAZ1A/YEATS2/KANSL2/PYGO2/CHEK1/TAF6L/LEF1/BRPF3/BRD1/KANSL3/ACTL6B/ATG5/AUTS2/HCFC1/ATAT1/ING5/HDAC2/ARRB1/PHF14/NCOA3/SPHK2/KMT2A/SOX4/KAT2B	AUTS2/PHF14/ACTL6B/ATAT1/NAA40/KAT5/YEATS4/CTCF/KAT2B/BRD1/SOX4/USP22/BAZ1A	0.0176185	0.811682	131	111	-0.752221	-0.588258	0.0162322	0.781526	tags=26%, list=12%, signal=23%	tags=33%, list=13%, signal=29%
GOBP_POSITIVE_REGULATION_OF_BLOOD_VESSEL_ENDOTHELIAL_CELL_MIGRATION	SCLC-N-SCLC-A	0.843157	-0.711461	0.662162	0.902494	AKT3/HMOX1/PRKD1	FGFR1/TMSB4X/RHOJ/ETS1		0.883428	1	28	30	0.430287	-0.366414	0.809045	0.961222	tags=11%, list=7%, signal=10%	tags=13%, list=12%, signal=12%
GOBP_POSITIVE_REGULATION_OF_BLOOD_VESSEL_ENDOTHELIAL_CELL_MIGRATION	SCLC-P-SCLC-A	1.47732	1.09146	0.0381316	0.389535	ANXA1/HMGB1/HMOX1	ANXA1/HMOX1/HDAC7	ANXA1/HMOX1	0.38597	0.916309	28	30	0.801799	0.699769	0.358385	0.916309	tags=11%, list=2%, signal=11%	tags=10%, list=3%, signal=10%
GOBP_POSITIVE_REGULATION_OF_BLOOD_VESSEL_ENDOTHELIAL_CELL_MIGRATION	SCLC-Y-SCLC-A	1.55269	1.63202	0.00559232	0.00073374	ANXA1/HMOX1/TGFB1/HSPB1/MAP2K3/THBS1/HDAC7	ANXA1/TGFB1/HMOX1/PLK2/CIB1/HSPB1/HDAC7/THBS1/NOS3	ANXA1/HMOX1/TGFB1/HSPB1/THBS1/HDAC7	0.149176	0.0314235	28	30	0.87095	0.886397	0.137786	0.0271985	tags=25%, list=6%, signal=24%	tags=30%, list=8%, signal=28%
GOBP_POSITIVE_REGULATION_OF_BLOOD_VESSEL_ENDOTHELIAL_CELL_MIGRATION	SCLC-P-SCLC-N	1.31276	1.13892	0.133791	0.333839	ANXA1	ANXA1/HDAC7	ANXA1	0.555075	0.886702	28	30	0.777042	0.739949	0.515993	0.882397	tags=4%, list=0%, signal=4%	tags=7%, list=3%, signal=6%
GOBP_POSITIVE_REGULATION_OF_BLOOD_VESSEL_ENDOTHELIAL_CELL_MIGRATION	SCLC-Y-SCLC-N	1.58267	1.62857	0.00474899	0.00166268	ANXA1/TGFB1/HMOX1/THBS1/HDAC7/HSPB1/MAP2K3/P2RX4	ANXA1/TGFB1/HMOX1/CIB1/PLK2/HSPB1/HDAC7/NOS3	ANXA1/TGFB1/HMOX1/HDAC7/HSPB1	0.0699242	0.032391	28	30	0.864327	0.875585	0.0595719	0.0268055	tags=29%, list=8%, signal=27%	tags=27%, list=5%, signal=25%
GOBP_POSITIVE_REGULATION_OF_BLOOD_VESSEL_ENDOTHELIAL_CELL_MIGRATION	SCLC-Y-SCLC-P	1.38715	1.65341	0.0698113	0.00207372	HSPB1/TGFB1/THBS1/HMOX1	TGFB1/HSPB1/PLK2/TMSB4X/CIB1/HMOX1/NOS3	HSPB1/TGFB1/HMOX1	0.426206	0.282086	28	30	0.765317	0.849586	0.392671	0.271606	tags=14%, list=3%, signal=14%	tags=23%, list=5%, signal=22%
GOBP_POSITIVE_REGULATION_OF_CELL_SUBSTRATE_ADHESION	SCLC-N-SCLC-A	-1.03199	0.751832	0.414876	0.879713	UTRN/CALR/DAG1/ITGA3/CEACAM6/MDK/RSU1	PREX1/SPOCK2/CDK6/EDIL3/EMILIN1/C1QBP/WNT4/MAP4K4/FERMT2/THY1/COL16A1/PPM1F/DOCK1/ARL2/PRKCE/LIMS2		0.768831	1	64	72	-0.492306	0.358645	0.704097	0.961222	tags=11%, list=6%, signal=10%	tags=22%, list=14%, signal=19%
GOBP_POSITIVE_REGULATION_OF_CELL_SUBSTRATE_ADHESION	SCLC-P-SCLC-A	1.15828	0.683944	0.229381	0.861179	DOCK1/STK4/PTPRJ/RREB1/RAC3/LIMS1/CDK6/THY1/FERMT2/SDC4	PREX1/RAC3/THY1/CDK6/C1QBP/MDK/NRP1/RSU1/SMAD3/ARL2/FLNA	RAC3/CDK6/THY1	0.627401	0.990148	64	72	0.549471	0.426591	0.582561	0.990148	tags=16%, list=10%, signal=14%	tags=15%, list=14%, signal=13%
GOBP_POSITIVE_REGULATION_OF_CELL_SUBSTRATE_ADHESION	SCLC-Y-SCLC-A	1.43777	1.60858	0.0364195	0.00105882	MYADM/LIMS1/DOCK1/TRIOBP/FERMT2/ITGA3/FLNA/ITGA5/PPM1F/IQGAP1/SMAD3/SDC4/CDK6/DAG1/CDC42/EMILIN1/ARPC2	CCN1/ITGA5/RRAS/EFEMP2/MYADM/SMAD3/DOCK1/CIB1/FERMT2/IQGAP1/LIMS2/RSU1/PRKCE/PPM1F/CCDC80/TRIOBP/CD36/S100A10/FLNA/DAG1/ARPC2/ITGA3/COL8A1/ARL2/ILK	MYADM/DOCK1/TRIOBP/FERMT2/ITGA3/FLNA/ITGA5/PPM1F/IQGAP1/SMAD3/DAG1/ARPC2	0.328145	0.0368243	64	72	0.707547	0.792327	0.303091	0.0318732	tags=27%, list=6%, signal=25%	tags=35%, list=9%, signal=32%
GOBP_POSITIVE_REGULATION_OF_CELL_SUBSTRATE_ADHESION	SCLC-P-SCLC-N	1.14188	0.676337	0.281553	0.901391	DOCK1/MDK/RREB1/PTPRJ/THY1	JUP/NRP1/DAG1/MDK/RSU1/SDC4/RAC3/NID1/SMAD3/ILK/FLNA/CIB1	MDK	0.717181	0.995115	64	72	0.611098	0.425014	0.666685	0.990284	tags=8%, list=3%, signal=8%	tags=17%, list=14%, signal=15%
GOBP_POSITIVE_REGULATION_OF_CELL_SUBSTRATE_ADHESION	SCLC-Y-SCLC-N	1.71932	1.73958	3.13949e-05	9.7466e-05	ITGA3/MYADM/DAG1/DOCK1/ITGA5/TRIOBP/LIMS1/SMAD3/SDC4/ARPC2/CDC42/THY1/UTRN/CALR/IQGAP1	CCN1/RRAS/ITGA5/MYADM/EFEMP2/SMAD3/CIB1/DAG1/IQGAP1/RSU1/ITGA3/DOCK1/CCDC80/ILK/S100A10/FLNA/SDC4/LIMS2/NID1/FERMT2/COL8A1/CD36/RAC1/NRP1/DOCK5/UTRN/TRIOBP/ARPC2/PRKCE	ITGA3/MYADM/DAG1/DOCK1/ITGA5/TRIOBP/SMAD3/SDC4/ARPC2/UTRN/IQGAP1	0.00245727	0.00472027	64	72	0.829461	0.829901	0.00209347	0.00390631	tags=23%, list=6%, signal=22%	tags=40%, list=8%, signal=37%
GOBP_POSITIVE_REGULATION_OF_CELL_SUBSTRATE_ADHESION	SCLC-Y-SCLC-P	1.14603	1.65383	0.251462	0.00153374	MYADM/ITGA3/ITGA5/DAG1/PPM1F/TRIOBP/LIMS1/SMAD3/P4HB/IQGAP1/FERMT2/ILK/FLNA/UTRN/CALR/DOCK5	ITGA5/CCN1/RRAS/EFEMP2/MYADM/IQGAP1/PRKCE/CIB1/FERMT2/S100A10/COL16A1/LIMS2/TRIOBP/EDIL3/SMAD3/CCDC80/DOCK1/COL8A1/PPM1F/CD36/ITGA3/DAG1/LIMS1/DOCK5/RSU1/ABL1	MYADM/ITGA3/ITGA5/DAG1/PPM1F/TRIOBP/LIMS1/SMAD3/IQGAP1/FERMT2/DOCK5	0.609936	0.282086	64	72	0.560299	0.751791	0.561944	0.271606	tags=25%, list=11%, signal=23%	tags=36%, list=9%, signal=33%
GOBP_POSITIVE_REGULATION_OF_INTRACELLULAR_SIGNAL_TRANSDUCTION	SCLC-N-SCLC-A	-1.16385	-1.2614	0.116193	0.0254347	SHOC2/GPX1/UBE2V1/IRAK4/RHEB/ERCC6/LAMTOR3/NPTN/LAMTOR2/ICAM1/TGFB2/ARFGEF1/RELA/P2RX4/CASP8/TBK1/CSPG4/ERBB3/KIT/RAP1B/DVL3/SRC/LAMTOR1/CALR/SHC1/ERP29/S100A13/CANT1/GDF15/LAMTOR5/DUSP22/FIS1/BAD/CCDC22/MAP3K4/AGT/ADGRG1/AKAP13/PLEKHG5/ZDHHC17/SLC35B2/TPBG/AKR1C3/C18orf32/HPSE/IGFBP3/AKR1C2/BCL2/F11R	MAPRE2/NTF3/JMJD8/DUSP6/S100A13/GDF15/KIT/WNT11/BMF/KITLG/EPOR/CASP8/C18orf32/IL23A/RET/PLXNB1/LTBR/LCK/TRAF3IP2/FGF9/IGFBP5/F11R/TCIM/OR51E2/TPBG/PLEKHG5/BCL2/ADGRG1/EMC10/GADD45G/SYK	CASP8/KIT/S100A13/GDF15/ADGRG1/PLEKHG5/TPBG/C18orf32/BCL2/F11R	0.497883	0.488905	433	500	-0.468363	-0.461078	0.455963	0.469946	tags=11%, list=9%, signal=11%	tags=6%, list=4%, signal=6%
GOBP_POSITIVE_REGULATION_OF_INTRACELLULAR_SIGNAL_TRANSDUCTION	SCLC-P-SCLC-A	1.17781	0.968748	0.0909091	0.59196	SOX9/PELI2/PIK3CG/MAP4K1/CSK/KIT/MLKL/NEK6/BCAR3/UBE3A/TNFRSF10B/VAV1/HMGB1/ARHGEF5/MAP4K5/NOTCH1/HMOX1/EPHA4/NCK1/PTPRJ/IGF1R/ADA/CBL/SOD1/PRMT1/PPM1A/S100A7/DDX3X/EEF1D/LIMS1/PRKD2/BRAF/RTKN2/MAP2K6/NOTCH2/MAP4K3/ALS2/CD81/SIRT1/PPP5C/FERMT2/BCLAF1/RAC2/INSR/DDX1	SOX9/ALKAL1/TBX1/PIK3R5/MAP4K1/VAV1/CSK/RASD2/CD81/ERBB3/ACKR3/CXXC5/TNFRSF10B/AJUBA/FGFR2/ARRB1/PLEKHG5/RTN4R/HMOX1/CAT/SEMA7A/FGF7/PELI2/DDX1/F2R/NCK2/EFNA1/STK39/ARHGAP8/MAPKAPK3/NQO2/NEK6/TRIM22/BIRC2/C1QBP/DCN/MET/EEF1D/PIM2/HBEGF/DHX33/KSR1/ADORA2B/FGFR4/UBE2V1	SOX9/PELI2/MAP4K1/CSK/NEK6/TNFRSF10B/VAV1/HMOX1/EEF1D/CD81/DDX1	0.476697	0.931576	433	500	0.459683	0.605892	0.442628	0.931576	tags=10%, list=10%, signal=10%	tags=9%, list=7%, signal=9%
GOBP_POSITIVE_REGULATION_OF_INTRACELLULAR_SIGNAL_TRANSDUCTION	SCLC-Y-SCLC-A	1.56591	1.47569	2.2023e-05	2.21543e-05	LGALS1/IL18/SORBS3/MAP2K6/CAV1/C5/HMOX1/TGFB1/CAV2/RHOC/LIMS1/AKAP12/FERMT2/NFAT5/FLNA/CD44/MAP3K20/BCL2L1/BCAR3/CTH/TFRC/ITGB1/SLC15A4/IQGAP1/TGM2/EEF1D/SYK/RGL2/COL3A1/TRADD/ACTN4/MAP2K3/TRIP6/GAB1/GSDME/ERBB2/MID1/SHC1/TNFRSF10B/GLIPR2/CDC42/NQO2/EZH2/EGFR/RTN4/HBEGF/THBS1/DAXX/TRIM22/SLC9A1/TRIM25/BIRC2/RIPK2/IRS2/CD81/ICAM1/ARL6IP5/SEC13/ITGA1/MAPK10/HEXIM1/PEA15/SDCBP/BST2/PRKD2/GUCY1A1/PIK…	LGALS1/TNFRSF10B/AJUBA/PDGFC/SPHK1/TGFB1/CAV1/HMOX1/AXL/NOTCH2/CAV2/COL3A1/CCN2/IGFBP4/PLK2/RHOC/GADD45B/NEDD4/HGF/TGM2/AVPI1/LRP1/TRIM6/SEMA3A/CIB1/DKK1/F2R/BIRC3/BST2/NQO2/IGFBP3/CD44/GJA1/SHC1/PPARD/ADORA2B/DUSP5/FERMT2/IQGAP1/BCAR3/IFI35/EGFR/CCL2/DUSP6/TRIP6/SEMA7A/ITGB1/ANKRD1/DCN/HBEGF/IGFBP6/GSDME/PRKCE/SHISA5/SAA1/CCL20/IGF1R/CD36/IL18/TNFRSF1A/AKAP12/PDE8A/IL11/PTEN/RAP1A/SORBS3/NDST1/F…	LGALS1/IL18/SORBS3/CAV1/HMOX1/TGFB1/CAV2/RHOC/AKAP12/FERMT2/FLNA/CD44/MAP3K20/BCAR3/ITGB1/IQGAP1/TGM2/EEF1D/COL3A1/TRIP6/GSDME/SHC1/TNFRSF10B/GLIPR2/NQO2/EGFR/RTN4/HBEGF/THBS1/BIRC2/BST2/F2R/GNAI2	0.0098894	0.00375435	433	500	0.622868	0.619432	0.00913436	0.00324956	tags=18%, list=10%, signal=17%	tags=17%, list=8%, signal=17%
GOBP_POSITIVE_REGULATION_OF_INTRACELLULAR_SIGNAL_TRANSDUCTION	SCLC-P-SCLC-N	1.11377	1.08262	0.214896	0.345106	KIT/BCL2/SOX9/PLEKHG5/MAP4K1/VAV1/F11R/IGFBP3/ARHGEF5/FIS1/TPBG/BCAR3/PTPRJ/MIER1/BCL2L1/ARHGAP8/RTKN2/SRC/PELI2/ERCC6/GPX1/STK39/EPHA4/RIPK1/ERBB3/INSR/CCDC22/LAMTOR1/MYD88/EGFR/DUSP22/LAMTOR5/CGAS/IGF1R/NOTCH1/SERINC3/LAMTOR3	SOX9/ALKAL1/PLEKHG5/PIK3R5/VAV1/BCL2/ERBB3/RASD2/KIT/CSK/TBX1/TNFRSF10B/MAP4K1/BIRC2/TPBG/NRP1/FGF7/ARHGAP8/PELI2/PTPN6/CD81/AJUBA/PLXNB1/MFHAS1/CAT/HRAS/HBEGF/EMC10/F11R/TRIM25/LAMTOR1/TRIM22/MET/ARRB1/CASP8/BMF/MALT1/ACKR3/TNIP2/GPR89A/HMOX1/EFNA1	KIT/BCL2/SOX9/PLEKHG5/MAP4K1/VAV1/F11R/TPBG/ARHGAP8/PELI2/ERBB3/LAMTOR1	0.657813	0.887854	433	500	0.504818	0.664163	0.611497	0.883543	tags=9%, list=8%, signal=8%	tags=8%, list=7%, signal=8%
GOBP_POSITIVE_REGULATION_OF_INTRACELLULAR_SIGNAL_TRANSDUCTION	SCLC-Y-SCLC-N	1.5781	1.62875	1.68004e-06	6.00426e-07	LGALS1/IL18/SORBS3/TGFB1/BCL2L1/RHOC/MAP2K6/CAV2/SHC1/TPBG/ICAM1/ITGB1/CAV1/EGFR/LIMS1/COL3A1/IGFBP3/CD44/HMOX1/THBS1/SLC9A1/RGL2/NFAT5/S100A13/SLC15A4/NPTN/BCAR3/RELA/ACTN4/IRS2/AKAP12/ERCC6/GAB1/SDCBP/GNAI2/SLC35B2/FIS1/ITGA1/NQO2/TGM2/CDC42/GSDME/MYDGF/TIMP2/TRIM25/RTN4/ARFGEF1/MAP2K3/CALR/MID1/IQGAP1/ERBB2/P2RX4/RIPK1/BIRC2/PEA15/CASP8/BST2/AXL/SERINC3/SYK/EEF1D/RHOG/IRAK2/AKR1C2/ZDHHC17/NENF…	LGALS1/TNFRSF10B/AJUBA/TGFB1/AXL/PDGFC/CAV1/GADD45B/HMOX1/DUSP6/CCN2/BIRC3/RHOC/EGFR/IGFBP6/DKK1/CIB1/TPBG/COL3A1/CAV2/GJA1/IQGAP1/BST2/IGFBP4/PLK2/NOTCH2/TRIM6/ITGB1/CCL2/IFI35/HGF/ANKRD1/TGM2/TNFRSF1A/LRP1/GSDME/SPHK1/HBEGF/SHISA5/GNAI2/NEDD4/IGFBP3/AVPI1/SHC1/BIRC2/NQO2/SAA1/CCL20/CD44/AREG/CASP8/FADD/LIF/ILK/PTEN/TNIP2/FLNA/ICAM1/GAS6/IL6/EPOR/F2R/IL18/BCAR3/PEA15/FERMT2/EREG/TRIP6/RHOG/ADORA…	LGALS1/IL18/TGFB1/RHOC/CAV2/SHC1/TPBG/ICAM1/ITGB1/CAV1/EGFR/COL3A1/IGFBP3/CD44/HMOX1/S100A13/BCAR3/GNAI2/NQO2/TGM2/GSDME/MYDGF/IQGAP1/ERBB2/BIRC2/PEA15/CASP8/BST2/AXL/RHOG/FLNA	0.000320629	0.00015557	433	500	0.627703	0.644876	0.000273159	0.000128744	tags=17%, list=11%, signal=16%	tags=16%, list=8%, signal=16%
GOBP_POSITIVE_REGULATION_OF_INTRACELLULAR_SIGNAL_TRANSDUCTION	SCLC-Y-SCLC-P	1.44706	1.17192	0.00054631	0.0287368	LGALS1/SORBS3/IL18/C5/TGFB1/CAV1/RHOC/AKAP12/CAV2/MAP2K6/SLC15A4/NFAT5/ITGA1/SLC9A1/MAP3K20/MID1/GAB1/CD44/COL3A1/THBS1/SHC1/TRADD/HMOX1/ICAM1/LIMS1/ITGB1/TFRC/MYDGF/GSDME/IRS2/TRIP6/NPTN/TGM2/PSEN1/BST2/TRIM22/ROBO1/IGFBP4/LRP1/TIMP2/NMNAT1/RTN4/SDCBP/NQO2/DAXX/MAP2K3/BCL2L1/ERBB4/CTH/IQGAP1	LGALS1/TGFB1/GADD45B/NEDD4/AXL/HGF/PDGFC/DUSP6/IGFBP6/RHOC/GSDME/CAV1/TRIM6/SPHK1/SHISA5/DKK1/AVPI1/TGM2/CCL2/GJA1/IGFBP4/COL3A1/EGFR/BCAR3/PLK2/IQGAP1/DUSP5/PRKCE/IFI35/BIRC3/CIB1/FERMT2/TNFRSF10B/EPOR/HSPA1A/ICAM1/BST2/AJUBA/ITGB1/NOTCH2/CCN2/CCL20/MAP3K12/IL11/AKAP12/HMOX1/ANKRD1/SEMA3A/SHC1/CAV2/GLIPR2/ITGA1/MYDGF/IGFBP3/AREG/S100A4/PRR5L/TMEM101/ECM1/CD44/EREG/IL18/TRIP6/ENG/CD36/STYXL1/HSPA…	LGALS1/SORBS3/IL18/TGFB1/CAV1/RHOC/AKAP12/CAV2/ITGA1/CD44/COL3A1/SHC1/HMOX1/ICAM1/ITGB1/MYDGF/GSDME/TRIP6/TGM2/BST2/ROBO1/IGFBP4/IQGAP1	0.0732646	0.499712	433	500	0.577036	0.428583	0.0674999	0.481146	tags=12%, list=8%, signal=11%	tags=15%, list=6%, signal=15%
GOBP_POSITIVE_REGULATION_OF_LAMELLIPODIUM_ORGANIZATION	SCLC-N-SCLC-A	-0.69418	-1.32107	0.899821	0.129103	CORO1C/SRC/VIL1	PIK3R1/MTOR/OCLN/ARHGEF7/VIL1/AVIL	VIL1	0.982358	0.695109	30	28	-0.373098	-0.682274	0.899646	0.668154	tags=10%, list=9%, signal=9%	tags=21%, list=15%, signal=18%
GOBP_POSITIVE_REGULATION_OF_LAMELLIPODIUM_ORGANIZATION	SCLC-P-SCLC-A	1.63595	1.48212	0.00612716	0.0453495	AVIL/FSCN1/VIL1/RREB1	AVIL/MSTN	AVIL	0.21555	0.916309	30	28	0.882223	0.957308	0.200145	0.916309	tags=13%, list=4%, signal=13%	tags=7%, list=1%, signal=7%
GOBP_POSITIVE_REGULATION_OF_LAMELLIPODIUM_ORGANIZATION	SCLC-Y-SCLC-A	-0.763331	0.799051	0.802789	0.750779	PIK3CA/AUTS2/CARMIL1/CARMIL2/VIL1	TWF2/ACTR2/ARPC2/FSCN1/RAC1/ACTR3/RAC2		0.92552	0.901902	30	28	-0.419485	0.434551	0.854858	0.780638	tags=17%, list=11%, signal=15%	tags=25%, list=14%, signal=22%
GOBP_POSITIVE_REGULATION_OF_LAMELLIPODIUM_ORGANIZATION	SCLC-P-SCLC-N	1.52818	1.47751	0.00915839	0.00450352	AVIL/VIL1/RREB1/SRC/ACTR3	AVIL/MSTN/VIL1	AVIL/VIL1	0.360261	0.753006	30	28	0.905666	0.965898	0.334896	0.74935	tags=17%, list=4%, signal=16%	tags=11%, list=2%, signal=11%
GOBP_POSITIVE_REGULATION_OF_LAMELLIPODIUM_ORGANIZATION	SCLC-Y-SCLC-N	-0.79348	0.854577	0.791304	0.6843	PIK3CA/AUTS2/HDAC4/CARMIL2	ACTR2/TWF2/RAC1/ACTR3/ARPC2/CORO1B/RAC2/BRK1/OCLN/FSCN1/MTOR/WASF2/CDC42		0.893801	0.862365	30	28	-0.400628	0.467269	0.761472	0.71366	tags=13%, list=5%, signal=13%	tags=46%, list=20%, signal=37%
GOBP_POSITIVE_REGULATION_OF_LAMELLIPODIUM_ORGANIZATION	SCLC-Y-SCLC-P	-1.52374	-1.61057	0.0076271	0.00998533	HDAC4/RREB1/AVIL/VIL1	VIL1/MSTN/AVIL	AVIL/VIL1	0.20569	0.441569	30	28	-0.831276	-0.945779	0.189506	0.425163	tags=13%, list=3%, signal=13%	tags=11%, list=2%, signal=11%
GOBP_POSITIVE_REGULATION_OF_MAPK_CASCADE	SCLC-N-SCLC-A	-0.775631	-1.0082	0.946629	0.397695	ERCC6/NPTN/ICAM1/TGFB2/CSPG4/KIT/RAP1B/DVL3/SRC/LAMTOR1/SHC1/ERP29/GDF15/DUSP22/MAP3K4/AGT/AKAP13/TPBG/IGFBP3	NTF3/DUSP6/GDF15/KIT/KITLG/RET/LTBR/FGF9/TPBG/EMC10/GADD45G/SYK	KIT/GDF15/TPBG	0.996219	0.855041	199	234	-0.328202	-0.391488	0.91234	0.821884	tags=10%, list=9%, signal=9%	tags=5%, list=4%, signal=5%
GOBP_POSITIVE_REGULATION_OF_MAPK_CASCADE	SCLC-P-SCLC-A	1.335	1.07585	0.0405097	0.372508	PELI2/PIK3CG/MAP4K1/CSK/KIT/MLKL/BCAR3/HMGB1/ARHGEF5/MAP4K5/NOTCH1/EPHA4/PTPRJ/IGF1R/SOD1/PRMT1/S100A7	ALKAL1/TBX1/PIK3R5/MAP4K1/CSK/CD81/ACKR3/AJUBA/FGFR2/ARRB1/SEMA7A/PELI2/F2R/EFNA1/STK39/ARHGAP8/MAPKAPK3/NQO2/DHX33/KSR1/ADORA2B/FGFR4/UBE2V1/RAP1A/LRP1/NOTCH2/KIT/HMGB1	PELI2/MAP4K1/CSK/KIT/HMGB1	0.396467	0.916309	199	234	0.556645	0.667113	0.368132	0.916309	tags=9%, list=5%, signal=8%	tags=12%, list=8%, signal=11%
GOBP_POSITIVE_REGULATION_OF_MAPK_CASCADE	SCLC-Y-SCLC-A	1.64502	1.45551	0.000104434	0.00443286	SORBS3/MAP2K6/C5/TGFB1/CAV2/AKAP12/FERMT2/CD44/MAP3K20/BCAR3/IQGAP1/SYK/MAP2K3/GSDME/ERBB2/MID1/SHC1/GLIPR2/CDC42/NQO2/EZH2/EGFR/THBS1/DAXX/RIPK2/CD81/ICAM1/ARL6IP5/ITGA1/MAPK10/PEA15/SDCBP/PRKD2/PIK3CG/NOTCH1/NMNAT1/F2R/GNAI2/GPNMB/MAPK1	AJUBA/PDGFC/SPHK1/TGFB1/NOTCH2/CAV2/CCN2/IGFBP4/GADD45B/HGF/AVPI1/LRP1/SEMA3A/CIB1/DKK1/F2R/NQO2/IGFBP3/CD44/SHC1/ADORA2B/DUSP5/FERMT2/IQGAP1/BCAR3/EGFR/CCL2/DUSP6/SEMA7A/IGFBP6/GSDME/PRKCE/SAA1/CCL20/IGF1R/CD36/AKAP12/PDE8A/IL11/PTEN/RAP1A/SORBS3/NDST1/THBS1/MAP3K12/GLIPR2/TIMP2/MAPKAPK3/IL6/MAP3K20/ZC3H12A/LIF/GNAI2	SORBS3/TGFB1/CAV2/AKAP12/FERMT2/CD44/MAP3K20/BCAR3/IQGAP1/GSDME/SHC1/GLIPR2/NQO2/EGFR/THBS1/F2R/GNAI2	0.0225305	0.0835102	199	234	0.702463	0.636453	0.0208103	0.0722819	tags=20%, list=10%, signal=19%	tags=23%, list=8%, signal=21%
GOBP_POSITIVE_REGULATION_OF_MAPK_CASCADE	SCLC-P-SCLC-N	0.932395	1.03861	0.574697	0.427341	KIT/MAP4K1/IGFBP3/ARHGEF5/TPBG/BCAR3/PTPRJ/ARHGAP8/SRC/PELI2/ERCC6/STK39/EPHA4/RIPK1/INSR/LAMTOR1/MYD88/EGFR/DUSP22/IGF1R/NOTCH1	ALKAL1/PIK3R5/KIT/CSK/TBX1/MAP4K1/TPBG/NRP1/ARHGAP8/PELI2/CD81/AJUBA/MFHAS1/HRAS/EMC10/LAMTOR1/ARRB1/ACKR3/EFNA1/SPRY2	KIT/MAP4K1/TPBG/ARHGAP8/PELI2/LAMTOR1	0.864492	0.924716	199	234	0.441939	0.632043	0.803624	0.920226	tags=11%, list=7%, signal=10%	tags=9%, list=8%, signal=8%
GOBP_POSITIVE_REGULATION_OF_MAPK_CASCADE	SCLC-Y-SCLC-N	1.5263	1.49138	0.00124544	0.00282344	SORBS3/TGFB1/MAP2K6/CAV2/SHC1/TPBG/ICAM1/EGFR/IGFBP3/CD44/THBS1/NPTN/BCAR3/AKAP12/ERCC6/SDCBP/GNAI2/ITGA1/NQO2/CDC42/GSDME/MYDGF/TIMP2/MAP2K3/MID1/IQGAP1/ERBB2	AJUBA/TGFB1/PDGFC/GADD45B/DUSP6/CCN2/EGFR/IGFBP6/DKK1/CIB1/TPBG/CAV2/IQGAP1/IGFBP4/NOTCH2/CCL2/HGF/LRP1/GSDME/SPHK1/GNAI2/IGFBP3/AVPI1/SHC1/NQO2/SAA1/CCL20/CD44/LIF/PTEN/ICAM1/GAS6/IL6/F2R/BCAR3/PEA15/FERMT2/ADORA2B/ZC3H12A/CD36/ERBB2/MYDGF/IL11/NRP1/SEMA7A/MAP3K12/NPTN/PRKCE	TGFB1/CAV2/SHC1/TPBG/ICAM1/EGFR/IGFBP3/CD44/NPTN/BCAR3/GNAI2/NQO2/GSDME/MYDGF/IQGAP1/ERBB2	0.0287035	0.045183	199	234	0.636665	0.630032	0.0244539	0.0373917	tags=14%, list=7%, signal=13%	tags=21%, list=8%, signal=19%
GOBP_POSITIVE_REGULATION_OF_MAPK_CASCADE	SCLC-Y-SCLC-P	1.37945	1.1188	0.00835238	0.2	SORBS3/C5/TGFB1/AKAP12/CAV2/MAP2K6/ITGA1/MAP3K20/MID1/CD44/THBS1/SHC1/ICAM1/MYDGF/GSDME/NPTN/PSEN1/ROBO1/IGFBP4/LRP1/TIMP2/NMNAT1/SDCBP/NQO2/DAXX/MAP2K3/ERBB4/IQGAP1/FERMT2	TGFB1/GADD45B/HGF/PDGFC/DUSP6/IGFBP6/GSDME/SPHK1/DKK1/AVPI1/CCL2/IGFBP4/EGFR/BCAR3/IQGAP1/DUSP5/PRKCE/CIB1/FERMT2/ICAM1/AJUBA/NOTCH2/CCN2/CCL20/MAP3K12/IL11/AKAP12/SEMA3A/SHC1/CAV2/GLIPR2/ITGA1/MYDGF/IGFBP3/CD44/CD36/SAA1/SORBS3/ROBO1/IL6/SH3RF3/NRG1/LIF	SORBS3/TGFB1/AKAP12/CAV2/ITGA1/CD44/SHC1/ICAM1/MYDGF/GSDME/ROBO1/IGFBP4/IQGAP1/FERMT2	0.21282	0.778663	199	234	0.588884	0.432326	0.196075	0.749733	tags=15%, list=8%, signal=14%	tags=18%, list=6%, signal=18%
GOBP_POSITIVE_REGULATION_OF_NEURAL_PRECURSOR_CELL_PROLIFERATION	SCLC-N-SCLC-A	-1.53443	-1.61994	0.00425498	0.00220544	GNAI2/INSM1/ADGRG1/DLL4/MDK	PROX1/TOX/DLL4/ADGRG1/ASCL1	ADGRG1/DLL4	0.125674	0.274497	17	24	-0.903729	-0.869712	0.115092	0.263853	tags=29%, list=2%, signal=29%	tags=21%, list=1%, signal=21%
GOBP_POSITIVE_REGULATION_OF_NEURAL_PRECURSOR_CELL_PROLIFERATION	SCLC-P-SCLC-A	-1.37546	-1.76707	0.0585009	0.0030287	DLL4/LYN/ADGRG1/INSM1	DLL4/FOXG1/ADGRG1/INSM1/TOX/ASCL1	DLL4/ADGRG1/INSM1	0.447275	0.916309	17	24	-0.836545	-0.935926	0.415309	0.916309	tags=24%, list=4%, signal=23%	tags=25%, list=3%, signal=24%
GOBP_POSITIVE_REGULATION_OF_NEURAL_PRECURSOR_CELL_PROLIFERATION	SCLC-Y-SCLC-A	-1.30268	-1.6509	0.125514	0.000967775	DLL4/MDK/ADGRG1/INSM1	DRD2/TOX/ADGRG1/DLL4/PROX1/INSM1/ASCL1	DLL4/ADGRG1/INSM1	0.496653	0.03507	17	24	-0.784628	-0.851419	0.458734	0.0303547	tags=24%, list=1%, signal=23%	tags=29%, list=5%, signal=28%
GOBP_POSITIVE_REGULATION_OF_NEURAL_PRECURSOR_CELL_PROLIFERATION	SCLC-P-SCLC-N	0.962231	-1.24079	0.536364	0.186992	MDK/NOTCH1/SMARCD3/GNAI2/PROX1	DCT/ASCL1/TOX/INSM1/FOXG1		0.853845	0.868756	17	24	0.612919	-0.720371	0.793727	0.864538	tags=29%, list=11%, signal=26%	tags=21%, list=3%, signal=20%
GOBP_POSITIVE_REGULATION_OF_NEURAL_PRECURSOR_CELL_PROLIFERATION	SCLC-Y-SCLC-N	-0.644789	-1.40394	0.929185	0.0561151	ADGRG1/DCT/KDM1A/INSM1	ADGRG1/DLL4/ASCL1/FOXG1/PROX1/DRD2/INSM1	ADGRG1/INSM1	0.962707	0.245184	17	24	-0.371928	-0.745258	0.820177	0.202905	tags=24%, list=1%, signal=23%	tags=29%, list=3%, signal=28%
GOBP_POSITIVE_REGULATION_OF_NEURAL_PRECURSOR_CELL_PROLIFERATION	SCLC-Y-SCLC-P	-0.995196	-1.30264	0.509881	0.158163	INSM1/ADGRG1/KDM1A/MDK	CDON/ADGRG1/DLL4/MDK/DRD2/INSM1/PROX1	INSM1/ADGRG1/MDK	0.795039	0.763625	17	24	-0.590174	-0.783262	0.732484	0.735254	tags=24%, list=11%, signal=21%	tags=29%, list=11%, signal=26%
GOBP_POSITIVE_REGULATION_OF_NF_KAPPAB_TRANSCRIPTION_FACTOR_ACTIVITY	SCLC-N-SCLC-A	-0.857061	1.09308	0.706161	0.323636	TRIM21/DDRGK1/MALT1/PYCARD/RPS27A/STAT3/ERC1/ZBTB7A/UBE2V1/ICAM1/RELA/PRDX3/LAMTOR5/LRRFIP1/AGT	SPHK1/TRIM62/PRKCI/RPS27A/UBA52/NPM1/DHX33/UBE2V1/RPS3	RPS27A/UBE2V1	0.904933	0.818797	79	74	-0.397551	0.521367	0.82874	0.787045	tags=19%, list=12%, signal=17%	tags=12%, list=13%, signal=11%
GOBP_POSITIVE_REGULATION_OF_NF_KAPPAB_TRANSCRIPTION_FACTOR_ACTIVITY	SCLC-P-SCLC-A	-0.938756	0.642437	0.578526	0.911765	NFKB1/TRAF2/PRKCI/LRRFIP1/SLCO3A1/TAB2/RPS6KA4/TRIM21/UBE2V1/CLOCK/TRIM27/NFKB2/ERC1/CLU/AGT	CAT/TRIM22/DHX33/UBE2V1/RPS6KA4/MALT1/DHX9	RPS6KA4/UBE2V1	0.851396	0.997334	79	74	-0.457735	0.400095	0.790548	0.997334	tags=19%, list=18%, signal=16%	tags=9%, list=9%, signal=9%
GOBP_POSITIVE_REGULATION_OF_NF_KAPPAB_TRANSCRIPTION_FACTOR_ACTIVITY	SCLC-Y-SCLC-A	1.6501	1.55561	0.0014354	0.00304365	IL18/CAV1/FLOT1/CTH/TFRC/IL1RAP/TRADD/TRIM22/TRIM25/RIPK2/NFKB2/ICAM1	SPHK1/CAV1/NFKB2/TRIM6/CIB1/RPS6KA4/CLU/CD36/IL18/NPM1/NFKB1/UBE2V1/ICAM1	IL18/CAV1/NFKB2/ICAM1	0.0767851	0.0674026	79	74	0.781386	0.761229	0.0709227	0.0583401	tags=15%, list=7%, signal=14%	tags=18%, list=10%, signal=16%
GOBP_POSITIVE_REGULATION_OF_NF_KAPPAB_TRANSCRIPTION_FACTOR_ACTIVITY	SCLC-P-SCLC-N	0.622917	0.698942	0.99689	0.87469	RTKN2/RIPK1/MYD88/LAMTOR5/ZBTB7A/RELA/PRDX3/PRKCZ/LRRFIP1/PRKD2/STAT3/PYCARD	CAT/TRIM25/TRIM22/DHX9/MALT1/RELA/MTPN/RPS6KA4/SLCO3A1/PRKD2/EIF2AK2/CIB1	RELA/PRKD2	1	0.99196	79	74	0.32382	0.435896	0.929591	0.987144	tags=15%, list=11%, signal=14%	tags=16%, list=14%, signal=14%
GOBP_POSITIVE_REGULATION_OF_NF_KAPPAB_TRANSCRIPTION_FACTOR_ACTIVITY	SCLC-Y-SCLC-N	1.51618	1.48968	0.00833063	0.013187	IL18/FLOT1/ICAM1/CAV1/RELA/IL1RAP/TRIM25/NFKB2/LRRFIP1/RIPK1/STAT3/ERC1/ZBTB7A/IRAK2/PRKD2/LAMTOR5/TFRC/CTH/DDRGK1/MYD88	CAV1/NFKB2/CIB1/TRIM6/SPHK1/RPS6KA4/CLU/ICAM1/NFKB1/IL18/CD36/HSPA1A/RELA/EIF2AK2/IL1B	IL18/ICAM1/CAV1/RELA/NFKB2	0.0991029	0.109687	79	74	0.711234	0.710238	0.0844306	0.0907728	tags=25%, list=14%, signal=22%	tags=20%, list=11%, signal=18%
GOBP_POSITIVE_REGULATION_OF_NF_KAPPAB_TRANSCRIPTION_FACTOR_ACTIVITY	SCLC-Y-SCLC-P	1.62028	1.51954	0.00172116	0.0116303	IL18/CAV1/NFKB2/FLOT1/TRADD/ICAM1/TFRC/CLU/IL1RAP/TRIM22/RPS6KA4/ERC1/CTH/CLOCK	CAV1/TRIM6/SPHK1/NFKB2/CIB1/HSPA1A/ICAM1/CLU/IL18/NFKB1/CD36/HSPA1B	IL18/CAV1/NFKB2/ICAM1/CLU	0.113872	0.442039	79	74	0.7716	0.687483	0.104912	0.425616	tags=18%, list=9%, signal=16%	tags=16%, list=6%, signal=15%
GOBP_POSITIVE_REGULATION_OF_OSTEOBLAST_DIFFERENTIATION	SCLC-N-SCLC-A	0.85892	0.54774	0.678161	0.994624	FERMT2/WWTR1/PRKD1/ZHX3	WNT4/FERMT2/DDR2/LRP3/FBN2/SMAD5/PDLIM7/SOX11	FERMT2	0.890867	1	24	31	0.456008	0.28946	0.815858	0.961222	tags=17%, list=8%, signal=15%	tags=26%, list=21%, signal=20%
GOBP_POSITIVE_REGULATION_OF_OSTEOBLAST_DIFFERENTIATION	SCLC-P-SCLC-A	-0.803571	-0.754948	0.744027	0.861736	ACVR1/JUND/CTHRC1	WNT4/IL6ST/SOX11/JUND/CTHRC1/NELL1	JUND/CTHRC1	0.913375	0.990148	24	31	-0.468088	-0.395478	0.848097	0.990148	tags=12%, list=1%, signal=12%	tags=19%, list=8%, signal=18%
GOBP_POSITIVE_REGULATION_OF_OSTEOBLAST_DIFFERENTIATION	SCLC-Y-SCLC-A	1.46433	1.5357	0.0344609	0.00880867	WWTR1/FERMT2/PDLIM7/CEBPB/CLIC1/RUNX2	YAP1/CCN1/PDLIM7/HGF/WWTR1/FERMT2/CEBPB/IL6ST	WWTR1/FERMT2/PDLIM7/CEBPB	0.320528	0.115854	24	31	0.841668	0.830237	0.296056	0.100277	tags=25%, list=10%, signal=23%	tags=26%, list=5%, signal=25%
GOBP_POSITIVE_REGULATION_OF_OSTEOBLAST_DIFFERENTIATION	SCLC-P-SCLC-N	-1.01094	-0.711176	0.457471	0.9	FERMT2/HGF/NELL1/PRKD1/JUND	NELL1/IL6ST/CTHRC1/SOX11/JUND/WNT4	NELL1/JUND	0.815071	0.995115	24	31	-0.572118	-0.400149	0.757683	0.990284	tags=21%, list=6%, signal=20%	tags=19%, list=2%, signal=19%
GOBP_POSITIVE_REGULATION_OF_OSTEOBLAST_DIFFERENTIATION	SCLC-Y-SCLC-N	0.990989	1.54135	0.480734	0.00660425	CLIC1/PDLIM7/WWTR1/ACVR1/ATRAID/RUNX2/CEBPB	YAP1/CCN1/PDLIM7/HGF/WWTR1/CEBPB/CLIC1/IL6ST/IL6/FERMT2/JAG1	CLIC1/PDLIM7/WWTR1/CEBPB	0.710693	0.0770044	24	31	0.547218	0.827236	0.605474	0.0637258	tags=29%, list=14%, signal=25%	tags=35%, list=7%, signal=33%
GOBP_POSITIVE_REGULATION_OF_OSTEOBLAST_DIFFERENTIATION	SCLC-Y-SCLC-P	0.955587	1.62519	0.552941	0.0024588	JUND/PDLIM7/ACVR1/FERMT2/CEBPB/CLIC1/CTHRC1/ATRAID/PRKD1/DDR2	YAP1/CCN1/PDLIM7/HGF/IL6ST/FERMT2/WWTR1/CEBPB/IL6/CTHRC1/ACVR1	PDLIM7/ACVR1/FERMT2/CEBPB/CTHRC1	0.820973	0.296315	24	31	0.541199	0.834369	0.756377	0.285306	tags=42%, list=16%, signal=35%	tags=35%, list=7%, signal=33%
GOBP_POSITIVE_REGULATION_OF_PRODUCTION_OF_MOLECULAR_MEDIATOR_OF_IMMUNE_RESPONSE	SCLC-N-SCLC-A	-1.41416	0.843107	0.0545775	0.694545	TP53BP1/HLA-G/B2M/HLA-A	CD81/DDX21/GPI/IL4R/SEMA7A/HLA-E/DHX36/HK1		0.389828	0.955692	37	36	-0.737586	0.438758	0.357006	0.918632	tags=11%, list=4%, signal=10%	tags=22%, list=14%, signal=19%
GOBP_POSITIVE_REGULATION_OF_PRODUCTION_OF_MOLECULAR_MEDIATOR_OF_IMMUNE_RESPONSE	SCLC-P-SCLC-A	-0.931847	1.13993	0.581633	0.332402	NSD2/MLH1/TRAF2/SLC7A5/HLA-G/MAVS/B2M/HK1/HLA-A/GPRC5B/TP53BP1	CD81/IL4R/SEMA7A/HLA-E/GPI/MALT1		0.851396	0.916309	37	36	-0.51487	0.729165	0.790548	0.916309	tags=30%, list=18%, signal=25%	tags=17%, list=9%, signal=15%
GOBP_POSITIVE_REGULATION_OF_PRODUCTION_OF_MOLECULAR_MEDIATOR_OF_IMMUNE_RESPONSE	SCLC-Y-SCLC-A	1.44184	1.55746	0.0282022	0.00317364	IL18/TGFB1/TFRC/HLA-F/CD81/B2M/HLA-G	TGFB1/HLA-E/IL4R/HLA-F/TRIM6/SEMA7A/CD36/IL18/STX4/IL6	IL18/TGFB1/HLA-F	0.296921	0.0693915	37	36	0.763281	0.838956	0.274251	0.0600616	tags=19%, list=8%, signal=18%	tags=28%, list=7%, signal=26%
GOBP_POSITIVE_REGULATION_OF_PRODUCTION_OF_MOLECULAR_MEDIATOR_OF_IMMUNE_RESPONSE	SCLC-P-SCLC-N	0.979392	0.958675	0.480342	0.562865	B2M/HLA-A/MSH2/PRKCZ	HLA-A/CD81/MALT1/IL4R/SEMA7A/CD74/KMT5B/NSD2/HLA-E	HLA-A	0.827031	0.954131	37	36	0.556649	0.61572	0.768801	0.949499	tags=11%, list=9%, signal=10%	tags=25%, list=14%, signal=22%
GOBP_POSITIVE_REGULATION_OF_PRODUCTION_OF_MOLECULAR_MEDIATOR_OF_IMMUNE_RESPONSE	SCLC-Y-SCLC-N	1.65459	1.59011	0.00123165	0.00288402	B2M/IL18/HLA-A/TGFB1/HLA-G	TGFB1/HLA-F/HLA-E/TRIM6/IL4R/STX4/IL6/IL18/B2M/CD36/SEMA7A	B2M/IL18/TGFB1	0.0285581	0.0452879	37	36	0.855528	0.832218	0.0243301	0.0374785	tags=14%, list=1%, signal=13%	tags=31%, list=8%, signal=28%
GOBP_POSITIVE_REGULATION_OF_PRODUCTION_OF_MOLECULAR_MEDIATOR_OF_IMMUNE_RESPONSE	SCLC-Y-SCLC-P	1.36709	1.57658	0.0711538	0.00771567	IL18/TGFB1/B2M/HLA-G/TFRC/HLA-A/STX4/HLA-F/HK1/TP53BP1	TGFB1/TRIM6/HLA-F/HLA-E/MLH1/STX4/IL18/CD36/IL6	IL18/TGFB1/STX4/HLA-F	0.42952	0.432173	37	36	0.724139	0.791592	0.395724	0.416116	tags=27%, list=10%, signal=25%	tags=25%, list=6%, signal=24%
GOBP_POSITIVE_REGULATION_OF_VASCULATURE_DEVELOPMENT	SCLC-N-SCLC-A	0.98099	-1.29817	0.451306	0.0971302	C5/HK2/AKT3/CTSH/HMOX1/PRKD1	ISL1/JMJD8/ETS1/JUP/KLF4/DLL1/SMOC2/EMC10		0.791495	0.652075	54	77	0.447698	-0.578259	0.724853	0.626789	tags=11%, list=7%, signal=10%	tags=10%, list=4%, signal=10%
GOBP_POSITIVE_REGULATION_OF_VASCULATURE_DEVELOPMENT	SCLC-P-SCLC-A	0.826285	0.676343	0.734336	0.881995	HMGB1/HMOX1/TWIST1/AGO2/PRKD2/SIRT1/CTSH/BRCA1	ANXA3/JAK1/HMOX1/CTSH/TJP1/GATA2/HMGB1/MDK/BTG1/CYP1B1/HK2	HMGB1/HMOX1/CTSH	0.911344	0.990746	54	77	0.402094	0.421388	0.846211	0.990746	tags=15%, list=10%, signal=13%	tags=14%, list=11%, signal=13%
GOBP_POSITIVE_REGULATION_OF_VASCULATURE_DEVELOPMENT	SCLC-Y-SCLC-A	1.37808	1.5351	0.0770791	0.00404993	C5/HMOX1/HMGA2/HSPB1/ITGA5/ITGB1/GAB1/THBS1/PKM/GRN/PRKD2/PAK4/SERPINE1/TWIST1/CTSH	ITGA5/RRAS/SPHK1/HMOX1/HMGA2/SERPINE1/HGF/ADM/TGFBR2/TNFSF12/C3/ANGPTL4/ITGB1/HSPB1/TWIST1/CYP1B1/THBS1/ZC3H12A/NOS3/PKM	HMOX1/HMGA2/HSPB1/ITGA5/ITGB1/THBS1/PKM/SERPINE1/TWIST1	0.429738	0.0794952	54	77	0.683558	0.746789	0.396928	0.0688068	tags=28%, list=9%, signal=25%	tags=26%, list=8%, signal=24%
GOBP_POSITIVE_REGULATION_OF_VASCULATURE_DEVELOPMENT	SCLC-P-SCLC-N	-1.00559	0.964057	0.452736	0.539801	AKT3/ABL1/PKM/SIRT6/ISL1/HK2/PRKD1/RHOB/HSPB1/C5	ANXA3/KLF4/JUP/DLL1/JAK1/MDK/EMC10/TJP1/HMOX1/BTG1/HMGB1/GATA2/HIPK2		0.812873	0.953066	54	77	-0.501512	0.601703	0.755639	0.948439	tags=19%, list=8%, signal=17%	tags=17%, list=11%, signal=15%
GOBP_POSITIVE_REGULATION_OF_VASCULATURE_DEVELOPMENT	SCLC-Y-SCLC-N	1.30334	1.64035	0.11973	0.00143518	ITGB1/ITGA5/HMGA2/HMOX1/THBS1/GRN/SERPINE1/GAB1/MYDGF/HSPB1/ANXA3/TJP1	RRAS/ITGA5/HMOX1/SERPINE1/ADM/C3/TNFSF12/HMGA2/ITGB1/TGFBR2/ANGPTL4/HGF/SPHK1/HSPB1/NOS3/TWIST1/ZC3H12A/MYDGF/CXCL8/GRN	ITGB1/ITGA5/HMGA2/HMOX1/GRN/SERPINE1/MYDGF/HSPB1	0.378168	0.0298678	54	77	0.642348	0.776556	0.322179	0.0247175	tags=22%, list=6%, signal=21%	tags=26%, list=8%, signal=24%
GOBP_POSITIVE_REGULATION_OF_VASCULATURE_DEVELOPMENT	SCLC-Y-SCLC-P	1.41722	1.58748	0.040767	0.0089328	HSPB1/C5/HMGA2/ITGA5/GAB1/THBS1/SERPINE1/HMOX1/ITGB1/MYDGF/GRN/PKM/CXCL8	ITGA5/HSPB1/RRAS/TGFBR2/HGF/C3/SERPINE1/SPHK1/ANGPTL4/HMGA2/ADM/ITGB1/HMOX1/TNFSF12/MYDGF/NOS3/ECM1/ENG/CXCL8	HSPB1/HMGA2/ITGA5/SERPINE1/HMOX1/ITGB1/MYDGF/CXCL8	0.361225	0.436347	54	77	0.706584	0.709063	0.332803	0.420135	tags=24%, list=6%, signal=23%	tags=25%, list=6%, signal=23%
GOBP_POSITIVE_REGULATION_OF_VIRAL_LIFE_CYCLE	SCLC-N-SCLC-A	0.82516	-0.971992	0.7051	0.534783	KPNA2/KPNA6/VPS4A	CHMP4B/VPS4B/CHMP4C		0.904064	0.910057	20	21	0.453168	-0.536888	0.827943	0.874767	tags=15%, list=14%, signal=13%	tags=14%, list=7%, signal=13%
GOBP_POSITIVE_REGULATION_OF_VIRAL_LIFE_CYCLE	SCLC-P-SCLC-A	0.60233	1.10768	0.968109	0.378125	VPS4A/VPS37B/KPNA2/TSG101/CHMP2B/CHMP2A	TYRO3/VPS37B/DDB1/CAV2/TRIM11	VPS37B	0.992425	0.916309	20	21	0.348441	0.716311	0.921497	0.916309	tags=30%, list=21%, signal=24%	tags=24%, list=18%, signal=19%
GOBP_POSITIVE_REGULATION_OF_VIRAL_LIFE_CYCLE	SCLC-Y-SCLC-A	1.63779	1.6273	0.000155947	0.000827471	LGALS1/CAV2	LGALS1/AXL/CAV2	LGALS1/CAV2	0.0249616	0.0327325	20	21	0.963373	0.919019	0.0230558	0.0283315	tags=10%, list=0%, signal=10%	tags=14%, list=1%, signal=14%
GOBP_POSITIVE_REGULATION_OF_VIRAL_LIFE_CYCLE	SCLC-P-SCLC-N	0.995008	1.14344	0.500901	0.333333	VPS37B/CHMP4B/TSG101	CHMP4C/VPS37B/VPS4B/CHMP4B/DDB1/CD74	VPS37B/CHMP4B	0.834537	0.886702	20	21	0.620819	0.778291	0.775779	0.882397	tags=15%, list=7%, signal=14%	tags=29%, list=12%, signal=25%
GOBP_POSITIVE_REGULATION_OF_VIRAL_LIFE_CYCLE	SCLC-Y-SCLC-N	1.55559	1.67313	0.00415114	6.47576e-06	LGALS1/CAV2	LGALS1/AXL/CAV2	LGALS1/CAV2	0.0643687	0.000657988	20	21	0.902953	0.968202	0.0548388	0.000544525	tags=10%, list=1%, signal=10%	tags=14%, list=1%, signal=14%
GOBP_POSITIVE_REGULATION_OF_VIRAL_LIFE_CYCLE	SCLC-Y-SCLC-P	1.6006	1.57104	0.00048968	0.00912394	LGALS1/CAV2	LGALS1/AXL	LGALS1	0.0697293	0.436347	20	21	0.932441	0.858956	0.0642428	0.420135	tags=10%, list=0%, signal=10%	tags=10%, list=0%, signal=10%
GOBP_POSITIVE_REGULATION_OF_VIRAL_PROCESS	SCLC-N-SCLC-A	0.943743	-0.834822	0.56658	0.742459	KPNA2/DDX3X/KPNA6/PPID/STAU1/TARBP2/POLR2E/VPS4A/POLR2A/PKN2/PABPC1/RAD23A/POLR2B/PPIA/SRPK1/DHX9/POLR2K	CHMP4B/VPS4B/CHMP4C		0.836468	0.969125	70	68	0.413007	-0.379379	0.766039	0.931544	tags=24%, list=22%, signal=19%	tags=4%, list=3%, signal=4%
GOBP_POSITIVE_REGULATION_OF_VIRAL_PROCESS	SCLC-P-SCLC-A	1.32857	1.01821	0.0777202	0.460976	NOTCH1/LARP1/PKN2/TARBP2/SRPK1/DDX3X/RSF1/POLR2B/STAU1/SUPT5H/PPIH/VPS4A/VPS37B/TBC1D20/GTF2F2/KPNA2	TYRO3/STAU1/SRPK1/VPS37B/ADARB1/POLR2L/DHX9/DDB1/POLR2G/POLR2I/TOP2B/NELFCD/NELFA/PABPC1/CAV2/LARP1/SUPT4H1/POLR2B/PPIH	LARP1/SRPK1/POLR2B/STAU1/PPIH/VPS37B	0.464636	0.916309	70	68	0.62418	0.631599	0.431428	0.916309	tags=23%, list=15%, signal=20%	tags=28%, list=17%, signal=23%
GOBP_POSITIVE_REGULATION_OF_VIRAL_PROCESS	SCLC-Y-SCLC-A	1.61664	1.7019	0.00299061	2.02475e-05	LGALS1/CAV2	LGALS1/AXL/CAV2	LGALS1/CAV2	0.11113	0.00361801	70	68	0.781466	0.848682	0.102645	0.00313156	tags=3%, list=0%, signal=3%	tags=4%, list=1%, signal=4%
GOBP_POSITIVE_REGULATION_OF_VIRAL_PROCESS	SCLC-P-SCLC-N	1.16966	1.10433	0.24575	0.351454	POLR2I/RSF1/VPS37B/CHMP4B/NOTCH1/SUPT5H/TSG101/LARP1/SUPT4H1/POLR2D/VPS4B	CHMP4C/VPS37B/POLR2L/DHX9/VPS4B/POLR2G/CHMP4B/STAU1/POLR2B/PPIH/NELFCD/DDB1/CD74/POLR2I/NELFA/TSG101	POLR2I/VPS37B/CHMP4B/TSG101/VPS4B	0.677475	0.887854	70	68	0.614851	0.694569	0.629775	0.883543	tags=16%, list=13%, signal=14%	tags=24%, list=15%, signal=20%
GOBP_POSITIVE_REGULATION_OF_VIRAL_PROCESS	SCLC-Y-SCLC-N	1.50183	1.86903	0.0137894	1.45659e-07	LGALS1/CAV2	LGALS1/AXL/CAV2	LGALS1/CAV2	0.130081	5.03203e-05	70	68	0.712912	0.897887	0.110823	4.16431e-05	tags=3%, list=1%, signal=3%	tags=4%, list=1%, signal=4%
GOBP_POSITIVE_REGULATION_OF_VIRAL_PROCESS	SCLC-Y-SCLC-P	1.37479	1.58357	0.0606654	0.00555279	LGALS1/CAV2	LGALS1/AXL	LGALS1	0.416975	0.41005	70	68	0.667995	0.724951	0.384166	0.394815	tags=3%, list=0%, signal=3%	tags=3%, list=0%, signal=3%
GOBP_POST_TRANSLATIONAL_PROTEIN_MODIFICATION	SCLC-N-SCLC-A	0.817181	-0.859237	0.98155	0.852071	ATG12/ASB3/SKP2/FBXL12/PNPLA2/P3H1/FBXO7/RCN1/DTL/KLHL11/PSMB5/CHM/COPS6/PSMD10/PSMD5	FBXO21/FBXO9/CUL9/UBD/ASB8/KLHL9/FBXW5/PSMB9/PSMD9/RAB11B/GAS6/COPS5/PROC/FBXW2/GOLM1/RAB13/MGAT4A/EPAS1/PSMB8/SPP1/LMO7/RAB2A/RAB1B/SCG2/APLP2/FBXO32/EVA1A/SOCS3/WSB2/IGFBP5		1	1	218	239	0.306236	-0.334039	0.915802	0.961222	tags=7%, list=6%, signal=7%	tags=13%, list=13%, signal=11%
GOBP_POST_TRANSLATIONAL_PROTEIN_MODIFICATION	SCLC-P-SCLC-A	0.874993	0.844803	0.784314	0.754184	ASB3/ATG12/APOB/CUL5/RCN1/PSMD10/COPS6/PNPLA2/UCHL3/RBBP7/RNF7/MELTF/COMMD1/PSMD6/KBTBD6/PSMB7/NUB1/KLHL11/PSMB1/DTL/DCAF16/PSMB6/FBXO6/UBE2F/PSMC6/PSMD3/COPS4/PSMB5/DCUN1D1/PSMA4/PSMA2/UBXN7	CHRDL1/MELTF/CUL5/PRSS23/LAMC1/MFGE8/KBTBD6/ATG5/BTBD1/PSMB9/FBXO2/PSMA7/PSME4/COP1/RAB5A/MEN1/QSOX1/KTN1/CUL3/PSMD13/DDB1/CUL2/PSMB8/DCAF4	CUL5/MELTF/KBTBD6	0.932612	0.964983	218	239	0.360055	0.522603	0.865958	0.964983	tags=15%, list=12%, signal=13%	tags=10%, list=11%, signal=9%
GOBP_POST_TRANSLATIONAL_PROTEIN_MODIFICATION	SCLC-Y-SCLC-A	1.46064	1.59345	0.00348852	5.08659e-05	LGALS1/P3H1/FBXO6/FSTL1/CALU/RCN1/ATG12/SUMF1/LRRC41/PTP4A2/PSMD8/PSMB9/CKAP4/COMMD1/SERPINA1/ANO8/PRKCSH/COPS4/MELTF	LGALS1/CCN1/MFGE8/FBXO17/FBXO2/CRTAP/IGFBP4/FSTL3/FSTL1/LAMB2/LTBP1/PSMB9/C3/KLHL5/IGFBP3/FBN1/LAMC1/TIMP1/CALU/SHISA5/P3H1/ATG7/LAMB1/FBXO22/WFS1/PSMA5/IGFBP7/FBXO6/COMMD1/PSMA4/ADAM10/QSOX1/IL6/CKAP4/DCAF6/CUL7/PSMB10/COPS2/PDIA6/MXRA8/ATG12/FBXO44/EPAS1/RCN1/BTBD1/PSMC2/SUMF2/RAB13/PSMC5/APLP2/FBXO27	LGALS1/P3H1/FBXO6/FSTL1/CALU/RCN1/ATG12/PSMB9/CKAP4/COMMD1	0.119379	0.00573015	218	239	0.617173	0.695252	0.110265	0.00495972	tags=9%, list=6%, signal=8%	tags=21%, list=13%, signal=19%
GOBP_POST_TRANSLATIONAL_PROTEIN_MODIFICATION	SCLC-P-SCLC-N	0.862941	0.922892	0.75266	0.622581	IGFBP3/CUL5/PSMB9/KLHL13/PSMB8/UBE2F/WIPI2/CHRDL1/MELTF/DNAJC3/TGOLN2/CCDC22/RBBP5/RAB5A/RNF7/SCG3/PSME2/HSP90B1/APOB/FBXO30/AGBL1	CHRDL1/MELTF/CUL5/PRSS23/PSMB9/PSMB8/ATG5/RAB5A/PSMA7/APLP2/RAB13/COP1/RAB1B/PSMD13/PSMA1/FBXO9/QSOX1/GAS6/KTN1/WSB2/KBTBD6/MEN1/DSCC1/FBXO2/CUL4A/FBXW7/PSMC3/DDB1	CUL5/PSMB9/PSMB8/CHRDL1/MELTF/RAB5A	0.929323	0.954259	218	239	0.407922	0.562474	0.86389	0.949626	tags=10%, list=9%, signal=9%	tags=12%, list=12%, signal=11%
GOBP_POST_TRANSLATIONAL_PROTEIN_MODIFICATION	SCLC-Y-SCLC-N	1.49222	1.60472	0.00121149	0.000113382	LGALS1/PSMB9/SUMF1/SERPINA1/FSTL1/FBXO6/CALU/PRKCSH/IGFBP3/TGOLN2/CKAP4/PSMB8/ANO8/WFS1/CHRDL1/CUL7/RAB11B/ATG5/MFGE8/P3H1/PTP4A2/MELTF/LRRC41/LMO7/PSME2/SCG3/FBXL8/APLP2	LGALS1/CCN1/PSMB9/FBXO2/LAMB2/C3/MFGE8/IGFBP4/SOCS3/APLP2/FSTL3/FBN1/SHISA5/EPAS1/IGFBP3/RAB13/TIMP1/KLHL5/CALU/CRTAP/FSTL1/FBXO17/FBXO6/ATG7/P3H1/PSMD9/GAS6/IL6/LTBP1/PSMB10/QSOX1/ADAM10/FBXO27/IGFBP7/FBXW5/COPS5/COMMD1/WFS1/DCAF6/LAMC1/PSMC2/PSMA5/PRSS23/PSMB8	LGALS1/PSMB9/FSTL1/FBXO6/CALU/IGFBP3/PSMB8/WFS1/MFGE8/P3H1/APLP2	0.0282225	0.00524595	218	239	0.622983	0.675559	0.0240441	0.00434134	tags=13%, list=8%, signal=12%	tags=18%, list=10%, signal=17%
GOBP_POST_TRANSLATIONAL_PROTEIN_MODIFICATION	SCLC-Y-SCLC-P	1.50418	1.56393	0.00206023	0.000324741	LGALS1/FSTL1/P3H1/ANO8/LRRC41/FBXO6/CKAP4/ATG7/CALU/ASB6/CUL7/SERPINA1/SUMF1/FBXL8/ATG5/PRKCSH/RAB11B/IGFBP4/PDIA6/P4HB/DDA1/RAB11A/PSMB9/ELOB/VHL/ITIH2/TIMP1/PTP4A2/FBXL13/MFGE8/PSMD8	LGALS1/CCN1/KLHL5/CRTAP/C3/FBN1/SHISA5/FSTL3/P3H1/IGFBP4/MFGE8/EPAS1/TIMP1/FSTL1/LAMB2/FBXO17/CUL7/CKAP4/IGFBP3/LTBP1/PDIA6/ASB6/COMMD1/SOCS3/IL6/FBXO2/ATG12/FBXO22/PSMD2/ATG7/FBXW5/PSMC2/LAMB1/CALU/APLP2/FBXO6/PSMD9/SUMF2/MBTPS1/ADAM10	LGALS1/FSTL1/P3H1/FBXO6/CKAP4/ATG7/CALU/ASB6/CUL7/IGFBP4/PDIA6/TIMP1/MFGE8	0.12088	0.145005	218	239	0.638806	0.597977	0.111369	0.139617	tags=14%, list=10%, signal=13%	tags=17%, list=10%, signal=15%
GOBP_PROTEIN_ACETYLATION	SCLC-N-SCLC-A	-1.21312	-0.899611	0.126471	0.692875	BEND3/ATF2/PHF20L1/PYGO2/MUC1/SRCAP/HINT2/BAZ1A	KAT6A/MBIP/KAT5/KANSL2/PHF20L1/SDR16C5/NAA40/SMAD4/MEAF6/SMC5/SRCAP/SOX4/ARNTL/ISL1/HINT2/MUC1/LEF1	PHF20L1/MUC1/SRCAP/HINT2	0.514186	0.954369	148	127	-0.528221	-0.374131	0.470893	0.917361	tags=5%, list=8%, signal=5%	tags=13%, list=14%, signal=12%
GOBP_PROTEIN_ACETYLATION	SCLC-P-SCLC-A	1.03346	1.12267	0.34375	0.32774	ING5/DIP2A/USP22/TADA2B/TWIST1/MRGBP/KAT2B/TADA1/NAA40/CAMK1/KAT6A/DDX3X/DIP2B/TAF6L/HAT1/SGF29/PRKAA2/SIRT1/BRCA1/HCFC1/DR1/MSL3/PCGF2/CTBP1/NAA16	KAT2B/MRGBP/NCOA3/ARRB1/ATG5	MRGBP/KAT2B	0.71308	0.916309	148	127	0.44627	0.695453	0.662117	0.916309	tags=17%, list=12%, signal=15%	tags=4%, list=4%, signal=4%
GOBP_PROTEIN_ACETYLATION	SCLC-Y-SCLC-A	-1.55545	0.812628	0.00230333	0.814717	SPHK2/WBP2/MEAF6/ATAT1/TAF10/MBIP/USP22/TAF5/KAT6A/GTF2B/PHF14/YEATS4/TRIM16/KAT14/BRPF1/AUTS2/ING3/BEND3/CTCF/ING4/YEATS2/EPC2/MAPT/ACTL6B/SMAD4/HINT2/EPC1/SOX4/TERF2IP/BRD1/BRCA1/MCRS1/SMARCB1/KAT5/MUC1/ATF2/ACTL6A/MBD3/TAF6/BAZ1A	SPHK1/RPS6KA4/MRGBP/TWIST1/LIF/MORF4L1		0.097685	0.932803	148	127	-0.679388	0.376268	0.0902269	0.807385	tags=27%, list=16%, signal=23%	tags=5%, list=8%, signal=4%
GOBP_PROTEIN_ACETYLATION	SCLC-P-SCLC-N	1.30074	1.17219	0.0816619	0.253749	BAZ1A/KAT2B/SRCAP/BEND3/PHF20L1/KAT6A/MCM3AP/BRD1/TADA2B/PYGO2/KMT2A/TRIM16/MRGBP/CTBP1/CAMK1/DIP2A/YEATS4/TWIST1/SOX4/DIP2B/TAF6L/DMAP1/BRPF1/SMARCB1/TAF6/ING4/TAF10/NAA16/NCOA3/EPC1/ING5/MSL3/NAA40/BRCA1/MCRS1	KAT2B/NCOA3/ATG5/MRGBP/ARRB1/CHEK1/TADA3/CTBP1/KMT2A/DSCC1/RPS6KA4/GATA2/ARNTL/MCRS1/SOX4	KAT2B/KMT2A/MRGBP/CTBP1/SOX4/NCOA3/MCRS1	0.470623	0.869306	148	127	0.635011	0.71407	0.437487	0.865086	tags=24%, list=16%, signal=20%	tags=12%, list=12%, signal=11%
GOBP_PROTEIN_ACETYLATION	SCLC-Y-SCLC-N	-1.4139	-0.832831	0.00901585	0.876471	HDAC2/KAT5/CTCF/MSL2/BRPF3/ATAT1/PAXIP1/SOX4/FLCN/ING3/EPC2/KAT8/NAA10/SMAD4/PHF14/SUPT7L/SMARCB1/KAT14/NAA50/MCRS1/ACTL6A/TERF2IP/YEATS2/MAPT/AUTS2/BRCA1/LDB1/ACTL6B/PRKAA2/TAF6/USP22/MBD3	ATAT1/HDAC2/KAT8/ING5/USP22/TERF2IP/SMAD4/SNCA/SPHK2/ATF2/APBB1/ING4/KAT7/NAA30/KANSL1/MSL1/BAZ1A/YEATS4/SOX4/AUTS2/YEATS2/MAPT/ACTL6B	HDAC2/ATAT1/SOX4/KAT8/SMAD4/TERF2IP/YEATS2/MAPT/AUTS2/ACTL6B/USP22	0.103318	0.962557	148	127	-0.559902	-0.341519	0.0880215	0.796575	tags=22%, list=11%, signal=19%	tags=18%, list=16%, signal=15%
GOBP_PROTEIN_ACETYLATION	SCLC-Y-SCLC-P	-1.7277	-0.916299	2.84055e-05	0.5689	BRPF1/SIRT1/MSL2/TADA1/RPS6KA5/DMAP1/AUTS2/PHF14/ACTL6B/TERF2IP/ATAT1/FLCN/NAA40/TADA2B/TRIM16/ING3/KAT5/YEATS4/PRKAA2/CTCF/EPC2/EPC1/ACTL6A/KAT2B/BEND3/BRD1/MCRS1/KAT6A/SMARCB1/SOX4/BRCA1/USP22/BAZ1A/MBD3/TAF6	PHF20L1/MECP2/KAT5/CTCF/BAZ1A/YEATS2/KANSL2/PYGO2/CHEK1/TAF6L/DSCC1/NAA16/LEF1/BRPF3/BRD1/KANSL3/ACTL6B/ATG5/AUTS2/HCFC1/ATAT1/ING5/HDAC2/ARRB1/PHF14/NCOA3/SPHK2/KMT2A/SOX4/KAT2B	AUTS2/PHF14/ACTL6B/ATAT1/KAT5/CTCF/KAT2B/BRD1/SOX4/BAZ1A	0.0176185	0.913275	148	127	-0.743751	-0.474266	0.0162322	0.879344	tags=24%, list=12%, signal=21%	tags=24%, list=20%, signal=19%
GOBP_REGULATION_OF_CELL_SUBSTRATE_ADHESION	SCLC-N-SCLC-A	-1.29801	-0.820889	0.0720588	0.867684	UTRN/MACF1/SRC/CALR/DDR1/TACSTD2/DAG1/ITGA3/SPRY4/CEACAM6/DUSP22/MDK/CAMSAP3/RSU1/BCL2	APOD/TACSTD2/DDR1/NRP1/BCL6/SDC4/ARHGEF7/NPNT/PTN/SKAP1/TESK1/DAG1/UTRN/JUP/CEACAM6/BCL2	UTRN/DDR1/TACSTD2/DAG1/CEACAM6/BCL2	0.42641	1	125	134	-0.569689	-0.339475	0.390507	0.961222	tags=12%, list=8%, signal=11%	tags=12%, list=10%, signal=11%
GOBP_REGULATION_OF_CELL_SUBSTRATE_ADHESION	SCLC-P-SCLC-A	1.12652	0.840841	0.229551	0.717634	DOCK1/STK4/NOTCH1/PTPRA/BST1/PTPRJ/RREB1/RAC3/FBLN1/MMP14/MELTF/RCC2/VCL/LIMS1/CDK6/THY1/FERMT2/TBCD/RAC2/SDC4/ATXN3	MELTF/PREX1/RAC3/THY1/CDK6/CORO2B/EPHA3/C1QBP/ADAM15/VCL/FBLN1/LRP1/MDK/NF1/RAC2/NRP1/RSU1/SMAD3/BCL2/MINK1/ARL2/FLNA	RAC3/FBLN1/MELTF/VCL/CDK6/THY1/RAC2	0.627401	0.954524	125	134	0.487273	0.521363	0.582561	0.954524	tags=17%, list=10%, signal=15%	tags=16%, list=14%, signal=14%
GOBP_REGULATION_OF_CELL_SUBSTRATE_ADHESION	SCLC-Y-SCLC-A	1.51944	1.65465	0.00552148	4.40429e-05	LGALS1/MYADM/LIMS1/DOCK1/TRIOBP/FERMT2/PTPRA/ITGA3/MMP14/NF1/FLNA/ITGA5/PPM1F/DUSP3/GBP1/TBCD/IQGAP1/SMAD3/SDC4/ACTN4/CDK6/DAG1/CDC42/VCL/EMILIN1/THBS1/NF2/SLC9A1/MELTF/ARPC2/BST1	LGALS1/CCN1/ITGA5/RRAS/EFEMP2/MYADM/SMAD3/VCL/SERPINE1/DOCK1/LRP1/CIB1/SPRY4/PLAU/MMP14/FERMT2/IQGAP1/LIMS2/RSU1/PRKCE/PPM1F/CCDC80/DUSP3/TRIOBP/CD36/S100A10/PTEN/FLNA/THBS1/DAG1/FBLN1/ARPC2/COL1A1/ITGA3	LGALS1/MYADM/DOCK1/TRIOBP/FERMT2/ITGA3/MMP14/FLNA/ITGA5/PPM1F/DUSP3/IQGAP1/SMAD3/DAG1/VCL/THBS1/ARPC2	0.149176	0.00510768	125	134	0.682784	0.762767	0.137786	0.00442093	tags=25%, list=6%, signal=24%	tags=25%, list=8%, signal=24%
GOBP_REGULATION_OF_CELL_SUBSTRATE_ADHESION	SCLC-P-SCLC-N	1.17861	1.0371	0.203869	0.431235	DOCK1/BCL2/MDK/MMP14/RREB1/BST1/PTPRJ/SRC/THY1/CAMSAP3/MELTF/SDC4/DUSP22/NOTCH1/KANK1	BCL2/MELTF/JUP/NRP1/DAG1/MDK/ADAM15/RSU1/SDC4/VCL/RAC3/NID1	BCL2/MDK/MELTF/SDC4	0.644988	0.927631	125	134	0.585303	0.634937	0.599576	0.923127	tags=12%, list=7%, signal=11%	tags=9%, list=9%, signal=8%
GOBP_REGULATION_OF_CELL_SUBSTRATE_ADHESION	SCLC-Y-SCLC-N	1.74533	1.74774	1.75192e-05	5.16176e-06	LGALS1/ITGA3/MYADM/MMP14/DAG1/DOCK1/GBP1/ITGA5/TRIOBP/LIMS1/THBS1/SLC9A1/SERPINE1/SMAD3/SDC4/ACTN4/ARPC2/KANK1/CDC42/THY1/UTRN/CALR/MELTF/IQGAP1/BST1	LGALS1/CCN1/RRAS/ITGA5/SPRY4/SERPINE1/MYADM/VCL/EFEMP2/SMAD3/CIB1/DAG1/IQGAP1/PLAU/RSU1/LRP1/MMP14/ITGA3/DOCK1/CCDC80/ILK/PTEN/S100A10/FLNA/SDC4/LIMS2/NID1/FERMT2/COL8A1/CD36/RAC1/JAG1/NRP1/DOCK5/UTRN/TRIOBP/ARPC2	LGALS1/ITGA3/MYADM/MMP14/DAG1/DOCK1/ITGA5/TRIOBP/SERPINE1/SMAD3/SDC4/ARPC2/UTRN/IQGAP1	0.00177408	0.000569111	125	134	0.764184	0.781166	0.00151143	0.000470974	tags=20%, list=6%, signal=19%	tags=28%, list=8%, signal=26%
GOBP_REGULATION_OF_CELL_SUBSTRATE_ADHESION	SCLC-Y-SCLC-P	1.40531	1.60609	0.0234864	0.00174819	LGALS1/MYADM/ITGA3/GBP1/NF1/SLC9A1/ITGA5/DAG1/PPM1F/THBS1/TRIOBP/SERPINE1/CDKN2A/LIMS1/DUSP3/SMAD3/NF2/LRP1/P4HB/IQGAP1/FERMT2/ACTN4/ILK/SPRY4/FLNA/UTRN/PEAK1/ACTG1/CALR/DOCK5	LGALS1/ITGA5/CCN1/RRAS/SPRY4/SERPINE1/EFEMP2/MYADM/IQGAP1/PRKCE/PLAU/CIB1/FERMT2/VCL/MMP14/S100A10/COL16A1/LIMS2/TRIOBP/EDIL3/SMAD3/CCDC80/DOCK1/COL8A1/PPM1F/CD36/COL1A1/ITGA3/DUSP3/DAG1/POSTN/LIMS1/DOCK5/PHLDB2	LGALS1/MYADM/ITGA3/ITGA5/DAG1/PPM1F/TRIOBP/SERPINE1/LIMS1/DUSP3/SMAD3/IQGAP1/FERMT2/SPRY4/DOCK5	0.285793	0.282086	125	134	0.632743	0.660211	0.263306	0.271606	tags=24%, list=11%, signal=22%	tags=25%, list=8%, signal=24%
GOBP_REGULATION_OF_CELLULAR_RESPONSE_TO_GROWTH_FACTOR_STIMULUS	SCLC-N-SCLC-A	-1.12239	0.74468	0.250379	0.962418	LEMD3/ADAMTSL2/CHST11/PDCD6/ZBTB7A/NEDD4/LEMD2/CADM4/SLIT2/NPTN/NUMA1/ITGA3/GPC1/SPRY4/AGT/ZDHHC17/MYO1C	SEMA6A/TGFB3/NEO1/LTBP4/GPC3/NGFR/WASF1/EMILIN1/UBE2O/ELAPOR2/RPS27A/SULF2/LTBP1/UBA52/FSTL1/OTX2/WNT4/NREP		0.650331	1	109	153	-0.500685	0.324436	0.595574	0.961222	tags=16%, list=13%, signal=14%	tags=12%, list=8%, signal=11%
GOBP_REGULATION_OF_CELLULAR_RESPONSE_TO_GROWTH_FACTOR_STIMULUS	SCLC-P-SCLC-A	-0.997286	0.956553	0.464696	0.574094	SLIT2/ONECUT2/ROBO1/FBXL15/CD63/PDCD6/FKBP8/PEG10/LEMD2/NEDD4/PIK3CB/VTN/ZDHHC17/CHST11/ABL1/AGT/SPRY4	CHRDL1/SOSTDC1/ADGRA2/CRIM1/NREP/BCL9L/FBN2/DCN/DAB2/TFAP2B/MYO1C/SPART/TOB1/DKK3/MEN1/NOTCH2		0.798692	0.931576	109	153	-0.471025	0.58897	0.74161	0.931576	tags=16%, list=12%, signal=14%	tags=10%, list=8%, signal=10%
GOBP_REGULATION_OF_CELLULAR_RESPONSE_TO_GROWTH_FACTOR_STIMULUS	SCLC-Y-SCLC-A	1.5588	1.55808	0.00554397	0.000639771	CAV1/TGFB1/CAV2/FSTL1/ITGA3/ITGA5/ATP2B4/SMAD3/EMILIN1/DAB2/THBS1/CD109/GLG1/VASN/SDCBP/PRKD2/NOTCH1	CCN1/ITGA5/LATS2/TGFB1/CAV1/NOTCH2/CRIM1/CAV2/SMAD3/FSTL3/NEDD4/FSTL1/LTBP1/BCL9L/MYO1C/TGFBR2/HTRA1/SPRY4/VASN/FBN1/DCN/GPC1/NBL1/CD109/PMEPA1/DKK3/MPP5/THBS1/ADGRA2/LTBP4/ITGA3/SKI/SFRP4	CAV1/TGFB1/CAV2/FSTL1/ITGA3/ITGA5/SMAD3/THBS1/CD109/VASN	0.149176	0.0290815	109	153	0.709075	0.70789	0.137786	0.0251714	tags=16%, list=9%, signal=14%	tags=22%, list=8%, signal=20%
GOBP_REGULATION_OF_CELLULAR_RESPONSE_TO_GROWTH_FACTOR_STIMULUS	SCLC-P-SCLC-N	0.947876	0.820095	0.524169	0.753143	MYO1C/CADM4/NUMA1/FBN2/CHRDL1/LEMD3/NOTCH1/ZBTB7A/GPC1/TRIM33	CHRDL1/SOSTDC1/ADGRA2/DLL1/CADM4/TFAP2B/BCL9L	CADM4/CHRDL1	0.845805	0.970518	109	153	0.475678	0.502687	0.786253	0.965807	tags=9%, list=8%, signal=9%	tags=5%, list=5%, signal=4%
GOBP_REGULATION_OF_CELLULAR_RESPONSE_TO_GROWTH_FACTOR_STIMULUS	SCLC-Y-SCLC-N	1.62687	1.48365	0.000242644	0.00494336	ITGA3/TGFB1/CAV2/ATP2B4/FSTL1/CAV1/ITGA5/MYO1C/THBS1/DAB2/VASN/NPTN/SMAD3/GPC1/SDCBP/CHRDL1	CCN1/TGFB1/ITGA5/CAV1/LATS2/SPRY4/SMAD3/CAV2/BCL9L/NOTCH2/TGFBR2/VASN/FSTL3/FBN1/CRIM1/NEDD4/MYO1C/ITGA3/FSTL1/CD109/HTRA1/NBL1/LTBP1/HES1/TGFB1I1/CREB3L1/HSPA1A/DCN/NPTN/GIPC1/PMEPA1	ITGA3/TGFB1/CAV2/FSTL1/CAV1/ITGA5/MYO1C/VASN/NPTN/SMAD3	0.0105786	0.0643679	109	153	0.73044	0.651121	0.00901246	0.0532684	tags=15%, list=4%, signal=14%	tags=20%, list=9%, signal=19%
GOBP_REGULATION_OF_CELLULAR_RESPONSE_TO_GROWTH_FACTOR_STIMULUS	SCLC-Y-SCLC-P	1.45573	1.37777	0.00706591	0.0260527	TGFB1/CAV1/CAV2/FSTL1/ITGA3/ATP2B4/ITGA5/THBS1/VASN/DAB2/SMAD3/NPTN/ROBO1/SDCBP	ITGA5/CCN1/TGFB1/NEDD4/SPRY4/LATS2/TGFBR2/FBN1/CAV1/CD109/FSTL3/LTBP4/FSTL1/HSPA1A/NOTCH2/CAV2/LTBP1/SMAD3/CREB3L1/GLG1/TGFB1I1/MYO1C/ENG/HTRA1/ROBO1/TWSG1/ITGA3/GPC1/CDKN2B/BCL9L/ZNF703/MPP5/NBL1/VASN/ABL1/PMEPA1/FGFR1/CRIM1/IL1B/GIPC1/THBS1/SFRP4/NIBAN2	TGFB1/CAV1/CAV2/FSTL1/ITGA3/ITGA5/THBS1/VASN/SMAD3/ROBO1	0.20261	0.487157	109	153	0.664855	0.560094	0.186668	0.469058	tags=13%, list=7%, signal=12%	tags=28%, list=11%, signal=25%
GOBP_REGULATION_OF_EXTRINSIC_APOPTOTIC_SIGNALING_PATHWAY_VIA_DEATH_DOMAIN_RECEPTORS	SCLC-N-SCLC-A	1.24758	-1.13347	0.186636	0.274554	TNFRSF10B/STK4/FAIM/TNFAIP3/RAF1/HMOX1/DDX3X	FAF1/PMAIP1/PEA15/PARK7/HMGB2/MADD/CFLAR/RNF34/SP100/CASP8		0.586131	0.795229	37	34	0.605213	-0.564595	0.53678	0.764391	tags=19%, list=7%, signal=18%	tags=29%, list=10%, signal=27%
GOBP_REGULATION_OF_EXTRINSIC_APOPTOTIC_SIGNALING_PATHWAY_VIA_DEATH_DOMAIN_RECEPTORS	SCLC-P-SCLC-A	1.38663	1.37049	0.0797101	0.107955	TNFRSF10B/STK4/RAF1/SP100/HMOX1/DDX3X	LGALS3/TNFRSF10B/HMOX1/TMBIM1	TNFRSF10B/HMOX1	0.466528	0.916309	37	34	0.717451	0.878833	0.433186	0.916309	tags=16%, list=6%, signal=15%	tags=12%, list=4%, signal=11%
GOBP_REGULATION_OF_EXTRINSIC_APOPTOTIC_SIGNALING_PATHWAY_VIA_DEATH_DOMAIN_RECEPTORS	SCLC-Y-SCLC-A	1.48521	1.57319	0.017947	0.00145489	HMOX1/BCL2L1/RAF1/TRADD/TNFRSF10B/THBS1/TNFAIP3/ICAM1/PEA15/SERPINE1/FAS/STX4/ITPRIP	TNFRSF10B/TMBIM1/HMOX1/SERPINE1/HGF/LGALS3/PTEN/STX4/THBS1/NOS3/FADD	HMOX1/TNFRSF10B/THBS1/SERPINE1/STX4	0.252991	0.0434553	37	34	0.78624	0.850009	0.233675	0.0376126	tags=35%, list=10%, signal=32%	tags=32%, list=8%, signal=30%
GOBP_REGULATION_OF_EXTRINSIC_APOPTOTIC_SIGNALING_PATHWAY_VIA_DEATH_DOMAIN_RECEPTORS	SCLC-P-SCLC-N	1.1117	1.2549	0.326496	0.202065	BCL2L1/LGALS3/GPX1/SP100/RIPK1	LGALS3/TNFRSF10B/CASP8/HMOX1/TMBIM1/FADD/SP100	LGALS3/SP100	0.756502	0.868756	37	34	0.631846	0.807468	0.703237	0.864538	tags=14%, list=5%, signal=13%	tags=21%, list=11%, signal=18%
GOBP_REGULATION_OF_EXTRINSIC_APOPTOTIC_SIGNALING_PATHWAY_VIA_DEATH_DOMAIN_RECEPTORS	SCLC-Y-SCLC-N	1.26197	1.69939	0.169039	0.000254475	BCL2L1/ICAM1/HMOX1/THBS1/SERPINE1/ITPRIP/LGALS3/RIPK1/PEA15/CASP8/STX4	TNFRSF10B/HMOX1/TMBIM1/SERPINE1/HGF/SP100/CASP8/LGALS3/STX4/FADD/PTEN/NOS3/ICAM1/PEA15	ICAM1/HMOX1/SERPINE1/LGALS3/PEA15/CASP8/STX4	0.442116	0.00941922	37	34	0.652516	0.894168	0.37666	0.00779498	tags=30%, list=8%, signal=27%	tags=41%, list=6%, signal=39%
GOBP_REGULATION_OF_EXTRINSIC_APOPTOTIC_SIGNALING_PATHWAY_VIA_DEATH_DOMAIN_RECEPTORS	SCLC-Y-SCLC-P	0.887798	1.56435	0.646154	0.00855812	THBS1/SERPINE1/TRADD/HMOX1/ICAM1/STX4/BCL2L1/ITPRIP	HGF/SERPINE1/TNFRSF10B/ICAM1/TMBIM1/HMOX1/STX4/NOS3	SERPINE1/HMOX1/ICAM1/STX4	0.863397	0.436347	37	34	0.470261	0.791563	0.795463	0.420135	tags=22%, list=9%, signal=20%	tags=24%, list=5%, signal=23%
GOBP_REGULATION_OF_MAPK_CASCADE	SCLC-N-SCLC-A	-1.02832	-1.04649	0.390212	0.293919	LEMD2/UBE2V1/SYNJ2BP/ZMYND11/ERCC6/NPTN/ICAM1/TGFB2/SIRT3/CSPG4/KIT/RAP1B/DVL3/SRC/LAMTOR1/SHC1/DAG1/ERP29/SPRY4/YWHAZ/GDF15/GBA/RAP2A/DUSP22/MAP3K4/AGT/ASH1L/AKAP13/NBR1/ZDHHC17/TPBG/VRK2/IGFBP3/CNKSR3	DUSP4/PTPN6/ADCYAP1/LMO3/YWHAZ/RGS3/NTF3/DAG1/DUSP6/GDF15/KIT/KITLG/MARVELD3/EPHB1/KLF4/RET/LTBR/FGF9/TPBG/CNKSR3/EMC10/GADD45G/SYK	KIT/DAG1/YWHAZ/GDF15/TPBG/CNKSR3	0.748736	0.8063	282	341	-0.4252	-0.390405	0.685694	0.775033	tags=12%, list=10%, signal=11%	tags=7%, list=5%, signal=7%
GOBP_REGULATION_OF_MAPK_CASCADE	SCLC-P-SCLC-A	1.21804	1.0353	0.146645	0.431333	PELI2/PIK3CG/MAP4K1/CSK/KIT/GSTP1/STK38/EPHA2/MLKL/BCAR3/HMGB1/ARHGEF5/MAP4K5/NOTCH1/EPHA4/PSMD10/PTPRJ/IGF1R/SOD1/PRMT1/S100A7/FBLN1	ALKAL1/TBX1/PIK3R5/MAP4K1/RGS2/CSK/CD81/BMP7/ACKR3/STK38/AJUBA/FGFR2/NDRG2/ARRB1/MYC/SEMA7A/PELI2/EPHA2/F2R/DUSP2/GSTP1/EFNA1/STK39/ARHGAP8/MAPKAPK3/NQO2/DHX33/KSR1/ADORA2B/FGFR4/UBE2V1/FBLN1/RAP1A/VRK2/LRP1/MEN1/NOTCH2/KIT/HMGB1	PELI2/MAP4K1/CSK/KIT/GSTP1/STK38/EPHA2/HMGB1/FBLN1	0.534975	0.916309	282	341	0.493084	0.641055	0.496741	0.916309	tags=8%, list=5%, signal=8%	tags=11%, list=8%, signal=11%
GOBP_REGULATION_OF_MAPK_CASCADE	SCLC-Y-SCLC-A	1.62437	1.48766	3.87e-05	0.000656315	EPHA2/SORBS3/MAP2K6/CAV1/C5/TGFB1/CAV2/AKAP12/DLG1/FERMT2/NF1/CD44/MAP3K20/BCAR3/DUSP3/GBP1/IQGAP1/SYK/MAP2K3/GSDME/DAG1/ERBB2/MID1/SHC1/GLIPR2/CDC42/NQO2/EZH2/EMILIN1/EGFR/THBS1/DAXX/NF2/RIPK2/ITCH/CD81/ICAM1/ARL6IP5/ITGA1/MAPK10/PEA15/COPS5/SDCBP/PRKD2/FAM83D/PIK3CG/NOTCH1/NMNAT1/F2R/PTPN6/EZR/GNAI2/GPNMB/MAPK1/FAS	CCN1/EPHA2/AJUBA/PDGFC/RRAS/SPHK1/TGFB1/CAV1/NOTCH2/CAV2/CCN2/IGFBP4/GADD45B/HGF/AVPI1/LRP1/SEMA3A/CIB1/DKK1/F2R/SPRY4/NQO2/IGFBP3/CD44/SHC1/ADORA2B/DUSP5/FERMT2/IQGAP1/BCAR3/EGFR/CCL2/DUSP6/SEMA7A/IGFBP6/GSDME/PRKCE/SAA1/DUSP3/CCL20/C1QL4/IGF1R/TNIP1/CD36/AKAP12/PDE8A/IL11/PTEN/RAP1A/ERRFI1/SORBS3/NDST1/THBS1/MAP3K12/DAG1/FBLN1/GLIPR2/TIMP2/MYC/MAPKAPK3/IL6/MAP3K20/ZC3H12A	EPHA2/SORBS3/CAV1/TGFB1/CAV2/AKAP12/FERMT2/CD44/MAP3K20/BCAR3/DUSP3/IQGAP1/GSDME/DAG1/SHC1/GLIPR2/NQO2/EGFR/THBS1/F2R	0.0126883	0.0293192	282	341	0.671634	0.635318	0.0117196	0.0253771	tags=20%, list=10%, signal=18%	tags=18%, list=7%, signal=18%
GOBP_REGULATION_OF_MAPK_CASCADE	SCLC-P-SCLC-N	1.02049	1.0163	0.420716	0.467573	KIT/GSTP1/MAP4K1/STK38/VRK2/YWHAZ/IGFBP3/ARHGEF5/TPBG/BCAR3/PTPRJ/ARHGAP8/SRC/PELI2/ERCC6/SIRT3/STK39/PHLPP1/EPHA4/RIPK1/INSR/LAMTOR1/MYD88/EGFR/CNKSR3/DLG1/DUSP22/IGF1R/ZMYND11/NOTCH1	ALKAL1/PIK3R5/BMP7/RGS2/CNKSR3/KIT/STK38/MARVELD3/CSK/KLF4/TBX1/MAP4K1/TPBG/NRP1/ARHGAP8/PELI2/PTPN6/CD81/AJUBA/MFHAS1/GSTP1/DAG1/DUSP2/HRAS/EMC10/LAMTOR1/ARRB1/ACKR3/EFNA1/YWHAZ/SPRY2/ZMYND11/GAS6/NDRG2/GNAI2/HMGB1/ATP6AP1/EPHA2/MEN1/SEMA7A/VRK2/HIPK2/RET/RGS3/FBXW7/PPP2R1A/PBK/HYAL2	KIT/GSTP1/MAP4K1/STK38/VRK2/YWHAZ/TPBG/ARHGAP8/PELI2/LAMTOR1/CNKSR3/ZMYND11	0.803748	0.93716	282	341	0.475532	0.619673	0.747157	0.93261	tags=11%, list=7%, signal=10%	tags=14%, list=11%, signal=13%
GOBP_REGULATION_OF_MAPK_CASCADE	SCLC-Y-SCLC-N	1.59421	1.55575	2.70936e-05	0.000108289	SORBS3/EPHA2/DLG1/TGFB1/DAG1/MAP2K6/CAV2/SHC1/TPBG/ICAM1/GBP1/CAV1/EGFR/IGFBP3/CD44/VRK2/THBS1/NPTN/BCAR3/AKAP12/ERCC6/SDCBP/GNAI2/ITGA1/NQO2/CDC42/GSDME/MYDGF/TIMP2/GSTP1/MAP2K3/MID1/IQGAP1/ERBB2/RIPK1/YWHAZ	CCN1/EPHA2/AJUBA/RRAS/TGFB1/PDGFC/CAV1/GADD45B/SPRY4/DUSP6/CCN2/EGFR/IGFBP6/DKK1/CIB1/TPBG/DAG1/CAV2/IQGAP1/IGFBP4/NOTCH2/CCL2/HGF/LRP1/GSDME/SPHK1/GNAI2/IGFBP3/AVPI1/SHC1/NQO2/SAA1/CCL20/CD44/HYAL2/ERRFI1/LIF/PTEN/ICAM1/GAS6/IL6/F2R/BCAR3/PEA15/FERMT2/GBA/ADORA2B/ZC3H12A/CD36/ERBB2/MYDGF/IL11/NRP1/COPS5/SEMA7A/MAP3K12/TNIP1/NPTN/PRKCE/EIF3A	EPHA2/TGFB1/DAG1/CAV2/SHC1/TPBG/ICAM1/CAV1/EGFR/IGFBP3/CD44/NPTN/BCAR3/GNAI2/NQO2/GSDME/MYDGF/IQGAP1/ERBB2	0.00229858	0.00505544	282	341	0.650299	0.63198	0.00195828	0.00418369	tags=13%, list=8%, signal=12%	tags=18%, list=9%, signal=17%
GOBP_REGULATION_OF_MAPK_CASCADE	SCLC-Y-SCLC-P	1.44918	1.20899	0.00256846	0.0380994	SORBS3/C5/TGFB1/CAV1/AKAP12/CAV2/MAP2K6/EPHA2/GBP1/ITGA1/NF1/MAP3K20/DAG1/MID1/CD44/DLG1/THBS1/SHC1/GBA/ICAM1/MYDGF/GSDME/DUSP3/NF2/NPTN/PSEN1/ROBO1/IGFBP4/LRP1/TIMP2/NMNAT1/SDCBP/NQO2/DAXX/MAP2K3/ERBB4/IQGAP1/FAM83D/FERMT2	CCN1/TGFB1/RRAS/GADD45B/SPRY4/HGF/PDGFC/DUSP6/IGFBP6/GSDME/CAV1/EPHA2/SPHK1/DKK1/AVPI1/CCL2/IGFBP4/EGFR/BCAR3/IQGAP1/DUSP5/PRKCE/GBA/CIB1/FERMT2/ICAM1/AJUBA/NOTCH2/CCN2/CCL20/MAP3K12/IL11/AKAP12/ERRFI1/SEMA3A/DUSP1/SHC1/CAV2/GLIPR2/ITGA1/WDR54/MYDGF/IGFBP3/CD44/CD36/SAA1/SORBS3/ROBO1/IL6/TNIP1/SH3RF3/NRG1/LIF/DUSP3/DAG1	SORBS3/TGFB1/CAV1/AKAP12/CAV2/EPHA2/ITGA1/DAG1/CD44/SHC1/GBA/ICAM1/MYDGF/GSDME/DUSP3/ROBO1/IGFBP4/IQGAP1/FERMT2	0.131388	0.53344	282	341	0.597823	0.453233	0.121051	0.513621	tags=14%, list=8%, signal=13%	tags=16%, list=6%, signal=16%
GOBP_REGULATION_OF_NEURAL_PRECURSOR_CELL_PROLIFERATION	SCLC-N-SCLC-A	-1.62742	-1.76777	0.00169127	0.00488902	SIRT2/CTNNA1/INSM1/ADGRG1/DLL4/SPINT2/MDK/SPINT1	PTN/PROX1/ADCYAP1/TOX/SPINT2/DLL4/ID2/SPINT1/ADGRG1/ASCL1	ADGRG1/DLL4/SPINT2/SPINT1	0.0822752	0.351903	33	47	-0.85891	-0.841988	0.0753478	0.338257	tags=24%, list=2%, signal=24%	tags=21%, list=6%, signal=20%
GOBP_REGULATION_OF_NEURAL_PRECURSOR_CELL_PROLIFERATION	SCLC-P-SCLC-A	-1.42205	-1.81909	0.0417362	0.00492117	CDH2/CEND1/DLL4/LYN/ADGRG1/INSM1	ID2/BTG2/DLL4/FOXG1/ADGRG1/ADCYAP1/INSM1/TOX/ASCL1	DLL4/ADGRG1/INSM1	0.400829	0.916309	33	47	-0.796169	-0.881565	0.372182	0.916309	tags=18%, list=5%, signal=17%	tags=19%, list=4%, signal=19%
GOBP_REGULATION_OF_NEURAL_PRECURSOR_CELL_PROLIFERATION	SCLC-Y-SCLC-A	-1.4251	-1.70924	0.0537849	0.00196055	DLL4/PTBP2/SIRT2/CEND1/MDK/ADGRG1/SPINT2/SPINT1/INSM1	CDH2/SPINT2/ID2/DRD2/TOX/BTG2/ADCYAP1/SPINT1/ADGRG1/DLL4/PROX1/INSM1/ASCL1	DLL4/ADGRG1/SPINT2/SPINT1/INSM1	0.408457	0.0534715	33	47	-0.769447	-0.771995	0.377272	0.046282	tags=27%, list=6%, signal=26%	tags=28%, list=6%, signal=26%
GOBP_REGULATION_OF_NEURAL_PRECURSOR_CELL_PROLIFERATION	SCLC-P-SCLC-N	1.30521	-0.976343	0.14587	0.464164	SPINT1/MDK/SPINT2/CTNNA1/APPL2/NOTCH1/SMARCD3/PTBP2	DCT/BTG2/SIX3/ADCYAP1/ASCL1/TOX/INSM1/FOXG1		0.576631	0.93716	33	47	0.754343	-0.506613	0.536031	0.93261	tags=24%, list=8%, signal=22%	tags=17%, list=7%, signal=16%
GOBP_REGULATION_OF_NEURAL_PRECURSOR_CELL_PROLIFERATION	SCLC-Y-SCLC-N	-0.731848	-1.34437	0.904977	0.103627	SPINT2/KDM1A/PTPRZ1/INSM1	ADGRG1/DLL4/CDH2/ADCYAP1/BTG2/PTPRZ1/ASCL1/FOXG1/PROX1/DRD2/INSM1	PTPRZ1/INSM1	0.949566	0.330708	33	47	-0.366601	-0.63163	0.808981	0.273681	tags=12%, list=3%, signal=12%	tags=23%, list=9%, signal=21%
GOBP_REGULATION_OF_NEURAL_PRECURSOR_CELL_PROLIFERATION	SCLC-Y-SCLC-P	-1.28061	-1.31248	0.133197	0.133132	KDM1A/PTBP2/MDK/SPINT2/SPINT1	DLL4/CDH2/MDK/SPINT2/DRD2/INSM1/KDM2B/SPINT1/PROX1	MDK/SPINT2/SPINT1	0.506973	0.740709	33	47	-0.684597	-0.730012	0.467083	0.713189	tags=15%, list=5%, signal=14%	tags=19%, list=6%, signal=18%
GOBP_REGULATION_OF_PRODUCTION_OF_MOLECULAR_MEDIATOR_OF_IMMUNE_RESPONSE	SCLC-N-SCLC-A	-1.23159	0.840978	0.169257	0.697917	TP53BP1/TGFB2/HLA-G/B2M/HLA-A	TGFB3/CD81/DDX21/GPI/IL4R/SEMA7A/HLA-E/DHX36/HK1/SUPT6H		0.565799	0.958295	53	53	-0.607208	0.408406	0.51816	0.921134	tags=9%, list=4%, signal=9%	tags=19%, list=15%, signal=16%
GOBP_REGULATION_OF_PRODUCTION_OF_MOLECULAR_MEDIATOR_OF_IMMUNE_RESPONSE	SCLC-P-SCLC-A	-0.801738	1.09075	0.778702	0.385714	SLC7A5/SLC15A4/HLA-G/MAVS/B2M/ATG5/TGFB2/HK1/HLA-A/GPRC5B/TP53BP1/IL27RA/NDFIP1	CD81/IL4R/HMOX1/SEMA7A/HLA-E/ATG5/GPI/MALT1	ATG5	0.931065	0.916309	53	53	-0.42124	0.683839	0.864522	0.916309	tags=25%, list=14%, signal=21%	tags=15%, list=9%, signal=14%
GOBP_REGULATION_OF_PRODUCTION_OF_MOLECULAR_MEDIATOR_OF_IMMUNE_RESPONSE	SCLC-Y-SCLC-A	1.50614	1.68583	0.0214814	4.15123e-05	IL18/HMOX1/TGFB1/TFRC/SLC15A4/HLA-F/CD81/B2M/HLA-G/BST2	TGFB1/HMOX1/HLA-E/IL4R/HLA-F/TRIM6/BST2/PARP3/SEMA7A/IL27RA/CD36/IL18/STX4/IL6	IL18/HMOX1/TGFB1/HLA-F/BST2	0.268994	0.00502311	53	53	0.749981	0.858986	0.248456	0.00434773	tags=19%, list=8%, signal=17%	tags=26%, list=7%, signal=25%
GOBP_REGULATION_OF_PRODUCTION_OF_MOLECULAR_MEDIATOR_OF_IMMUNE_RESPONSE	SCLC-P-SCLC-N	0.84096	0.948054	0.705491	0.561995	B2M/HLA-A/MSH2/CGAS/PRKCZ	ATG5/HLA-A/CD81/MALT1/HMOX1/IL4R/SEMA7A/CD74/KMT5B/NSD2/PARP3/HLA-E	HLA-A	0.919287	0.954131	53	53	0.46466	0.60115	0.854561	0.949499	tags=9%, list=9%, signal=9%	tags=23%, list=14%, signal=20%
GOBP_REGULATION_OF_PRODUCTION_OF_MOLECULAR_MEDIATOR_OF_IMMUNE_RESPONSE	SCLC-Y-SCLC-N	1.59853	1.69858	0.00229164	0.000481492	B2M/IL18/HLA-A/TGFB1/HLA-G/HMOX1/SLC15A4	TGFB1/HMOX1/HLA-F/HLA-E/PARP3/BST2/TRIM6/IL4R/STX4/IL6/IL18/IL27RA/B2M/CD36/SEMA7A	B2M/IL18/TGFB1/HMOX1	0.04371	0.0145063	53	53	0.789848	0.839496	0.0372387	0.0120049	tags=13%, list=3%, signal=13%	tags=28%, list=8%, signal=26%
GOBP_REGULATION_OF_PRODUCTION_OF_MOLECULAR_MEDIATOR_OF_IMMUNE_RESPONSE	SCLC-Y-SCLC-P	1.49616	1.61219	0.0164169	0.00289323	IL18/TGFB1/SLC15A4/B2M/HLA-G/HMOX1/ATG5/TFRC/HLA-A/BST2/STX4/HLA-F/HK1	TGFB1/TRIM6/HLA-F/HLA-E/BST2/MLH1/HMOX1/STX4/PARP3/IL18/CD36/IL6/TGFB2/IL27RA	IL18/TGFB1/HMOX1/BST2/STX4/HLA-F	0.254846	0.318994	53	53	0.744915	0.764905	0.234794	0.307142	tags=25%, list=9%, signal=23%	tags=26%, list=8%, signal=24%
GOBP_REGULATION_OF_PROTEIN_KINASE_ACTIVITY	SCLC-N-SCLC-A	1.10135	-0.973283	0.13198	0.516605	C5/MAP3K20/PIK3CG/PPM1F/TNIK/FERMT2/TNFRSF10B/CSK/DUSP3/UNC119/STK4/TFAP4/CAMKK1/CCNB1/FBXO7/WWTR1/HSP90AA1/GGNBP2/RTRAF/ELP4/SNCA/MLLT1/TNFAIP3/RACK1/PSMD10/RAF1/CDC25C/UBA52/MAP4K4/NCK1/NF1/SOD1/DDX3X/IRAK1/PIBF1/SLC9A3R1/CRK/ROBO1/RPS3/VLDLR/CDC37/CAMKK2/MAP2K7/TGFBR1/MNAT1/CRKL/PLK1/TGFB3/MAP2K6/PAK3/PRKAR2B/MAP4K5/CAV1	DLG3/ADCY2/SDC4/PAK6/HYAL2/PKIG/LAT/CIT/GNAQ/SH3BP5/DUSP4/PROX1/PTPN6/ADCYAP1/FGF13/CCNE2/RGS3/TESK1/NTF3/DAG1/DUSP6/PRKAR1A/CDKN2D/GDF15/KIT/CCNA1/WNT11/KITLG/CALCA/CDC25B/SOCS3/IL23A/RET/SFN/TCIM/GADD45G/SYK		0.51876	0.908455	401	448	0.389309	-0.358113	0.475081	0.873226	tags=13%, list=12%, signal=12%	tags=8%, list=8%, signal=8%
GOBP_REGULATION_OF_PROTEIN_KINASE_ACTIVITY	SCLC-P-SCLC-A	1.34227	1.00379	0.0139569	0.49798	PIK3CG/MAP4K1/CSK/KIT/GSTP1/WWTR1/STK38/PRKAR2B/MLKL/PAK2/TNFRSF10B/STK4/IPO7/HMGB1/ARHGEF5/CASP3/RAF1/MAP4K5/EPHA4/NCK1/PSMD10/PTPRJ/TRPT1/IGF1R/SNX9/PRKRIP1/KAT2B/RTRAF/PAK6/CAMK1/CBL/NAB2/SOD1/ZFP91/TARBP2/PPP1R1B/CHORDC1/DDX3X/ZGPAT/RALB/DLG3/BRAF/MAP2K6/CAMKK1/MAP4K3/ALS2/CD81/PRRC1/SIRT1/PPP2R1A/CAMKK2/THY1/FERMT2/RAC2/INSR	KAT2B/ALKAL1/PIK3R5/MAP4K1/CCND1/RGS2/CSK/FGF13/PAK6/CD81/BLM/BMP7/ERBB3/STK38/TRIB1/RALB/TNFRSF10B/AJUBA/PRKAR2B/SNX9/ARRB1/THY1/IPO7/F2R/DUSP2/GSTP1/NCK2/EFNA1/STK39/NAB2/MAPKAPK3/DBNDD2/ADARB1/CDK12/HBEGF/KSR1/ADORA2B/UBE2V1/LRP5/RAP1A	MAP4K1/CSK/GSTP1/STK38/PRKAR2B/TNFRSF10B/IPO7/SNX9/KAT2B/PAK6/NAB2/RALB/CD81/THY1	0.275912	0.916309	401	448	0.527013	0.627267	0.256193	0.916309	tags=14%, list=9%, signal=13%	tags=9%, list=7%, signal=9%
GOBP_REGULATION_OF_PROTEIN_KINASE_ACTIVITY	SCLC-Y-SCLC-A	1.58572	1.30285	4.86255e-05	0.0118621	IL18/MAP2K6/CAV1/C5/TGFB1/HMGA2/WWTR1/PRNP/PKD2/HSPB1/SLC27A1/DLG1/FERMT2/NAB2/PARVA/NF1/MAP3K20/ATP2B4/PPM1F/DUSP3/CAMK1/MVP/IQGAP1/RAF1/SYK/SDC4/MAP2K3/DAG1/ERBB2/SHC1/TNFRSF10B/RAP2B/EZH2/SNCA/CCNB1/EGFR/CCNYL1/HBEGF/THBS1/DAXX/NF2/IBTK/TNFAIP3/RIPK2/CDK7/CD81/ITGA1/MAPK10/HEXIM1/PEA15/CCNH/CCND1/PRKAR2B/PIK3CG/PAK4/F2R/PTPN6/RALB/PRKAR1A/ELP4/PRKRIP1/RTRAF	CCN1/TNFRSF10B/AJUBA/PDGFC/LATS2/TGFB1/CAV1/NAB2/HMGA2/GADD45B/HGF/AVPI1/TGFBR2/CIB1/CCND1/DKK1/F2R/SPRY4/WWTR1/ADAM9/SHC1/ADORA2B/DUSP5/FERMT2/IQGAP1/MVP/EGFR/DUSP6/HEG1/GPRC5A/HBEGF/IGFBP6/PPM1F/CLU/SAA1/DUSP3/IGF1R/HSPB1/BDNF/IL18/CDK7/PTEN/RALB/RAP1A/ERRFI1/NPM1/AREG/EREG/THBS1/PRNP/ACTB/MAP3K12/DAG1/MAPKAPK3/MAP3K20	IL18/CAV1/TGFB1/HMGA2/WWTR1/PRNP/HSPB1/FERMT2/NAB2/MAP3K20/PPM1F/DUSP3/MVP/IQGAP1/DAG1/SHC1/TNFRSF10B/EGFR/HBEGF/THBS1/CDK7/CCND1/F2R/RALB	0.0130738	0.137903	401	448	0.631497	0.548078	0.0120756	0.119361	tags=15%, list=10%, signal=15%	tags=12%, list=7%, signal=12%
GOBP_REGULATION_OF_PROTEIN_KINASE_ACTIVITY	SCLC-P-SCLC-N	0.880824	1.08843	0.755253	0.341117	KIT/GSTP1/RALB/MAP4K1/STK38/KAT2B/ARHGEF5/PSRC1/SMYD3/PTPRJ/TOM1L1/SRCIN1/SRC/THY1/PRKACG/ERCC6/CASP3/STK39/PARVA/EPHA4/RIPK1/ERBB3/DNAJC3/INSR/PPP1R1B/SDC4/ZFP91/CAMK1/EGFR/DLG1/DUSP22/IGF1R/KIF14/TSG101/LAMTOR3/PRKAR2A	KAT2B/ALKAL1/FGF13/PIK3R5/PAK6/ERBB3/BMP7/RGS2/KIT/RALB/STK38/CSK/TNFRSF10B/CCND1/MAP4K1/PROX1/PRKAR2B/BLM/LRP5/PTPN6/CD81/AJUBA/GSTP1/DAG1/CHORDC1/DUSP2/HRAS/HBEGF/DBNDD2/CDC25B/ARRB1/CASP3/CALM3/PILRB/MALT1	KIT/GSTP1/RALB/MAP4K1/STK38/KAT2B/CASP3/ERBB3	0.930043	0.887829	401	448	0.401144	0.667357	0.86456	0.883518	tags=9%, list=8%, signal=9%	tags=8%, list=7%, signal=8%
GOBP_REGULATION_OF_PROTEIN_KINASE_ACTIVITY	SCLC-Y-SCLC-N	1.367	1.42795	0.00442032	0.00135145	IL18/DLG1/TGFB1/DAG1/MAP2K6/PARVA/SHC1/ATP2B4/RALB/CAV1/EGFR/PKD2/PRNP/CALCA/HMGA2/THBS1/SDC4/ADAM9/PRKAR1A/ERCC6/CAMK1/SLC27A1/ITGA1/HSPB1/GNAQ/GSTP1/CCND1/MAP2K3/PRKACG/THY1/GPRC5A/IQGAP1/NAB2/WWTR1/ERBB2/ITPRIP	CCN1/TNFRSF10B/AJUBA/TGFB1/PDGFC/CAV1/GADD45B/LATS2/SPRY4/DUSP6/EGFR/IGFBP6/DKK1/ADAM9/CIB1/DAG1/IQGAP1/HMGA2/SOCS3/NAB2/TGFBR2/HGF/HSPB1/HBEGF/WWTR1/AVPI1/SHC1/GPRC5A/RALB/SAA1/HYAL2/AREG/ERRFI1/CCND1/CLU/PTEN/GAS6/BDNF/SDC4/F2R/IL18/PEA15/FERMT2/EREG/GBA/ADORA2B/ACTB/ERBB2/PRNP/RB1/EGR1/CDK7	IL18/TGFB1/DAG1/SHC1/RALB/CAV1/EGFR/PRNP/HMGA2/SDC4/ADAM9/HSPB1/CCND1/GPRC5A/IQGAP1/NAB2/WWTR1/ERBB2	0.0662685	0.0288393	401	448	0.545891	0.56951	0.0564573	0.0238662	tags=9%, list=7%, signal=9%	tags=12%, list=7%, signal=11%
GOBP_REGULATION_OF_PROTEIN_KINASE_ACTIVITY	SCLC-Y-SCLC-P	1.35351	-0.741034	0.00495275	0.922023	HSPB1/IL18/C5/TGFB1/CAV1/PKD2/HMGA2/MAP2K6/PRNP/ATP2B4/ITGA1/NF1/SLC27A1/MAP3K20/DAG1/PPM1F/MVP/CALCA/DLG1/THBS1/IMPACT/SHC1/CDKN2A/GBA/ADAM9/CCNYL1/CLU/DUSP3/NF2/PSEN1/GNAQ/ROBO1/CDK7/PARVA/PRKAR1A/CCNE2/DAXX/RAP2C/MAP2K3/CCND1/IQGAP1/FERMT2	DBNDD1/PPP1R1B/NEURL1/RELN/BMP7/PRKAR2B/TRAF4/DRD2/CDK5R1/STK38/NCK2/BLM/STK39/EPHA4/SYK/PTPN6/RGS2/PRDX2/MAP4K1/DLG3/KIT/PIK3R5/KAT2B/FGF13/ERBB3/ALKAL1/PAK6/PROX1		0.171857	0.993735	401	448	0.542967	-0.365811	0.158335	0.956815	tags=10%, list=8%, signal=10%	tags=6%, list=7%, signal=6%
GOBP_REGULATION_OF_VASCULATURE_DEVELOPMENT	SCLC-N-SCLC-A	0.848994	-0.882003	0.809798	0.76943	C5/HK2/EPHA2/AKT3/SLC12A2/TNFAIP3/CTSH/NF1/HMOX1/PRKD1/FOXJ2	GPNMB/CXCL8/COL4A2/ITGB8/NIBAN2/XBP1/PDCD6/HTATIP2/RHOJ/PTN/SP100/PTPRM/ISL1/JMJD8/ETS1/JUP/KLF4/DLL1/SMOC2/EMC10		0.944645	0.97412	101	145	0.347764	-0.360877	0.865108	0.936346	tags=11%, list=8%, signal=10%	tags=14%, list=8%, signal=13%
GOBP_REGULATION_OF_VASCULATURE_DEVELOPMENT	SCLC-P-SCLC-A	1.17442	0.939185	0.197044	0.593164	SLC12A2/EPHA2/ALOX5/HMGB1/SP100/HMOX1/TWIST1/AGO2/GLUL/FKBPL	ALOX5/ADGRA2/ANXA3/ADGRB2/JAK1/HMOX1/GLUL/CTSH/SLC12A2/EPHA2/EFNA1/DCN/TJP1/GATA2/HMGB1/MDK/BTG1/NF1/CYP1B1/HK2	SLC12A2/EPHA2/ALOX5/HMGB1/HMOX1/GLUL	0.596104	0.931576	101	145	0.52021	0.579339	0.5535	0.931576	tags=10%, list=5%, signal=10%	tags=14%, list=11%, signal=13%
GOBP_REGULATION_OF_VASCULATURE_DEVELOPMENT	SCLC-Y-SCLC-A	1.53539	1.54643	0.00804101	0.00123551	EPHA2/SLC12A2/C5/HMOX1/HMGA2/HSPB1/SPARC/NF1/ITGA5/ATP2B4/ITGB1/GAB1/ERBB2/RNH1/EMILIN1/THBS1/PKM/TNFAIP3/STAT1/HLA-G/GRN/PRKD2/ALOX5/PAK4/SERPINE1/TWIST1/CTSH	EPHA2/ITGA5/RRAS/SPHK1/HMOX1/HMGA2/PLK2/SERPINE1/HGF/ADM/TGFBR2/TNFSF12/C3/ANGPTL4/HSPG2/ITGB1/DCN/HSPB1/TWIST1/RNH1/CYP1B1/THBS1/ADAM10/ADGRA2/IL6/ZC3H12A/NOS3/PML/PKM	EPHA2/HMOX1/HMGA2/HSPB1/ITGA5/ITGB1/RNH1/THBS1/PKM/SERPINE1/TWIST1	0.178921	0.0400151	101	145	0.704702	0.704429	0.165261	0.0346349	tags=27%, list=9%, signal=25%	tags=20%, list=8%, signal=19%
GOBP_REGULATION_OF_VASCULATURE_DEVELOPMENT	SCLC-P-SCLC-N	-1.04219	0.810687	0.33711	0.763218	PML/AKT3/ABL1/PKM/SIRT6/ISL1/SPARC/PIK3CB/NF1/HK2/PRKD1/RHOB/HSPB1/C5	ANXA3/ALOX5/KLF4/ADGRA2/JUP/DLL1/JAK1/MDK/EMC10/COL4A2/TJP1/GLUL/HMOX1/EFNA1/SPRY2/BTG1/SLC12A2		0.762106	0.972461	101	145	-0.475598	0.494253	0.708447	0.96774	tags=14%, list=8%, signal=13%	tags=12%, list=8%, signal=11%
GOBP_REGULATION_OF_VASCULATURE_DEVELOPMENT	SCLC-Y-SCLC-N	1.53474	1.50274	0.00487305	0.0031675	EPHA2/HLA-G/ATP2B4/ITGB1/SLC12A2/ITGA5/HMGA2/HMOX1/THBS1/GRN/SERPINE1/GAB1/MYDGF/HSPB1/ANXA3/STAT1/TJP1/ERBB2/KRIT1/SPARC/CTNNB1/STIM1/PLXND1/JAK1/PRKD2/ITGB8/RNH1/KRT1/EMILIN1/CXCL8/AGO1	EPHA2/RRAS/ITGA5/HMOX1/SERPINE1/ADM/C3/TNFSF12/HMGA2/PLK2/ITGB1/TGFBR2/ANGPTL4/HGF/SPHK1/HSPB1/SP100/NOS3/IL6/TWIST1/ADAM10/ZC3H12A/RNH1/ERBB2/MYDGF/HSPG2/CXCL8/CREB3L1/ECSCR/GRN/DCN	EPHA2/ITGB1/ITGA5/HMGA2/HMOX1/GRN/SERPINE1/MYDGF/HSPB1/ERBB2/RNH1/CXCL8	0.0713276	0.0487062	101	145	0.694751	0.664098	0.0607675	0.0403073	tags=31%, list=14%, signal=27%	tags=21%, list=8%, signal=20%
GOBP_REGULATION_OF_VASCULATURE_DEVELOPMENT	SCLC-Y-SCLC-P	1.49297	1.17804	0.00751259	0.160622	HSPB1/C5/HMGA2/EPHA2/SPARC/ATP2B4/NF1/ITGA5/GAB1/HLA-G/THBS1/SERPINE1/HMOX1/ITGB1/MYDGF/GRN/PKM/CXCL8/CTNNB1/KRIT1/SLC12A2/STAT1/PML	ITGA5/HSPB1/RRAS/TGFBR2/HGF/C3/EPHA2/SERPINE1/SPHK1/ANGPTL4/PLK2/HMGA2/ADM/ITGB1/HMOX1/TNFSF12/MYDGF/CREB3L1/NOS3/WARS1/ECM1/ENG/HSPG2/SARS1/CXCL8/PML/IL6	HSPB1/HMGA2/EPHA2/ITGA5/SERPINE1/HMOX1/ITGB1/MYDGF/CXCL8/PML	0.20569	0.763625	101	145	0.691107	0.480829	0.189506	0.735254	tags=23%, list=8%, signal=21%	tags=19%, list=6%, signal=18%
GOBP_RESPONSE_TO_BACTERIUM	SCLC-N-SCLC-A	-1.33513	1.01278	0.0344353	0.41411	RAB1A/GJA1/GRN/MGST2/CMPK2/ATP2A2/SERPINE1/RAB14/CTR9/CPS1/PTGES/ISG15/TMF1/GPX1/CYBA/ANXA3/GGT1/OCIAD2/BAIAP2L1/ICAM1/PDE4B/NOCT/RELA/ADAM9/SIRT2/CASP8/TBK1/FUCA2/SRC/PRDX3/SHC1/CHGA/BNIP3/NUGGC/PLAA/CAPN2/GCH1/CCDC186/VIL1/B2M/HLA-B/HLA-A	SPARC/FGFR2/ALPL/LOXL1/FKBP5/TRIB1/GPC3/NOS2/SCARB1/PPARD/ASS1/SNCA/RPL39/BAIAP2/PYGL/PALM3/CNR1/RPS19/PRPF8/F2R/COCH/HDAC5		0.33895	0.861124	208	233	-0.560976	0.425725	0.310411	0.827731	tags=20%, list=15%, signal=18%	tags=9%, list=9%, signal=9%
GOBP_RESPONSE_TO_BACTERIUM	SCLC-P-SCLC-A	1.04648	1.06282	0.291908	0.393494	PLCG2/GSTP1/EPHA2/CNP/APOB/HMGB1/SERPINB9/SRR/CASP3/SHPK/NOTCH1/VIL1/FKBP5	PLCG2/TNFSF8/HCK/LRAT/FKBP5/ANXA3/TRIB1/CNP/FGFR2/NUGGC/CNR1/HLA-E/EPHA2/F2R/TSPO/GSTP1/HLA-B/MAPKAPK3/DCN/ISG15/GIT1	PLCG2/GSTP1/EPHA2/CNP/FKBP5	0.671082	0.916309	208	233	0.433716	0.658525	0.62312	0.916309	tags=6%, list=3%, signal=6%	tags=9%, list=6%, signal=9%
GOBP_RESPONSE_TO_BACTERIUM	SCLC-Y-SCLC-A	1.20108	1.60046	0.120553	3.93741e-05	EPHA2/IL18/CAV1/TGFB1/VIM/AKAP12/SPARC/PLSCR3/PALM3/PYGL/GSDMA/GBP4/SYK/ADH5/CAPN2/SHC1/SNCA/HLA-B/CEBPB/GBP2/TNFAIP3/RIPK2/CD55/NFKB2/ICAM1/OPTN/GGT5/B2M/ALAD/GRN/GNG12/TSPO/SERPINE1/ISG15/NOTCH1/F2R/SERPINB9	EPHA2/VIM/TGFB1/CAV1/MICA/AXL/HLA-E/CD68/NOTCH2/NFKB2/SERPINE1/PYGL/ADM/TRIM6/PTGES/C3/F2R/ISG15/ADAM9/GJA1/SHC1/PPARD/CCL2/MR1/HLA-B/CEBPB/ANKRD1/BCL3/DCN/PRKCE/IL27RA/ZFP36/IL7R/CCDC80/SNX3/CCL20/ADGRL2/CD36/OPTN/IL18/TNFRSF1A/AKAP12/TSPO/CXCL5/GNG12/CLDN1/MAPKAPK3/IL6/ZC3H12A/NOS3/TNIP2/CXCL1/NFKB1/PLSCR3/CXCL2	EPHA2/IL18/CAV1/TGFB1/VIM/AKAP12/PLSCR3/PYGL/SHC1/HLA-B/CEBPB/NFKB2/OPTN/GNG12/TSPO/SERPINE1/ISG15/F2R	0.492002	0.00502311	208	233	0.510752	0.700103	0.454438	0.00434773	tags=18%, list=9%, signal=17%	tags=24%, list=8%, signal=22%
GOBP_RESPONSE_TO_BACTERIUM	SCLC-P-SCLC-N	1.39803	1.08693	0.0372343	0.346237	PLCG2/VIL1/GSTP1/HLA-B/CNP/ANXA3/CAPN2/GGT1/CTR9/CDK19/B2M/CDC73/HLA-A/SERPINB9/SRC/HSF1/BAIAP2L1/ISG15/CASP3/CCDC186/GPX1/NUGGC/FKBP5/CPS1/MYD88/CYBA/NOTCH1/GSDMD/SELENOS	PLCG2/TNFSF8/ANXA3/HCK/LRAT/VIL1/SIGIRR/CNP/NUGGC/GSDMD/HLA-B/GJB2/HLA-A/CTR9/GSTP1/ISG15/CASP8/CASP3/MALT1/WFDC2/TNIP2/BCL3/BAIAP2L1	PLCG2/VIL1/GSTP1/HLA-B/CNP/ANXA3/CTR9/HLA-A/BAIAP2L1/ISG15/CASP3/NUGGC/GSDMD	0.423013	0.887854	208	233	0.660302	0.660119	0.393229	0.883543	tags=14%, list=7%, signal=13%	tags=10%, list=7%, signal=9%
GOBP_RESPONSE_TO_BACTERIUM	SCLC-Y-SCLC-N	1.58004	1.65688	0.000264239	2.72572e-05	HLA-B/B2M/IL18/VIM/HLA-A/EPHA2/CAPN2/TGFB1/GSDMA/SHC1/ICAM1/CAV1/NUGGC/ISG15/PLSCR3/GRN/SERPINE1/RELA/ADAM9/CD55/AKAP12/ANXA3/NFKB2/GSTP1/PALM3/CLDN1/OPTN/CNP/TMF1/GBP2/CASP8/SLC17A5/SPARC/OAS2/PTGES/AXL/SYK/GNG12/TSPO/IRAK2	VIM/EPHA2/MICA/TGFB1/AXL/CAV1/CD68/SERPINE1/BCL3/HLA-E/NFKB2/ADAM9/ADM/GJA1/C3/NOTCH2/TRIM6/PTGES/ISG15/CCL2/ZFP36/ANKRD1/HLA-B/TNFRSF1A/MR1/OPTN/SHC1/PLAAT3/CEBPB/PYGL/CLDN1/CXCL2/CCL20/CASP8/IL7R/SNX3/CXCL5/CCDC80/TNIP2/NOS3/GJB2/ICAM1/IL6/NFKB1/F2R/IL18/IL27RA/B2M/ZC3H12A/CD36/CAPN2/ADGRL2/CXCL1/PLSCR3/SELENOS/TSPO/TFPI/CXCL8/GRN/DCN	HLA-B/B2M/IL18/VIM/EPHA2/CAPN2/TGFB1/SHC1/ICAM1/CAV1/ISG15/PLSCR3/GRN/SERPINE1/ADAM9/NFKB2/CLDN1/OPTN/CASP8/PTGES/AXL/TSPO	0.0112064	0.00207716	208	233	0.660485	0.700715	0.00954731	0.00171897	tags=19%, list=10%, signal=18%	tags=26%, list=8%, signal=24%
GOBP_RESPONSE_TO_BACTERIUM	SCLC-Y-SCLC-P	1.21248	1.43961	0.107527	0.00455174	IL18/TGFB1/VIM/CAV1/AKAP12/GNG12/EPHA2/SPARC/GSDMA/NFKB2/JUND/PYGL/B2M/SERPINE1/SHC1/ICAM1/ADAM9/HLA-A/GRN/CXCL8/GBP4/CAPN2/HLA-B/SLC17A5/JUN	VIM/TGFB1/AXL/CD68/C3/MICA/CAV1/EPHA2/TRIM6/SERPINE1/PTGES/NFKB2/CCL2/GJA1/PLAC8/ADAM9/PRKCE/PYGL/ADM/ICAM1/HLA-E/IL7R/MLH1/PLAAT3/NOTCH2/H2BC4/CCL20/ADGRL2/GNG12/AKAP12/ANKRD1/MR1/CXCL2/SHC1/FOS/CAPN2/NOS3/CEBPB/CXCL5/CCDC80/OPTN/IL18/NFKB1/CD36/CXCL8/IL6/TFPI/BCL3/ZFP36/GBP2/SNX3/H2BC12/ISG15/LDOC1/IFI44/TNFRSF1A/IL27RA/PPARD/CXCL1	IL18/TGFB1/VIM/CAV1/AKAP12/GNG12/EPHA2/NFKB2/PYGL/SERPINE1/SHC1/ICAM1/ADAM9/CXCL8/CAPN2	0.473192	0.380827	208	233	0.515164	0.556328	0.435961	0.366678	tags=12%, list=7%, signal=12%	tags=25%, list=9%, signal=24%
GOBP_RESPONSE_TO_ENDOPLASMIC_RETICULUM_STRESS	SCLC-N-SCLC-A	-1.05546	-0.982695	0.325452	0.50289	EDEM2/CASP4/UFC1/OPA1/MYDGF/DERL1/UFL1/WIPI1/WFS1/FOXRED2/ATP2A2/TOR1A/BCL2L1/SSR1/ATF6/HDGF/TSPYL2/GOSR2/MBTPS2/DNAJB11/DNAJC10/ERO1A/DNAJB12/TMTC3/ERLEC1/PDIA3/TMCO1/DNAJC3/TMUB1/ATP2A3/CANX/CALR/SHC1/RHBDD2/LMNA/UBE2J1/ACADVL/ERP29/TMED2/HYOU1/TPP1/TMUB2/HSP90B1/MAN1B1/BAK1/BCL2	TRIM25/UBQLN1/VCP/NR1H2/HSPA1A/TMBIM6/CXCL8/ERMP1/PPP1R15A/SRPRA/CXXC1/XBP1/OS9/COPS5/RHBDD2/MAGEA3/BCL2L11/MARCHF6/CREB3L4/TOR1A/CREB3/DNAJC10/HYOU1/EXTL3/ATP2A3/CASP4/BCL2	CASP4/TOR1A/DNAJC10/ATP2A3/RHBDD2/HYOU1/BCL2	0.711472	0.901073	204	217	-0.444377	-0.387087	0.651567	0.866131	tags=23%, list=16%, signal=19%	tags=12%, list=11%, signal=11%
GOBP_RESPONSE_TO_ENDOPLASMIC_RETICULUM_STRESS	SCLC-P-SCLC-A	-1.03549	0.933447	0.38685	0.616034	TLN1/SDF2L1/CASP4/RHBDD2/ATF6/PDIA3/P4HB/HYOU1/DNAJC10/ERP44/CUL7/EIF2AK3/CALR/TMED2/PDIA6/MBTPS2/SEC61B/JUN/AGR2/MYDGF/UFD1/ATP2A2/FAF2/EXTL3/SEC16A/BOK/DNAJB12/TSPYL2/ERO1A/KDELR3/ERP29/TMCO1/CANX/SSR1/BAX/ERN1/CLU/ITPR1/BAK1/SRPRB/LMNA/UBE2J1/TPP1/HERPUD1/TOR1A/MAN1B1	MAN1A1/ALOX5/CCND1/TNFRSF10B/EIF2AK4/NCK2/EDEM3/RNFT1/FBXO2		0.74227	0.937599	204	217	-0.458871	0.579009	0.689221	0.937599	tags=23%, list=15%, signal=20%	tags=4%, list=6%, signal=4%
GOBP_RESPONSE_TO_ENDOPLASMIC_RETICULUM_STRESS	SCLC-Y-SCLC-A	1.51338	1.42014	0.00217107	0.00553843	SEL1L/CAV1/FKBP14/FBXO6/ERLIN1/FLOT1/USP25/BCL2L1/CTH/SYVN1/EIF2AK4/ERLIN2/TBL2/SHC1/TNFRSF10B/UBXN6/RCN3/THBS1/CEBPB/TLN1/TRIM25/STT3B/KDELR3/COPS5/LMNA/CCND1/CASP4/CUL7/ALOX5	TNFRSF10B/CAV1/FBXO17/FBXO2/EIF2AK4/CCND1/LMNA/ERLIN1/SHC1/CCL2/FKBP14/CEBPB/SRPX/CLU/WFS1/FBXO6/SSR1/THBS1/PML/RCN3/TLN1/CUL7/RACK1/TBL2/EDEM2/PIGBOS1/PDIA6/DCTN1/AMFR/FAF2/MAN1B1/PDIA4/FBXO44/ACADVL	CAV1/FKBP14/FBXO6/ERLIN1/EIF2AK4/TBL2/SHC1/TNFRSF10B/RCN3/THBS1/CEBPB/TLN1/LMNA/CCND1/CUL7	0.0953348	0.0920857	204	217	0.644055	0.624642	0.0880561	0.0797044	tags=14%, list=9%, signal=13%	tags=16%, list=11%, signal=14%
GOBP_RESPONSE_TO_ENDOPLASMIC_RETICULUM_STRESS	SCLC-P-SCLC-N	0.959889	0.975146	0.526174	0.538629	BCL2/SRPRA/UGGT1/BCL2L1/WIPI1/UGGT2/DERL1/MAN1A1/TMUB2/ALOX5/OPA1/DNAJC3/UBE4A/ATP2A3/SELENOS/SERINC3/GOSR2/HSP90B1/NRBF2/HDGF/UFL1/SHC1/PTPN2/ACADVL/TMUB1/UFC1/MANF/ERLEC1/BRSK2/ADD1	BCL2/MAN1A1/ALOX5/TNFRSF10B/CCND1/ATP2A3/CREB3L4/UBE4A/TRIM25/CASP4/RNFT1/TATDN2	BCL2/MAN1A1/ALOX5/UBE4A/ATP2A3	0.847688	0.952148	204	217	0.45401	0.593822	0.788003	0.947525	tags=15%, list=13%, signal=13%	tags=6%, list=7%, signal=5%
GOBP_RESPONSE_TO_ENDOPLASMIC_RETICULUM_STRESS	SCLC-Y-SCLC-N	1.60286	1.45322	0.000128244	0.00666515	SEL1L/BCL2L1/FLOT1/SHC1/FBXO6/LMNA/CAV1/ERLIN1/THBS1/CASP4/MAN1B1/TMTC3/KDELR3/SYVN1/WFS1/CUL7/MYDGF/TRIM25/NRBF2/PDIA4/CCND1/PDIA3/TPP1/CALR/TBL2/ERLEC1/GOSR2/BAK1/VCP/TLN1/WIPI1/HSP90B1/FAF2/UBXN6/SERINC3/DNAJB12/UGGT1/DNAJC3/SSR1/MANF/UGGT2/TMCO1/CANX/MBTPS2/TMUB2/ERO1A/CTH/DDRGK1/CXCL8/CEBPB/HM13/DERL1/DNAJB11/P4HB/EIF2AK4/UBE2J1/UFD1/TOR1A/TMUB1/PTPN1/UFL1	TNFRSF10B/CAV1/FBXO2/ERLIN1/LMNA/CCL2/SHC1/CASP4/CEBPB/EIF2AK4/CCND1/FBXO17/CLU/FBXO6/TLN1/PPP1R15A/FKBP14/FBXO27/MYDGF/ACADVL/SELENOS/CXCL8/COPS5/CREB3L1/MAN1B1/HSPA1A/CREB3/WFS1/PDIA4/NIBAN1/UFD1/EDEM2/TBL2/PIGBOS1/FAF2/NR1H2/GRINA/ATF6B/PML/CANX/TRIM25/FBXO44/UBE2J1/THBS1/PARK7/RNFT1/FLOT1/CUL7/PDIA6/HSP90B1/SERINC3/TMBIM6/SSR1/SDF2L1	FLOT1/SHC1/FBXO6/LMNA/CAV1/ERLIN1/THBS1/CASP4/MAN1B1/WFS1/CUL7/MYDGF/TRIM25/PDIA4/CCND1/TBL2/TLN1/HSP90B1/FAF2/SERINC3/SSR1/CANX/CXCL8/CEBPB/EIF2AK4/UBE2J1/UFD1	0.00707052	0.0770424	204	217	0.669562	0.618363	0.00602372	0.0637573	tags=30%, list=16%, signal=26%	tags=25%, list=15%, signal=22%
GOBP_RESPONSE_TO_ENDOPLASMIC_RETICULUM_STRESS	SCLC-Y-SCLC-P	1.4951	-0.750352	0.00209615	0.880756	SEL1L/CAV1/LMNA/FKBP14/KDELR3/FLOT1/FBXO6/ERLIN1/USP25/MAN1B1/TLN1/CUL7/THBS1/CASP4/SHC1/FAF2/SYVN1/MYDGF/CLU/TOR1A/UFD1/TPP1/ITPR1/CXCL8/PDIA6/SGTB/SSR1/JUN/TBL2/UBQLN2/P4HB/BCL2L1/CCND1/CTH/VCP/PML/PDIA3/TMTC3/SULT1A4/DNAJB12/HM13/CEBPB/ERP44/TMCO1/CALR	NCK2/BCL2L11/ATP2A3/SVIP/MAN1A1/BCL2/ALOX5		0.12088	0.98332	204	217	0.63454	-0.378439	0.111369	0.946787	tags=22%, list=11%, signal=20%	tags=3%, list=5%, signal=3%
GOBP_RESPONSE_TO_INTERFERON_BETA	SCLC-N-SCLC-A	-1.33007	-1.20903	0.133962	0.226164	PLSCR1/CAPN2	CAPN2/IFI16/IFITM3/PLSCR1/IRF1/TREX1/IFITM2	PLSCR1/CAPN2	0.521754	0.776668	13	17	-0.809711	-0.703708	0.477823	0.74655	tags=15%, list=2%, signal=15%	tags=41%, list=20%, signal=33%
GOBP_RESPONSE_TO_INTERFERON_BETA	SCLC-P-SCLC-A	1.11723	0.723924	0.37581	0.774194	UBE2G2/IFITM3/TREX1	IFITM3	IFITM3	0.733586	0.968764	13	17	0.676952	0.472608	0.681157	0.968764	tags=23%, list=26%, signal=17%	tags=6%, list=6%, signal=6%
GOBP_RESPONSE_TO_INTERFERON_BETA	SCLC-Y-SCLC-A	1.37743	1.56297	0.0942308	0.00185185	IFITM3/CAPN2/STAT1/BST2	IFITM3/IFITM2/TRIM6/BST2	IFITM3/BST2	0.455637	0.0518719	13	17	0.861429	0.91801	0.42085	0.0448975	tags=31%, list=8%, signal=28%	tags=24%, list=2%, signal=23%
GOBP_RESPONSE_TO_INTERFERON_BETA	SCLC-P-SCLC-N	1.36824	1.23987	0.0667939	0.203947	CAPN2/IFITM3	IFITM3/IFITM2	IFITM3	0.439082	0.868756	13	17	0.906719	0.849411	0.408167	0.864538	tags=15%, list=8%, signal=14%	tags=12%, list=6%, signal=11%
GOBP_RESPONSE_TO_INTERFERON_BETA	SCLC-Y-SCLC-N	1.40577	1.54287	0.0494071	0.00832168	IFITM3/CAPN2/STAT1/BST2/PLSCR1	IFITM3/IFITM2/BST2/TRIM6/IRF1/IFI16/CAPN2	IFITM3/CAPN2/BST2	0.260407	0.0845548	13	17	0.872357	0.911136	0.221853	0.0699742	tags=38%, list=9%, signal=35%	tags=41%, list=6%, signal=39%
GOBP_RESPONSE_TO_INTERFERON_BETA	SCLC-Y-SCLC-P	1.34606	1.55237	0.0936255	0.00871249	IFITM3/BST2/CAPN2/STAT1	IFITM3/TRIM6/IFITM2/BST2/CAPN2/IFI16/STING1	IFITM3/BST2/CAPN2	0.462201	0.436347	13	17	0.851007	0.877454	0.425834	0.420135	tags=31%, list=8%, signal=28%	tags=41%, list=8%, signal=38%
GOBP_RESPONSE_TO_INTERLEUKIN_12	SCLC-N-SCLC-A	-0.716877	0.383833	0.887719	1	HSPA9/LCP1/HNRNPDL/TALDO1/LMNB1/RALA/PSME2/HNRNPA2B1/ARF1/HNRNPF/RAP1B	RPLP0/SNRPA1/SOD1/PDCD4/TCP1/MSN/BOLA2/MIF/HSPA9/JAK1/CAPZA1/PAK2	HSPA9	0.977483	1	40	37	-0.369155	0.198824	0.895181	0.961222	tags=28%, list=17%, signal=23%	tags=32%, list=34%, signal=22%
GOBP_RESPONSE_TO_INTERLEUKIN_12	SCLC-P-SCLC-A	1.14306	1.00674	0.266344	0.486111	PAK2/SOD1/CFL1/CNN2/GSTO1	JAK1/TALDO1/PAK2/GSTO1/SOD1/SNRPA1/SOD2/BOLA2/TCP1/HNRNPF/CAPZA1/HSPA9/CNN2	PAK2/SOD1/CNN2/GSTO1	0.649236	0.916309	40	37	0.584947	0.642712	0.602836	0.916309	tags=12%, list=10%, signal=11%	tags=35%, list=20%, signal=28%
GOBP_RESPONSE_TO_INTERLEUKIN_12	SCLC-Y-SCLC-A	1.40831	1.54016	0.0542169	0.00587353	ANXA2/CNN2/MSN/CDC42/CAPZA1/RIPK2	CNN2/ANXA2/MSN/GSTO1/CAPZA1	ANXA2/CNN2/MSN/CAPZA1	0.408851	0.0948182	40	37	0.732747	0.825651	0.377636	0.0820696	tags=15%, list=6%, signal=14%	tags=14%, list=6%, signal=13%
GOBP_RESPONSE_TO_INTERLEUKIN_12	SCLC-P-SCLC-N	0.947382	1.01986	0.537931	0.5	TALDO1/HNRNPF/JAK1/PSME2/CDC42/PAK2/LMNB1/CFL1/HNRNPDL/HNRNPA2B1/ARF1	JAK1/TALDO1/CFL1/HNRNPF/PAK2/GSTO1/SOD2/HNRNPA2B1	TALDO1/HNRNPF/JAK1/PAK2/CFL1/HNRNPA2B1	0.854986	0.938616	40	37	0.535865	0.654927	0.794788	0.934059	tags=28%, list=18%, signal=23%	tags=22%, list=17%, signal=18%
GOBP_RESPONSE_TO_INTERLEUKIN_12	SCLC-Y-SCLC-N	1.2455	1.57178	0.170139	0.0075815	CNN2/ANXA2/CDC42/PSME2/MSN/TYK2/JAK1/CAPZA1/SERPINB2/P4HB/HNRNPF	CNN2/ANXA2/MSN/GSTO1/CAPZA1	CNN2/ANXA2/MSN/CAPZA1	0.443125	0.0807854	40	37	0.635389	0.818628	0.377519	0.0668549	tags=28%, list=15%, signal=23%	tags=14%, list=7%, signal=13%
GOBP_RESPONSE_TO_INTERLEUKIN_12	SCLC-Y-SCLC-P	1.40927	1.60842	0.0344063	0.0058556	ANXA2/CNN2/MSN/SERPINB2/P4HB/TYK2/RIPK2/CAPZA1	ANXA2/CNN2/MSN	ANXA2/CNN2/MSN	0.327853	0.41005	40	37	0.73747	0.803659	0.302057	0.394815	tags=20%, list=11%, signal=18%	tags=8%, list=4%, signal=8%
GOBP_RESPONSE_TO_PEPTIDE	SCLC-N-SCLC-A	-0.754155	0.942311	0.990716	0.596542	GCG/DENND4C/PRKAR1B/SCAP/CPS1/ATP2B1/WDTC1/KAT2B/STAT6/TRIM16/PRKACG/TCIRG1/BAIAP2L1/ATP6V1C1/EPM2AIP1/ICAM1/RELA/SORBS1/RAP1B/GCNT1/SRC/LEPROT/SHC1/TRIM72/LRP6/DAG1/GDF15/RAB15/MYO1C/INPPL1/ZBTB7B/PIP4K2C	ITGA4/SPARC/ADCY7/TSHR/ATP1A3/FABP3/GAL/RHOQ/RPL23/SOCS2/NGFR/CAD/EIF2B3/NME2/ASS1/IGF1R/EEF2K/ABCC1/BAIAP2/PRKCI/EPHA4/AP3S1/AKR1B1/BCAR1/HDAC5/ATP6V1G2/ADCY3/C1QTNF12/STAT5B/PKM/QDPR/APEX1/CACNA2D1/PPP1R9B/MYO1C	MYO1C	1	0.928312	270	291	-0.312112	0.386845	0.915802	0.892314	tags=12%, list=13%, signal=11%	tags=12%, list=12%, signal=11%
GOBP_RESPONSE_TO_PEPTIDE	SCLC-P-SCLC-A	1.23483	0.928512	0.12643	0.635897	ANXA1/CSK/SRSF6/GSTP1/PRKAR2B/ZNF106/BCAR3/KHK/NME2/NOTCH1/PTPRA/EPHA4/USF1/CAD/STAT5B/NCK1/IGF1R/QDPR/KAT2B/GNAI1/SMARCC1	KAT2B/ANXA1/MSTN/GAL/CSK/BMP7/PRKAR2B/ZNF106/CAT/EEF2K/GSTP1/QDPR/PPP1R9B/NME2/SCAP/MYO1C/RAB10/CACYBP/LRP5/LRP1/INHBB/TFF1/GJB2/GNAI1/AHCYL1	ANXA1/CSK/GSTP1/PRKAR2B/ZNF106/NME2/QDPR/KAT2B/GNAI1	0.517443	0.940745	270	291	0.500888	0.574477	0.480461	0.940745	tags=8%, list=3%, signal=8%	tags=9%, list=8%, signal=8%
GOBP_RESPONSE_TO_PEPTIDE	SCLC-Y-SCLC-A	1.40573	1.28395	0.00669092	0.0416667	CAD/ANXA1/CAV1/CAV2/VIM/AGTRAP/PRNP/ZNF106/PXN/SLC27A1/PTPRA/SPARC/BCAR3/SRSF6/ZFP36L1/GNAI1/IQGAP1/TNS2/GAB1/DAG1/RAB31/SHC1/BSG/SNX5/SLC9A1/PTPRE/PKM/TNFAIP3/RIPK2/TCIRG1/IRS2/STAT1/ICAM1/KANK1	VIM/ANXA1/CAV1/CAV2/RAB31/CCN2/AGTRAP/ADM/MYO1C/STAT6/LRP1/ZFP36L1/GJA1/MMP2/SHC1/FBN1/IQGAP1/BCAR3/TIMP1/PXN/IGF1R/CD36/PPP1R9B/PTEN/ERRFI1/AP3S1/EREG/PRNP/DAG1/RHOQ/COL1A1/PKM/GNAI2/NFKB1/ADCY7/TCIRG1/CAD/CDO1/SLC39A14/ICAM1/ATP6V0E1/ABCC1/BCAR1/STXBP3/GNAI1/EGR1/ADCY3/SELENOS/RAB13/IL1B/RPL23/CSK/USO1/ZDHHC7/SPARC/SNX6/RAB10	CAD/ANXA1/CAV1/CAV2/VIM/AGTRAP/PRNP/PXN/SPARC/BCAR3/ZFP36L1/GNAI1/IQGAP1/DAG1/RAB31/SHC1/PKM/TCIRG1/ICAM1	0.164358	0.262353	270	291	0.581805	0.553922	0.15181	0.227079	tags=13%, list=7%, signal=12%	tags=20%, list=14%, signal=17%
GOBP_RESPONSE_TO_PEPTIDE	SCLC-P-SCLC-N	1.15303	0.971501	0.183486	0.543249	ANXA1/MYO1C/GSTP1/SRSF6/KAT2B/ATP6V1C1/KBTBD2/BCAR3/SRC/HSF1/BAIAP2L1/PRKACG/APPL2/KHK/SORBS1/TRIM16/EPHA4/CPS1/OPA1/INSR/ZBTB7B/PIP4K2C/NCOA5/IGF1R/NOTCH1/KANK1/SELENOS/PRKAR2A/RELA/PRKAR2B/IDE/PRKCZ/STAT3/QDPR/GNAI2/RAB15/SIK2/INPPL1/SHC1/PTPN2/CDC5L/RAB12	KAT2B/ANXA1/MSTN/BMP7/CSK/KLF4/INHBB/ZNF106/GJB2/PRKAR2B/GCNT1/LRP5/GSTP1/DAG1/CAT/CACYBP/TCIRG1/RAB13/CASP4/KBTBD2/BAIAP2L1/GAL/EIF4EBP2/TFF1/ZBTB7B/SMARCC1/SRSF6/NCOA5	ANXA1/GSTP1/SRSF6/KAT2B/KBTBD2/BAIAP2L1/ZBTB7B/NCOA5/PRKAR2B	0.627675	0.954131	270	291	0.539815	0.590251	0.583481	0.949499	tags=16%, list=11%, signal=14%	tags=10%, list=9%, signal=9%
GOBP_RESPONSE_TO_PEPTIDE	SCLC-Y-SCLC-N	1.44797	1.47661	0.0021077	0.00163322	ANXA1/VIM/DAG1/CAV2/SHC1/ICAM1/CAV1/MYO1C/TCIRG1/PRNP/SRSF6/SLC9A1/ATP2B1/CASP4/AGTRAP/BCAR3/RELA/IRS2/PRKAR1A/KANK1/GAB1/GNAI2/SLC27A1/SCAP/TNS2/GSTP1/PRKACG/STAT1/IQGAP1/PXN/CAD/STAT3/LEPROT/SPARC/PTPRE/GNAI1	VIM/ANXA1/STAT6/CAV1/CCN2/ZFP36L1/DAG1/ADM/CAV2/GJA1/AGTRAP/IQGAP1/SOCS3/FBN1/LRP1/GNAI2/PXN/TCIRG1/RAB31/MYO1C/RAB13/SHC1/CASP4/TIMP1/MEAK7/ERRFI1/ATP6V0E1/PTEN/GJB2/ICAM1/NFKB1/BCAR3/MMP2/EREG/CD36/TNS2/PRNP/SELENOS/JAG1/EGR1	ANXA1/VIM/DAG1/CAV2/SHC1/ICAM1/CAV1/MYO1C/TCIRG1/PRNP/CASP4/AGTRAP/BCAR3/GNAI2/TNS2/IQGAP1/PXN	0.0416609	0.032391	270	291	0.595575	0.610157	0.0354929	0.0268055	tags=13%, list=9%, signal=13%	tags=14%, list=7%, signal=13%
GOBP_RESPONSE_TO_PEPTIDE	SCLC-Y-SCLC-P	1.39611	1.18665	0.00845272	0.0411706	VIM/CAV1/CAV2/PRNP/SPARC/TCIRG1/CAD/SLC27A1/SLC9A1/CACNA2D1/DAG1/GAB1/ATP2B1/JUND/CASP4/LEPROT/SHC1/ICAM1/PXN/AGTRAP/IRS2/PSEN1/PKM/TNS2/LRP1/PRKAR1A/SLC2A1/SCAP/SLC39A14/IQGAP1/GRB10/STAT1/ZFP36L1	VIM/MMP2/FBN1/CAV1/RAB31/GJA1/BCAR3/STAT6/IQGAP1/PXN/TIMP1/ATP6V0E1/ADM/AGTRAP/MEAK7/ICAM1/CCN2/EGR1/ZFP36L1/ERRFI1/SHC1/TNS2/CAV2/SOCS3/ABCC1/MYO1C/EREG/CDO1/NFKB1/CD36/AP3S1/COL1A1/DAG1/PRNP/ZDHHC7/ADCY7/LDOC1/SLC39A14/PKM/LRP1/IGF1R/CACNA2D1/STXBP3/NDEL1/PID1/IL1B	VIM/CAV1/CAV2/PRNP/CACNA2D1/DAG1/SHC1/ICAM1/PXN/AGTRAP/PKM/TNS2/LRP1/SLC39A14/IQGAP1/ZFP36L1	0.212906	0.545642	270	291	0.577286	0.453263	0.196154	0.52537	tags=12%, list=8%, signal=12%	tags=16%, list=10%, signal=15%
GOBP_RESPONSE_TO_TOPOLOGICALLY_INCORRECT_PROTEIN	SCLC-N-SCLC-A	-1.07187	-0.86686	0.312775	0.789744	MYDGF/DERL1/SERPINH1/UFL1/WIPI1/WFS1/TOR1A/SSR1/ATF6/HDGF/TSPYL2/GOSR2/MBTPS2/DNAJB11/ERO1A/DNAJB12/DNAJC3/CANX/CALR/SHC1/RHBDD2/LMNA/ACADVL/TMED2/HYOU1/TPP1/HSP90B1/BAK1/TM7SF3/TOR1B/HSPA4L	PIK3R1/DDX11/VCP/HSPA1A/TMBIM6/CXCL8/ERMP1/DNAJA1/PPP1R15A/SRPRA/CXXC1/XBP1/COPS5/RHBDD2/BCL2L11/HSPH1/CREB3L4/TOR1A/TM7SF3/CREB3/HYOU1/EXTL3	TOR1A/RHBDD2/HYOU1/TM7SF3	0.700478	0.979221	140	153	-0.467061	-0.349553	0.6415	0.941249	tags=22%, list=15%, signal=19%	tags=14%, list=15%, signal=12%
GOBP_RESPONSE_TO_TOPOLOGICALLY_INCORRECT_PROTEIN	SCLC-P-SCLC-A	-1.4972	0.642286	0.00479245	0.930845	HYOU1/ERP44/CUL7/EIF2AK3/CALR/TMED2/PDIA6/MBTPS2/AGR2/MYDGF/UFD1/FAF2/EXTL3/BOK/DNAJB12/HSPB8/TSPYL2/ERO1A/KDELR3/CANX/SSR1/HSPB1/BAX/ERN1/CLU/BAK1/TM7SF3/SRPRB/LMNA/TPP1/HERPUD1/TOR1A/TOR1B	CCND1/HSPA4L/NCK2/EDEM3/HSPD1/TATDN2/CUL3/FKBP14		0.19278	0.999494	140	153	-0.687978	0.395469	0.179002	0.999494	tags=24%, list=13%, signal=21%	tags=5%, list=10%, signal=5%
GOBP_RESPONSE_TO_TOPOLOGICALLY_INCORRECT_PROTEIN	SCLC-Y-SCLC-A	1.38006	1.43546	0.0403595	0.00805358	FKBP14/FBXO6/SERPINH1/HSPB1/CTH/SYVN1/TBL2/SHC1/THBS1/DAXX/TLN1/STT3B/OPTN/KDELR3/COPS5/LMNA/CCND1/CUL7/MFN2/HDAC6	SERPINH1/BAG3/CCND1/LMNA/SHC1/CCL2/FKBP14/CLU/HSPB1/OPTN/HSPB7/WFS1/FBXO6/HSPB3/SSR1/THBS1/DNAJB4/HSPA4/TLN1/CUL7/RACK1/TBL2/EDEM2/PIGBOS1/PDIA6/DCTN1/AMFR/FAF2	FKBP14/FBXO6/SERPINH1/HSPB1/TBL2/SHC1/THBS1/TLN1/OPTN/LMNA/CCND1/CUL7	0.350724	0.110726	140	153	0.611951	0.652176	0.323947	0.0958383	tags=14%, list=9%, signal=13%	tags=18%, list=10%, signal=17%
GOBP_RESPONSE_TO_TOPOLOGICALLY_INCORRECT_PROTEIN	SCLC-P-SCLC-N	0.729961	-0.774001	0.944767	0.976378	HSPA4L/SRPRA/UGGT1/WIPI1/HSF1/UGGT2/DERL1/DNAJC3/SELENOS/GOSR2/HSP90B1/HDGF/UFL1/MFN2/SHC1/PTPN2/ACADVL	RHBDD2/HERPUD1/TSPYL2/BFAR/RACK1/HSPB8/HSPA1B/HSPB1/THBS4/DNAJB5		0.985115	1	140	153	0.357291	-0.338394	0.915754	0.995145	tags=12%, list=12%, signal=11%	tags=7%, list=9%, signal=6%
GOBP_RESPONSE_TO_TOPOLOGICALLY_INCORRECT_PROTEIN	SCLC-Y-SCLC-N	1.58672	1.55736	0.000855594	0.00111789	SERPINH1/SHC1/FBXO6/LMNA/THBS1/TOR1B/KDELR3/SYVN1/WFS1/CUL7/MYDGF/HSPB1/CCND1/TPP1/CALR/TBL2/OPTN/MFN2/GOSR2/BAK1/VCP/TLN1/WIPI1/HSP90B1/FAF2/DNAJB12/UGGT1/DNAJC3/SSR1/MANF/UGGT2/CANX/MBTPS2/ERO1A/DAXX/CTH/DDRGK1/CXCL8/DERL1/DNAJB11/UFD1/TOR1A/PTPN1/UFL1	SERPINH1/BAG3/LMNA/CCL2/HSPB1/OPTN/SHC1/CCND1/CLU/HSPB7/FBXO6/TLN1/PPP1R15A/FKBP14/MYDGF/ACADVL/SELENOS/CXCL8/COPS5/CREB3L1/HSPA1A/CREB3/WFS1/UFD1/HSPB3/EDEM2/TBL2/PIGBOS1/FAF2/ATF6B/MFN2/CANX/THBS1/CUL7/PDIA6/HSP90B1/TMBIM6/HSPA4/SSR1/SDF2L1	SERPINH1/SHC1/FBXO6/LMNA/THBS1/WFS1/CUL7/MYDGF/HSPB1/CCND1/TBL2/OPTN/MFN2/TLN1/HSP90B1/FAF2/SSR1/CANX/CXCL8/UFD1	0.0225822	0.0253916	140	153	0.687462	0.683467	0.0192389	0.0210131	tags=31%, list=16%, signal=27%	tags=26%, list=15%, signal=23%
GOBP_RESPONSE_TO_TOPOLOGICALLY_INCORRECT_PROTEIN	SCLC-Y-SCLC-P	1.64656	1.65766	0.000187515	0.000335788	HSPB1/SERPINH1/TOR1B/LMNA/FKBP14/KDELR3/FBXO6/TLN1/CUL7/THBS1/SHC1/FAF2/SYVN1/MYDGF/CLU/TOR1A/UFD1/TPP1/CXCL8/PDIA6/SSR1/DAXX/TBL2/CCND1/CTH/VCP	HSPB1/LMNA/BAG3/SERPINH1/CCL2/DNAJB5/HSPA1A/CLU/SHC1/TLN1/CUL7/MYDGF/ACADVL/CREB3L1/HSPB7/PDIA6/OPTN/HSPB8/PPP1R15A/HSPA1B/CXCL8/FAF2/CREB3/RACK1/DCTN1/TOR1A/HSPB3/WIPI1/AMFR/FBXO6/MBTPS1/SSR1/RHBDD2/THBS1/COPS5/GET3/TSPYL2/UFD1/MFN2/FKBP14/CANX/VCP/SELENOS/WFS1/BFAR/HERPUD1/TBL2/EXTL2/ATP6V0D1/PDIA5	HSPB1/SERPINH1/LMNA/FKBP14/FBXO6/TLN1/CUL7/THBS1/SHC1/FAF2/MYDGF/CLU/TOR1A/UFD1/CXCL8/PDIA6/SSR1/TBL2/VCP	0.0467061	0.145005	140	153	0.732586	0.673874	0.0430311	0.139617	tags=19%, list=8%, signal=17%	tags=33%, list=16%, signal=28%
GOBP_RESPONSE_TO_WOUNDING	SCLC-N-SCLC-A	-1.23748	0.976669	0.0727273	0.485955	HRAS/PAFAH2/EPPK1/PRKACG/GPX1/CADM4/PPL/SERPINA1/RAB5A/MAFF/CLIC1/TGFB2/DSP/MACF1/ARFGEF1/P2RX4/DYSF/MAFG/ERBB3/CTNNA1/SRC/ANXA5/B4GALT1/GNAQ/HMG20B/DDR1/TRIM72/LMAN1/DAG1/C1GALT1C1/YWHAZ/BNIP3/PTPRF/EHD2/HPSE/TSPAN8/CSRP1/MDK/VIL1/CLDN3/BCL2/F11R	GAP43/MRLN/SPARC/FGFR2/SERPING1/RTN4RL2/ZFPM2/TYRO3/ANXA6/RTN4R/VAV3/TGFB3/PAX6/SCARB1/PROCR/PPARD/EHD2/RAB3A/UBASH3B/TMEFF2/PTPRS/SYTL4/C1QBP/DST/DGKD/SULF2/ARRB2/WNT4/NREP/APOE/EPHA4/P2RX3/GIPR/F2R/WFDC1	EHD2	0.427574	0.892669	312	352	-0.507181	0.392822	0.391574	0.858053	tags=13%, list=11%, signal=12%	tags=10%, list=9%, signal=9%
GOBP_RESPONSE_TO_WOUNDING	SCLC-P-SCLC-A	1.36966	1.17499	0.0160791	0.208122	PLCG2/ANXA1/DOCK1/PIK3CG/SLC12A2/SRSF6/PRKAR2B/DGKZ/ALOX5/EHD1/VAV1/HMGB1/GNA13/CASP3/RAF1/HMOX1/EPHA4/USF1/VIL1/BPTF/DGKA	PLA2G4A/PLCG2/ANXA1/PIK3R5/ALOX5/VAV1/ARHGEF19/ERBB3/AJUBA/PRKAR2B/FGFR2/ARRB1/RTN4R/HMOX1/CD9/FGF7/DGKZ/ITPR2/SLC12A2/TYRO3/EHD1/NREP/F2R/TSPO	PLCG2/ANXA1/SLC12A2/PRKAR2B/DGKZ/ALOX5/EHD1/VAV1/HMOX1	0.285922	0.916309	312	352	0.551584	0.72691	0.265488	0.916309	tags=7%, list=3%, signal=7%	tags=7%, list=5%, signal=7%
GOBP_RESPONSE_TO_WOUNDING	SCLC-Y-SCLC-A	1.398	1.64318	0.00437223	1.79734e-07	LGALS1/ANXA1/SLC12A2/CAV1/HMOX1/TGFB1/ANXA6/RHOC/EHD1/DCBLD2/DOCK1/HSPB1/FERMT2/COL5A1/SPARC/NF1/FLNA/ITGA5/CD44/EHD3/SRSF6/PROCR/GSN/ZFP36L1/ITGB1/RAF1/SYK/DGKA/COL3A1/SMAD3/SDC4/TXK/CAPZB/DAG1/ERBB2/TPM1/SERPINA1/SDC1/CDC42/RAP2B/RIPOR1/CAPZA2/PLEC/VCL/ARF4/EGFR/SLC7A11/HBEGF/THBS1/CAPZA1/BLOC1S4/MYH9/TLN1/TNFAIP3/CD109	LGALS1/YAP1/CCN1/AJUBA/ITGA5/TNFRSF12A/EHD2/ANXA1/TGFB1/CAV1/HMOX1/AXL/COL5A1/NOTCH2/MYL9/COL3A1/CCN2/SMAD3/RHOC/VCL/SERPINE1/PLEC/LAMB2/PROCR/ADM/ANXA6/DOCK1/TGFBR2/LRP1/ELK3/EXT1/F2R/CD44/ZFP36L1/GJA1/PLAU/PPARD/TFPI2/FERMT2/EGFR/MYOF/TIMP1/ITGB4/ITGB1/PROS1/CD151/DCN/HBEGF/PRKCE/SERPING1/ZFP36/SAA1/HSPB1/CD36/EHD1/DGKA/TSPO/MYL12A/FAP/PTEN/CD109/CD9/TYRO3/DCBLD2/CAPZA1/FLNA/FKBP10/EREG/THBS1/A…	LGALS1/ANXA1/CAV1/HMOX1/TGFB1/ANXA6/RHOC/EHD1/DCBLD2/DOCK1/HSPB1/FERMT2/COL5A1/FLNA/ITGA5/CD44/PROCR/ZFP36L1/ITGB1/DGKA/COL3A1/SMAD3/DAG1/ERBB2/SDC1/RIPOR1/PLEC/VCL/EGFR/HBEGF/THBS1/CAPZA1/TLN1/CD109	0.136986	0.000232845	312	352	0.571406	0.702373	0.126527	0.000201538	tags=18%, list=6%, signal=17%	tags=25%, list=9%, signal=23%
GOBP_RESPONSE_TO_WOUNDING	SCLC-P-SCLC-N	1.35078	1.14066	0.0326259	0.276684	PLCG2/ANXA1/VIL1/DOCK1/BCL2/SRSF6/MDK/CADM4/VAV1/YWHAZ/F11R/RREB1/DGKZ/CYP4F11/MCAM/CTNNA1/SRC/CD9/PRKACG/IRF2/CASP3/MYLK/GPX1/ALOX5/EPHA4/DOCK8/BPTF/ERBB3/AK3/ARHGAP35/SDC4/CLIC1/STK24/EGFR/RAB5A/GNA12/KANK1	PLA2G4A/PLCG2/ANXA1/PIK3R5/VAV1/BCL2/ARHGEF19/ERBB3/ALOX5/VIL1/KLF4/ITPR2/INHBB/CD9/DGKZ/NRP1/PRKAR2B/FGF7/PTPN6/CADM4/DSP/AJUBA/ANO6/DAG1/MDK/FIBP/HRAS/HBEGF/F11R/RAB5A/ARRB1/EHD1/CASP3/CSRP1/ITGB4	PLCG2/ANXA1/VIL1/BCL2/MDK/CADM4/VAV1/F11R/DGKZ/CD9/CASP3/ALOX5/ERBB3/RAB5A	0.423013	0.876014	312	352	0.623121	0.695123	0.393229	0.871761	tags=12%, list=7%, signal=11%	tags=10%, list=6%, signal=10%
GOBP_RESPONSE_TO_WOUNDING	SCLC-Y-SCLC-N	1.51544	1.78637	0.000164305	2.24126e-09	LGALS1/ANXA1/TGFB1/DAG1/RHOC/SERPINA1/DOCK1/ITGB1/SLC12A2/CAV1/EGFR/ITGA5/CLIC1/COL3A1/TPM1/ANXA5/CD44/SDC1/SRSF6/HMOX1/THBS1/GRN/PTPRF/SERPINE1/PLEC/SLC7A11/SMAD3/SDC4/TXK/PRKAR1A/KANK1/B4GALT1/C1GALT1C1/DCBLD2/MYH9/MAFF/IRF2/CDC42/HSPB1/ARFGEF1/GNAQ/PRKACG/PPL/COL5A1/CD59/MYOF/CLDN1/TSPAN8/CSRP1/ERBB2/MFN2/EHD1/HPS6/CAPZB/CYP4F11/P2RX4/EHD2/YWHAZ/GSN/TLN1/EPPK1/CTNNA1/SPARC/ACTG1/GNA12/CAPZA2/A…	YAP1/LGALS1/CCN1/ANXA1/TNFRSF12A/AJUBA/TGFB1/AXL/ITGA5/CAV1/MYL9/HMOX1/CCN2/SERPINE1/RHOC/VCL/EGFR/SMAD3/EHD2/PLEC/COL5A1/COL3A1/ZFP36L1/DAG1/ADM/GJA1/LAMB2/NOTCH2/ITGB1/MYOF/TGFBR2/PLAU/MYL12A/EXT1/ITGB4/ZFP36/ELK3/LRP1/HSPB1/HBEGF/CD151/TIMP1/CLDN1/FKBP10/SAA1/CD44/ANXA5/CD9/DOCK1/PROS1/CD109/CLIC1/ILK/TFPI2/PTEN/IRF1/HMG20B/B4GALT1/FLNA/CTNNA1/NOS3/EHD1/GAS6/IL6/SDC1/TLN1/CD59/SDC4/FAP/F2R/FER…	LGALS1/ANXA1/TGFB1/DAG1/RHOC/DOCK1/ITGB1/CAV1/EGFR/ITGA5/CLIC1/COL3A1/ANXA5/CD44/SDC1/HMOX1/GRN/SERPINE1/PLEC/SMAD3/SDC4/B4GALT1/MYH9/HSPB1/COL5A1/CD59/MYOF/CLDN1/CSRP1/ERBB2/EHD1/EHD2/TLN1/CTNNA1/AXL/CD9	0.00829786	1.98487e-06	312	352	0.617644	0.722005	0.00706935	1.6426e-06	tags=22%, list=10%, signal=21%	tags=26%, list=8%, signal=24%
GOBP_RESPONSE_TO_WOUNDING	SCLC-Y-SCLC-P	1.28336	1.32641	0.0257715	0.0075891	LGALS1/ANXA6/HSPB1/TGFB1/CAV1/RHOC/SPARC/DCBLD2/CD59/SLC7A11/NF1/ITGA5/DAG1/VKORC1/CD44/COL3A1/TLN1/SDC1/SERPINA1/THBS1/PTPRF/SERPINE1/PROCR/HMOX1/COL5A1/ITGB1/TXK/SMAD3/MYH9/TOR1A/B4GALT1/BLK/ITPR1/GRN/SERPINB2/GNAQ/LRP1/NMNAT1/PRKAR1A/MYOF/TPM1/ARF4/C1GALT1C1/SLC12A2/FERMT2/GNA11/ZFP36L1/MRTFA/ANXA5/ILK/FLNA/TIMP1/ERBB2/HPS6/ACTG1/EHD1/ANO6/CLIC1/P2RX4/TSPAN8/F2R/AP3B1/CAPZB/EGFR/PLEC/CD109/CAP…	LGALS1/YAP1/ITGA5/CCN1/TNFRSF12A/TGFB1/HSPB1/EHD2/COL5A1/PROCR/AXL/TGFBR2/RHOC/CAV1/SERPINE1/MYL9/CD109/PROS1/PLEC/ELK3/GJA1/COL3A1/MYOF/EGFR/ANXA6/SERPING1/TIMP1/PRKCE/ANXA5/PLAU/ADM/FERMT2/TFPI2/VCL/LAMB2/FAP/AJUBA/ITGB1/NOTCH2/CCN2/SERPINE2/ZFP36L1/MYL12A/HMOX1/TLN1/EXT1/SMAD3/NOS3/ID3/RIPOR1/AP3B1/MYH9/DOCK1/CD44/EREG/CD36/B4GALT1/CD59/SAA1/FKBP10/COL1A1/IL6/NRG1/DAG1/HMG20B/POSTN/TFPI	LGALS1/ANXA6/HSPB1/TGFB1/CAV1/RHOC/CD59/ITGA5/DAG1/CD44/COL3A1/TLN1/SERPINE1/PROCR/HMOX1/COL5A1/ITGB1/SMAD3/MYH9/B4GALT1/MYOF/FERMT2/ZFP36L1/ANXA5/TIMP1/AP3B1/EGFR/PLEC/CD109/RIPOR1	0.289515	0.432173	312	352	0.524156	0.494549	0.266736	0.416116	tags=22%, list=11%, signal=21%	tags=19%, list=7%, signal=18%
GOBP_SKIN_DEVELOPMENT	SCLC-N-SCLC-A	-1.64672	-1.46297	0.000140113	0.0358829	TGFB2/DSP/RELA/ADAM9/ZDHHC21/CAPNS1/ELOVL1/NUMA1/EXPH5/ITGA3/GBA/LSR/ASH1L/KLK14/KDF1/AKR1C3/HPSE/KRT15/BCL2/KRT19/KRT18/KRT8	KRT7/KRTAP3-1/PPL/FRAS1/ATP8A2/CLDN4/KRT19/DSP/KRT15/PERP/JUP/LSR/KRT40/KLK12/KRT18/IGFBP5/SFN/KRT8/DLL1/OVOL2/ST14/BCL2	DSP/LSR/KRT15/BCL2/KRT19/KRT18/KRT8	0.0154497	0.519547	138	137	-0.718116	-0.602883	0.0141489	0.4994	tags=16%, list=8%, signal=15%	tags=16%, list=6%, signal=15%
GOBP_SKIN_DEVELOPMENT	SCLC-P-SCLC-A	1.11622	1.25836	0.230986	0.149834	ANXA1/SOX9/SRSF6/EPHA2/STK4/NME2/CASP3/NOTCH1/ERCC2/CAPN1	SOX9/ANXA1/PKP3/GAL/DSG2/SOSTDC1/FGFR2/NCOA3/FURIN/ERCC2/FGF7/LAMA5/KRT17/EPHA2/POU3F1/NME2/TFAP2B/MET	ANXA1/SOX9/EPHA2/NME2/ERCC2	0.628718	0.916309	138	137	0.481036	0.777529	0.583783	0.916309	tags=7%, list=4%, signal=7%	tags=13%, list=6%, signal=13%
GOBP_SKIN_DEVELOPMENT	SCLC-Y-SCLC-A	0.95199	1.30109	0.543967	0.0548303	EPHA2/ANXA1/ITGA3/COL5A1/CTSL/COL5A2/SRSF6/ZFP36L1/COL3A1/TRADD/CAPNS1/TRPC4AP/EGFR/CLIC4	YAP1/EPHA2/ANXA1/COL5A1/COL3A1/COL5A2/CTSL/ADAM9/ZFP36L1/ETV4/EGFR/ITGB4/FOSL2/COL5A3/ZFP36/KRTAP2-3/ERRFI1/CD109/LAMA5/EREG/CLDN1/COL1A1/ITGA3/ELOVL1/AP3B1/FURIN/INHBA/KRT16/KRT14	EPHA2/ANXA1/ITGA3/COL5A1/CTSL/COL5A2/ZFP36L1/COL3A1/EGFR	0.812669	0.29322	138	137	0.422417	0.598454	0.750623	0.253796	tags=10%, list=5%, signal=10%	tags=21%, list=9%, signal=20%
GOBP_SKIN_DEVELOPMENT	SCLC-P-SCLC-N	1.5645	1.36259	0.00283022	0.0627178	ANXA1/BCL2/SOX9/KRT8/SRSF6/CAPN1/KRT18/GRHL2/KRT15/NUMA1/EXPH5/CAPNS1/PKP3/KRT72/CASP3/TRIM16	SOX9/PKP3/ANXA1/BCL2/SOSTDC1/ST14/OVOL2/KRT18/LSR/JUP/NCOA3/DSG2/FURIN/KRT8/FGF7/DLL1/DSP/KLK12/KRTAP3-1/KRT17/KRT40/TFAP2B/CAPN1/PKP1/MET/ETV4/CASP3/ITGB4/YAP1/GAL/LAMA5	ANXA1/BCL2/SOX9/KRT8/CAPN1/KRT18/PKP3/CASP3	0.296896	0.868756	138	137	0.766442	0.833066	0.275992	0.864538	tags=12%, list=5%, signal=11%	tags=23%, list=8%, signal=21%
GOBP_SKIN_DEVELOPMENT	SCLC-Y-SCLC-N	1.57243	1.70679	0.00106105	5.4437e-05	ANXA1/ITGA3/EPHA2/CAPNS1/EGFR/COL3A1/SRSF6/ELOVL1/RELA/ADAM9/CAPN1/COL5A2/KRT72/PPL/COL5A1/CLDN1/EXPH5	YAP1/EPHA2/ANXA1/EGFR/COL5A1/ADAM9/COL3A1/ZFP36L1/ETV4/COL5A2/ITGB4/ZFP36/CTSL/CLDN1/ELOVL1/ITGA3/ERRFI1/COL5A3/CD109/KRTAP2-3/EREG/GBA/AP3B1/CAPNS1/JAG1/FOSL2/FURIN/INHBA/KRT16/KRT14/RELA/COL1A1/KRT80	ANXA1/ITGA3/EPHA2/CAPNS1/EGFR/COL3A1/ELOVL1/RELA/ADAM9/COL5A2/COL5A1/CLDN1	0.0251911	0.00328015	138	137	0.680125	0.759742	0.0214615	0.00271452	tags=12%, list=7%, signal=12%	tags=24%, list=10%, signal=22%
GOBP_SKIN_DEVELOPMENT	SCLC-Y-SCLC-P	0.944077	-0.952383	0.569091	0.522924	ITGA3/EPHA2/COL3A1/ELOVL1/CTSL/HRNR/TRADD/KRT6B/GBA/KRT86/COL5A1/ADAM9/CLIC4/PSEN1/SGPP1/COL5A2/TCHH/CAPNS1/UGCG/ZFP36L1/KRT2/KRT40/KLK14/AP3B1/TRPC4AP/FLG2/EGFR/CD109/KRT1/KRT10	CLDN4/MACROH2A1/PKP1/KRT8/LGR4/POU3F1/NCOA3/KRTAP3-1/MACROH2A2/FGF7/KRT40/LSR/KRT18/ACVR1B/KLK12/TFAP2B/GAL/JUP/SOSTDC1/IRF6/DSP/DLL1/PKP2/DSG2/PKP3/ST14/BCL2/OVOL2/SOX9	KRT40	0.830538	0.894912	138	137	0.420471	-0.492568	0.765189	0.861664	tags=22%, list=11%, signal=20%	tags=21%, list=9%, signal=20%
GOBP_SUBPALLIUM_DEVELOPMENT	SCLC-N-SCLC-A		-1.5298		0.00372826		DLX2/ASCL1			0.321997		10		-0.946024		0.309511		tags=20%, list=0%, signal=20%
GOBP_SUBPALLIUM_DEVELOPMENT	SCLC-P-SCLC-A		-1.56282		0.00544637		DLX1/CNTNAP2/DLX2/ASCL1			0.916309		10		-0.958725		0.916309		tags=40%, list=0%, signal=40%
GOBP_SUBPALLIUM_DEVELOPMENT	SCLC-Y-SCLC-A		-1.48286		0.00855701		DRD2/CNTNAP2/ASCL1			0.114281		10		-0.910152		0.0989155		tags=30%, list=1%, signal=30%
GOBP_SUBPALLIUM_DEVELOPMENT	SCLC-P-SCLC-N		-1.22339		0.283516		DLX1/DRD2/HPRT1/CNTNAP2/ASCL1			0.876014		10		-0.780444		0.871761		tags=50%, list=19%, signal=40%
GOBP_SUBPALLIUM_DEVELOPMENT	SCLC-Y-SCLC-N		-1.35617		0.102908		HPRT1/ASCL1/CNTNAP2/DRD2			0.330608		10		-0.83284		0.273598		tags=40%, list=3%, signal=39%
GOBP_SUBPALLIUM_DEVELOPMENT	SCLC-Y-SCLC-P		-0.684066		0.839858		MKKS/CNTNAP2/DRD2			0.971187		10		-0.444		0.935104		tags=30%, list=10%, signal=27%
GOBP_TRANSFORMING_GROWTH_FACTOR_BETA_RECEPTOR_SIGNALING_PATHWAY	SCLC-N-SCLC-A	-1.09068	0.692427	0.317221	0.97227	LEMD3/ADAMTSL2/ACVR1/CHST11/ZBTB7A/TGFB2/ADAM9/SRC/ITGA3/GDF15/DUSP22/LPXN/F11R	TGFB3/LTBP4/EMILIN1/USP9X/ZYX/RPS27A/LTBP1/ARRB2/UBA52/NREP/FERMT2/MTMR4/COL1A2/PTPRK/LATS2/DUSP15/CITED2/FUT8/TGFBR1/LOX/HTRA1		0.704241	1	102	116	-0.489627	0.312197	0.644946	0.961222	tags=13%, list=12%, signal=11%	tags=18%, list=15%, signal=16%
GOBP_TRANSFORMING_GROWTH_FACTOR_BETA_RECEPTOR_SIGNALING_PATHWAY	SCLC-P-SCLC-A	-0.969687	0.831699	0.516667	0.736961	ONECUT2/JUN/PTPRK/GDF15/TGFB2/ACVR1/ADAM9/PEG10/CHST11/F11R/SMAD9	MSTN/ITGB5/FURIN/NREP/ZMIZ1/BCL9L/FBN2/NLK/DAB2/DKK3/MEN1/VASN/CGN		0.827713	0.959121	102	116	-0.462545	0.515146	0.768557	0.959121	tags=11%, list=10%, signal=10%	tags=11%, list=9%, signal=10%
GOBP_TRANSFORMING_GROWTH_FACTOR_BETA_RECEPTOR_SIGNALING_PATHWAY	SCLC-Y-SCLC-A	1.47947	1.57219	0.0115399	0.000394922	CAV1/ZYX/TGFB1/CAV2/PXN/FERMT2/ITGA3/COL3A1/SMAD3/EMILIN1/DAB2/THBS1/CD109/GLG1/VASN/ITGB5/SDCBP	LATS2/TGFB1/CAV1/ZYX/CAV2/COL3A1/SMAD3/ITGB5/LTBP1/BCL9L/TGFBR2/LTBP2/HTRA1/ADAM9/VASN/FBN1/FERMT2/PXN/CD109/PMEPA1/DKK3/MPP5/THBS1/LTBP4/ITGA3/PML/FURIN/SKI	CAV1/ZYX/TGFB1/CAV2/PXN/FERMT2/ITGA3/COL3A1/SMAD3/THBS1/CD109/VASN/ITGB5	0.205975	0.0217711	102	116	0.676988	0.737563	0.190249	0.0188439	tags=17%, list=8%, signal=15%	tags=24%, list=8%, signal=22%
GOBP_TRANSFORMING_GROWTH_FACTOR_BETA_RECEPTOR_SIGNALING_PATHWAY	SCLC-P-SCLC-N	-0.88119	0.841748	0.704871	0.718931	STUB1/JUN/ARRB2/PML/VEPH1/USP9X/FERMT1/TGFB3/PEG10/SMAD9/PTPRK/USP9Y	MSTN/ITGB5/FURIN/BCL9L/F11R/CGN/SPRY2/NLK/DAB2/VASN/ZMIZ1/MEN1/HIPK2/FAM89B/SMAD3/SPRY1/FBN2/ITGB8		0.918721	0.969264	102	116	-0.401847	0.511977	0.854035	0.964559	tags=12%, list=10%, signal=11%	tags=16%, list=13%, signal=14%
GOBP_TRANSFORMING_GROWTH_FACTOR_BETA_RECEPTOR_SIGNALING_PATHWAY	SCLC-Y-SCLC-N	1.47951	1.48803	0.00709771	0.00768696	ITGA3/TGFB1/CAV2/CAV1/COL3A1/ZYX/THBS1/DAB2/VASN/SMAD3/ADAM9/SDCBP	TGFB1/CAV1/LATS2/ZYX/SMAD3/ADAM9/COL3A1/CAV2/BCL9L/ITGB5/TGFBR2/VASN/FBN1/PXN/LTBP2/ITGA3/CD109/HTRA1/LTBP1/FERMT2/TGFB1I1/FURIN/HSPA1A/GIPC1/PMEPA1	ITGA3/TGFB1/CAV2/CAV1/COL3A1/ZYX/VASN/SMAD3/ADAM9	0.0910048	0.0811279	102	116	0.670051	0.673643	0.0775314	0.0671383	tags=12%, list=4%, signal=11%	tags=22%, list=9%, signal=20%
GOBP_TRANSFORMING_GROWTH_FACTOR_BETA_RECEPTOR_SIGNALING_PATHWAY	SCLC-Y-SCLC-P	1.50515	1.52307	0.00634398	0.00681154	TGFB1/CAV1/CAV2/ZYX/ITGA3/COL3A1/THBS1/VASN/ADAM9/DAB2/PTPRK/PXN/SMAD3/ACVR1/SDCBP/JUN/FERMT2/PML	TGFB1/LATS2/TGFBR2/FBN1/CAV1/LTBP2/ZYX/CD109/COL3A1/ADAM9/PXN/LTBP4/FERMT2/HSPA1A/CAV2/FOS/LTBP1/SMAD3/GLG1/TGFB1I1/ENG/HTRA1/PML/TWSG1/ITGA3/ACVR1/CDKN2B/BCL9L/ZNF703/MPP5/TGFB2	TGFB1/CAV1/CAV2/ZYX/ITGA3/COL3A1/ADAM9/PXN/SMAD3/ACVR1/FERMT2/PML	0.193122	0.430456	102	116	0.695719	0.633677	0.177926	0.414463	tags=18%, list=8%, signal=16%	tags=27%, list=8%, signal=25%
GOBP_TRANSMEMBRANE_RECEPTOR_PROTEIN_SERINE_THREONINE_KINASE_SIGNALING_PATHWAY	SCLC-N-SCLC-A	-1.03956	0.79972	0.358297	0.903276	ADAMTSL2/ACVR1/CHST11/ZBTB7A/LEMD2/TGFB2/ADAM9/TGIF2/SRC/NUMA1/ITGA3/GDF15/DUSP22/DLX5/LPXN/F11R	TGIF2/TGFB3/NEO1/LTBP4/GPC3/FAM83G/INHBE/ATOH8/EMILIN1/UBE2O/USP9X/ZYX/ELAPOR2/RPS27A/LTBP1/ARRB2/UBA52/FSTL1/NREP/FERMT2/MTMR4/COL1A2/CCN3/CRIM1/NOTCH2/PTPRK/LATS2/VIM/DUSP15/CITED2/FUT8	TGIF2	0.736294	1	147	191	-0.452593	0.341271	0.6743	0.961222	tags=11%, list=12%, signal=10%	tags=16%, list=14%, signal=14%
GOBP_TRANSMEMBRANE_RECEPTOR_PROTEIN_SERINE_THREONINE_KINASE_SIGNALING_PATHWAY	SCLC-P-SCLC-A	-0.746104	0.994494	0.967692	0.523555	ONECUT2/FBXL15/JUN/PTPRK/FKBP8/GDF15/TGFB2/BMP8B/ACVR1/ADAM9/PEG10/LEMD2/CHST11/F11R/ABL1/SMAD9	CHRDL1/TGIF2/MSTN/SOSTDC1/BMP7/ITGB5/CRIM1/FURIN/NREP/ZMIZ1/BCL9L/FBN2/NLK/DAB2/TFAP2B/CCN3/SPART/TOB1/ACVR1B/DKK3/MEN1/NOTCH2/INHBB		0.992425	0.921646	147	191	-0.341212	0.614691	0.921497	0.921646	tags=11%, list=12%, signal=10%	tags=12%, list=8%, signal=11%
GOBP_TRANSMEMBRANE_RECEPTOR_PROTEIN_SERINE_THREONINE_KINASE_SIGNALING_PATHWAY	SCLC-Y-SCLC-A	1.51279	1.56536	0.00446979	0.000239836	CAV1/ZYX/TGFB1/CAV2/FSTL1/WWTR1/VIM/PXN/FERMT2/ITGA3/ZFYVE16/COL3A1/SMAD3/EMILIN1/DAB2/THBS1/CD109/GLG1/VASN/ITGB5/SDCBP	CCN1/VIM/LATS2/TGFB1/CAV1/ZYX/NOTCH2/CRIM1/CAV2/COL3A1/SMAD3/FSTL3/ITGB5/FSTL1/LTBP1/BCL9L/TGFBR2/EXT1/DKK1/LTBP2/HTRA1/WWTR1/ADAM9/VASN/FBN1/FERMT2/PXN/NBL1/CD109/PMEPA1/DKK3/MPP5/THBS1/LTBP4/ITGA3/PML/FURIN/SKI/SFRP4	CAV1/ZYX/TGFB1/CAV2/FSTL1/WWTR1/VIM/PXN/FERMT2/ITGA3/COL3A1/SMAD3/THBS1/CD109/VASN/ITGB5	0.136986	0.0149739	147	191	0.666701	0.693726	0.126527	0.0129606	tags=14%, list=8%, signal=13%	tags=20%, list=8%, signal=19%
GOBP_TRANSMEMBRANE_RECEPTOR_PROTEIN_SERINE_THREONINE_KINASE_SIGNALING_PATHWAY	SCLC-P-SCLC-N	0.699015	1.00352	0.978448	0.494002	F11R/NUMA1/SRC/LPXN/APPL2/FBN2/CHRDL1/DLX5/LEMD3/DUSP22/NOTCH1/ZBTB7A/TRIM33/PRKCZ/ITGA3/RUNX2	CHRDL1/MSTN/SOSTDC1/BMP7/OVOL2/INHBB/ITGB5/FURIN/TGIF2/TFAP2B/BCL9L/F11R/CGN	F11R/CHRDL1	0.996424	0.938616	147	191	0.340992	0.60888	0.926267	0.934059	tags=11%, list=11%, signal=10%	tags=7%, list=6%, signal=7%
GOBP_TRANSMEMBRANE_RECEPTOR_PROTEIN_SERINE_THREONINE_KINASE_SIGNALING_PATHWAY	SCLC-Y-SCLC-N	1.57212	1.57573	0.000894614	0.000518952	ITGA3/VIM/TGFB1/CAV2/FSTL1/CAV1/COL3A1/ZYX/THBS1/DAB2/VASN/SMAD3/ADAM9/SDCBP/CHRDL1/ZFYVE16/WWTR1/TGIF2/PXN/ACVR1	VIM/CCN1/TGFB1/CAV1/LATS2/ZYX/SMAD3/DKK1/ADAM9/COL3A1/CAV2/BCL9L/ITGB5/NOTCH2/TGFBR2/VASN/FSTL3/EXT1/FBN1/WWTR1/PXN/CRIM1/LTBP2/ITGA3/FSTL1/CD109/HTRA1/NBL1/LTBP1/HES1/FERMT2/TGFB1I1/EGR1/FURIN/INHBA/HSPA1A	ITGA3/VIM/TGFB1/CAV2/FSTL1/CAV1/COL3A1/ZYX/VASN/SMAD3/ADAM9/WWTR1/PXN	0.0227588	0.0152796	147	191	0.676225	0.676827	0.0193893	0.0126448	tags=14%, list=7%, signal=13%	tags=19%, list=8%, signal=18%
GOBP_TRANSMEMBRANE_RECEPTOR_PROTEIN_SERINE_THREONINE_KINASE_SIGNALING_PATHWAY	SCLC-Y-SCLC-P	1.54357	1.27798	0.0010674	0.0462663	TGFB1/VIM/CAV1/CAV2/FSTL1/ZYX/ITGA3/ZFYVE16/COL3A1/THBS1/VASN/ADAM9/DAB2/PTPRK/PXN/SMAD3/ACVR1/SDCBP/JUN	VIM/CCN1/TGFB1/LATS2/TGFBR2/FBN1/CAV1/LTBP2/ZYX/CD109/FSTL3/DKK1/COL3A1/ADAM9/PXN/LTBP4/FERMT2/FSTL1/HSPA1A/NOTCH2/EGR1/CAV2/FOS/EXT1/WWTR1/LTBP1/SMAD3/GLG1/TGFB1I1/ENG/HTRA1/PML/TWSG1/ITGA3/ACVR1/INHBA/CDKN2B/BCL9L/ZNF703/MPP5/TGFB2/NBL1/VASN/ABL1	TGFB1/VIM/CAV1/CAV2/FSTL1/ZYX/ITGA3/COL3A1/VASN/ADAM9/PXN/SMAD3/ACVR1	0.101289	0.570837	147	191	0.685044	0.500744	0.0933189	0.549629	tags=13%, list=7%, signal=12%	tags=23%, list=9%, signal=21%
GOBP_VASCULATURE_DEVELOPMENT	SCLC-N-SCLC-A	-0.921868	0.976928	0.650131	0.509695	CASP8/ATF2/CSPG4/KIT/LGALS8/SHC1/B4GALT1/SCG2/KRIT1/RIC8A/DAG1/HTATIP2/TMED2/HLA-G/NAXE/BAK1/ADGRG1/DLL4/HPSE/MDK/SPINT1	PDE2A/SPARC/NRP2/FGFR2/LOXL1/ZFPM2/SEMA6A/PLCD3/VASH2/VAV3/SPHK1/GPC3/MFGE8/SEMA3C/PAX6/HK2/RAMP1/TBX1/HEG1/NGFR/EPHB4/GJC1/ADGRB2/RHOB/PLCG1/ROBO2/S100A1/ADGRF5/EMILIN1/SARS1/CTSH/SH2D2A/SMO/HAND2/PRKX/NCL/RAP1A/WNT4/APOE/PGF		0.879805	0.903691	290	369	-0.379082	0.390253	0.805727	0.868647	tags=7%, list=7%, signal=7%	tags=11%, list=8%, signal=10%
GOBP_VASCULATURE_DEVELOPMENT	SCLC-P-SCLC-A	1.22911	1.10741	0.0794686	0.303951	ANXA1/PIK3CG/SLC12A2/KIT/EPHA2/ALOX5/APOB/SETD2/STK4/HMGB1/SP100/NOTCH1/HMOX1/TWIST1/DYNC2H1/AGO2/NCL/FAP/GLUL/S100A7/FKBPL	TBX1/HOXA3/ANXA1/EPHB3/ALOX5/EFNB2/COL15A1/ADGRA2/ANXA3/NFATC1/BMP7/ACKR3/TNFAIP2/FGFR2/ADGRB2/PDE2A/HOXA1/JAK1/HMOX1/CALD1/HDAC7/GLUL/CTSH/SLC12A2/THY1/MFGE8/EPHA2/NCL/ZMIZ1/ADGRF5/EFNA1/GJC1/TEAD2	ANXA1/SLC12A2/EPHA2/ALOX5/HMOX1/NCL/GLUL	0.466528	0.916309	290	369	0.494711	0.686837	0.433186	0.916309	tags=7%, list=5%, signal=7%	tags=9%, list=5%, signal=9%
GOBP_VASCULATURE_DEVELOPMENT	SCLC-Y-SCLC-A	1.61615	1.6137	3.27112e-05	4.72467e-07	EPHA2/IL18/ANXA1/SLC12A2/CAV1/ANXA2/C5/HMOX1/TGFB1/HMGA2/LUZP1/PKD2/DNMT1/ANPEP/HSPB1/COL5A1/SPARC/MMP14/PARVA/NF1/FLNA/ITGA5/CALD1/ATP2B4/CTH/ZFP36L1/ITGB1/EPHB4/SYK/PLCD3/JUNB/GAB1/DAG1/ERBB2/SHC1/BSG/CDC42/ITGAV/RNH1/EMILIN1/CLIC4/THBS1/MYH9/PKM/HDAC7/TNFAIP3/POFUT1/STAT1	YAP1/CCN1/EPHA2/ITGA5/SEMA3C/TNFRSF12A/RRAS/ANXA1/SPHK1/TGFB1/CAV1/HMOX1/MFGE8/EPHB4/COL5A1/NOTCH2/EFEMP2/FOSL1/PLCD3/CCN2/HMGA2/PLK2/SERPINE1/HGF/TEAD2/ADM/TGFBR2/ANPEP/LRP1/TNFSF12/ELK3/CIB1/C3/ANGPTL4/ANXA2/ITGAV/ZFP36L1/MMP14/TGFBI/MMP2/SHC1/QKI/LOXL2/COL18A1/CCL2/HSPG2/ITGB1/HEG1/DCN/ACTA2/AMOTL2/HSPB1/HDAC7/IL18/TWIST1/EGFL7/FAP/PTEN/RAP1A/CALD1/ERRFI1/NDST1/RNH1/FLNA/CYP1B1/FKBP10/SNX17/ER…	EPHA2/IL18/ANXA1/CAV1/ANXA2/HMOX1/TGFB1/HMGA2/ANPEP/HSPB1/COL5A1/MMP14/FLNA/ITGA5/CALD1/ZFP36L1/ITGB1/EPHB4/PLCD3/DAG1/SHC1/ITGAV/RNH1/THBS1/PKM/HDAC7	0.0115938	0.000349761	290	369	0.662741	0.689604	0.0107086	0.000302734	tags=17%, list=6%, signal=16%	tags=23%, list=9%, signal=22%
GOBP_VASCULATURE_DEVELOPMENT	SCLC-P-SCLC-N	1.11001	1.0959	0.236057	0.333333	ANXA1/KIT/SPINT1/MDK/MMP14/ANXA3/AGO2/RIC8A/MCAM/THY1/EPHB4/TJP1/MYLK/GPX1/ALOX5/PARVA/SP100	EPHB3/ANXA1/TNFAIP2/HOXA3/ANXA3/TBX3/COL15A1/NFATC1/BMP7/ALOX5/KIT/OVOL2/SPINT1/EFNB2/KLF4/ADGRA2/TBX1/JUP/PROX1/HDAC7/NRP1/DLL1/LRP5/JAK1/LGALS8/TFAP2B/DAG1/MDK/EMC10/HOXA1/MYO1E/CASP8/COL4A2/TJP1/ACKR3/ADAM15/GLUL/HMOX1/YAP1/EFNA1	ANXA1/KIT/SPINT1/MDK/ANXA3/TJP1/ALOX5	0.668941	0.886702	290	369	0.517861	0.669816	0.621841	0.882397	tags=6%, list=5%, signal=6%	tags=11%, list=7%, signal=10%
GOBP_VASCULATURE_DEVELOPMENT	SCLC-Y-SCLC-N	1.75597	1.77293	1.21101e-08	2.29819e-09	ANXA1/IL18/EPHA2/TGFB1/MMP14/DAG1/HLA-G/PARVA/SHC1/ATP2B4/ANXA2/ITGB1/SLC12A2/CAV1/ITGA5/PKD2/HMGA2/HMOX1/THBS1/POFUT1/GRN/EPHB4/SERPINE1/ITGAV/B4GALT1/GAB1/TYMP/MYH9/JUNB/CUL7/CDC42/MYDGF/HDAC7/HSPB1/ANXA3/MFGE8/THY1/LUZP1/COL5A1/UBP1/ANPEP/STAT1/TJP1/ERBB2/WASF2/ACVR1/KRIT1/SLIT2/BAK1/CASP8/SPARC/ACTG1/CTNNB1/STIM1/SYK/C1GALT1/TMEM231/GPX1/PLXND1/JAK1/DNMT1/NR2F2/FLNA	YAP1/CCN1/EPHA2/ANXA1/TNFRSF12A/RRAS/TGFB1/ITGA5/CAV1/HMOX1/CCN2/FOSL1/SERPINE1/EFEMP2/COL5A1/CIB1/ZFP36L1/DAG1/ADM/SEMA3C/C3/TNFSF12/MFGE8/HMGA2/PLK2/ANPEP/SOCS3/NOTCH2/ITGB1/ANXA2/TGFBR2/ANGPTL4/CCL2/LOXL2/HGF/ELK3/LRP1/SPHK1/ITGAV/HSPB1/EPAS1/EPHB4/QKI/SP100/MMP14/SHC1/FKBP10/ACTA2/CASP8/ERRFI1/HDAC7/TGFBI/LIF/PTEN/TEAD2/B4GALT1/FLNA/NOS3/COL18A1/IL6/AMOTL2/HES1/FAP/IL18/SAT1/MMP2/EREG/TWIST1/…	ANXA1/IL18/EPHA2/TGFB1/MMP14/DAG1/SHC1/ANXA2/ITGB1/CAV1/ITGA5/HMGA2/HMOX1/GRN/EPHB4/SERPINE1/ITGAV/B4GALT1/MYH9/JUNB/MYDGF/HDAC7/HSPB1/MFGE8/COL5A1/ANPEP/ERBB2/CASP8/FLNA	1.66514e-05	1.98487e-06	290	369	0.71626	0.717151	1.41862e-05	1.6426e-06	tags=22%, list=11%, signal=20%	tags=23%, list=8%, signal=22%
GOBP_VASCULATURE_DEVELOPMENT	SCLC-Y-SCLC-P	1.52588	1.3192	0.000385659	0.00575802	ANXA2/HSPB1/IL18/C5/TGFB1/CAV1/PKD2/HMGA2/EPHA2/PLCD3/SPARC/ATP2B4/NF1/ITGA5/DAG1/GAB1/HLA-G/CUL7/THBS1/SERPINE1/SHC1/DNMT1/LUZP1/ANPEP/HMOX1/TYMP/COL5A1/ITGB1/MYDGF/SEMA3C/ITGAV/CLIC4/MYH9/B4GALT1/PSEN1/GRN/PKM/CXCL8/ROBO1/ACVR1/LRP1/PARVA/SNX17/CNTRL/JUN/CTNNB1/POFUT1/KRIT1/SLC12A2/CTH/STAT1/ZFP36L1/PML	YAP1/ITGA5/CCN1/TNFRSF12A/TGFB1/HSPB1/ANXA2/RRAS/COL5A1/MMP2/TGFBR2/HGF/EPHB4/C3/ANPEP/SEMA3C/CAV1/EPHA2/SERPINE1/SPHK1/EFEMP2/FOSL1/LOXL2/TGFBI/CCL2/ELK3/ANGPTL4/MFGE8/PLK2/EPAS1/HMGA2/ADM/CIB1/COL18A1/FAP/ITGB1/NOTCH2/CCN2/EGR1/MMP14/PLCD3/ZFP36L1/HMOX1/ERRFI1/TNFSF12/SHC1/ITGAV/CUL7/MYDGF/S1PR1/JUNB/CREB3L1/NOS3/WARS1/MYH9/COL8A1/SOCS3/ECM1/EREG/IL18/ENG/HSPG2/SNX17/SARS1/B4GALT1/QKI/FKBP10/CX…	ANXA2/HSPB1/IL18/TGFB1/CAV1/HMGA2/EPHA2/PLCD3/ITGA5/DAG1/CUL7/SERPINE1/SHC1/ANPEP/HMOX1/COL5A1/ITGB1/MYDGF/SEMA3C/ITGAV/MYH9/B4GALT1/CXCL8/ROBO1/SNX17/ZFP36L1/PML	0.0617303	0.41005	290	369	0.627094	0.491492	0.0568732	0.394815	tags=18%, list=8%, signal=17%	tags=20%, list=6%, signal=20%
GOBP_VESICLE_BUDDING_FROM_MEMBRANE	SCLC-N-SCLC-A	-1.40964	-1.31308	0.0554153	0.0749415	CHMP4B/RAB1A/GOLPH3L/TRAPPC4/SCAP/GOSR2/ARF1/PDCD6/CHMP7/SERPINA1/RAB1B/CHMP4A/TMED9/STX5/TMED10/LMAN1/MX2/GORASP1/TMED2	TMED10/CSNK1D/SERPINA1/CHMP5/ARFGAP3/TRAPPC4/TRAPPC9/ARFGAP2/CHMP4A/TMED9/PDCD6/CHMP4B/MX2/RAB1B/MX1/CHMP4C	CHMP4B/TRAPPC4/PDCD6/SERPINA1/RAB1B/CHMP4A/TMED9/TMED10/MX2	0.390583	0.608694	84	88	-0.649741	-0.578765	0.357697	0.58509	tags=23%, list=15%, signal=19%	tags=18%, list=17%, signal=15%
GOBP_VESICLE_BUDDING_FROM_MEMBRANE	SCLC-P-SCLC-A	-1.2157	0.796984	0.164228	0.748804	TFG/TRAPPC4/ARFGAP3/TMED10/SEC23IP/LMAN1/PPP6R1/TMED2/TMED9/PDCD6/SEC16A/SCFD1/CD59/SNAP91/GORASP1/GOLPH3/MX2/SEC24C	CTSZ/CTSC/SCAP/CUL3/PICALM		0.557385	0.962615	84	88	-0.592999	0.495922	0.517549	0.962615	tags=21%, list=14%, signal=19%	tags=6%, list=10%, signal=5%
GOBP_VESICLE_BUDDING_FROM_MEMBRANE	SCLC-Y-SCLC-A	1.53849	1.26006	0.00564381	0.136182	ANXA2/AP2M1/PPP6R3/SEC23A/SERPINA1/SEC13/CD59	ANXA2/CTSZ/MCFD2/SNX3/SEC23A/S100A10/AREG/COL7A1/AP3B1/GBF1/SEC13/CNIH1/CD59/ANKRD28/SAR1B/TMED9/USO1/CTSC/SAR1A/RAB1A/SEC23IP	ANXA2/SEC23A/SEC13/CD59	0.149176	0.438632	84	88	0.722227	0.601962	0.137786	0.379657	tags=8%, list=7%, signal=8%	tags=24%, list=15%, signal=21%
GOBP_VESICLE_BUDDING_FROM_MEMBRANE	SCLC-P-SCLC-N	-0.775226	1.07855	0.903955	0.375904	SNAP91/ARFGAP3/MYO18A/GOLPH3/PRKCI/CD59/SEC31A/TFG/SCFD1/DNM3/SEC16A/SEC23A/ANXA2/SEC24C	CHMP4C/CTSZ/MX1/CTSC/ARFGAP2/TRAPPC4/RAB1B/PICALM/CHMP4B/PPP6R3		0.970984	0.899067	84	88	-0.362472	0.666495	0.902618	0.894703	tags=17%, list=14%, signal=14%	tags=11%, list=10%, signal=10%
GOBP_VESICLE_BUDDING_FROM_MEMBRANE	SCLC-Y-SCLC-N	1.54192	1.2807	0.00393426	0.0833333	AP2M1/ANXA2/SERPINA1/STX5/GORASP1/GOLPH3L/SCAP/PPP6R3/CD59/GOSR2/MX2/PICALM/FNBP1L	ANXA2/CTSZ/COL7A1/AREG/TMED9/SNX3/MX2/S100A10/MCFD2/CD59/AP3B1/GBF1/GORASP1/ANKRD28/SEC23IP/SAR1B/RAB1A/MX1/USO1/SEC23A/SERPINA1/SEC13/GOLGA2/RAB1B/CTSC/TRAPPC4/SAR1A/CHMP4A	ANXA2/SERPINA1/GORASP1/CD59/MX2	0.0627711	0.29864	84	88	0.715343	0.595112	0.0534777	0.247143	tags=15%, list=10%, signal=14%	tags=32%, list=19%, signal=26%
GOBP_VESICLE_BUDDING_FROM_MEMBRANE	SCLC-Y-SCLC-P	1.6287	1.30032	0.00112851	0.127341	ANXA2/AP2M1/CD59/SEC23A/SERPINA1/GORASP1/SEC24C/MX2/PPP6R3/SCAP/GOLPH3L/STX5/SEC13/TFG/SCFD1/AP3B1/SAR1A	ANXA2/MCFD2/S100A10/AREG/AP3B1/CD59/SNX3/SEC24D/MX2/SEC23A/COL7A1/GBF1/SERPINA1/TFG/GOLGA2/TMED9/USO1/GORASP1/SAR1A/AP2M1/TRAPPC5/ARFGAP3/TRAPPC2L/SAR1B/CHMP5/CNIH1/DNM3	ANXA2/AP2M1/CD59/SEC23A/SERPINA1/GORASP1/MX2/TFG/AP3B1/SAR1A	0.101289	0.729956	84	88	0.771845	0.568235	0.0933189	0.702836	tags=20%, list=11%, signal=18%	tags=31%, list=19%, signal=25%
GOBP_VIRAL_LIFE_CYCLE	SCLC-N-SCLC-A	-0.823604	-1.20447	0.880985	0.0991501	SCARB2/APOBEC3B/APOBEC3F/PC/SPCS1/CLDN6/NUP210/CHMP7/ISG15/NEDD4/RAB5A/RAB1B/USP6NL/APOBEC3C/CHMP4A/ICAM1/SLC20A2/CTBP2/LAMP1/ADAR/DAG1/LAMTOR5/BCL2/F11R	HYAL2/CHMP4B/SLPI/GRK2/IFITM2/PROX1/PARP10/DAG1/RAB1B/VPS4B/MX1/ISG20/LAMP1/APOBEC3B/VAMP8/LAMP3/F11R/FAM111A/BCL2/CHMP4C	APOBEC3B/RAB1B/LAMP1/DAG1/BCL2/F11R	0.974666	0.652075	230	231	-0.342564	-0.467387	0.892601	0.626789	tags=10%, list=12%, signal=9%	tags=9%, list=7%, signal=8%
GOBP_VIRAL_LIFE_CYCLE	SCLC-P-SCLC-A	1.35206	1.0027	0.0307384	0.497371	EPHA2/NECTIN2/RAN/PVR/APOBEC3G/NOTCH1/NUP188/VPS28/XPO1/EIF2AK4/NUP153/LARP1/PKN2/TARBP2/SRPK1/TRIM26/DDX3X/MORC2/GSN/MPHOSPH8/HTATSF1/IDE/CD81/GRK2/NECTIN1/STAU1/DDX6/NUP160/DYNLT1/PPIH/VPS4A/PCBP1/CTBP1/UBA52/VPS37B/WWP2/BSG/CXADR/TBC1D20/ZC3HAV1/CD46/NCAM1/KPNB1/NUCKS1	EFNB2/CD81/ITGB5/PVR/FURIN/VAMP8/EIF2AK4/ATG5/EPHA2/TYRO3/NDC1/STAU1/TPR/TRIM22/SRPK1/VPS37B/ISG15/ADARB1/IFITM3/RAE1/TPCN2/RAB5A/CD46/RAN/NEDD4L/PCBP1/AAAS/NUP160/UVRAG/DDB1/NRP1/CD55/MPHOSPH8/NUP98/TOP2B/KPNA3/RPS27A/BCL2/DDX6/RPSA/NUP88/PABPC1/PROX1	EPHA2/RAN/PVR/EIF2AK4/SRPK1/MPHOSPH8/CD81/STAU1/DDX6/NUP160/PCBP1/VPS37B/CD46	0.353883	0.916309	230	231	0.555661	0.62172	0.328592	0.916309	tags=19%, list=14%, signal=17%	tags=19%, list=14%, signal=16%
GOBP_VIRAL_LIFE_CYCLE	SCLC-Y-SCLC-A	1.6828	1.67861	2.05891e-05	9.21791e-07	LGALS1/EPHA2/CAV1/IFITM3/CAV2/HMGA2/STOM/ANPEP/CTSL/ITGA5/TFRC/APOBEC3G/GSN/EIF2AK4/ITGB1/ATG16L1/DAG1/BSG/CDC42/ITGAV/NMT2/RANBP2/EGFR/TRIM22/YTHDC2/TRIM25/APOBEC3C/ITCH/CD55/STAU1/CD81/ICAM1/SEC13/APOBEC3B/ITGB5/NUP188/BST2/ITGA2	LGALS1/EPHA2/ITGA5/IFITM3/CAV1/AXL/IFITM2/CAV2/STOM/HMGA2/ITGB5/NEDD4/EIF2AK4/ANPEP/TRIM6/CTSL/ISG15/BST2/ITGAV/EGFR/CCL2/ITGB1/APOBEC3B/SNX3/TNIP1/LY6E/PDCD6IP/PTX3/NPC1/TYRO3/LRRC15/APOBEC3C/DAG1/CLDN1/NUP37/ZC3H12A/PML/PPIB/FURIN	LGALS1/EPHA2/CAV1/IFITM3/CAV2/HMGA2/STOM/ANPEP/CTSL/ITGA5/EIF2AK4/ITGB1/DAG1/ITGAV/EGFR/APOBEC3C/APOBEC3B/ITGB5/BST2	0.0098894	0.000530747	230	231	0.707934	0.735173	0.00913436	0.000459386	tags=17%, list=8%, signal=16%	tags=17%, list=8%, signal=16%
GOBP_VIRAL_LIFE_CYCLE	SCLC-P-SCLC-N	1.10489	1.11775	0.273092	0.305705	BCL2/NECTIN2/F11R/DDX6/VPS28/PVR/NUP210/WWP2/CHMP7/CTBP2/CD46/ISG15/VPS37B/CHMP4B/CTBP1/EGFR/RAB5A/LAMTOR5/NOTCH1/TSG101/IFITM3/GRK2/RAB43/IDE/LARP1	VAMP8/BCL2/EFNB2/PVR/CHMP4C/PROX1/IFITM3/ITGB5/FURIN/MX1/NRP1/FAM111A/VPS37B/ATG5/GRK2/DDX6/CD81/DAG1/ISG15/PARP10/F11R/RAB5A/TRIM25/IFITM2/CD46/TRIM22/RAB1B/VPS4B/TPR/NDC1/UVRAG/CHMP4B/RAN/TPCN2/CD55/CTBP1/GAS6/CLDN1/STAU1/NUP160/NUP210/EPHA2/PPIH/HYAL2/LAMP3/DDB1/NEDD4L/MPHOSPH8/BANF1/NUP107/CD74	BCL2/F11R/DDX6/PVR/NUP210/CD46/ISG15/VPS37B/CHMP4B/CTBP1/RAB5A/IFITM3/GRK2	0.707616	0.882524	230	231	0.522343	0.678534	0.657793	0.878239	tags=11%, list=9%, signal=10%	tags=22%, list=12%, signal=20%
GOBP_VIRAL_LIFE_CYCLE	SCLC-Y-SCLC-N	1.61155	1.79603	5.61027e-05	1.86911e-08	LGALS1/IFITM3/EPHA2/DAG1/CAV2/ICAM1/ITGB1/APOBEC3C/CAV1/EGFR/ITGA5/HMGA2/APOBEC3B/ISG15/CD55/ITGAV/STOM/CDC42/NMT2/PPIB/TRIM25/APOBEC3F/ATG5/ANPEP/CLDN1/NECTIN2/RANBP2/RAB43/CTBP1/GSN/VCP/BST2/OAS2/AXL/PLSCR1	LGALS1/IFITM3/IFITM2/EPHA2/AXL/ITGA5/APOBEC3B/CAV1/EGFR/DAG1/CAV2/HMGA2/ITGB5/BST2/ANPEP/TRIM6/ITGB1/ISG15/CCL2/ITGAV/NEDD4/CTSL/APOBEC3C/STOM/CLDN1/EIF2AK4/HYAL2/SNX3/FAM111A/NECTIN2/IFI16/ICAM1/GAS6/PDCD6IP/NPC1/LRRC15/ZC3H12A/NRP1/FURIN/CXCL8/PPIB/HSPA1A/TNIP1/NUP37	LGALS1/IFITM3/EPHA2/DAG1/CAV2/ICAM1/ITGB1/APOBEC3C/CAV1/EGFR/ITGA5/HMGA2/APOBEC3B/ISG15/ITGAV/STOM/PPIB/ANPEP/CLDN1/NECTIN2/BST2/AXL	0.00366292	1.07619e-05	230	231	0.671309	0.760083	0.00312062	8.90613e-06	tags=15%, list=9%, signal=14%	tags=19%, list=8%, signal=18%
GOBP_VIRAL_LIFE_CYCLE	SCLC-Y-SCLC-P	1.38497	1.32757	0.00897224	0.0195536	LGALS1/STOM/CAV1/CAV2/HMGA2/IFITM3/EPHA2/APOBEC3C/ITGA5/DAG1/APOBEC3B/CTSL/ANPEP/ATG5/ICAM1/ITGB1/RANBP2/TFRC/ITGAV/PPIB/BST2/TRIM22/CXCL8/NMT2/CHMP3	LGALS1/ITGA5/NEDD4/AXL/IFITM3/ANPEP/CAV1/EPHA2/TRIM6/APOBEC3B/IFITM2/CCL2/EGFR/PTX3/STOM/HMGA2/NPC1/HSPA1A/ICAM1/BST2/ITGB1/APOBEC3C/ITGAV/CAV2/LY6E/CTSL/PPIB/LRRC15/HSPA1B/CXCL8/PML/TNIP1/MVB12A/DAG1/EIF2AK4/NECTIN2/SNX3/IFI16/ISG15	LGALS1/STOM/CAV1/CAV2/HMGA2/IFITM3/EPHA2/APOBEC3C/ITGA5/DAG1/APOBEC3B/CTSL/ANPEP/ICAM1/ITGB1/ITGAV/PPIB/BST2/CXCL8	0.216543	0.476894	230	231	0.583175	0.51469	0.199505	0.459176	tags=11%, list=6%, signal=10%	tags=17%, list=7%, signal=16%
GOBP_WOUND_HEALING	SCLC-N-SCLC-A	-1.1444	-0.903135	0.178571	0.732087	HRAS/PAFAH2/EPPK1/PRKACG/GPX1/CADM4/PPL/SERPINA1/RAB5A/MAFF/CLIC1/TGFB2/DSP/MACF1/ARFGEF1/P2RX4/DYSF/MAFG/ERBB3/SRC/ANXA5/B4GALT1/GNAQ/HMG20B/DDR1/TRIM72/LMAN1/DAG1/C1GALT1C1/YWHAZ/EHD2/HPSE/TSPAN8/CSRP1/VIL1/CLDN3/F11R	HMG20B/CFLAR/ADRA2A/DDR1/ARFGEF1/SMAD2/CADM4/XBP1/GAS6/OCLN/SDC4/ARHGEF19/PROC/ENTPD2/IRF1/TOR1A/GNAQ/PPL/PTPN6/ITPR3/YWHAZ/CLDN4/DAG1/PRKAR1A/VIL1/ETS1/DSP/SFTA3/TSPAN8/FOXA2/LCK/F11R/CSRP1/SMOC2/CLDN3/SYK	CADM4/PPL/DSP/ARFGEF1/GNAQ/HMG20B/DDR1/DAG1/YWHAZ/TSPAN8/CSRP1/VIL1/CLDN3/F11R	0.575371	0.967444	266	282	-0.472836	-0.344697	0.526926	0.929929	tags=14%, list=11%, signal=13%	tags=13%, list=10%, signal=12%
GOBP_WOUND_HEALING	SCLC-P-SCLC-A	1.43959	1.23706	0.00585053	0.128337	PLCG2/ANXA1/DOCK1/PIK3CG/SLC12A2/SRSF6/PRKAR2B/DGKZ/ALOX5/EHD1/VAV1/HMGB1/GNA13/CASP3/RAF1/HMOX1/USF1/VIL1/DGKA	PLA2G4A/PLCG2/ANXA1/PIK3R5/ALOX5/VAV1/ARHGEF19/ERBB3/AJUBA/PRKAR2B/FGFR2/ARRB1/HMOX1/CD9/DGKZ/ITPR2/SLC12A2/TYRO3/EHD1/F2R	PLCG2/ANXA1/SLC12A2/PRKAR2B/DGKZ/ALOX5/EHD1/VAV1/HMOX1	0.215039	0.916309	266	282	0.584139	0.766174	0.199671	0.916309	tags=7%, list=3%, signal=7%	tags=7%, list=4%, signal=7%
GOBP_WOUND_HEALING	SCLC-Y-SCLC-A	1.3864	1.63898	0.00910426	2.43938e-06	ANXA1/SLC12A2/CAV1/HMOX1/TGFB1/ANXA6/RHOC/EHD1/DCBLD2/DOCK1/HSPB1/FERMT2/COL5A1/SPARC/NF1/FLNA/ITGA5/CD44/EHD3/SRSF6/PROCR/GSN/ITGB1/RAF1/SYK/DGKA/COL3A1/SMAD3/SDC4/TXK/CAPZB/DAG1/ERBB2/TPM1/SERPINA1/SDC1/CDC42/RAP2B/CAPZA2/PLEC/VCL/EGFR/SLC7A11/HBEGF/THBS1/CAPZA1/BLOC1S4/MYH9/TLN1/TNFAIP3/CD109	YAP1/CCN1/AJUBA/ITGA5/TNFRSF12A/EHD2/ANXA1/TGFB1/CAV1/HMOX1/AXL/COL5A1/NOTCH2/MYL9/COL3A1/SMAD3/RHOC/VCL/SERPINE1/PLEC/PROCR/ANXA6/DOCK1/TGFBR2/ELK3/EXT1/F2R/CD44/GJA1/PLAU/PPARD/TFPI2/FERMT2/EGFR/MYOF/TIMP1/ITGB1/PROS1/CD151/DCN/HBEGF/PRKCE/SERPING1/SAA1/HSPB1/CD36/EHD1/DGKA/MYL12A/FAP/PTEN/CD109/CD9/TYRO3/DCBLD2/CAPZA1/FLNA/FKBP10/EREG/THBS1/ACTB/DAG1/FBLN1/CLDN1/IL6/COL1A1/NOS3/AP3B1/MYLK/TLN1…	ANXA1/CAV1/HMOX1/TGFB1/ANXA6/RHOC/EHD1/DCBLD2/DOCK1/HSPB1/FERMT2/COL5A1/FLNA/ITGA5/CD44/PROCR/ITGB1/DGKA/COL3A1/SMAD3/DAG1/ERBB2/SDC1/PLEC/VCL/EGFR/HBEGF/THBS1/CAPZA1/TLN1/CD109	0.187243	0.000883219	266	282	0.573749	0.70983	0.172948	0.000764467	tags=19%, list=6%, signal=19%	tags=27%, list=9%, signal=25%
GOBP_WOUND_HEALING	SCLC-P-SCLC-N	1.3363	1.23658	0.0295536	0.160127	PLCG2/ANXA1/VIL1/DOCK1/SRSF6/CADM4/VAV1/YWHAZ/F11R/RREB1/DGKZ/CYP4F11/MCAM/SRC/CD9/PRKACG/IRF2/CASP3/MYLK/GPX1/ALOX5/DOCK8/ERBB3/AK3/ARHGAP35/SDC4/CLIC1/EGFR/RAB5A/GNA12/KANK1/PRKAR2A/SLC12A2	PLA2G4A/PLCG2/ANXA1/PIK3R5/VAV1/ARHGEF19/ERBB3/ALOX5/VIL1/ITPR2/CD9/DGKZ/PRKAR2B/PTPN6/CADM4/DSP/AJUBA/ANO6/DAG1/FIBP/HRAS/HBEGF/F11R/RAB5A/ARRB1/EHD1/CASP3/CSRP1	PLCG2/ANXA1/VIL1/CADM4/VAV1/F11R/DGKZ/CD9/CASP3/ALOX5/ERBB3/RAB5A	0.423013	0.868756	266	282	0.628093	0.751686	0.393229	0.864538	tags=12%, list=8%, signal=12%	tags=10%, list=6%, signal=10%
GOBP_WOUND_HEALING	SCLC-Y-SCLC-N	1.48851	1.83203	0.000521045	1.33953e-09	ANXA1/TGFB1/DAG1/RHOC/SERPINA1/DOCK1/ITGB1/SLC12A2/CAV1/EGFR/ITGA5/CLIC1/COL3A1/TPM1/ANXA5/CD44/SDC1/SRSF6/HMOX1/THBS1/SERPINE1/PLEC/SLC7A11/SMAD3/SDC4/TXK/PRKAR1A/KANK1/B4GALT1/C1GALT1C1/DCBLD2/MYH9/MAFF/IRF2/CDC42/HSPB1/ARFGEF1/GNAQ/PRKACG/PPL/COL5A1/CD59/MYOF/CLDN1/TSPAN8/CSRP1/ERBB2/MFN2/EHD1/HPS6/CAPZB/CYP4F11/P2RX4/EHD2/YWHAZ/GSN/TLN1/EPPK1/SPARC/ACTG1/GNA12/CAPZA2/AXL/PLSCR1/SYK/CD9	YAP1/CCN1/ANXA1/TNFRSF12A/AJUBA/TGFB1/AXL/ITGA5/CAV1/MYL9/HMOX1/SERPINE1/RHOC/VCL/EGFR/SMAD3/EHD2/PLEC/COL5A1/COL3A1/DAG1/GJA1/NOTCH2/ITGB1/MYOF/TGFBR2/PLAU/MYL12A/EXT1/ELK3/HSPB1/HBEGF/CD151/TIMP1/CLDN1/FKBP10/SAA1/CD44/ANXA5/CD9/DOCK1/PROS1/CD109/CLIC1/ILK/TFPI2/PTEN/IRF1/HMG20B/B4GALT1/FLNA/NOS3/EHD1/GAS6/IL6/SDC1/TLN1/CD59/SDC4/FAP/F2R/FERMT2/EREG/AP3B1/CD36/ACTB/ANO6/CSRP1/ERBB2/RAC1/MYH9/CA…	ANXA1/TGFB1/DAG1/RHOC/DOCK1/ITGB1/CAV1/EGFR/ITGA5/CLIC1/COL3A1/ANXA5/CD44/SDC1/HMOX1/SERPINE1/PLEC/SMAD3/SDC4/B4GALT1/MYH9/HSPB1/COL5A1/CD59/MYOF/CLDN1/CSRP1/ERBB2/EHD1/EHD2/TLN1/AXL/CD9	0.0162605	1.73536e-06	266	282	0.611122	0.757706	0.0138531	1.43611e-06	tags=25%, list=10%, signal=23%	tags=28%, list=8%, signal=26%
GOBP_WOUND_HEALING	SCLC-Y-SCLC-P	1.22308	1.33691	0.0881834	0.00897912	ANXA6/HSPB1/TGFB1/CAV1/RHOC/SPARC/DCBLD2/CD59/SLC7A11/NF1/ITGA5/DAG1/VKORC1/CD44/COL3A1/TLN1/SDC1/SERPINA1/THBS1/SERPINE1/PROCR/HMOX1/COL5A1/ITGB1/TXK/SMAD3/MYH9/TOR1A/B4GALT1/BLK/ITPR1/SERPINB2/GNAQ/PRKAR1A/MYOF/TPM1/C1GALT1C1/SLC12A2/FERMT2/GNA11/MRTFA/ANXA5/ILK/FLNA/TIMP1/ERBB2/HPS6/ACTG1/EHD1/ANO6/CLIC1/P2RX4/TSPAN8/F2R/AP3B1/CAPZB/EGFR/PLEC/CD109/CAPZA1/KRT1/LYN	YAP1/ITGA5/CCN1/TNFRSF12A/TGFB1/HSPB1/EHD2/COL5A1/PROCR/AXL/TGFBR2/RHOC/CAV1/SERPINE1/MYL9/CD109/PROS1/PLEC/ELK3/GJA1/COL3A1/MYOF/EGFR/ANXA6/SERPING1/TIMP1/PRKCE/ANXA5/PLAU/FERMT2/TFPI2/VCL/FAP/AJUBA/ITGB1/NOTCH2/SERPINE2/MYL12A/HMOX1/TLN1/EXT1/SMAD3/NOS3/AP3B1/MYH9/DOCK1/CD44/EREG/CD36/B4GALT1/CD59/SAA1/FKBP10/COL1A1/IL6/NRG1/DAG1/HMG20B/POSTN/TFPI	ANXA6/HSPB1/TGFB1/CAV1/RHOC/CD59/ITGA5/DAG1/CD44/COL3A1/TLN1/SERPINE1/PROCR/HMOX1/COL5A1/ITGB1/SMAD3/MYH9/B4GALT1/MYOF/FERMT2/ANXA5/TIMP1/AP3B1/EGFR/PLEC/CD109	0.456273	0.436347	266	282	0.506049	0.509538	0.420373	0.420135	tags=23%, list=11%, signal=21%	tags=21%, list=7%, signal=20%
HALLMARK_COAGULATION	SCLC-N-SCLC-A	-1.47001	1.04522	0.022339	0.364273	MMP14/FN1/LAMP2/CD9/USP11/SERPINE1/CRIP2/ISCU/SERPINA1/MAFF/ADAM9/SIRT2/MSRB2/S100A13/PREP/CAPN2/CSRP1	SPARC/SERPING1/DPP4/S100A1/CTSH		0.279914	0.838329	55	68	-0.717497	0.498028	0.256346	0.80582	tags=31%, list=17%, signal=26%	tags=7%, list=6%, signal=7%
HALLMARK_COAGULATION	SCLC-P-SCLC-A	1.23611	1.22528	0.167513	0.240244	ANXA1	ANXA1/PRSS23/FURIN/CD9/CTSH/PREP	ANXA1	0.560648	0.916309	55	68	0.601002	0.760044	0.520578	0.916309	tags=2%, list=0%, signal=2%	tags=9%, list=5%, signal=8%
HALLMARK_COAGULATION	SCLC-Y-SCLC-A	1.4888	1.62229	0.0263198	0.000542117	ANXA1/SPARC/MMP14/GSN/SERPINA1/CAPN2/PREP/ARF4/THBS1/C8B/BMP1/GNG12/ITGA2/SERPINE1/CTSH/GNB2	ANXA1/SERPINE1/LRP1/C3/HTRA1/ADAM9/PLAU/MMP14/C1S/MMP2/BMP1/FBN1/TFPI2/MMP1/TIMP1/DUSP6/PROS1/SERPING1/CLU/GNG12/CD9/THBS1/FURIN/ARF4/CTSH/A2M/WDR1	ANXA1/MMP14/ARF4/THBS1/BMP1/GNG12/SERPINE1/CTSH	0.289576	0.0253086	55	68	0.740159	0.808982	0.267467	0.0219058	tags=29%, list=10%, signal=26%	tags=40%, list=10%, signal=36%
HALLMARK_COAGULATION	SCLC-P-SCLC-N	1.41519	0.987313	0.0534224	0.523388	ANXA1/MMP14/CAPN2/USP11/CD9/MSRB2	ANXA1/PRSS23/CD9/FURIN/C1R/WDR1/CSRP1	ANXA1/CD9	0.423013	0.943045	55	68	0.780448	0.620972	0.393229	0.938467	tags=11%, list=5%, signal=10%	tags=10%, list=6%, signal=10%
HALLMARK_COAGULATION	SCLC-Y-SCLC-N	1.6432	1.64625	0.000921376	0.00144272	ANXA1/CAPN2/PREP/MMP14/SERPINA1/THBS1/S100A13/SERPINE1/MSRB2/ADAM9/C8B/MAFF/CRIP2/CSRP1/GNB2/BMP1/GSN/SPARC/CAPN5/CD9/LAMP2/GNG12	ANXA1/DUSP6/SERPINE1/ADAM9/C3/WDR1/PLAU/MMP1/FBN1/LRP1/C1S/MMP14/TIMP1/CD9/PROS1/CLU/TFPI2/HTRA1/CTSB/MMP10/MMP2/CAPN2/CSRP1/RAC1/FURIN/S100A13/A2M/ARF4/C1R/BMP1/PRSS23/GNG12	ANXA1/CAPN2/MMP14/S100A13/SERPINE1/ADAM9/CSRP1/BMP1/CD9/GNG12	0.0229742	0.0299046	55	68	0.805978	0.790866	0.0195728	0.0247479	tags=40%, list=10%, signal=36%	tags=47%, list=10%, signal=43%
HALLMARK_COAGULATION	SCLC-Y-SCLC-P	1.6281	1.83682	0.00273185	8.7521e-06	GNG12/C8B/SPARC/PREP/SERPINA1/THBS1/SERPINE1/CRIP2/ADAM9/CLU/CAPN5/BMP1/SERPINB2/LRP1/CAPN2/ARF4/MMP15/TIMP1/S100A13	MMP2/DUSP6/C3/FBN1/SERPINE1/PROS1/MMP1/C1S/ADAM9/SERPING1/TIMP1/PLAU/TFPI2/MMP10/MMP14/GNG12/CLU/BMP1/CAPN2/CRIP2/HTRA1	GNG12/SERPINE1/CRIP2/ADAM9/CLU/BMP1/CAPN2/TIMP1	0.134212	0.0226767	55	68	0.811934	0.840889	0.123652	0.0218342	tags=35%, list=10%, signal=31%	tags=31%, list=6%, signal=29%
HALLMARK_EPITHELIAL_MESENCHYMAL_TRANSITION	SCLC-N-SCLC-A	-0.880812	1.33451	0.685075	0.0594855	ITGB1/NID2/GPX7/CADM1/MMP14/FN1/GJA1/PDGFRB/SERPINH1/POSTN/SERPINE1/DPYSL3/QSOX1/WIPF1/SLIT2/COPA/CDH11/SCG2/CAPG/GPC1/SNTB1/CTHRC1/IGFBP3	PCOLCE2/SPARC/LOXL1/SLC6A8/PTX3/ELN/MGP/EDIL3/RHOB/CAP2/DST/WIPF1/FSTL1/CRLF1/BMP1/LAMC1/PLOD2/FERMT2/CALD1/THY1/COL16A1/COL1A2/CDH11/NOTCH2/DCN/VIM/MMP2/COL5A1/BGN/FBLN1/SERPINE2/LOX/EMP3/HTRA1	WIPF1/CDH11	0.895135	0.598155	115	159	-0.390288	0.577553	0.819767	0.57496	tags=20%, list=15%, signal=17%	tags=21%, list=15%, signal=18%
HALLMARK_EPITHELIAL_MESENCHYMAL_TRANSITION	SCLC-P-SCLC-A	-1.10913	0.849899	0.282297	0.723799	JUN/RHOB/CDH11/COPA/LAMA3/QSOX1/CDH2/LRP1/MEST/CD59/LAMC2/GPX7/COLGALT1/SNTB1/IGFBP4/SCG2/CTHRC1	SLC6A8/PCOLCE2/ITGB5/PVR/FBLN5/CALD1/LAMC1/THY1/FBN2/DCN/DAB2/CAP2/FBLN1/LRP1/QSOX1/NOTCH2/COL11A1	QSOX1/LRP1	0.667344	0.954968	115	159	-0.517605	0.522589	0.61965	0.954968	tags=15%, list=10%, signal=13%	tags=11%, list=8%, signal=10%
HALLMARK_EPITHELIAL_MESENCHYMAL_TRANSITION	SCLC-Y-SCLC-A	1.86126	1.90285	2.06731e-07	1.77605e-12	LGALS1/TPM2/TGFB1/NT5E/P3H1/FSTL1/VIM/SERPINH1/CALU/PLOD1/ANPEP/FERMT2/COL5A1/SPARC/MMP14/COLGALT1/FLNA/ITGA5/CALD1/CD44/COL5A2/CAP2/ITGB1/TPM4/TGM2/COL3A1/SDC4/TPM1/SDC1/ITGAV/DAB2/THBS1/TNFAIP3/PDLIM4/COL11A1/BMP1/CD59	LGALS1/CCN1/VIM/TPM2/ITGA5/TNFRSF12A/TGFB1/EMP3/COL6A2/COL5A1/NOTCH2/MYL9/EFEMP2/COL3A1/CCN2/SERPINH1/IGFBP4/COL5A2/CAP2/GADD45B/SERPINE1/FSTL3/ITGB5/FSTL1/TGM2/PMP22/ANPEP/LRP1/NNMT/NT5E/DKK1/HTRA1/IGFBP3/COL12A1/ITGAV/LUM/CD44/GJA1/MMP14/PLOD1/TGFBI/MMP2/IL32/BMP1/FBN1/TFPI2/FERMT2/MMP1/LOXL2/GLIPR1/LAMC1/TIMP1/ITGB1/DCN/CALU/ACTA2/P3H1/COL5A3/TPM4/COLGALT1/BDNF/PCOLCE/PTX3/GPC1/FAP/CALD1/PMEPA…	LGALS1/TPM2/TGFB1/NT5E/P3H1/FSTL1/VIM/SERPINH1/CALU/PLOD1/ANPEP/FERMT2/COL5A1/MMP14/COLGALT1/FLNA/ITGA5/CALD1/CD44/COL5A2/CAP2/ITGB1/TPM4/TGM2/COL3A1/SDC1/ITGAV/THBS1/BMP1	0.0010258	9.20348e-09	115	159	0.842892	0.856932	0.000947479	7.96605e-09	tags=32%, list=7%, signal=30%	tags=55%, list=9%, signal=51%
HALLMARK_EPITHELIAL_MESENCHYMAL_TRANSITION	SCLC-P-SCLC-N	0.875283	-1.17173	0.651584	0.168832	MMP14/IGFBP3/PVR/THY1/FBN2/MYLK/CAPG/SDC4/NID2/GPC1/WIPF1	COL5A1/GPX7/BGN/LAMC2/MGP/WIPF1/P3H1/VCAN/EMP3/SCG2/DST/COLGALT1/RGS4/LOXL1/COL1A2/JUN/EDIL3/RHOB/MMP2/COL16A1/SPARC/APLP1/SERPINE2/CTHRC1/PTX3/ELN/IGFBP2	WIPF1	0.899452	0.868756	115	159	0.4381	-0.50795	0.836123	0.864538	tags=10%, list=8%, signal=9%	tags=17%, list=12%, signal=15%
HALLMARK_EPITHELIAL_MESENCHYMAL_TRANSITION	SCLC-Y-SCLC-N	1.82186	1.96624	3.36031e-07	2.05604e-12	LGALS1/SERPINH1/VIM/TGFB1/MMP14/TPM2/NT5E/FSTL1/ITGB1/ITGA5/CALU/COL3A1/PLOD1/TPM1/IGFBP3/CD44/SDC1/THBS1/DAB2/SERPINE1/SDC4/ITGAV/COLGALT1/GPC1/COL5A2/TGM2/PPIB/THY1/P3H1/COL5A1/CD59/ANPEP	LGALS1/VIM/CCN1/TPM2/TNFRSF12A/TGFB1/ITGA5/MYL9/GADD45B/EMP3/SERPINH1/CCN2/SERPINE1/COL6A2/EFEMP2/NT5E/COL5A1/DKK1/PMP22/COL3A1/GJA1/PLOD1/ITGB5/IGFBP4/ANPEP/NOTCH2/ITGB1/FSTL3/MMP1/COL5A2/LOXL2/COL12A1/FBN1/TGM2/NNMT/LRP1/GLIPR1/IL32/ITGAV/IGFBP3/MMP14/COL7A1/LUM/TIMP1/CD44/ACTA2/AREG/CALU/COL5A3/TGFBI/FSTL1/TFPI2/P3H1/HTRA1/CAP2/FLNA/BDNF/IL6/SDC1/CD59/SDC4/FAP/TPM4/SAT1/PLOD3/QSOX1/MMP2/COLGAL…	LGALS1/SERPINH1/VIM/TGFB1/MMP14/TPM2/NT5E/FSTL1/ITGB1/ITGA5/CALU/COL3A1/PLOD1/IGFBP3/CD44/SDC1/SERPINE1/SDC4/ITGAV/COLGALT1/COL5A2/TGM2/PPIB/P3H1/COL5A1/CD59/ANPEP	9.80816e-05	1.06544e-08	115	159	0.811618	0.856353	8.35605e-05	8.81717e-09	tags=28%, list=6%, signal=27%	tags=50%, list=8%, signal=47%
HALLMARK_EPITHELIAL_MESENCHYMAL_TRANSITION	SCLC-Y-SCLC-P	1.81669	2.10746	7.23694e-07	1.11699e-13	LGALS1/COLGALT1/TGFB1/SERPINH1/VIM/NT5E/TPM2/FSTL1/PLOD1/P3H1/SPARC/CD59/ITGA5/CD44/COL3A1/CALU/SDC1/THBS1/SERPINE1/ANPEP/COL5A1/ITGB1/DAB2/ITGAV/TGM2/PPIB/PLOD3/BMP1/CXCL8/IGFBP4/LRP1/COL5A2/JUN/TPM1/NNMT/TPM4/FERMT2/GPX7/PDLIM4/LAMA3/FLNA/TIMP1	LGALS1/VIM/ITGA5/EMP3/TPM2/CCN1/TNFRSF12A/TGFB1/COL5A1/GADD45B/MMP2/COL6A2/COLGALT1/ANPEP/FBN1/NNMT/SERPINE1/PLOD1/SERPINH1/EFEMP2/NT5E/MYL9/COL5A2/FSTL3/DKK1/LOXL2/TGM2/TGFBI/MMP1/GLIPR1/GJA1/P3H1/IL32/IGFBP4/COL3A1/PTX3/TIMP1/TPM4/FERMT2/TFPI2/FSTL1/FAP/ITGB1/NOTCH2/COL5A3/CCN2/SERPINE2/BDNF/MMP14/ITGAV/COL12A1/COL16A1/BMP1/PMP22/PCOLCE/IGFBP3/AREG/EDIL3/PPIB/ECM1/CD44/LRRC15/HTRA1/CD59/CXCL8/B…	LGALS1/COLGALT1/TGFB1/SERPINH1/VIM/NT5E/TPM2/FSTL1/PLOD1/P3H1/CD59/ITGA5/CD44/COL3A1/CALU/SDC1/SERPINE1/ANPEP/COL5A1/ITGB1/ITGAV/TGM2/PPIB/BMP1/CXCL8/IGFBP4/LRP1/COL5A2/NNMT/TPM4/FERMT2/TIMP1	0.00179548	5.78826e-10	115	159	0.825448	0.852805	0.00165421	5.57321e-10	tags=37%, list=9%, signal=34%	tags=53%, list=9%, signal=49%
HALLMARK_HYPOXIA	SCLC-N-SCLC-A	-1.44663	0.98593	0.0169807	0.466238	SLC25A1/ERO1A/LXN/MAFF/DTNA/TPST2/GBE1/NDRG1/CASP6/NOCT/NAGK/PGAM2/CDKN1B/MT2A/PGM2/GPC1/PAM/STBD1/IDS/TPD52/SULT2B1/TPBG/IGFBP3/BCL2	AK4/SRPX/CA12/CHST3/PLIN2/TGFB3/GALK1/GPC3/MXI1/HK2/SCARB1/BNIP3L/PFKFB3/PPFIA4/FAM162A/SLC2A5/GPC4/HDLBP/PDK1/PGF/GPI/PIM1/ADORA2B/AKAP12/SLC25A1/DCN/KLF7/GAPDH/GAA/LDHA/CITED2/ANKZF1/HK1/ACKR3/DDIT4/COL5A1/BGN/LOX/KIF5A/SLC2A3/NDST1/CAVIN1	SLC25A1	0.246369	0.883322	117	156	-0.638994	0.427232	0.225625	0.849068	tags=21%, list=11%, signal=19%	tags=27%, list=16%, signal=23%
HALLMARK_HYPOXIA	SCLC-P-SCLC-A	-1.23525	0.888014	0.13099	0.658269	PLIN2/ISG20/SERPINE1/SLC2A1/GPC4/RRAGD/PGAM2/JUN/PAM/KDM3A/TPD52/HK1/ERO1A/KDELR3/TPST2/HEXA/GBE1/ALDOC/PGM2/ALDOA/DTNA/SULT2B1/STBD1/LXN/NOCT/IDS/SELENBP1/NDRG1	CHST3/AK4/ACKR3/HMOX1/PFKFB3/CASP6/GYS1/CSRP2/EFNA1/IER3/DCN/GALK1/SLC25A1/TES/ADORA2B/GPI/PKP1/LDHA/HDLBP/MXI1/FAM162A/NEDD4L/BTG1/ALDOC/HK2/PFKP/GLRX	ALDOC	0.521613	0.94343	117	156	-0.575345	0.546647	0.484333	0.94343	tags=24%, list=13%, signal=21%	tags=17%, list=11%, signal=16%
HALLMARK_HYPOXIA	SCLC-Y-SCLC-A	1.44296	1.67775	0.01047	1.73408e-05	CAVIN1/CAV1/ANXA2/HMOX1/AKAP12/COL5A1/SLC2A3/TGM2/P4HA2/SDC4/P4HA1/EGFR/TES/MYH9/TNFAIP3/IRS2/GYS1/KDELR3/KIF5A/GLRX	CCN1/CHST3/CAV1/HMOX1/CAVIN1/COL5A1/CCN2/IER3/SLC2A3/SERPINE1/TGM2/ADM/EXT1/BHLHE40/ANGPTL4/ANXA2/IGFBP3/TGFBI/ADORA2B/PFKFB3/EGFR/TMEM45A/P4HA2/DCN/P4HA1/FOSL2/MT2A/SRPX/ZFP36/CAVIN3/GPC1/AKAP12/KLF6/ERRFI1/GALK1/NDST1/PLIN2	CAVIN1/CAV1/ANXA2/HMOX1/AKAP12/COL5A1/SLC2A3/TGM2/P4HA2/P4HA1/EGFR	0.198291	0.00333304	117	156	0.6522	0.758966	0.183151	0.00288491	tags=17%, list=8%, signal=16%	tags=24%, list=6%, signal=23%
HALLMARK_HYPOXIA	SCLC-P-SCLC-N	1.20082	0.82595	0.18541	0.753986	BCL2/CASP6/IGFBP3/TPBG/SLC25A1/NAGK/PFKL/PRDX5/SDC4/TES/EGFR/FOXO3/GPC1/MT2A/CDKN1B/CA12	BCL2/CASP6/TES/TPBG/IER3/CHST3/PKP1/MT2A/ACKR3/HMOX1/EFNA1/MT1E/SDC4/BTG1/SLC37A4	BCL2/CASP6/TPBG/SDC4/TES/MT2A	0.628155	0.970518	117	156	0.600604	0.506546	0.583928	0.965807	tags=14%, list=9%, signal=13%	tags=10%, list=8%, signal=9%
HALLMARK_HYPOXIA	SCLC-Y-SCLC-N	1.62	1.67753	0.000581786	8.15805e-05	CAVIN1/ANXA2/TPBG/SLC2A3/CAV1/EGFR/IGFBP3/STBD1/HMOX1/SERPINE1/SDC4/GBE1/IRS2/AKAP12/SLC25A1/GPC1/KDELR3/MYH9/MAFF/TGM2/P4HA1/COL5A1/P4HA2/GRHPR/MT2A/TES/NAGK	CCN1/CAV1/HMOX1/IER3/CCN2/SERPINE1/EGFR/CAVIN1/COL5A1/TPBG/ADM/MT2A/CAVIN3/ANXA2/ANGPTL4/CHST3/EXT1/TMEM45A/ZFP36/TGM2/KLF6/SLC2A3/IGFBP3/ERRFI1/BHLHE40/TGFBI/P4HA2/IL6/SDC4/TES/PPP1R15A/ADORA2B/MYH9/P4HA1/FOSL2	CAVIN1/ANXA2/TPBG/SLC2A3/CAV1/EGFR/IGFBP3/HMOX1/SERPINE1/SDC4/MYH9/TGM2/P4HA1/COL5A1/P4HA2/MT2A/TES	0.0176026	0.00414461	117	156	0.716821	0.733464	0.0149965	0.00342992	tags=23%, list=10%, signal=21%	tags=22%, list=7%, signal=21%
HALLMARK_HYPOXIA	SCLC-Y-SCLC-P	1.58617	1.56952	0.00120944	0.00198683	CAVIN1/ANXA2/CAV1/AKAP12/KDELR3/P4HA1/SELENBP1/SLC2A3/STBD1/GBE1/SERPINE1/HMOX1/COL5A1/IRS2/MYH9/TGM2/STC1/JUN/SLC2A1/P4HA2/ISG20/VHL/NR3C1/HK1/LXN	CCN1/ANXA2/COL5A1/SLC2A3/CAVIN1/CAV1/SERPINE1/CAVIN3/NR3C1/TGM2/TGFBI/PLAC8/EGFR/ANGPTL4/TMEM45A/ADM/KLF6/P4HA2/CCN2/FOSL2/AKAP12/HMOX1/ERRFI1/DUSP1/HEXA/FOS/EXT1/BHLHE40/IGFBP3/MYH9/S100A4/PPP1R15A/P4HA1/IER3/BGN/IL6/ZFP36/MT2A/SRPX/GPC1/PNRC1	CAVIN1/ANXA2/CAV1/AKAP12/P4HA1/SLC2A3/SERPINE1/HMOX1/COL5A1/MYH9/TGM2/P4HA2/NR3C1	0.101289	0.282086	117	156	0.72001	0.633881	0.0933189	0.271606	tags=21%, list=9%, signal=20%	tags=26%, list=8%, signal=25%
HALLMARK_INFLAMMATORY_RESPONSE	SCLC-N-SCLC-A	-1.19128	-0.900687	0.204082	0.642032	CD82/ATP2A2/SERPINE1/MET/ATP2B1/ICAM1/PDE4B/RELA/P2RX4/GCH1/TAPBP/TPBG	IRF1/CD82/TAPBP/KCNMB2/GCH1/LAMP3/LCK/TPBG	CD82/GCH1/TAPBP/TPBG	0.605654	0.942544	57	82	-0.578817	-0.400954	0.554659	0.905994	tags=21%, list=14%, signal=18%	tags=10%, list=5%, signal=9%
HALLMARK_INFLAMMATORY_RESPONSE	SCLC-P-SCLC-A	-0.868907	1.00446	0.678049	0.488595	SERPINE1/P2RX4/ATP2A2/ATP2B1/PDE4B/CD82/LYN/PSEN1/GCH1	PIK3R5/PVR/IL4R/MYC/MET/HBEGF/ADORA2B/ACVR1B/OSMR/CD70/LYN/ADRM1	LYN	0.888878	0.916309	57	82	-0.448439	0.62653	0.825351	0.916309	tags=16%, list=10%, signal=14%	tags=15%, list=10%, signal=13%
HALLMARK_INFLAMMATORY_RESPONSE	SCLC-Y-SCLC-A	1.52716	1.59759	0.0108875	0.000810054	IL18/DCBLD2/MMP14/ITGA5/RAF1/HBEGF/PTPRE/RIPK2/CD55/ICAM1/SRI/ATP2B1/BST2/SERPINE1/NMI	ITGA5/CD70/SPHK1/EMP3/AXL/OSMR/IL4R/SERPINE1/ADM/BST2/PCDH7/MMP14/ADORA2B/CCL2/TIMP1/HBEGF/IL7R/CCL20/LY6E/IL18/KLF6/DCBLD2/EREG/MYC/IL6/LIF/NFKB1/ADRM1/INHBA	IL18/DCBLD2/MMP14/ITGA5/HBEGF/BST2/SERPINE1	0.202336	0.0326834	57	82	0.759474	0.772445	0.186888	0.028289	tags=26%, list=9%, signal=24%	tags=35%, list=9%, signal=33%
HALLMARK_INFLAMMATORY_RESPONSE	SCLC-P-SCLC-N	0.990168	0.90703	0.459504	0.613609	MMP14/TPBG/PVR/TAPBP/SELENOS/RELA/CALCRL	PIK3R5/PVR/TPBG/HBEGF/MET/SLC31A1/CD55/CD70/ADRM1/RELA/RHOG/IL4R/ACVR1B	TPBG/PVR/RELA	0.816056	0.954259	57	82	0.54324	0.562097	0.758598	0.949626	tags=12%, list=10%, signal=11%	tags=16%, list=10%, signal=14%
HALLMARK_INFLAMMATORY_RESPONSE	SCLC-Y-SCLC-N	1.69366	1.706	0.000294129	0.00045615	IL18/MMP14/TPBG/ICAM1/ITGA5/TAPBP/ATP2B1/SERPINE1/RELA/CD55/DCBLD2/P2RX4/BST2/PTPRE/AXL/RHOG/IRAK2/NMI	CD70/AXL/ITGA5/EMP3/OSMR/SERPINE1/TPBG/ADM/BST2/CCL2/PCDH7/SPHK1/HBEGF/KLF6/TAPBP/IL4R/MMP14/TIMP1/CCL20/IL7R/LIF/IRF1/CD82/ICAM1/IL6/NFKB1/IL18/EREG/RHOG/ADORA2B/ADRM1/SELENOS/CXCL8/INHBA	IL18/MMP14/TPBG/ICAM1/ITGA5/TAPBP/SERPINE1/BST2/AXL/RHOG	0.0121622	0.0141526	57	82	0.826699	0.803953	0.0103616	0.0117121	tags=32%, list=11%, signal=28%	tags=41%, list=8%, signal=39%
HALLMARK_INFLAMMATORY_RESPONSE	SCLC-Y-SCLC-P	1.55023	1.60028	0.00773275	0.00439202	IL18/DCBLD2/ITGA5/ATP2B1/SERPINE1/ICAM1/PSEN1/BST2/CXCL8/TIMP1/CD55/P2RX4/RIPK2/LYN/MMP14/TAPBP/NMI/SLC31A1/IRAK2/LDLR/KIF1B/RELA	ITGA5/EMP3/AXL/SERPINE1/SPHK1/CD70/CCL2/PCDH7/TIMP1/ADM/KLF6/OSMR/ICAM1/BST2/IL7R/CCL20/MMP14/CD82/SCN1B/LY6E/EREG/IL18/NFKB1/CXCL8/IL6/LIF/TAPBP/INHBA	IL18/ITGA5/SERPINE1/ICAM1/BST2/CXCL8/TIMP1/MMP14/TAPBP	0.20629	0.380827	57	82	0.771818	0.704613	0.190058	0.366678	tags=39%, list=16%, signal=33%	tags=34%, list=7%, signal=32%
HALLMARK_TNFA_SIGNALING_VIA_NFKB	SCLC-N-SCLC-A	-0.87199	-1.15934	0.663974	0.158568	TAP1/SQSTM1/SERPINE1/ATP2B1/TANK/MAFF/B4GALT5/ICAM1/PDE4B/RELA/B4GALT1/GCH1	CFLAR/PPP1R15A/IRS2/BCL6/BCL3/SDC4/SQSTM1/IRF1/DUSP4/PANX1/SAT1/TNFAIP2/HES1/RCAN1/GCH1/KLF4/SOCS3/ETS2/SERPINB8/IL23A/ID2	SQSTM1/GCH1	0.883563	0.733005	70	135	-0.409846	-0.478047	0.809169	0.70458	tags=17%, list=14%, signal=15%	tags=16%, list=10%, signal=14%
HALLMARK_TNFA_SIGNALING_VIA_NFKB	SCLC-P-SCLC-A	-0.883877	1.12282	0.646104	0.318486	CCNL1/PLPP3/SQSTM1/SLC2A6/SERPINE1/JUN/RHOB/SERPINB8/ATP2B1/NFKB2/B4GALT1/PDE4B/GCH1	SIK1/CCND1/TAP1/ACKR3/TNFAIP2/TRIB1/PFKFB3/MYC/EHD1/B4GALT5/DUSP2/EFNA1/IER3/BIRC2/HBEGF		0.878514	0.916309	70	135	-0.439784	0.694562	0.815727	0.916309	tags=19%, list=16%, signal=16%	tags=11%, list=6%, signal=11%
HALLMARK_TNFA_SIGNALING_VIA_NFKB	SCLC-Y-SCLC-A	1.60502	1.68757	0.00399475	9.84227e-06	IL18/EHD1/NFAT5/CD44/SLC2A3/SMAD3/SDC4/MAP2K3/JUNB/RELB/HBEGF/CEBPB/PTPRE/BIRC2/TNFAIP3/RIPK2/IRS2/NFKB2/ICAM1/SQSTM1/ATP2B1/CCND1	CCN1/SPHK1/FOSL1/NFKB2/IER3/SMAD3/SLC2A3/PLK2/GADD45B/SERPINE1/TRIP10/CCND1/TAP1/BHLHE40/BIRC3/GFPT2/CD44/PLAU/DUSP5/PFKFB3/CCL2/CEBPB/BCL3/HBEGF/RELB/FOSL2/ZFP36/IL7R/CCL20/TNIP1/EHD1/IL6ST/IL18/PTX3/KLF6/SGK1/PMEPA1/AREG/MYC/IL6/ZC3H12A/NINJ1/BIRC2/LIF/TNIP2/CXCL1/NFKB1/DNAJB4/CXCL2/DENND5A/B4GALT1/INHBA/SQSTM1/ICAM1/JUNB	IL18/EHD1/CD44/SLC2A3/SMAD3/JUNB/RELB/HBEGF/CEBPB/BIRC2/NFKB2/ICAM1/SQSTM1/CCND1	0.133033	0.0024287	70	135	0.775845	0.779259	0.122876	0.00210215	tags=31%, list=8%, signal=29%	tags=41%, list=10%, signal=37%
HALLMARK_TNFA_SIGNALING_VIA_NFKB	SCLC-P-SCLC-N	-0.646896	1.23645	0.997183	0.174419	LDLR/RIPK2/SERPINB2/TNFAIP3/MYC/TNIP1/MARCKS/SLC2A6/NFKB2/PLPP3/KYNU/JUN/REL/NFKBIA/RHOB	SIK1/TAP1/TNFAIP2/KLF4/CCND1/BIRC2/IER3/B4GALT5/DUSP2/HBEGF/PANX1/EHD1/ACKR3/TNIP2/EFNA1/BCL3/SDC4/BTG1/SAT1		1	0.868756	70	135	-0.316767	0.756254	0.929591	0.864538	tags=21%, list=13%, signal=19%	tags=14%, list=8%, signal=13%
HALLMARK_TNFA_SIGNALING_VIA_NFKB	SCLC-Y-SCLC-N	1.67578	1.86781	0.000320252	4.71089e-09	IL18/SLC2A3/ICAM1/CD44/SQSTM1/ATP2B1/NFAT5/SERPINE1/SMAD3/SDC4/RELA/IRS2/B4GALT1/MAFF/JUNB/NFKB2/CCND1/MAP2K3/TAP1/EHD1/RELB/BIRC2/PTPRE/PHLDA2/TANK	CCN1/GADD45B/IER3/TAP1/FOSL1/SERPINE1/BIRC3/BCL3/SMAD3/NFKB2/RELB/PLK2/SOCS3/TRIP10/PLAU/CCL2/ZFP36/SPHK1/SQSTM1/HBEGF/KLF6/SLC2A3/SERPINB8/GFPT2/CEBPB/BIRC2/CXCL2/CCL20/CD44/AREG/IL7R/BHLHE40/CCND1/SGK1/TGIF1/LIF/IL6ST/IRF1/B4GALT1/TNIP2/NINJ1/EHD1/ICAM1/IL6/SDC4/NFKB1/HES1/IL18/SAT1/PPP1R15A/ZC3H12A/CXCL1/JAG1/FOSL2/EGR1/JUNB/INHBA/TNIP1/PHLDA2/PMEPA1/CXCL3/RELA/LITAF/PLAUR/IER2/IL1B/DUSP5/LAMB…	IL18/SLC2A3/ICAM1/CD44/SQSTM1/SERPINE1/SMAD3/SDC4/RELA/B4GALT1/JUNB/NFKB2/CCND1/TAP1/EHD1/RELB/BIRC2/PHLDA2	0.0129195	3.48741e-06	70	135	0.795482	0.832521	0.0110067	2.88604e-06	tags=36%, list=10%, signal=32%	tags=52%, list=12%, signal=47%
HALLMARK_TNFA_SIGNALING_VIA_NFKB	SCLC-Y-SCLC-P	1.66596	1.71549	0.000264263	0.000141861	IL18/NFAT5/NFKB2/ATP2B1/CD44/SLC2A3/SQSTM1/SERPINE1/ICAM1/SMAD3/IRS2/SLC2A6/B4GALT1/SERPINB2/SERPINB8/JUN/KYNU/MAP2K3/CCND1/PDLIM5/RELB/CEBPB/EHD1/RIPK2/TRIP10/JUNB	CCN1/GADD45B/SLC2A3/IL6ST/SERPINE1/SPHK1/FOSL1/NFKB2/CCL2/PLK2/DUSP5/PTX3/BIRC3/FOSB/PLAU/KLF6/SQSTM1/TRIP10/GFPT2/ICAM1/RELB/IL7R/SERPINB8/EGR1/CCL20/FOSL2/SGK1/NINJ1/DUSP1/CXCL2/FOS/PHLDA1/BHLHE40/AREG/JUNB/SMAD3/CEBPB/SOCS3/CD44/IL18/PPP1R15A/NFKB1/B4GALT1/IER3/IL6/TNIP1/LIF/TGIF1/BCL3/ZFP36/INHBA	IL18/NFKB2/CD44/SLC2A3/SQSTM1/SERPINE1/ICAM1/SMAD3/B4GALT1/SERPINB8/RELB/CEBPB/TRIP10/JUNB	0.0504335	0.125577	70	135	0.809471	0.705543	0.0464653	0.120911	tags=37%, list=11%, signal=33%	tags=38%, list=7%, signal=36%
KEGG_ALZHEIMERS_DISEASE	SCLC-N-SCLC-A	-1.59694	-1.09902	0.000847639	0.236181	NDUFC2/NDUFA6/ATP5PO/UQCRC1/NDUFA7/NDUFS3/NDUFAB1/ATP5PD/ATP5F1B/ITPR3/COX7C/ATP2A2/NDUFS6/ATP5F1C/ATF6/NDUFS8/NDUFS1/ATP5F1A/ATP5PF/NDUFA9/COX7A2L/COX7B/NDUFS4/NDUFB4/COX5A/CAPN1/NDUFA2/NDUFA4/MT-CO3/MT-CO2/NDUFV3/CASP8/COX6B1/NDUFV2/ATP2A3/APH1A/NDUFA5/COX4I1/COX7A2/NDUFA4L2/GNAQ/NCSTN/COX6C/COX5B/BAD/CAPN2/MT-CO1	COX8A/BAD/COX6C/CASP7/COX6A1/GNAQ/ITPR3/BACE2/CASP8/ATP2A3/CALML3	ITPR3/CASP8/ATP2A3/GNAQ/COX6C/BAD	0.0525748	0.779522	122	132	-0.702241	-0.45467	0.0481481	0.749294	tags=39%, list=17%, signal=33%	tags=8%, list=11%, signal=8%
KEGG_ALZHEIMERS_DISEASE	SCLC-P-SCLC-A	-1.59585	1.10933	0.000744202	0.348889	EIF2AK3/BAD/LPL/NDUFB7/NDUFA10/COX7C/ATP2A2/COX6B1/NDUFA3/ATP5PF/COX5A/APH1A/MT-CO2/HSD17B10/NDUFS8/LRP1/NDUFA6/NDUFV3/APOE/NDUFS2/COX6C/MT-CO3/GNAQ/ERN1/NDUFA9/ITPR1/COX7B/NDUFS3/NDUFA5/NCSTN/NDUFS1/PLCB4/NDUFC2/COX7A2/NDUFV2/NDUFS4/NDUFB3/NDUFA7/MT-ATP6/NDUFA2/NDUFS6/COX4I1/COX5B/PSEN1/NDUFB8/MT-CO1	PLCB3/NDUFA4L2/PLCB2/ITPR2/MME/SDHD/NDUFA4		0.100812	0.916309	122	132	-0.745064	0.686675	0.0936068	0.916309	tags=38%, list=12%, signal=34%	tags=5%, list=4%, signal=5%
KEGG_ALZHEIMERS_DISEASE	SCLC-Y-SCLC-A	-1.5759	1.02954	0.0016246	0.424042	NDUFB6/ATP5F1A/NDUFB1/UQCRC2/NDUFA7/NDUFS4/NDUFS5/ATP5PD/ATP5PO/ATP5PF/ATP5F1B/MT-CO1/NDUFS6/ATP5F1C/NDUFA10/NDUFA2/HSD17B10/NDUFA4L2/COX6B1/COX7C/MAPT/NDUFS1/NDUFB8/NDUFV2/NDUFA9/MT-CO3/NDUFS8/MT-CO2/MT-ATP8/NDUFA3/COX6C/COX4I1/ATP2A3/NDUFV3/NDUFS3/COX7B/NDUFS2/NDUFA6/COX5A/LPL/APOE/COX7A2/COX5B/NDUFA4/NDUFA5	MME/LRP1/PLCB3/TNFRSF1A/ADAM10/CASP7/FADD/NDUFC1/SDHB/IL1B/APOE/COX6B2/ADAM17/ATP5F1C/CAPN2/ATP5PB/CHP1/NCSTN/NDUFB8	ATP5F1C/NDUFB8/APOE	0.0794801	0.714446	122	132	-0.698148	0.475082	0.0734119	0.618386	tags=37%, list=13%, signal=33%	tags=14%, list=18%, signal=12%
KEGG_ALZHEIMERS_DISEASE	SCLC-P-SCLC-N	0.930581	1.25272	0.567527	0.164144	CAPN1/CAPN2/MME/CASP3/NDUFA4L2/ATP5MC1/ATP2A3/IDE	NDUFA4L2/PLCB2/PLCB3/ITPR2/MME/NDUFA4/SDHD/ATP2A3/BACE2/CAPN1/CASP8/CASP3/CALM3/COX8A	CAPN1/MME/CASP3/NDUFA4L2/ATP2A3	0.862215	0.868756	122	132	0.463756	0.766152	0.801508	0.864538	tags=7%, list=9%, signal=6%	tags=11%, list=7%, signal=10%
KEGG_ALZHEIMERS_DISEASE	SCLC-Y-SCLC-N	0.970244	1.18641	0.505495	0.150602	CAPN2/CAPN1/GNAQ/CASP7/CASP8/BAD/NCSTN/FAS	MME/TNFRSF1A/LRP1/CASP7/CASP8/FADD/ADAM10/CAPN2/PLCB3/BACE2/NDUFC1/NCSTN/NDUFS8/IL1B/UQCRB/CHP1	CAPN2/CASP7/CASP8/NCSTN	0.726932	0.408008	122	132	0.428192	0.534094	0.619309	0.337651	tags=7%, list=12%, signal=6%	tags=12%, list=12%, signal=11%
KEGG_ALZHEIMERS_DISEASE	SCLC-Y-SCLC-P	0.789877	-0.964734	0.906934	0.501868	ITPR1/PSEN1/GNAQ/LRP1/CAPN2/NCSTN/UQCRH/NDUFC2/FAS/CHP1/NDUFB3/MAPK1/MT-CO1/ERN1/MT-ATP6/SNCA	CYCS/SDHD/CALM3/COX6A1/ITPR2/LPL/CDK5R1/ATP2A3/NDUFA4L2/PLCB2		0.968411	0.892478	122	132	0.355703	-0.498157	0.892215	0.85932	tags=13%, list=20%, signal=11%	tags=8%, list=13%, signal=7%
KEGG_DILATED_CARDIOMYOPATHY	SCLC-N-SCLC-A	-0.771128	1.54883	0.809859	0.0235737	PRKACG/TPM3/TGFB2/LMNA/DAG1/ITGA3/DMD	ITGA4/ADCY7/CACNA2D2/ITGA7/TGFB3		0.944645	0.487505	38	43	-0.399949	0.776659	0.865108	0.4686	tags=18%, list=10%, signal=17%	tags=12%, list=2%, signal=11%
KEGG_DILATED_CARDIOMYOPATHY	SCLC-P-SCLC-A	-1.4439	0.516514	0.0205963	0.983718	ITGA11/ATP2A2/TGFB2/ITGA9/ITGA1/LMNA/DMD/CACNA2D1	ITGB5/ITGB4/ADCY3/CACNA2D2		0.305744	1	38	43	-0.790919	0.32771	0.283892	1	tags=21%, list=12%, signal=19%	tags=9%, list=11%, signal=8%
KEGG_DILATED_CARDIOMYOPATHY	SCLC-Y-SCLC-A	1.63706	1.61017	0.0016012	0.000576224	TPM2/TGFB1/DES/ITGA3/ITGA5/CACNA2D2/ITGB1/TPM4/DAG1/TPM1/ITGAV/ITGA1/LMNA/ITGB5/ITGA2	TPM2/ITGA5/TGFB1/ITGB5/LMNA/ITGAV/ITGB4/ITGB1/TPM4/TNNC1/ACTB/DAG1/ITGA3/TPM3/ADCY7/ACTC1	TPM2/TGFB1/ITGA3/ITGA5/ITGB1/TPM4/DAG1/ITGAV/LMNA/ITGB5	0.0794801	0.0266606	38	43	0.862482	0.847748	0.0734119	0.023076	tags=39%, list=8%, signal=36%	tags=37%, list=8%, signal=34%
KEGG_DILATED_CARDIOMYOPATHY	SCLC-P-SCLC-N	-1.39748	-1.25067	0.114669	0.172078	CACNA2D2/DES/ITGA9/TGFB3/ITGA11/ITGA7/CACNA2D1	TGFB3/ITGA7/ADCY7/CACNA2D1/CACNG4/ITGA4	TGFB3/ITGA7/CACNA2D1	0.529289	0.868756	38	43	-0.731908	-0.654795	0.492023	0.864538	tags=18%, list=4%, signal=18%	tags=14%, list=6%, signal=13%
KEGG_DILATED_CARDIOMYOPATHY	SCLC-Y-SCLC-N	1.67259	1.59131	0.0006122	0.00830438	ITGA3/TGFB1/DAG1/TPM2/LMNA/ITGB1/ITGA5/TPM1/ITGAV/TPM3/ITGA1/PRKACG/DMD/DES/ACTG1	TPM2/TGFB1/ITGA5/DAG1/ITGB5/ITGB1/LMNA/ITGB4/ITGAV/TPM3/ITGA3/TPM4/ACTB	ITGA3/TGFB1/DAG1/TPM2/LMNA/ITGB1/ITGA5/ITGAV/TPM3	0.017968	0.0845448	38	43	0.857651	0.805899	0.0153078	0.0699659	tags=39%, list=9%, signal=36%	tags=30%, list=6%, signal=28%
KEGG_DILATED_CARDIOMYOPATHY	SCLC-Y-SCLC-P	1.65089	1.72778	0.000491843	0.000189822	TGFB1/TPM2/ITGA3/DES/LMNA/ITGA1/ITGA5/CACNA2D1/DAG1/ITGB1/ITGAV	ITGA5/TPM2/TGFB1/LMNA/TPM4/ITGB1/ITGAV/ITGA1/ACTC1/CACNG4/ITGA3/TNNC1/DAG1/ADCY7/TGFB2/CACNA2D1/ACTB/ITGB5/TPM3	TGFB1/TPM2/ITGA3/LMNA/ITGA1/ITGA5/CACNA2D1/DAG1/ITGB1/ITGAV	0.0697293	0.125577	38	43	0.870963	0.853384	0.0642428	0.120911	tags=29%, list=4%, signal=28%	tags=44%, list=11%, signal=40%
KEGG_HYPERTROPHIC_CARDIOMYOPATHY_HCM	SCLC-N-SCLC-A	-0.722823	1.53263	0.882042	0.0280898	ATP2A2/ACE/TPM3/TGFB2/LMNA/DAG1/ITGA3/DMD	ITGA4/CACNA2D2/ITGA7/TGFB3		0.974666	0.490231	38	41	-0.374896	0.779415	0.892601	0.471221	tags=21%, list=9%, signal=19%	tags=10%, list=2%, signal=10%
KEGG_HYPERTROPHIC_CARDIOMYOPATHY_HCM	SCLC-P-SCLC-A	-1.36085	-0.691735	0.0878378	0.958801	ITGA11/ATP2A2/TGFB2/ITGA9/ITGA1/LMNA/DMD/CACNA2D1	ITGA1/ATP2A2/PRKAB1/TGFB2/CACNA2D1/CACNG4	ATP2A2/TGFB2/ITGA1/CACNA2D1	0.474088	1	38	41	-0.745426	-0.344994	0.440205	1	tags=21%, list=12%, signal=19%	tags=15%, list=5%, signal=14%
KEGG_HYPERTROPHIC_CARDIOMYOPATHY_HCM	SCLC-Y-SCLC-A	1.62567	1.6461	0.00207806	0.000327937	TPM2/TGFB1/DES/ITGA3/ITGA5/CACNA2D2/ITGB1/TPM4/DAG1/TPM1/ITGAV/ITGA1/LMNA/ITGB5/ITGA2	TPM2/ITGA5/TGFB1/ITGB5/LMNA/ITGAV/ITGB4/ITGB1/TPM4/TNNC1/ACTB/DAG1/IL6/ITGA3/TPM3/ACTC1	TPM2/TGFB1/ITGA3/ITGA5/ITGB1/TPM4/DAG1/ITGAV/LMNA/ITGB5	0.0936423	0.0188819	38	41	0.85648	0.87249	0.0864928	0.0163432	tags=39%, list=8%, signal=36%	tags=39%, list=8%, signal=36%
KEGG_HYPERTROPHIC_CARDIOMYOPATHY_HCM	SCLC-P-SCLC-N	-1.55839	-1.18941	0.0248156	0.232704	CACNA2D2/DES/ITGA9/TGFB3/ITGA11/ITGA7/CACNA2D1	RYR2/ACE/TGFB3/ITGA7/CACNA2D1/CACNG4/ITGA4	TGFB3/ITGA7/CACNA2D1	0.407732	0.86888	38	41	-0.816181	-0.627186	0.379024	0.864662	tags=18%, list=4%, signal=18%	tags=17%, list=9%, signal=16%
KEGG_HYPERTROPHIC_CARDIOMYOPATHY_HCM	SCLC-Y-SCLC-N	1.62245	1.55223	0.00237606	0.0091381	ITGA3/TGFB1/DAG1/TPM2/LMNA/ITGB1/ITGA5/TPM1/ITGAV/TPM3/ITGA1	TPM2/TGFB1/ITGA5/DAG1/ITGB5/ITGB1/LMNA/ITGB4/ITGAV/TPM3/ITGA3/IL6/TPM4/ACTB	ITGA3/TGFB1/DAG1/TPM2/LMNA/ITGB1/ITGA5/ITGAV/TPM3	0.0446592	0.0879337	38	41	0.831939	0.791066	0.0380473	0.0727705	tags=29%, list=4%, signal=28%	tags=34%, list=6%, signal=32%
KEGG_HYPERTROPHIC_CARDIOMYOPATHY_HCM	SCLC-Y-SCLC-P	1.5985	1.7323	0.00191652	0.000189795	TGFB1/TPM2/ITGA3/DES/LMNA/ITGA1/ITGA5/CACNA2D1/DAG1/ITGB1/ITGAV	ITGA5/TPM2/TGFB1/LMNA/TPM4/ITGB1/ITGAV/ITGA1/ACTC1/CACNG4/IL6/ITGA3/TNNC1/DAG1/TGFB2/CACNA2D1/ACTB/PRKAG1/ITGB5/TPM3	TGFB1/TPM2/ITGA3/LMNA/ITGA1/ITGA5/CACNA2D1/DAG1/ITGB1/ITGAV	0.12088	0.125577	38	41	0.843328	0.865459	0.111369	0.120911	tags=29%, list=4%, signal=28%	tags=49%, list=11%, signal=44%
KEGG_NEUROTROPHIN_SIGNALING_PATHWAY	SCLC-N-SCLC-A	-1.19368	-1.3365	0.184543	0.0672854	RELA/RAP1B/SHC1/YWHAZ/BAD/BCL2/MAPK13	RELA/HRAS/BAD/RPS6KA6/IKBKB/IRS2/YWHAZ/NTF3/CALML3/MAPK13/BCL2	RELA/YWHAZ/BAD/BCL2/MAPK13	0.582865	0.605905	86	86	-0.549381	-0.589311	0.533789	0.582409	tags=8%, list=6%, signal=8%	tags=13%, list=4%, signal=12%
KEGG_NEUROTROPHIN_SIGNALING_PATHWAY	SCLC-P-SCLC-A	1.67454	1.3521	0.00300795	0.0888355	PLCG2/PIK3CG/CSK/RAF1/FOXO3	PLCG2/PIK3R5/CSK	PLCG2/CSK	0.163051	0.916309	86	86	0.762301	0.842302	0.151398	0.916309	tags=6%, list=2%, signal=6%	tags=3%, list=1%, signal=3%
KEGG_NEUROTROPHIN_SIGNALING_PATHWAY	SCLC-Y-SCLC-A	-1.1926	-0.779109	0.163636	0.930233	CAMK2B/MAP2K7/BCL2/MAPK13	KIDINS220/PIK3R3/IRS2/SHC2/RPS6KA6/NTF3/CALML3/CAMK2B/MAPK13/BCL2	CAMK2B/BCL2/MAPK13	0.537473	0.988335	86	86	-0.565627	-0.32641	0.496438	0.85545	tags=5%, list=5%, signal=4%	tags=12%, list=10%, signal=11%
KEGG_NEUROTROPHIN_SIGNALING_PATHWAY	SCLC-P-SCLC-N	1.60937	1.42915	0.00374354	0.0387879	PLCG2/MAPK13/BCL2/YWHAZ	PLCG2/PIK3R5/BCL2/MAPK13/CSK	PLCG2/MAPK13/BCL2	0.314838	0.868756	86	86	0.825826	0.884827	0.29267	0.864538	tags=5%, list=1%, signal=5%	tags=6%, list=2%, signal=6%
KEGG_NEUROTROPHIN_SIGNALING_PATHWAY	SCLC-Y-SCLC-N	1.02331	0.996021	0.410543	0.473118	SHC1/RELA/IRS2/GAB1/NRAS/CDC42/YWHAZ/IRAK2/BAD/MAPK10	RPS6KA4/SHC1/BDNF/NFKB1/ARHGDIB/RAC1/RELA/MAPK9/RHOA/YWHAZ	SHC1/RELA/YWHAZ	0.657906	0.732926	86	86	0.474329	0.464521	0.560502	0.606541	tags=12%, list=11%, signal=10%	tags=12%, list=11%, signal=10%
KEGG_NEUROTROPHIN_SIGNALING_PATHWAY	SCLC-Y-SCLC-P	-1.48127	-1.42582	0.00897296	0.0631868	PIK3CG/CSK/MAP2K7/BCL2/PLCG2/MAPK13	HRAS/CSK/MAPK13/PIK3R5/BCL2/PLCG2	CSK/BCL2/PLCG2/MAPK13	0.216543	0.616083	86	86	-0.682523	-0.746909	0.199505	0.593194	tags=7%, list=4%, signal=7%	tags=7%, list=1%, signal=7%
KEGG_OXIDATIVE_PHOSPHORYLATION	SCLC-N-SCLC-A	-1.60493	-0.590873	0.00150739	1	NDUFV1/CYC1/UQCRQ/ATP6V0A4/NDUFA11/SDHB/MT-ATP8/UQCRB/NDUFB6/NDUFS2/UQCRH/ATP6V1F/PPA2/NDUFC2/NDUFA6/ATP5PO/UQCRC1/NDUFA7/NDUFS3/ATP5ME/NDUFAB1/ATP5PD/ATP5F1B/COX7C/NDUFS6/ATP5MG/ATP5F1C/NDUFS8/NDUFS1/ATP5F1A/ATP5PF/NDUFA9/COX7A2L/COX7B/NDUFS4/NDUFB4/COX5A/NDUFA2/TCIRG1/ATP5MF/ATP6V1C1/NDUFA4/MT-CO3/MT-CO2/NDUFV3/COX6B1/NDUFV2/NDUFA5/COX4I1/MT-ND2/COX7A2/MT-ND1/NDUFA4L2/COX6C/COX17/COX5B/MT-CO1	ATP6V0B/ATP6V1H/ATP6V0A4/COX17/COX8A/COX6C/ATP6AP1/ATP5MG/TCIRG1/COX6A1/ATP6V1G1	ATP6V0A4/ATP5MG/TCIRG1/COX6C/COX17	0.0755521	1	99	114	-0.723443	-0.247035	0.0691907	0.961222	tags=58%, list=21%, signal=46%	tags=10%, list=16%, signal=8%
KEGG_OXIDATIVE_PHOSPHORYLATION	SCLC-P-SCLC-A	-1.68205	0.999999	9.62813e-05	0.498297	COX7C/COX6B1/NDUFA11/NDUFA3/ATP5PF/COX5A/MT-CO2/NDUFS8/NDUFA6/NDUFV3/MT-ND2/TCIRG1/NDUFS2/COX6C/MT-CO3/NDUFA9/COX7B/NDUFS3/MT-ND5/NDUFA5/NDUFS1/MT-ND1/NDUFC2/COX7A2/NDUFV2/NDUFS4/NDUFB3/NDUFA7/MT-ATP6/NDUFA2/NDUFS6/COX4I1/COX5B/NDUFB8/MT-CO1	NDUFA4L2/SDHD/NDUFA4/MT-ND1/NDUFA10/ATP5PB/PPA1/ATP5F1B/MT-ND6/MT-ND4L/ATP5MC2/ATP5ME/MT-ND4/NDUFS1/MT-ND5/ATP5MC1/NDUFB4/SDHB/ATP5PO	MT-ND5/NDUFS1/MT-ND1	0.0643515	0.916309	99	114	-0.805237	0.619556	0.0597523	0.916309	tags=35%, list=10%, signal=32%	tags=17%, list=16%, signal=14%
KEGG_OXIDATIVE_PHOSPHORYLATION	SCLC-Y-SCLC-A	-1.6917	0.492121	9.98915e-05	1	ATP6V1B2/MT-ND4/NDUFB6/MT-ND2/ATP5F1A/ATP6V0A1/NDUFB1/UQCRC2/NDUFA7/NDUFS4/NDUFS5/ATP5MG/ATP6V0A4/ATP5PD/ATP5PO/ATP5PF/ATP5F1B/MT-CO1/ATP6V1H/ATP6V1G1/NDUFS6/ATP6V1G2/ATP5F1C/PPA2/NDUFA10/ATP5MF/NDUFA2/NDUFA4L2/COX6B1/COX7C/NDUFS1/NDUFB8/NDUFV2/NDUFA9/MT-CO3/NDUFS8/MT-CO2/MT-ATP8/ATP5ME/NDUFA3/COX6C/COX4I1/NDUFV3/NDUFS3/COX7B/NDUFS2/NDUFA6/COX5A/MT-ND1/COX7A2/ATP6V1E1/COX17/COX5B/NDUFA4/NDUFA5	TCIRG1/NDUFC1/ATP6V0E1/SDHB/COX6B2/ATP5F1C/ATP5PB/NDUFB8/NDUFS4/UQCRC1/NDUFS8/ATP5MC2/ATP6V1C1/NDUFA10/COX7A2L/ATP6V1F/UQCRB/NDUFA4/ATP5F1E/ATP5PD/ATP5F1D/NDUFB10/UQCRC2	UQCRC2/NDUFS4/ATP5PD/ATP5F1C/NDUFA10/NDUFB8/NDUFS8/NDUFA4	0.0225301	1	99	114	-0.779737	0.231339	0.0208099	0.865547	tags=56%, list=16%, signal=47%	tags=20%, list=29%, signal=15%
KEGG_OXIDATIVE_PHOSPHORYLATION	SCLC-P-SCLC-N	0.807172	1.22868	0.775701	0.180974	ATP6V1C1/NDUFA4L2/ATP5MC1	NDUFA4L2/NDUFA4/SDHD/MT-ND1/TCIRG1/ATP5ME/ATP5MG/MT-ND6/COX8A/MT-ND5/COX6C/MT-ND4L/MT-ND4/ATP6AP1	NDUFA4L2	0.933748	0.868756	99	114	0.410858	0.747679	0.868004	0.864538	tags=3%, list=6%, signal=3%	tags=12%, list=10%, signal=11%
KEGG_OXIDATIVE_PHOSPHORYLATION	SCLC-Y-SCLC-N	0.66089	0.715015	0.9984	0.97181	TCIRG1	TCIRG1/ATP6V0E1/NDUFC1/NDUFS8/UQCRB/ATP6V1C1/NDUFB8/SDHB/ATP5F1C/ATP5F1E/ATP6V1G1/NDUFA4/NDUFS4	TCIRG1	1	1	99	114	0.299877	0.32415	0.851948	0.827561	tags=1%, list=1%, signal=1%	tags=11%, list=20%, signal=9%
KEGG_OXIDATIVE_PHOSPHORYLATION	SCLC-Y-SCLC-P	0.734118	-0.942441	0.965138	0.52412	TCIRG1	ATP5PO/COX6C/NDUFB4/UQCR10/NDUFS3/ATP6V1A/MT-CO1/NDUFB9/ATP5MC3/NDUFA3/COX8A/NDUFB3/ATP6AP1/ATP5ME/ATP5PF/NDUFA4/NDUFA5/MT-ND4/MT-ND4L/PPA1/ATP5F1B/ATP6V0A1/SDHD/ATP6V1G2/COX6A1/MT-ND6/MT-ND5/COX17/ATP5MG/MT-ND1/ATP6V0E2/NDUFA4L2		0.995043	0.895336	99	114	0.339036	-0.490621	0.916751	0.862072	tags=1%, list=1%, signal=1%	tags=28%, list=24%, signal=22%
KRAS.DF.V1_UP	SCLC-N-SCLC-A	-1.36354	1.16763	0.0380518	0.201987	CORO1A/CRYZ/ACADVL/TP53I3/GCH1/SERPINB1/SMYD3/AKR1C3/LGALS3BP	PLCH2/SRPX/TSPAN5/SUGCT/PROCR/CTNNBL1/QPRT/TMEM158/GNE/DPYD/MPI/MVP/LRP8		0.349317	0.773039	100	132	-0.614184	0.51374	0.319905	0.743063	tags=9%, list=6%, signal=9%	tags=10%, list=6%, signal=9%
KRAS.DF.V1_UP	SCLC-P-SCLC-A	-1.00118	0.646157	0.448333	0.921111	ASPH/GLS2/INPP4B/ALDOC/ABHD10/AKR1C3/LGALS3BP/CORO1A/TMEM135/SERPINB1/GCH1	RGS2/QPRT/CAT/TSPAN5/CPVL/FAR2/PLIN3/PLPP2/ALDOC/RAC2/STEAP1/NRP1/GLRX/GALNT6/LRP8/SUGCT/ASMTL/TMEM158/SMTN/TUBG2/KHDRBS3	ALDOC	0.786688	0.998505	100	132	-0.478988	0.399971	0.730464	0.998505	tags=11%, list=7%, signal=10%	tags=16%, list=14%, signal=14%
KRAS.DF.V1_UP	SCLC-Y-SCLC-A	0.995179	1.65821	0.446939	2.41867e-05	PLIN3/AKAP12/ANPEP/ALDH7A1/BCL2L1/RETSAT/PROCR/MVP	EMP3/PLIN3/ADGRE5/SUGCT/SERPINE1/PROCR/ANPEP/SRGN/ELK3/DKK1/GNG11/ALDH7A1/GFPT2/PLAU/TFPI2/MMP1/LOXL2/MVP/IFI35/PDLIM2/BCL3/SRPX/EHBP1L1/CCL20/AKAP12/CXCL5/CRYZ/CCDC85B/STX4/SMARCD3/OPLAH/RETSAT/CXCL1/ETFB/INHBA/STEAP1/IFI44L/TMEM158/SPAG4/IFI44/GLRX	PLIN3/AKAP12/ANPEP/ALDH7A1/RETSAT/PROCR/MVP	0.751128	0.00391673	100	132	0.457215	0.765183	0.69378	0.00339011	tags=8%, list=3%, signal=8%	tags=31%, list=10%, signal=28%
KRAS.DF.V1_UP	SCLC-P-SCLC-N	0.966035	-0.890662	0.502326	0.692308	TP53I3/LGALS3BP/SMTN/SMYD3/BCL2L1/FAM168A	DPYSL2/CTNNBL1/ASPH/SCG5/MPI/VCAN/MVP/AKAP12/CDKN2B/ABHD10/SEC24D/EMP3/SRPX/SMARCA1/PXDN/CLDN5/GNE/AKT3/PROCR/DPYD/PLCH2		0.834766	0.965778	100	132	0.490365	-0.391852	0.775991	0.961089	tags=6%, list=4%, signal=6%	tags=16%, list=12%, signal=14%
KRAS.DF.V1_UP	SCLC-Y-SCLC-N	1.02243	1.6002	0.414286	0.000862958	BCL2L1/PLIN3/TP53I3/G6PD/SERPINE1/LGALS3BP/AKAP12/ANPEP/SMARCD3/SMTN/STX4/MVP/ALDH7A1/SMYD3	EMP3/PLIN3/ADGRE5/SERPINE1/BCL3/DKK1/ANPEP/SRGN/EHBP1L1/PLAU/MMP1/IFI35/LOXL2/ELK3/ALDH7A1/GFPT2/TM4SF1/GNG11/CCL20/SUGCT/STX4/CXCL5/TFPI2/CCDC85B/OPLAH/PDLIM2/CXCL1/ACADVL/NRP1/TP53I3/CXCL8/INHBA/PROCR/SLC26A2/CXCL3/CRYZ/MVP/SPAG4/ISG20/SMTN/RETSAT/IFI44/ETFB/SMARCD3/AKAP12/LTBP3/PITPNC1/IRF9	PLIN3/TP53I3/SERPINE1/AKAP12/ANPEP/SMARCD3/SMTN/STX4/MVP/ALDH7A1	0.660062	0.0219223	100	132	0.46302	0.720372	0.562339	0.0181421	tags=14%, list=10%, signal=13%	tags=36%, list=13%, signal=32%
KRAS.DF.V1_UP	SCLC-Y-SCLC-P	1.20172	1.70674	0.157699	0.000292231	AKAP12/PLIN3/ALDH7A1/ASPH/MVP/SERPINE1/PROCR/ANPEP/G6PD/CXCL8/STX4/IRF9/BCL2L1/ISG20	EMP3/PROCR/ANPEP/GNG11/SERPINE1/PLIN3/DKK1/LOXL2/ADGRE5/MMP1/ELK3/SRGN/TM4SF1/SUGCT/PXDN/DPYD/IFI35/ALDH7A1/PDLIM2/PLAU/GFPT2/TFPI2/MVP/CCL20/AKAP12/EHBP1L1/OPLAH/STX4/ACADVL/CXCL5/ASPH/CXCL8/BCL3/SRPX/INHBA/IFI44L/CDKN2B/IFI44/SLC26A2/SEC24D/CRYZ/SPAG4/CXCL1/SMARCA1	AKAP12/PLIN3/ALDH7A1/ASPH/MVP/SERPINE1/PROCR/ANPEP/CXCL8/STX4	0.530405	0.145005	100	132	0.555292	0.700803	0.488671	0.139617	tags=14%, list=8%, signal=13%	tags=33%, list=9%, signal=31%
REACTOME_ABC_TRANSPORTER_DISORDERS	SCLC-N-SCLC-A	0.90724	-0.691806	0.609524	0.958998	ERLIN2/PSMB5/PSMD10/PSMD5/UBA52/PSMB6/PSMB2/PSMB7/PSMD7/PSMD8/PSMC6/SEL1L/PSMA4/PSMA5/PSMB3/PSMD3	ABCD1/PSME1/PSMC3/ERLIN2/VCP/UBB/ABCC8/PSMB9/PSMD9/OS9/PSMB8/KCNJ11	ERLIN2	0.855091	1	56	63	0.408963	-0.315418	0.783094	0.961222	tags=29%, list=17%, signal=24%	tags=19%, list=16%, signal=16%
REACTOME_ABC_TRANSPORTER_DISORDERS	SCLC-P-SCLC-A	1.2967	0.902501	0.116162	0.595268	ERLIN2/PSMD10/PSMD6/PSMB7/PSMB1/PSMB6/PSMC6/PSMD3/PSMB5/PSMA4/UBA52/PSMA2/PSMA5/PSMB2/PSMB3/PSMD8	PSMB9/PSMA7/PSME4/PSMD13/PSMB8/PSMA4/RPS27A/PSMF1/PSMA2/PSMC5/KCNJ11/PSMA1	PSMA4/PSMA2	0.502388	0.931576	56	63	0.628051	0.559762	0.466483	0.931576	tags=29%, list=15%, signal=25%	tags=19%, list=17%, signal=16%
REACTOME_ABC_TRANSPORTER_DISORDERS	SCLC-Y-SCLC-A	1.70305	0.984884	0.000311828	0.487324	SEL1L/ERLIN1/PSMD8/PSMB9/ERLIN2	PSMB9/ERLIN1/PSMA5/PSMA4/PSMB10/RPS27A/PSMC2/PSMC5/PSMA2/PSMD2/PSMB6/PSMD9/PSMA7/PSMC4/PSMD12/PSMD8/PSMD4/ABCD1/PSMD13/PSMD14/PSMD6/PSMD11	ERLIN1/PSMD8/PSMB9	0.0377388	0.759552	56	63	0.845123	0.492834	0.0348575	0.657428	tags=9%, list=4%, signal=9%	tags=35%, list=22%, signal=27%
REACTOME_ABC_TRANSPORTER_DISORDERS	SCLC-P-SCLC-N	1.09633	1.1886	0.33887	0.241645	PSMB9/PSMB8/DERL1/PSME2/PSME1/ERLEC1/RPS27A/PSMD9/PSMA7	PSMB9/PSMB8/KCNJ11/PSMA7/PSMD13/PSMA1	PSMB9/PSMB8/PSMA7	0.762259	0.86888	56	63	0.604052	0.746997	0.70859	0.864662	tags=16%, list=16%, signal=14%	tags=10%, list=8%, signal=9%
REACTOME_ABC_TRANSPORTER_DISORDERS	SCLC-Y-SCLC-N	1.58031	1.33638	0.00333008	0.0834621	SEL1L/PSMB9/ERLIN1/PSMB8/PSME2/ERLEC1/VCP	PSMB9/ERLIN1/PSMD9/PSMB10/ABCD1/PSMC2/PSMA5/PSMB8/PSMD2/PSMA2/PSMA4/PSMA7/PSMC5/PSMD13/PSMD12/PSME2/VCP/PSMA1/UBC	PSMB9/ERLIN1/PSMB8/PSME2/VCP	0.0565886	0.298895	56	63	0.77448	0.6463	0.0482105	0.247354	tags=12%, list=8%, signal=12%	tags=30%, list=17%, signal=25%
REACTOME_ABC_TRANSPORTER_DISORDERS	SCLC-Y-SCLC-P	1.55266	-0.815072	0.00750083	0.742446	SEL1L/ERLIN1/VCP/PSMB9/PSMD8	ABCC8/KCNJ11		0.20569	0.953971	56	63	0.770881	-0.438973	0.189506	0.918529	tags=9%, list=10%, signal=8%	tags=3%, list=4%, signal=3%
REACTOME_ANTIGEN_PROCESSING_CROSS_PRESENTATION	SCLC-N-SCLC-A	-1.3078	-0.966809	0.0853081	0.501119	CYBA/PDIA3/PSME1/PSMB9/CALR/HLA-C/TAP2/HLA-G/PSMB8/TAPBP/B2M/HLA-B/HLA-A	PSME1/PSMC3/TAP1/TAP2/B2M/UBB/PSMB9/HLA-B/PSMD9/IKBKB/PSMB8/HLA-A/CTSS/TAPBP/HLA-C/VAMP8	PSME1/PSMB9/HLA-C/TAP2/PSMB8/TAPBP/B2M/HLA-B/HLA-A	0.446013	0.900764	79	78	-0.60663	-0.430105	0.40846	0.865834	tags=16%, list=10%, signal=15%	tags=21%, list=12%, signal=18%
REACTOME_ANTIGEN_PROCESSING_CROSS_PRESENTATION	SCLC-P-SCLC-A	1.07963	1.21815	0.314815	0.230488	HMGB1/PSMD10/PSMD6/PSMB7/PSMB1/PSMB6/PSMC6/PSMD3/PSMB5/PSMA4/MRC2/UBA52/PSMA2/PSMA5/PSMB2/PSMB3/PSMD8	TAP1/TAP2/ITGB5/VAMP8/HLA-E/HLA-B/PSMB9/PSMA7/PSME4/HMGB1/CYBA/PSMD13/SNAP23/PSMB8/PSMA4/RPS27A/PSMF1/HLA-C	HMGB1/PSMA4	0.6912	0.916309	79	78	0.498078	0.760098	0.6418	0.916309	tags=22%, list=15%, signal=19%	tags=23%, list=13%, signal=20%
REACTOME_ANTIGEN_PROCESSING_CROSS_PRESENTATION	SCLC-Y-SCLC-A	1.61967	1.65652	0.00281052	9.59194e-05	MRC2/CTSL/PSMD8/PSMB9/VAMP3/TAP2/ITGAV/SNAP23/HLA-B/HLA-F/B2M/HLA-G/ITGB5	MRC2/HLA-E/ITGB5/HLA-F/TAP1/PSMB9/CTSL/ITGAV/TAP2/SNAP23/HLA-B/CD36/PSMA5/STX4/PSMA4	MRC2/CTSL/PSMB9/TAP2/ITGAV/SNAP23/HLA-B/HLA-F/ITGB5	0.110278	0.0096172	79	78	0.766977	0.805056	0.101859	0.00832413	tags=16%, list=8%, signal=15%	tags=19%, list=7%, signal=18%
REACTOME_ANTIGEN_PROCESSING_CROSS_PRESENTATION	SCLC-P-SCLC-N	1.39556	1.35397	0.0606532	0.0802469	HLA-B/TAP2/B2M/PSMB9/PSMB8/HLA-A/TAPBP/MYD88/CYBA	VAMP8/TAP1/TAP2/PSMB9/HLA-C/PSMB8/HLA-B/ITGB5/HLA-A/PSMA7/CYBA/PSMD13/PSMA1	HLA-B/TAP2/PSMB9/PSMB8/HLA-A/CYBA	0.436229	0.868756	79	78	0.725473	0.845861	0.405515	0.864538	tags=11%, list=7%, signal=11%	tags=17%, list=8%, signal=15%
REACTOME_ANTIGEN_PROCESSING_CROSS_PRESENTATION	SCLC-Y-SCLC-N	1.80344	1.74246	8.30326e-07	3.0308e-05	HLA-B/B2M/HLA-A/PSMB9/TAP2/HLA-G/TAPBP/MRC2/HLA-C/PSMB8/CTSS/ITGAV/VAMP3/PDIA3/CALR/TAP1/PSME2	MRC2/PSMB9/TAP1/HLA-F/TAP2/HLA-E/ITGB5/HLA-B/ITGAV/HLA-C/TAPBP/SNAP23/CTSL/STX4/VAMP3/PSMD9/PSMB10/B2M/CD36/PSMC2/PSMA5/PSMB8/CTSS/HLA-A/PSMD2/VAMP8/PSMA2/PSMA4	HLA-B/B2M/HLA-A/PSMB9/TAP2/TAPBP/MRC2/HLA-C/PSMB8/CTSS/ITGAV/VAMP3/TAP1	0.000179134	0.00224366	79	78	0.845988	0.826232	0.000152613	0.00185676	tags=22%, list=7%, signal=20%	tags=36%, list=11%, signal=32%
REACTOME_ANTIGEN_PROCESSING_CROSS_PRESENTATION	SCLC-Y-SCLC-P	1.5024	1.66617	0.0136934	0.00311582	VAMP3/MRC2/B2M/HLA-G/CTSS/CTSL/SNAP23/HLA-A/ITGAV/HLA-C/STX4/HLA-B/HLA-F/PSMB9/PDIA3/TAP2/PSMD8/CALR	MRC2/HLA-F/VAMP3/HLA-E/ITGAV/CTSL/STX4/CD36/SEC61G/TAPBP/SNAP23/PSMD2/PSMC2/CTSS/PSMD9/SEC61B/ITGB5/PSMA5	VAMP3/MRC2/CTSS/CTSL/SNAP23/ITGAV/STX4/HLA-F	0.246298	0.322365	79	78	0.715464	0.7447	0.226919	0.310388	tags=23%, list=11%, signal=21%	tags=23%, list=12%, signal=21%
REACTOME_CHROMATIN_MODIFYING_ENZYMES	SCLC-N-SCLC-A	1.25707	-0.644588	0.0423011	1	RIOX2/SETD2/DR1/SETD3/WDR77/RPS2/MTA1/ELP4/GATAD2A/HDAC8/NCOR2/CARM1/EED/PRMT5/DNMT3A/PRMT1/KDM5D/USP22/NSD3/PRMT7/SUPT7L/PRMT3/ING5/SGF29/HCFC1/SMARCC1/RUVBL2/HDAC2/SUZ12	KDM5A/H2BC11/KAT6A/MBIP/KAT5/H2AC18/KANSL2/ASH2L/RELA/NSD3/H2BC12/HMG20B/SMYD3/MEAF6/SMARCC2/H2AZ2/KDM2A/PHF2/SUDS3/PHF8/H2AX	NSD3	0.363145	1	171	170	0.481424	-0.257693	0.332569	0.961222	tags=17%, list=13%, signal=15%	tags=12%, list=16%, signal=11%
REACTOME_CHROMATIN_MODIFYING_ENZYMES	SCLC-P-SCLC-A	1.2003	1.1313	0.143266	0.295974	ING5/SETD2/USP22/TADA2B/HDAC8/MRGBP/KAT2B/TADA1/SMARCC1/PRMT1/RBBP7/KDM5D/KAT6A/SMYD2/TAF6L/HAT1/SGF29/SETD1A/ARID4B/EED/SUZ12/HCFC1/DR1/GATAD2A/MSL3/DNMT3A/ELP4/PRMT3/SUPT20H/HDAC2/TAF9/RUVBL2/EZH2/HDAC1/CARM1/SMARCD3/BRD1/KMT2A/TBL1XR1/MBD3/ARID1A/KDM2A/SMARCA2/KDM2B/RPS2/MCRS1/RCOR1	KAT2B/CCND1/MRGBP/MTA3	MRGBP/KAT2B	0.532455	0.916309	171	170	0.510562	0.693845	0.494401	0.916309	tags=27%, list=20%, signal=23%	tags=2%, list=3%, signal=2%
REACTOME_CHROMATIN_MODIFYING_ENZYMES	SCLC-Y-SCLC-A	-1.50479	0.706304	0.00304075	0.986301	CDK4/KDM5C/CHD4/MSL2/ARID1A/ENY2/ARID4B/ATF7IP/MEAF6/TAF10/MBIP/USP22/KAT6A/SMARCD1/EHMT1/KDM1A/KDM4B/DNMT3A/MTA1/YEATS4/CHD3/ARID2/KAT14/BRPF1/ING3/NSD2/KDM6A/RBBP5/HDAC1/GATAD2B/KDM5B/ING4/YEATS2/SMARCE1/SUDS3/ACTL6B/EPC1/BRD1/COPRS/VPS72/PBRM1/RBBP4/ASH1L/SMARCC2/EHMT2/GATAD2A/MCRS1/SMARCD2/SMARCB1/KAT5/SMARCA4/ATF2/ELP1/ACTL6A/MBD3/KDM3B	NFKB2/CCND1/MRGBP/SMARCD3/ACTB/H2AJ/MORF4L1/NFKB1/MTA3/TAF12/RIOX2		0.11113	1	171	170	-0.642286	0.316199	0.102645	0.865547	tags=33%, list=18%, signal=27%	tags=6%, list=11%, signal=6%
REACTOME_CHROMATIN_MODIFYING_ENZYMES	SCLC-P-SCLC-N	-0.798164	1.14295	0.944828	0.287458	KAT2A/SUPT7L/KAT8/BRPF3/DR1/CDK4/MTA1/WDR77/KMT2C/WDR5/NSD3/ELP2/SETD3/SETD7/NCOR2/ELP6/PRMT7/RIOX2	KAT2B/CCND1/H2AX/MTA2/MTA3/KDM2B/MRGBP/KMT5A/PBRM1/ARID1A/TADA3/SMARCC1/KDM2A/KMT2A/RELA/COPRS/KDM4A/ATXN7L3/MCRS1/DNMT3A/KDM3B/KMT5B		0.985115	0.877078	171	170	-0.347386	0.695923	0.915754	0.87282	tags=11%, list=11%, signal=10%	tags=13%, list=12%, signal=12%
REACTOME_CHROMATIN_MODIFYING_ENZYMES	SCLC-Y-SCLC-N	-1.6979	-0.761162	2.92908e-05	0.996774	VPS72/KDM1B/EPC1/KDM1A/HDAC2/KAT5/MSL2/BRPF3/KDM5A/PRMT3/PBRM1/HDAC8/ING3/KAT8/ARID1A/CDK4/SUPT7L/SMARCB1/KAT14/HDAC1/MCRS1/ACTL6A/EHMT1/RBBP4/YEATS2/SMARCD1/WDR77/NSD3/SETD3/SETD2/ACTL6B/ELP1/USP22/SMARCA4/KDM3B/DNMT3A/MTA1/MBD3/GATAD2A/RIOX2	HDAC2/KAT8/ING5/USP22/H2AW/ELP2/KDM6A/ATF2/DNMT3A/ING4/KAT7/KANSL1/RBBP4/KDM1A/SETD6/MSL1/YEATS4/MTA1/KMT2C/KDM4B/DOT1L/PRMT6/YEATS2/KMT5C/SMARCA2/SMARCA4/ACTL6B	KDM1A/HDAC2/KAT8/RBBP4/YEATS2/ACTL6B/USP22/SMARCA4/DNMT3A/MTA1	0.00240286	1	171	170	-0.661913	-0.303474	0.00204712	0.827561	tags=23%, list=13%, signal=21%	tags=16%, list=16%, signal=14%
REACTOME_CHROMATIN_MODIFYING_ENZYMES	SCLC-Y-SCLC-P	-1.5942	-0.838826	0.000848036	0.738329	SUPT20H/KAT14/SUDS3/BRPF1/KDM2A/MSL2/TADA1/DMAP1/PHF21A/GATAD2B/ACTL6B/ELP1/SMARCD1/EHMT1/EHMT2/HDAC8/SMARCE1/ENY2/MTA1/VPS72/TADA2B/RBBP5/RBBP4/ARID1A/ING3/SETD2/SMYD2/KDM1A/KAT5/SMARCD2/YEATS4/SMARCC2/HDAC1/ARID4B/DNMT3A/EPC1/ACTL6A/SMARCA4/KAT2B/BRD1/MCRS1/KAT6A/SMARCB1/GATAD2A/USP22/MBD3/KDM3B	NSD3/EZH2/MEAF6/MSL1/KANSL1/USP22/PRMT1/SETD6/YEATS4/H4C11/DOT1L/ARID2/SETDB1/EHMT2/KDM5B/RBBP4/KAT5/PRMT6/YEATS2/KANSL2/CHD4/SUDS3/TAF6L/KMT5A/KMT2D/KDM4B/KMT2C/SUZ12/SMARCD2/KDM1A/KMT5C/EED/BRPF3/BRD1/KANSL3/ACTL6B/KDM1B/ATXN7L3/HCFC1/SMARCE1/KDM4A/ING5/MTA2/HDAC2/SMARCC1/H2AX/ARID1A/PBRM1/KMT2A/DNMT3A/KDM2B/SMARCA2/SMARCA4/KAT2B	SUDS3/ACTL6B/EHMT2/SMARCE1/RBBP4/ARID1A/KDM1A/KAT5/SMARCD2/YEATS4/DNMT3A/SMARCA4/KAT2B/BRD1/USP22	0.0876658	0.953739	171	170	-0.67623	-0.429832	0.080768	0.918305	tags=27%, list=13%, signal=24%	tags=32%, list=20%, signal=26%
REACTOME_CLASS_I_MHC_MEDIATED_ANTIGEN_PROCESSING_PRESENTATION	SCLC-N-SCLC-A	-0.784248	-0.835381	0.950954	0.917647	NEDD4/HERC1/UBE2V1/CYBA/PDIA3/PSME1/PSMB9/LMO7/CANX/CALR/HLA-C/UBE2J1/MKRN1/UBE3B/TAP2/HLA-G/PSMB8/TAPBP/B2M/HLA-B/HLA-A	UBA6/TAP1/UBE3B/HERC2/FBXL15/MKRN1/FBXO21/FBXO9/UBE2L6/TAP2/ASB8/B2M/KLHL9/CDC26/UBB/CDC16/MYLIP/FBXW5/PSMB9/HLA-B/PSMD9/IKBKB/RNF34/UBE2E3/FBXW2/TRIM36/RNF19A/PSMB8/HLA-A/CTSS/TAPBP/LMO7/HLA-C/FBXO32/VAMP8/SOCS3	PSMB9/LMO7/HLA-C/MKRN1/UBE3B/TAP2/PSMB8/TAPBP/B2M/HLA-B/HLA-A	0.997175	1	237	244	-0.325	-0.322041	0.913215	0.961222	tags=9%, list=11%, signal=8%	tags=15%, list=14%, signal=13%
REACTOME_CLASS_I_MHC_MEDIATED_ANTIGEN_PROCESSING_PRESENTATION	SCLC-P-SCLC-A	1.02731	0.974894	0.374286	0.546306	ASB3/UBE3A/CUL5/HMGB1/ANAPC10/PSMD10/UBA1/RNF126/RNF7/UBE2D2/UBE2E1/UBE4A/UBE2C/PSMD6/KBTBD6/PSMB7/HERC2/RNF25/KLHL11/PSMB1/PSMB6/FBXO6/UBE2F/RNF114/PSMC6/PSMD3/ERAP1/PSMB5/PSMA4/UBE2G2/MRC2/UBA52/PSMA2/ARIH2/HERC5/UBA3/UBE2L3/UBE2Q2/PSMA5/DCAF1/PSMB2/PSMB3/PSMD8	TAP1/TAP2/CUL5/ITGB5/VAMP8/RNF14/HLA-E/KBTBD6/HERC2/CDC27/HLA-B/BTBD1/PSMB9/FBXO2/PSMA7/UBE2V1/PSME4/LONRF1/HMGB1/CYBA/UBE3A/NEDD4L/UBE2E2/CUL3/PSMD13/UBE2E1/SNAP23/CUL2/PSMB8/CUL1/PSMA4/RPS27A/UBE2O/UBE2D2/PSMF1/ARIH2/HLA-C/UBE4A	UBE3A/CUL5/HMGB1/UBE2D2/UBE2E1/UBE4A/KBTBD6/HERC2/PSMA4/ARIH2	0.732915	0.926897	237	244	0.422098	0.603608	0.680534	0.926897	tags=18%, list=15%, signal=16%	tags=16%, list=13%, signal=14%
REACTOME_CLASS_I_MHC_MEDIATED_ANTIGEN_PROCESSING_PRESENTATION	SCLC-Y-SCLC-A	1.37821	1.62464	0.0158324	2.24594e-05	MRC2/FBXO6/CTSL/LRRC41/PSMD8/PSMB9/SEC23A/UBE2R2/VAMP3/TAP2/ITGAV/SNAP23/HLA-B/HLA-F/ITCH/UBE2A/B2M/SEC13/TRIM4/HLA-G/FBXL12/ITGB5/CUL7/FBXL8/UBA1/GLMN/ATG7/VHL/RNF114/STX4/KLHL42/UBE2L3/ELOB/CTSS/RNF138/CUL2/FBXO44/PSMD7/UBE3C/FBXO7/FBXO22/PJA2/PSMA5	MRC2/HLA-E/FBXO17/FBXO2/ITGB5/NEDD4/HLA-F/TAP1/PSMB9/CTSL/KLHL5/ITGAV/TAP2/SNAP23/HLA-B/ATG7/CD36/SEC23A/FBXO22/PSMA5/STX4/HERC4/FBXO6/PSMA4/CUL7/PSMB10/UBE2V1/SEC13/CDC23/FBXO44/VAMP3/RPS27A/CDC20/SAR1B/BTBD1/PSMC2/PSMC5/FBXO27/PSMA2/TAPBP/HLA-C/UBE2L3	MRC2/FBXO6/CTSL/PSMB9/SEC23A/VAMP3/TAP2/ITGAV/SNAP23/HLA-B/HLA-F/SEC13/ITGB5/CUL7/ATG7/STX4/UBE2L3/FBXO44/FBXO22/PSMA5	0.239513	0.00375435	237	244	0.577193	0.706936	0.221226	0.00324956	tags=18%, list=14%, signal=16%	tags=17%, list=13%, signal=15%
REACTOME_CLASS_I_MHC_MEDIATED_ANTIGEN_PROCESSING_PRESENTATION	SCLC-P-SCLC-N	0.917078	1.12889	0.647137	0.283566	HLA-B/HERC2/TAP2/CUL5/B2M/PSMB9/UBE3B/KLHL13/PSMB8/HLA-A/TAPBP/UBE2F/MYD88/UBE4A/CYBA/RNF7/PSME2/UBE3A/FBXO30/UFL1	VAMP8/TAP1/TAP2/CUL5/HERC2/PSMB9/HLA-C/RNF14/PSMB8/HLA-B/ITGB5/HLA-A/UBE4A/PSMA7/TRIM36/CYBA/PSMD13/PSMA1/FBXO9/UBA6	HLA-B/HERC2/TAP2/CUL5/PSMB9/PSMB8/HLA-A/UBE4A/CYBA	0.897142	0.876014	237	244	0.43337	0.688118	0.833975	0.871761	tags=8%, list=10%, signal=8%	tags=8%, list=9%, signal=8%
REACTOME_CLASS_I_MHC_MEDIATED_ANTIGEN_PROCESSING_PRESENTATION	SCLC-Y-SCLC-N	1.46653	1.63981	0.0018012	3.48461e-05	HLA-B/B2M/HLA-A/PSMB9/TAP2/HLA-G/FBXO6/TAPBP/MRC2/HLA-C/PSMB8/CTSS/ITGAV/VAMP3/CUL7/PDIA3/CALR/TAP1/LRRC41/LMO7/PSME2/FBXL8/HLA-F/STX4	MRC2/PSMB9/TAP1/HLA-F/TAP2/HLA-E/FBXO2/ITGB5/SOCS3/HLA-B/ITGAV/HLA-C/TAPBP/SNAP23/NEDD4/CTSL/KLHL5/STX4/FBXO17/FBXO6/ATG7/VAMP3/PSMD9/PSMB10/HERC4/B2M/CD36/FBXO27/FBXW5/PSMC2/CDC20/PSMA5/PSMB8/CTSS/HLA-A/PSMD2/VAMP8/PSMA2/PSMA4/CANX/SAR1B/BTBD6/RNF4/FBXO44/UBE2J1/PSMA7/ELOC/UBE2H/CUL7/CYBA/CDC23/SEC23A/PSMC5/RNF14/FBXO22/RNF213/PSMD13/PDIA3/PSMD12/SEC13/PSME2/UBE2Z/SEC61G/RNF6/PSMA1/IKBKB/UBC	HLA-B/B2M/HLA-A/PSMB9/TAP2/FBXO6/TAPBP/MRC2/HLA-C/PSMB8/CTSS/ITGAV/VAMP3/CUL7/PDIA3/TAP1/PSME2/HLA-F/STX4	0.0373479	0.00254327	237	244	0.608802	0.687705	0.0318185	0.00210471	tags=10%, list=8%, signal=10%	tags=27%, list=17%, signal=23%
REACTOME_CLASS_I_MHC_MEDIATED_ANTIGEN_PROCESSING_PRESENTATION	SCLC-Y-SCLC-P	1.14612	1.49392	0.185714	0.000896309	VAMP3/LRRC41/MRC2/FBXO6/ATG7/B2M/SEC23A/HLA-G/ASB6/CUL7/CTSS/CTSL/FBXL8/SNAP23/HLA-A/RNF138/ITGAV/SEC24C/HLA-C/STX4/HLA-B/UBR1/HLA-F/PSMB9/PDIA3/ELOB/VHL/TAP2/SEC13/FBXL13/PSMD8/UBE2A/CALR/SKP1/UBE2R2/NEDD4/TAP1/PJA2/UBE2J1/TAPBP/ITGB5/UBE2L6/CANX/ITCH/SEC61G	MRC2/NEDD4/KLHL5/HLA-F/VAMP3/FBXO17/HLA-E/ITGAV/CTSL/CUL7/STX4/ASB6/SOCS3/CD36/RNF213/FBXO2/SEC61G/FBXO22/TAPBP/SNAP23/PSMD2/ATG7/FBXW5/PSMC2/SEC24D/SEC23A/CTSS/FBXO6/PSMD9/SEC61B/HERC4/ITGB5/UBE2Z/FBXO27/CDC20/PSMA5	VAMP3/MRC2/FBXO6/ATG7/SEC23A/ASB6/CUL7/CTSS/CTSL/SNAP23/ITGAV/STX4/HLA-F/NEDD4/TAPBP/ITGB5/SEC61G	0.555129	0.224532	237	244	0.481189	0.57105	0.51145	0.21619	tags=19%, list=14%, signal=17%	tags=15%, list=12%, signal=13%
REACTOME_COLLAGEN_FORMATION	SCLC-N-SCLC-A	1.28708	1.47215	0.106888	0.042918	P3H1/P3H3/CTSL/PCOLCE2/DST/LOXL2	PCOLCE2/LOXL1/COL27A1/CRTAP/DST/BMP1/COL9A3/COL14A1/PLOD2/COL16A1/COL1A2	PCOLCE2/DST	0.482602	0.552182	45	60	0.608059	0.713542	0.441968	0.53077	tags=13%, list=7%, signal=12%	tags=18%, list=11%, signal=16%
REACTOME_COLLAGEN_FORMATION	SCLC-P-SCLC-A	-0.672806	1.39482	0.941957	0.090566	P4HA1/COL22A1/P4HB/LOXL4/CTSS/LAMA3/LAMC2/COLGALT1	COL27A1/COL15A1/COL9A3/PCOLCE2/COL2A1		0.983586	0.916309	45	60	-0.359627	0.867001	0.91329	0.916309	tags=18%, list=16%, signal=15%	tags=8%, list=2%, signal=8%
REACTOME_COLLAGEN_FORMATION	SCLC-Y-SCLC-A	1.60491	1.72058	0.00460043	1.73848e-05	P3H1/SERPINH1/PLOD1/COL5A1/CTSL/COLGALT1/COL5A2/P4HA2/COL3A1/P4HA1/P3H3/P3H2/PLEC/COL11A1/BMP1/PLOD3/COL14A1/COL6A1/PPIB/PXDN/CTSS/ITGB4	COL6A2/COL5A1/P3H2/COL3A1/CRTAP/SERPINH1/COL5A2/PLEC/CTSL/COL12A1/COL6A1/PLOD1/BMP1/LOXL2/COL27A1/COL18A1/P4HA2/ITGB4/CD151/P4HA1/P3H1/COL5A3/COLGALT1/PCOLCE/PLOD3/PCOLCE2/COL7A1/COL1A1/COL14A1/PPIB/COL8A1	P3H1/SERPINH1/PLOD1/COL5A1/CTSL/COLGALT1/COL5A2/P4HA2/COL3A1/P4HA1/P3H2/PLEC/BMP1/PLOD3/COL14A1/COL6A1/PPIB/ITGB4	0.138402	0.00333304	45	60	0.824537	0.862082	0.127835	0.00288491	tags=49%, list=12%, signal=43%	tags=52%, list=8%, signal=48%
REACTOME_COLLAGEN_FORMATION	SCLC-P-SCLC-N	-0.735335	1.05992	0.890511	0.415584	LOXL2/COL19A1/LAMC2/P3H1/PCOLCE2/CTSL/COLGALT1	COL27A1/COL2A1/COL15A1/COL9A3/COL4A2/ITGB4		0.968631	0.919076	45	60	-0.373936	0.667114	0.900431	0.914614	tags=16%, list=7%, signal=15%	tags=10%, list=6%, signal=9%
REACTOME_COLLAGEN_FORMATION	SCLC-Y-SCLC-N	1.36056	1.74203	0.0782313	2.87753e-05	SERPINH1/COL3A1/PLOD1/PLEC/CTSS/COLGALT1/COL5A2/PPIB/P4HA1/P3H1/COL5A1/P4HA2/COL14A1/BMP1/PLOD3/COL5A3	SERPINH1/COL6A2/PLEC/COL5A1/P3H2/COL3A1/PLOD1/COL5A2/LOXL2/ITGB4/COL12A1/CTSL/CD151/COL7A1/COL6A1/COL5A3/CRTAP/P4HA2/P3H1/COL18A1/CTSB/PLOD3/COLGALT1/PCOLCE/COL8A1/P4HA1/PPIB/COL17A1/BMP1/COL4A2/COL1A1/COL11A1/CTSS	SERPINH1/COL3A1/PLOD1/PLEC/CTSS/COLGALT1/COL5A2/PPIB/P4HA1/P3H1/COL5A1/P4HA2/BMP1/PLOD3/COL5A3	0.317663	0.00216107	45	60	0.684195	0.848026	0.270632	0.00178841	tags=36%, list=10%, signal=32%	tags=55%, list=10%, signal=50%
REACTOME_COLLAGEN_FORMATION	SCLC-Y-SCLC-P	1.53024	1.52019	0.00914258	0.00622973	COLGALT1/SERPINH1/PLOD1/P3H1/P4HA1/COL3A1/CTSS/CTSL/COL5A1/PPIB/PLOD3/BMP1/COL5A2/P4HB/P4HA2/LAMA3/COL6A1/LAMC2/PLEC	COL5A1/COL6A2/CRTAP/COLGALT1/PLOD1/SERPINH1/COL5A2/LOXL2/PLEC/P3H1/P3H2/COL3A1/PXDN/COL6A1/COL18A1/P4HA2/COL5A3/COL12A1/COL16A1/BMP1/CTSL/PCOLCE/COL8A1/PPIB/P4HA1/COL1A1	COLGALT1/SERPINH1/PLOD1/P3H1/P4HA1/COL3A1/CTSL/COL5A1/PPIB/BMP1/COL5A2/P4HA2/COL6A1/PLEC	0.218103	0.413372	45	60	0.788156	0.705125	0.200942	0.398014	tags=42%, list=11%, signal=38%	tags=43%, list=6%, signal=41%
REACTOME_CYTOKINE_SIGNALING_IN_IMMUNE_SYSTEM	SCLC-N-SCLC-A	-0.996675	-1.33907	0.468244	0.0225443	PSME2/HNRNPA2B1/ARF1/STAT6/NUP210/HRAS/ISG15/NEDD4/PTPN13/UBE2V1/IRAK4/IFI30/PSME1/ICAM1/HNRNPF/PSMB9/RELA/CDKN1B/TBK1/MT2A/ATF2/RAP1B/CANX/PTPN9/SHC1/HLA-C/YES1/FLNB/ADAR/MX2/YWHAZ/HLA-G/CSF2RA/HSP90B1/TRIM29/PSMB8/MUC1/INPPL1/B2M/HLA-B/HLA-A/BCL2	TOLLIP/PSMB9/CXCL8/HLA-B/PSMD9/VAMP7/EIF4G2/GAB2/IKBKB/MT2A/IRS2/SOX2/BCL6/GSDMD/STXBP2/SQSTM1/LIFR/BCL2L11/IRF1/CFL1/PSMB8/IL13RA1/IFITM2/SP100/STAT6/DUSP4/HLA-A/PTPN6/IFI30/MX2/YWHAZ/HLA-C/SIGIRR/DUSP6/MX1/ISG20/MUC1/USP18/SOCS3/USP41/IL23A/LTBR/LCK/TNFRSF25/INPPL1/BCL2/SYK	STAT6/IFI30/PSMB9/MT2A/HLA-C/MX2/YWHAZ/PSMB8/MUC1/INPPL1/HLA-B/HLA-A/BCL2	0.800354	0.487505	373	400	-0.404316	-0.4949	0.732966	0.4686	tags=11%, list=12%, signal=10%	tags=12%, list=11%, signal=11%
REACTOME_CYTOKINE_SIGNALING_IN_IMMUNE_SYSTEM	SCLC-P-SCLC-A	1.36718	1.14055	0.00794429	0.239351	ANXA1/PELI2/CSK/FSCN1/ALOX5/PAK2/VAV1/CUL5/HMGB1/CASP3/SP100/FOXO3/IL13RA1/NUP188/HMOX1/STAT5B/TWIST1/PSMD10/PTPRJ/NUP153/CBL/SOD1/EIF4E/RNF7/UBE2D2/TRIM26/CFL1/UBE2E1/PSMD6/PSMB7/MAP2K6/CNN2/PSMB1/PPP2R1A/PSMB6/NUP160/GSTO1/PSMC6/PSMD3/PSMB5/PSMA4/GSDMD/EIF4A2/EIF4G2/UBA52/PTPN14/PSMA2/HERC5/ABL2/PRKCD/FLNA/UBA3/PSMA5/TOLLIP/NCAM1/AKT2/KPNB1/IRAK1/MAPK14/PSMB2/PSMB3/PSMD8/KPNA2	ANXA1/IL17RB/ALOX5/TNFRSF18/PTPN18/TNFSF8/HCK/IL13RA1/CCND1/VAV1/CSK/TNFRSF25/CUL5/INPP5D/JAK1/IL4R/HMOX1/MYC/LAMA5/PELI2/GAB2/TALDO1/HLA-E/NDC1/HLA-B/MAPKAPK3/TPR/PSMB9/TRIM22/BIRC2/PPP2R1B/PSMA7/ISG15/FSCN1/IFITM3/RAE1	ANXA1/PELI2/CSK/FSCN1/ALOX5/VAV1/CUL5/IL13RA1/HMOX1	0.23533	0.916309	373	400	0.540268	0.710082	0.218511	0.916309	tags=17%, list=15%, signal=15%	tags=9%, list=6%, signal=9%
REACTOME_CYTOKINE_SIGNALING_IN_IMMUNE_SYSTEM	SCLC-Y-SCLC-A	1.5565	1.57687	0.000138692	2.5566e-06	IL18/ANXA1/MAP2K6/ANXA2/IFITM3/HMOX1/TGFB1/CNN2/VIM/FLNA/CD44/ARIH1/BCL2L1/MSN/PSMD8/DUSP3/IL1RAP/PSMB9/ITGB1/GBP1/KPNA4/GBP4/SYK/SMAD3/MAP2K3/JUNB/EIF4G3/SDC1/MID1/SHC1/CDC42/RELB/RANBP2/HLA-B/TRIM22/CAPZA1/HLA-F/GBP2/TRIM25/FLNB/BIRC2/RIPK2/IRS2/STAT1/NFKB2/ICAM1/ZEB1/SQSTM1/B2M/SEC13/FSCN1/MAPK10/HLA-G/CCND1/TYK2/NUP188	VIM/CNN2/CD70/TNFRSF12A/ANXA1/TGFB1/IFITM3/HMOX1/OSMR/HLA-E/IFITM2/NFKB2/IL4R/SMAD3/NEDD4/HGF/HLA-F/STAT6/TNFSF12/TRIM6/CCND1/PSMB9/ANXA2/BIRC3/ISG15/BST2/CD44/MMP2/IL32/SHC1/MMP1/IFI35/CCL2/TIMP1/DUSP6/ITGB1/HLA-B/RELB/IL27RA/MT2A/IL7R/SAA1/DUSP3/CCL20/MSN/CD36/IL6ST/IL18/TNFRSF1A/TWIST1/PTPN12/IL11/GSTO1/IFI6/PSMA5/CAPZA1/STX4/FLNA/LAMA5/PSMA4/MYC/MAPKAPK3/IL6/NUP37/PML/BIRC2/LIF/TNIP2/CXCL1/FS…	IL18/ANXA1/ANXA2/IFITM3/HMOX1/TGFB1/CNN2/VIM/FLNA/CD44/MSN/DUSP3/PSMB9/ITGB1/SMAD3/SDC1/SHC1/RELB/HLA-B/CAPZA1/HLA-F/BIRC2/NFKB2/ZEB1/FSCN1/CCND1	0.0249616	0.000883219	373	400	0.62307	0.669855	0.0230558	0.000764467	tags=15%, list=8%, signal=14%	tags=19%, list=9%, signal=18%
REACTOME_CYTOKINE_SIGNALING_IN_IMMUNE_SYSTEM	SCLC-P-SCLC-N	1.28642	1.2038	0.0432099	0.169388	ANXA1/BCL2/HLA-B/VAV1/IL13RA1/YWHAZ/CUL5/B2M/PTPRJ/PSMB9/PSMB8/BCL2L1/HLA-A/NUP210/PELI2/TALDO1/TRIM29/ISG15/IRF2/CASP3/EIF4G2/ALOX5/SP100/STX3/MYD88/HNRNPF/TOLLIP/GSDMD/IFITM3/FOXO3/MT2A/TWIST1/RELA/IL1RAPL1/RNF7/CDKN1B/JAK1/PSME2/HSP90B1	TNFRSF25/ANXA1/IL13RA1/IL17RB/VAV1/BCL2/TNFSF8/PTPN18/TNFRSF18/ALOX5/INPP5D/HCK/CUL5/SIGIRR/GAB2/CSK/PSMB9/HLA-C/CCND1/BIRC2/PSMB8/GSDMD/HLA-B/IFITM3/MX1/HLA-A/JAK1/PELI2/PPP2R1B/PTPN6/USP41/USP18/TALDO1/HRAS/ISG15/PSMA7/TRIM25/IFITM2/TRIM22/MT2A/EIF4G2/TRIM29/CASP3/TNIP2/CFL1/TPR/HMOX1/NDC1/YWHAZ	ANXA1/BCL2/HLA-B/VAV1/IL13RA1/YWHAZ/CUL5/PSMB9/PSMB8/HLA-A/PELI2/TALDO1/TRIM29/ISG15/CASP3/EIF4G2/ALOX5/GSDMD/IFITM3/MT2A/JAK1	0.423013	0.868756	373	400	0.58671	0.736488	0.393229	0.864538	tags=10%, list=9%, signal=10%	tags=12%, list=7%, signal=12%
REACTOME_CYTOKINE_SIGNALING_IN_IMMUNE_SYSTEM	SCLC-Y-SCLC-N	1.69047	1.79388	3.40769e-08	5.54821e-10	ANXA1/HLA-B/IFITM3/B2M/IL18/VIM/HLA-A/PSMB9/TGFB1/BCL2L1/CNN2/HLA-G/MAP2K6/SHC1/ANXA2/FLNB/ICAM1/ITGB1/GBP1/ISG15/HLA-C/CD44/SDC1/SQSTM1/HMOX1/SMAD3/RELA/PSMB8/IRS2/IL1RAP/IRF2/JUNB/NRAS/CDC42/TRIM25/PTPN9/NFKB2/CCND1/MAP2K3/STAT1/MID1/NDN/RANBP2/PSME2/RELB/YWHAZ/STAT3/HLA-F/GBP2/MT2A/BIRC2/MX2/STX4/BST2/HSP90B1	VIM/IFITM3/IFITM2/CD70/CNN2/ANXA1/TNFRSF12A/TGFB1/STAT6/OSMR/HMOX1/PSMB9/DUSP6/HLA-F/BIRC3/SMAD3/HLA-E/NFKB2/MT2A/RELB/TNFSF12/BST2/SOCS3/TRIM6/ITGB1/ANXA2/ISG15/CCL2/MMP1/IFI35/HGF/HLA-B/TNFRSF1A/IL32/SQSTM1/HLA-C/SP100/NEDD4/IL4R/SHC1/TIMP1/BIRC2/PTPN12/CXCL2/SAA1/CCL20/CD44/IL7R/STX4/CCND1/LIF/IL6ST/IRF1/MX2/TNIP2/FLNA/PSMD9/ICAM1/IL6/SDC1/NFKB1/PSMB10/IL18/IL27RA/B2M/IL13RA1/MSN/MMP2/IFI6/TWI…	ANXA1/HLA-B/IFITM3/B2M/IL18/VIM/PSMB9/TGFB1/CNN2/SHC1/ANXA2/ICAM1/ITGB1/ISG15/HLA-C/CD44/SDC1/SQSTM1/HMOX1/SMAD3/JUNB/NFKB2/CCND1/RELB/HLA-F/MT2A/BIRC2/MX2/STX4/BST2	2.41556e-05	9.58362e-07	373	400	0.676523	0.720725	2.05794e-05	7.93103e-07	tags=15%, list=9%, signal=14%	tags=20%, list=7%, signal=19%
REACTOME_CYTOKINE_SIGNALING_IN_IMMUNE_SYSTEM	SCLC-Y-SCLC-P	1.40548	1.07431	0.00176806	0.213892	ANXA2/IL18/TGFB1/VIM/MAP2K6/IFITM3/GBP1/CNN2/FLNB/NFKB2/MID1/CD44/NDN/B2M/HLA-G/SQSTM1/NRAS/SDC1/SHC1/HMOX1/ICAM1/ITGB1/RANBP2/HLA-A/KPNA4/DUSP3/SMAD3/IRS2/ZEB1/PTPN9/MSN/IL1RAP/MAOA/ARIH1/HLA-C/BST2/SERPINB2/TRIM22/CXCL8/GBP4/STX4/HLA-B/MX2/JUN/P4HB/IRF9/MAP2K3/HLA-F/BCL2L1/CCND1/EIF4G3/ISG20/GRB10/STAT1/PSMB9/PML/ELOB/TYK2/RELB/FLNA/TIMP1/SEC13/IFIT5/GBP2/PSMD8	VIM/TNFRSF12A/TGFB1/ANXA2/CNN2/NEDD4/MMP2/ZEB1/HGF/DUSP6/IFITM3/IL6ST/TRIM6/CD70/HLA-F/IFITM2/NFKB2/MMP1/CCL2/IL32/STAT6/TIMP1/IFI35/BIRC3/SQSTM1/OSMR/ICAM1/HLA-E/RELB/BST2/PTPN12/IFI6/IL7R/ITGB1/TNFRSF6B/EGR1/CCL20/IL11/MSN/HMOX1/CXCL2/TNFSF12/SHC1/FOS/S1PR1/JUNB/STX4/SMAD3/SOCS3/CD44/IL18/NFKB1/CD36/SAA1/CXCL8/PML/IL6/LIF/DUSP3/FLNB	ANXA2/IL18/TGFB1/VIM/IFITM3/CNN2/FLNB/NFKB2/CD44/SQSTM1/SHC1/HMOX1/ICAM1/ITGB1/DUSP3/SMAD3/ZEB1/MSN/BST2/CXCL8/STX4/HLA-F/PML/RELB/TIMP1	0.115436	0.789098	373	400	0.567957	0.39551	0.106353	0.759781	tags=17%, list=10%, signal=16%	tags=15%, list=6%, signal=15%
REACTOME_DEFECTIVE_CFTR_CAUSES_CYSTIC_FIBROSIS	SCLC-N-SCLC-A	0.894851	-0.557798	0.631206	1	ERLIN2/PSMB5/PSMD10/PSMD5/UBA52/PSMB6/PSMB2/PSMB7/PSMD7/PSMD8/PSMC6/SEL1L/PSMA4/PSMA5/PSMB3/PSMD3	PSME1/PSMC3/ERLIN2/VCP/UBB/PSMB9/PSMD9/OS9/PSMB8	ERLIN2	0.865683	1	53	56	0.41003	-0.257395	0.792795	0.961222	tags=30%, list=17%, signal=25%	tags=16%, list=16%, signal=14%
REACTOME_DEFECTIVE_CFTR_CAUSES_CYSTIC_FIBROSIS	SCLC-P-SCLC-A	1.54766	0.938408	0.0277949	0.538065	ERLIN2/PSMD10/PSMD6/PSMB7/PSMB1/PSMB6/PSMC6/PSMD3/PSMB5/PSMA4/UBA52/PSMA2/PSMA5/PSMB2/PSMB3/PSMD8	PSMB9/PSMA7/PSME4/PSMD13/PSMB8/PSMA4/RPS27A/PSMF1/PSMA2/PSMC5/PSMA1	PSMA4/PSMA2	0.340539	0.925407	53	56	0.755604	0.585698	0.316201	0.925407	tags=30%, list=15%, signal=26%	tags=20%, list=17%, signal=16%
REACTOME_DEFECTIVE_CFTR_CAUSES_CYSTIC_FIBROSIS	SCLC-Y-SCLC-A	1.70021	1.36327	0.00050632	0.0694051	SEL1L/ERLIN1/PSMD8/PSMB9/ERLIN2	PSMB9/ERLIN1/PSMA5/PSMA4/PSMB10/RPS27A/PSMC2/PSMC5/PSMA2/PSMD2/PSMB6/PSMD9/PSMA7/PSMC4/PSMD12/PSMD8/PSMD4/PSMD13/PSMD14/PSMD6/PSMD11/PSMB4/PSMB5/PSMC1/PSMD1/UBC/PSMD7/UBA52	ERLIN1/PSMD8/PSMB9	0.047961	0.330524	53	56	0.846614	0.688518	0.0442992	0.286084	tags=9%, list=4%, signal=9%	tags=50%, list=26%, signal=37%
REACTOME_DEFECTIVE_CFTR_CAUSES_CYSTIC_FIBROSIS	SCLC-P-SCLC-N	1.16197	1.14594	0.264559	0.305445	PSMB9/PSMB8/DERL1/PSME2/PSME1/ERLEC1/RPS27A/PSMD9/PSMA7	PSMB9/PSMB8/PSMA7/PSMD13/PSMA1	PSMB9/PSMB8/PSMA7	0.699381	0.882524	53	56	0.642028	0.725353	0.650138	0.878239	tags=17%, list=16%, signal=14%	tags=9%, list=8%, signal=8%
REACTOME_DEFECTIVE_CFTR_CAUSES_CYSTIC_FIBROSIS	SCLC-Y-SCLC-N	1.56918	1.48368	0.00429258	0.0335388	SEL1L/PSMB9/ERLIN1/PSMB8/PSME2/ERLEC1/VCP	PSMB9/ERLIN1/PSMD9/PSMB10/PSMC2/PSMA5/PSMB8/PSMD2/PSMA2/PSMA4/PSMA7/PSMC5/PSMD13/PSMD12/PSME2/VCP/PSMA1/UBC	PSMB9/ERLIN1/PSMB8/PSME2/VCP	0.0656439	0.190359	53	56	0.775343	0.726485	0.0559252	0.157534	tags=13%, list=8%, signal=12%	tags=32%, list=17%, signal=27%
REACTOME_DEFECTIVE_CFTR_CAUSES_CYSTIC_FIBROSIS	SCLC-Y-SCLC-P	1.57225	1.34475	0.00576024	0.0804954	SEL1L/ERLIN1/VCP/PSMB9/PSMD8	ERLIN1/PSMD2/PSMC2/PSMD9/PSMA5/PSMB9/VCP/PSMB10/ERLEC1/PSMB7/OS9/PSMD7/PSME2/PSMA4/UBC/SEL1L/PSMD12/PSMB5/PSMC1/PSMD8	SEL1L/ERLIN1/VCP/PSMB9/PSMD8	0.184402	0.641079	53	56	0.7828	0.632452	0.169893	0.617261	tags=9%, list=10%, signal=9%	tags=36%, list=24%, signal=27%
REACTOME_DISORDERS_OF_TRANSMEMBRANE_TRANSPORTERS	SCLC-N-SCLC-A	1.08316	0.799667	0.279883	0.840555	SLC16A1/NUP188/BSG/NUP153/ERLIN2/PSMB5/PSMD10/PSMD5/UBA52/PSMB6/SEH1L/NUP58/NUP35/PSMB2/PSMB7/PSMD7/PSMD8/PSMC6/NUP43/SEL1L/PSMA4/PSMA5/PSMB3/PSMD3/NUP85	SLC16A1/SLC7A7/RPS27A/UBA52/PSME4/PSMB5/NUP155/SLC35A1/ABCB6/NUP153/HK1	SLC16A1/NUP153/PSMB5/UBA52	0.679111	0.998339	103	111	0.441685	0.362726	0.621931	0.959626	tags=24%, list=18%, signal=20%	tags=10%, list=14%, signal=9%
REACTOME_DISORDERS_OF_TRANSMEMBRANE_TRANSPORTERS	SCLC-P-SCLC-A	0.985569	0.880188	0.44665	0.673516	ERLIN2/SLC16A1/NUP188/PSMD10/NUP153/PSMD6/PSMB7/PSMB1/PSMB6/NUP160/PSMC6/PSMD3/PSMB5/PSMA4/UBA52/PSMA2/BSG/PSMA5/PSMB2/PSMB3/PSMD8/NUP107	SLC16A1/NDC1/SLC22A18/TPR/PSMB9/PSMA7/RAE1/PSME4/AAAS/NUP160/PSMD13/PSMB8/PSMA4/NUP98/RPS27A/PSMF1/NUP88/PSMA2/PSMC5/NUP107/KCNJ11/PSMA1/SEC13/NUP133	SLC16A1/NUP160/PSMA4/PSMA2/NUP107	0.786173	0.946013	103	111	0.435502	0.546024	0.729986	0.946013	tags=21%, list=15%, signal=18%	tags=22%, list=18%, signal=18%
REACTOME_DISORDERS_OF_TRANSMEMBRANE_TRANSPORTERS	SCLC-Y-SCLC-A	1.66254	0.954117	0.000352885	0.555556	SEL1L/ERLIN1/PSMD8/PSMB9/ERLIN2/BSG/RANBP2/SEC13/NUP188	PSMB9/ERLIN1/PSMA5/PSMA4/NUP37/PSMB10/SEC13/SLC26A2/SLC16A1/RPS27A/PSMC2/PSMC5/PSMA2/PSMD2/SLC22A18/PSMB6/PSMD9/PSMA7/PSMC4/PSMD12/PSMD8/NUP93/PSMD4/AAAS/ABCD1/PSMD13/PSMD14/PSMD6/PSMD11	ERLIN1/PSMD8/PSMB9/SEC13	0.0397959	0.798582	103	111	0.756782	0.448349	0.0367575	0.69121	tags=9%, list=8%, signal=8%	tags=26%, list=22%, signal=21%
REACTOME_DISORDERS_OF_TRANSMEMBRANE_TRANSPORTERS	SCLC-P-SCLC-N	1.21324	0.939967	0.184451	0.56446	SLC22A18/PSMB9/PSMB8/NUP210/DERL1	PSMB9/PSMB8/KCNJ11/SLC22A18/PSMA7/SLC39A4/TPR/NDC1/PSMD13/PSMA1/NUP160/NUP210/PSMC3/NUP107	SLC22A18/PSMB9/PSMB8/NUP210	0.627792	0.954131	103	111	0.613651	0.572263	0.58359	0.949499	tags=5%, list=5%, signal=5%	tags=13%, list=12%, signal=11%
REACTOME_DISORDERS_OF_TRANSMEMBRANE_TRANSPORTERS	SCLC-Y-SCLC-N	1.53039	1.21474	0.00290241	0.146305	SEL1L/PSMB9/ERLIN1/PSMB8/SLC22A18/RANBP2/PSME2/ERLEC1/VCP/SLC17A5	PSMB9/ERLIN1/PSMD9/PSMB10/NUP37/ABCD1/PSMC2/SLC26A2/PSMA5/PSMB8/PSMD2/SLC22A18/PSMA2/PSMA4/PSMA7/PSMC5/PSMD13/PSMD12/SEC13/PSME2/VCP/PSMA1/UBC	PSMB9/ERLIN1/PSMB8/SLC22A18/PSME2/VCP	0.0512638	0.402834	103	111	0.694325	0.555462	0.0436741	0.33337	tags=10%, list=9%, signal=9%	tags=21%, list=17%, signal=17%
REACTOME_DISORDERS_OF_TRANSMEMBRANE_TRANSPORTERS	SCLC-Y-SCLC-P	1.53155	-0.74976	0.00402708	0.860131	SEL1L/ERLIN1/RANBP2/SLC17A5/SLC2A1/VCP/PSMB9/HK1/SEC13/PSMD8	NUP58/NUP160/ABCC8/NUP210/KCNJ11		0.160977	0.976872	103	111	0.7075	-0.391529	0.148311	0.940578	tags=10%, list=10%, signal=9%	tags=5%, list=6%, signal=4%
REACTOME_DNA_DOUBLE_STRAND_BREAK_REPAIR	SCLC-N-SCLC-A	1.51475	-0.689339	0.00542115	0.992908	NHEJ1/RAD51C/PARP2/ABRAXAS1/KPNA2/EYA3/XRCC3/UBA52/RPA2/POLE3/BARD1/POLD2/EYA4	CLSPN/POLD4/RFC3/H4C8/ABL1/MUS81/TIMELESS/RHNO1/H2BC11/NBN/KAT5/HERC2/SPIDR/UBB/RFC5/H2BC12/RBBP8/RMI1/POLD3/H2AX/CCNA1		0.144622	1	100	103	0.62172	-0.292755	0.132445	0.961222	tags=13%, list=8%, signal=12%	tags=20%, list=14%, signal=18%
REACTOME_DNA_DOUBLE_STRAND_BREAK_REPAIR	SCLC-P-SCLC-A	0.790363	0.612863	0.912935	0.952491	PPP4R2/BARD1/CHEK2/POLD1/PPP4C/FEN1/EYA1/HERC2/PPP5C/POLD2/BRCA1/UBA52/PARP1/EYA4/PARP2/KPNA2/POLD3/SUMO2/EYA3	BLM/HERC2/RPA1/ATM/PPP4R2/MRE11/CHEK1/RPS27A/KDM4A/POLD2/BAP1/XRCC5/BABAM2/POLD4/SUMO1	PPP4R2/HERC2/POLD2	0.973353	1	100	103	0.352419	0.382962	0.903788	1	tags=19%, list=16%, signal=16%	tags=15%, list=17%, signal=12%
REACTOME_DNA_DOUBLE_STRAND_BREAK_REPAIR	SCLC-Y-SCLC-A	-1.48594	-0.75792	0.00908648	0.977273	BAP1/RFC4/UBE2V2/LIG3/KDM4B/RAD9A/CLSPN/RNF168/NSD2/EXO1/RMI2/RPS27A/BRCA1/SMARCA5/KAT5/RAD17/HERC2/TIPIN	H2BC21/RFC5/FEN1/KDM4B/TOP3A/H2AX/POLD3/RMI1/RMI2/HERC2/BRCC3/TIMELESS/PCNA/CCNA1/RBBP8/EYA2	KDM4B/RMI2/HERC2	0.187243	1	100	103	-0.681485	-0.307689	0.172948	0.865547	tags=18%, list=14%, signal=16%	tags=16%, list=15%, signal=13%
REACTOME_DNA_DOUBLE_STRAND_BREAK_REPAIR	SCLC-P-SCLC-N	-1.22702	0.85967	0.148459	0.691211	RNF168/ABL1/SIRT6/ABRAXAS1/NHEJ1/RAD51C/XRCC3	HERC2/BLM/H2AX/MRE11/CHEK1/POLD4/PPP4R2/KDM4A/ATM/CDK2/BRCC3/NSD2/RPA1/KAT5/NBN/POLD3/FEN1/KPNA2/BAP1/H4C11/CHEK2		0.580044	0.965778	100	103	-0.559845	0.524691	0.539203	0.961089	tags=7%, list=8%, signal=6%	tags=20%, list=18%, signal=17%
REACTOME_DNA_DOUBLE_STRAND_BREAK_REPAIR	SCLC-Y-SCLC-N	-1.6558	-0.711328	0.000232213	0.97561	POLE3/HUS1/RFC4/APBB1/POLD1/NHEJ1/RAD51AP1/KPNA2/ABRAXAS1/CHEK2/FEN1/TDP1/DNA2/PPP5C/UBE2N/PCNA/BAZ1B/RPA2/PARP1/TIMELESS/RAD17/BAP1/KAT5/SMARCA5/RPA3/PAXIP1/RFC3/HERC2/TOPBP1/RNF168/POLE2/EXO1/EYA3/BRCA1/CLSPN/PARP2/XRCC3/RAD51C/TIPIN	BRCC3/APBB1/TOPBP1/RMI2/RBBP8/LIG3/RFC4/PCNA/KDM4B/RNF8/TOP3A/EYA2	RFC4/APBB1/PCNA/TOPBP1	0.0102879	1	100	103	-0.694461	-0.300311	0.00876473	0.827561	tags=39%, list=20%, signal=32%	tags=12%, list=13%, signal=10%
REACTOME_DNA_DOUBLE_STRAND_BREAK_REPAIR	SCLC-Y-SCLC-P	-1.54393	-0.774647	0.00332315	0.811842	APBB1/POLD3/PARP2/EYA3/KDM4A/RFC3/BAZ1B/KDM4B/TOPBP1/BAP1/PAXIP1/PPP4C/RAD17/TDP1/PPP4R2/TIMELESS/UBE2V2/RMI2/UBE2N/RPS27A/LIG3/POLE2/PPP5C/PARP1/POLD1/FEN1/KAT5/SMARCA5/CHEK2/BRCA1/TIPIN/HERC2	RAD51C/H4C11/CDK2/MRE11/CHEK2/KAT5/POLD3/MAPK8/CHEK1/TIMELESS/MDC1/TOPBP1/RFC3/KDM4B/TOP3A/PARP1/ATM/RPA1/LIG3/XRCC5/RBBP8/KDM4A/FEN1/H2AX/PCNA/BRCC3/BLM/EYA2/HERC2	POLD3/KDM4A/RFC3/KDM4B/TOPBP1/TIMELESS/LIG3/PARP1/FEN1/KAT5/CHEK2/HERC2	0.149904	0.963497	100	103	-0.703939	-0.403499	0.13811	0.9277	tags=32%, list=19%, signal=26%	tags=28%, list=21%, signal=23%
REACTOME_EXTRACELLULAR_MATRIX_ORGANIZATION	SCLC-N-SCLC-A	-1.28061	1.53533	0.0765832	0.0166898	ICAM1/TGFB2/ADAM9/CAPNS1/LOXL4/DDR1/NCSTN/DAG1/PRSS1/ITGA3/CEACAM6/CTSD/CAPN2/DMD/CDH1/F11R	MFAP4/ITGA4/PCOLCE2/SPARC/LOXL1/LAMB1/COL27A1/ITGA7/CRTAP/ELN/EMILIN3/TGFB3/LTBP4/AGRN/ADAM19/ICAM5/EMILIN1/PTPRS/DST/LTBP1/BMP1/LAMC1/COL9A3/COL14A1/PLOD2		0.435205	0.462721	129	173	-0.561705	0.66063	0.398562	0.444778	tags=12%, list=8%, signal=12%	tags=14%, list=8%, signal=13%
REACTOME_EXTRACELLULAR_MATRIX_ORGANIZATION	SCLC-P-SCLC-A	-1.01528	1.22873	0.451043	0.171892	COL22A1/TIMP2/P4HB/LOXL4/TRAPPC4/SERPINE1/JAM3/ITGA11/CAPN5/CTSS/TGFB2/LAMA3/CTSD/ADAM9/ITGA9/CDH1/ITGA1/LAMC2/VTN/PRSS1/F11R/NCSTN/COLGALT1/DMD/PSEN1/CEACAM6	COL27A1/EMILIN3/AGRN/COL15A1/COL9A3/PCOLCE2/BMP7/COL2A1/ITGB5/FBLN5/FURIN/LAMA5/LAMC1/MFAP2/FBN2/DCN/ACTN1/ADAM15		0.788611	0.916309	129	173	-0.473527	0.753735	0.732249	0.916309	tags=20%, list=15%, signal=17%	tags=10%, list=6%, signal=10%
REACTOME_EXTRACELLULAR_MATRIX_ORGANIZATION	SCLC-Y-SCLC-A	1.48487	1.71046	0.00564881	1.47708e-06	TGFB1/P3H1/SERPINH1/PLOD1/ACTN1/ITGA3/COL5A1/SPARC/CTSL/MMP14/COLGALT1/ITGA5/CD44/COL5A2/ITGB1/P4HA2/CAST/COL3A1/SDC4/CAPNS1/P4HA1/DAG1/P3H3/CAPN2/SDC1/P3H2/BSG/ITGAV/PLEC/EMILIN1/AGRN/THBS1/ICAM1/COL11A1/BMP1/ITGA1/PLOD3/ITGB5/ICAM5/ITGA2/COL14A1/SERPINE1	ITGA5/TGFB1/COL6A2/COL5A1/EFEMP2/P3H2/COL3A1/CRTAP/SERPINH1/COL5A2/SERPINE1/ITGB5/PLEC/LAMB2/LTBP1/AGRN/LTBP2/HTRA1/CTSL/ACTN1/COL12A1/ITGAV/LUM/ADAM9/CD44/COL6A1/MMP14/PLOD1/MMP2/BMP1/FBN1/MMP1/LOXL2/COL27A1/COL18A1/ICAM5/P4HA2/LAMC1/TIMP1/HSPG2/ITGB4/ADAM19/ITGB1/CD151/DCN/P4HA1/P3H1/COL5A3/COLGALT1/LAMB1/PCOLCE/EFEMP1/LAMA5/THBS1/DAG1/PLOD3/FBLN1/ADAM10/TIMP2/PCOLCE2/COL7A1/COL1A1/LTBP4/ITGA3/…	TGFB1/P3H1/SERPINH1/PLOD1/ACTN1/ITGA3/COL5A1/CTSL/MMP14/COLGALT1/ITGA5/CD44/COL5A2/ITGB1/P4HA2/COL3A1/P4HA1/DAG1/SDC1/P3H2/ITGAV/PLEC/AGRN/THBS1/BMP1/PLOD3/ITGB5/ICAM5/COL14A1/SERPINE1	0.149176	0.00076542	129	173	0.661511	0.764794	0.137786	0.000662507	tags=33%, list=9%, signal=30%	tags=41%, list=9%, signal=38%
REACTOME_EXTRACELLULAR_MATRIX_ORGANIZATION	SCLC-P-SCLC-N	0.909335	0.772429	0.602659	0.819184	CAPN1/COL2A1/MMP14/F11R/CAPN2/CAPNS1/CDH1/FBN2/CASP3/SDC4/NID2	COL27A1/COL2A1/COL15A1/BMP7/CDH1/MFAP2/AGRN/ITGB5/FURIN/FBLN5/EMILIN3/DAG1/CAPN1/COL9A3/F11R/COL4A2/CASP3/TRAPPC4/ITGB4/ADAM15/SDC4/LAMA5	CAPN1/COL2A1/F11R/CDH1/CASP3/SDC4	0.875923	0.985825	129	173	0.449236	0.470643	0.81425	0.981039	tags=9%, list=7%, signal=8%	tags=13%, list=8%, signal=12%
REACTOME_EXTRACELLULAR_MATRIX_ORGANIZATION	SCLC-Y-SCLC-N	1.63393	1.63957	0.000423919	0.000127942	ITGA3/SERPINH1/CAPN2/TGFB1/MMP14/DAG1/CAPNS1/ICAM1/ITGB1/ITGA5/COL3A1/PLOD1/CD44/SDC1/THBS1/SERPINE1/PLEC/ACTN1/SDC4/CTSS/ADAM9/ITGAV/COLGALT1/CAPN1/COL5A2/CAST/ITGA1/PPIB/TIMP2/P4HA1/P3H1/COL5A1/P4HA2/COL14A1/BMP1/DMD/SPARC/PLOD3/CTSD	TGFB1/ITGA5/SERPINH1/SERPINE1/COL6A2/EFEMP2/PLEC/COL5A1/ADAM9/P3H2/COL3A1/DAG1/LAMB2/PLOD1/ITGB5/ITGB1/MMP1/COL5A2/LOXL2/ITGB4/COL12A1/FBN1/ITGAV/CTSL/CD151/MMP14/COL7A1/LTBP2/LUM/TIMP1/EFEMP1/ITGA3/COL6A1/CD44/ACTN1/COL5A3/CRTAP/P4HA2/P3H1/HTRA1/COL18A1/ICAM1/SDC1/CTSB/SDC4/LTBP1/MMP10/CTSD/PLOD3/MMP2/COLGALT1/NID1/AGRN/PCOLCE/ADAM10/COL8A1/CAPN2/MFAP5/P4HA1/CAPNS1/HSPG2/FURIN/PPIB/A2M/DCN/COL17…	ITGA3/SERPINH1/CAPN2/TGFB1/MMP14/DAG1/CAPNS1/ICAM1/ITGB1/ITGA5/COL3A1/PLOD1/CD44/SDC1/SERPINE1/PLEC/ACTN1/SDC4/CTSS/ADAM9/ITGAV/COLGALT1/COL5A2/ITGA1/PPIB/TIMP2/P4HA1/P3H1/COL5A1/P4HA2/BMP1/PLOD3/CTSD	0.0142653	0.00561861	129	173	0.710961	0.709662	0.0121533	0.00464974	tags=30%, list=9%, signal=28%	tags=45%, list=11%, signal=41%
REACTOME_EXTRACELLULAR_MATRIX_ORGANIZATION	SCLC-Y-SCLC-P	1.57716	1.55359	0.000710934	0.00169177	COLGALT1/TGFB1/SERPINH1/PLOD1/ITGA3/P3H1/SPARC/ITGA1/P4HA1/ITGA5/DAG1/CD44/CAST/COL3A1/SDC1/THBS1/CTSS/SERPINE1/CTSL/ICAM1/COL5A1/ITGB1/ADAM9/CAPN5/ITGAV/PPIB/ACTN1/PLOD3/BMP1/PSEN1/TIMP2/CAPN2/COL5A2/P4HB/CAPNS1/P4HA2/LAMA3/MMP15/ITGA11/TIMP1	ITGA5/TGFB1/COL5A1/MMP2/COL6A2/CRTAP/COLGALT1/FBN1/LTBP2/SERPINE1/PLOD1/SERPINH1/EFEMP2/COL5A2/LOXL2/MMP1/PLEC/P3H1/P3H2/ICAM5/COL3A1/ADAM9/TIMP1/PXDN/LTBP4/COL6A1/COL18A1/LAMB2/ICAM1/P4HA2/ITGB1/COL5A3/MMP10/MMP14/EFEMP1/ITGAV/COL12A1/COL16A1/BMP1/ITGA1/CTSL/CAPN2/PCOLCE/LTBP1/COL8A1/PPIB/CD44/HSPG2/HTRA1/P4HA1/CAPNS1/BGN/COL1A1/ITGA3/MFAP5/DAG1/ADAM19/LUM/CD151/COL17A1/TGFB2/SDC1/LAMB1/CAST/TIM…	COLGALT1/TGFB1/SERPINH1/PLOD1/ITGA3/P3H1/ITGA1/P4HA1/ITGA5/DAG1/CD44/CAST/COL3A1/SDC1/SERPINE1/CTSL/ICAM1/COL5A1/ITGB1/ADAM9/ITGAV/PPIB/BMP1/TIMP2/CAPN2/COL5A2/CAPNS1/P4HA2/TIMP1	0.080174	0.282086	129	173	0.708275	0.618654	0.0738657	0.271606	tags=31%, list=9%, signal=29%	tags=38%, list=9%, signal=35%
REACTOME_GENE_AND_PROTEIN_EXPRESSION_BY_JAK_STAT_SIGNALING_AFTER_INTERLEUKIN_12_STIMULATION	SCLC-N-SCLC-A	-0.734809	0.445963	0.86014	1	HSPA9/LCP1/HNRNPDL/TALDO1/LMNB1/RALA/PSME2/HNRNPA2B1/ARF1/HNRNPF/RAP1B	RPLP0/SNRPA1/SOD1/PDCD4/TCP1/MSN/BOLA2/MIF		0.962099	1	33	33	-0.387814	0.2351	0.881093	0.961222	tags=33%, list=22%, signal=26%	tags=24%, list=29%, signal=17%
REACTOME_GENE_AND_PROTEIN_EXPRESSION_BY_JAK_STAT_SIGNALING_AFTER_INTERLEUKIN_12_STIMULATION	SCLC-P-SCLC-A	1.17417	0.912216	0.230769	0.597421	PAK2/SOD1/CFL1/CNN2/GSTO1	TALDO1/PAK2/GSTO1/SOD1/SNRPA1/SOD2/BOLA2/TCP1/HNRNPF/CAPZA1/HSPA9/CNN2/RPLP0	PAK2/SOD1/CNN2/GSTO1	0.628718	0.931576	33	33	0.630651	0.584327	0.583783	0.931576	tags=15%, list=10%, signal=14%	tags=39%, list=22%, signal=31%
REACTOME_GENE_AND_PROTEIN_EXPRESSION_BY_JAK_STAT_SIGNALING_AFTER_INTERLEUKIN_12_STIMULATION	SCLC-Y-SCLC-A	1.39	1.58482	0.07	0.0013862	ANXA2/CNN2/MSN/CDC42/CAPZA1	CNN2/ANXA2/MSN/GSTO1/CAPZA1	ANXA2/CNN2/MSN/CAPZA1	0.41934	0.0427578	33	33	0.756498	0.859089	0.387324	0.0370088	tags=15%, list=6%, signal=14%	tags=15%, list=6%, signal=14%
REACTOME_GENE_AND_PROTEIN_EXPRESSION_BY_JAK_STAT_SIGNALING_AFTER_INTERLEUKIN_12_STIMULATION	SCLC-P-SCLC-N	0.914959	0.918066	0.585237	0.593472	TALDO1/HNRNPF/PSME2/CDC42/PAK2/LMNB1/CFL1/HNRNPDL/HNRNPA2B1/ARF1	TALDO1/CFL1/HNRNPF/PAK2/GSTO1/SOD2/HNRNPA2B1	TALDO1/HNRNPF/PAK2/CFL1/HNRNPA2B1	0.867991	0.954259	33	33	0.528798	0.59022	0.806877	0.949626	tags=30%, list=18%, signal=25%	tags=21%, list=17%, signal=18%
REACTOME_GENE_AND_PROTEIN_EXPRESSION_BY_JAK_STAT_SIGNALING_AFTER_INTERLEUKIN_12_STIMULATION	SCLC-Y-SCLC-N	1.22723	1.5828	0.2	0.00565305	CNN2/ANXA2/CDC42/PSME2/MSN	CNN2/ANXA2/MSN/GSTO1/CAPZA1	CNN2/ANXA2/MSN	0.470332	0.0704185	33	33	0.645529	0.840156	0.400698	0.0582756	tags=15%, list=10%, signal=14%	tags=15%, list=7%, signal=14%
REACTOME_GENE_AND_PROTEIN_EXPRESSION_BY_JAK_STAT_SIGNALING_AFTER_INTERLEUKIN_12_STIMULATION	SCLC-Y-SCLC-P	1.43527	1.6198	0.033638	0.00505485	ANXA2/CNN2/MSN/SERPINB2	ANXA2/CNN2/MSN	ANXA2/CNN2/MSN	0.323961	0.393803	33	33	0.773889	0.816936	0.298471	0.379172	tags=12%, list=5%, signal=12%	tags=9%, list=4%, signal=9%
REACTOME_HEDGEHOG_LIGAND_BIOGENESIS	SCLC-N-SCLC-A	0.836656	0.548199	0.722749	0.996552	PSMB5/PSMD10/PSMD5/UBA52/PSMB6/PSMB2/PSMB7/PSMD7/PSMD8/PSMC6/SEL1L/PSMA4/PSMA5/PSMB3/PSMD3	RPS27A/UBA52/PSME4/PSMB5	PSMB5/UBA52	0.910917	1	52	55	0.383833	0.265329	0.83422	0.961222	tags=29%, list=17%, signal=24%	tags=7%, list=10%, signal=7%
REACTOME_HEDGEHOG_LIGAND_BIOGENESIS	SCLC-P-SCLC-A	1.46549	0.948744	0.0348835	0.528571	PSMD10/PSMD6/PSMB7/PSMB1/PSMB6/PSMC6/PSMD3/PSMB5/PSMA4/UBA52/PSMA2/PSMA5/PSMB2/PSMB3/PSMD8	PSMB9/PSMA7/PSME4/PSMD13/PSMB8/PSMA4/RPS27A/PSMF1/PSMA2/PSMC5/PSMA1	PSMA4/PSMA2	0.37119	0.922609	52	55	0.719349	0.594547	0.344661	0.922609	tags=29%, list=15%, signal=25%	tags=20%, list=17%, signal=17%
REACTOME_HEDGEHOG_LIGAND_BIOGENESIS	SCLC-Y-SCLC-A	1.6893	1.35031	0.000674915	0.0787966	SEL1L/SYVN1/PSMD8/PSMB9	PSMB9/PSMA5/PSMA4/PSMB10/RPS27A/PSMC2/PSMC5/PSMA2/ADAM17/PSMD2/PSMB6/PSMD9/PSMA7/PSMC4/PSMD12/PSMD8/PSMD4/PSMD13/PSMD14/PSMD6/PSMD11/PSMB4/PSMB5/PSMC1/PSMD1/UBC/PSMD7/UBA52	PSMD8/PSMB9	0.0555382	0.346901	52	55	0.840704	0.685778	0.0512979	0.300259	tags=8%, list=3%, signal=8%	tags=51%, list=26%, signal=38%
REACTOME_HEDGEHOG_LIGAND_BIOGENESIS	SCLC-P-SCLC-N	1.14901	1.1627	0.275	0.282463	PSMB9/PSMB8/PSME2/PSME1/ERLEC1/RPS27A/PSMD9/PSMA7	PSMB9/PSMB8/PSMA7/PSMD13/PSMA1	PSMB9/PSMB8/PSMA7	0.709964	0.876014	52	55	0.634726	0.737641	0.659976	0.871761	tags=15%, list=16%, signal=13%	tags=9%, list=8%, signal=8%
REACTOME_HEDGEHOG_LIGAND_BIOGENESIS	SCLC-Y-SCLC-N	1.55998	1.45789	0.00616209	0.0479577	SEL1L/PSMB9/PSMB8/SYVN1/PSME2/ERLEC1/VCP	PSMB9/PSMD9/PSMB10/PSMC2/PSMA5/PSMB8/PSMD2/PSMA2/PSMA4/ADAM17/PSMA7/PSMC5/PSMD13/PSMD12/PSME2/VCP/PSMA1/UBC/PSMC3/PSMD7/OS9/PSMB6/ERLEC1/P4HB/PSMC4/SEL1L/SEM1/DERL2	SEL1L/PSMB9/PSMB8/PSME2/ERLEC1/VCP	0.0836832	0.230053	52	55	0.769525	0.712756	0.0712938	0.190383	tags=13%, list=8%, signal=12%	tags=51%, list=24%, signal=39%
REACTOME_HEDGEHOG_LIGAND_BIOGENESIS	SCLC-Y-SCLC-P	1.56152	1.31506	0.00765434	0.0962733	SEL1L/SYVN1/P4HB/VCP/PSMB9/PSMD8	PSMD2/PSMC2/PSMD9/PSMA5/PSMB9/VCP/PSMB10/ERLEC1/ADAM17/PSMB7/P4HB/OS9/PSMD7/PSME2/PSMA4/UBC/SEL1L/PSMD12/PSMB5/PSMC1/PSMD8	SEL1L/P4HB/VCP/PSMB9/PSMD8	0.20569	0.665098	52	55	0.780593	0.620216	0.189506	0.640388	tags=12%, list=10%, signal=10%	tags=38%, list=24%, signal=29%
REACTOME_HOMOLOGY_DIRECTED_REPAIR	SCLC-N-SCLC-A	1.28711	-0.735167	0.104278	0.936916	RAD51C/PARP2/ABRAXAS1/XRCC3/UBA52/RPA2/POLE3/BARD1/POLD2/RPA3/UBE2I/PPP4R2/HUS1/TOPBP1/POLE2/RFC3/RAD51AP1/RAD1/PCNA/UIMC1/BABAM2/POLD3	CLSPN/POLD4/RFC3/H4C8/ABL1/MUS81/TIMELESS/RHNO1/H2BC11/NBN/KAT5/HERC2/SPIDR/UBB/RFC5/H2BC12/RBBP8/RMI1/POLD3/H2AX/CCNA1	RFC3/POLD3	0.477817	1	75	83	0.55897	-0.326484	0.437586	0.961222	tags=29%, list=23%, signal=23%	tags=25%, list=21%, signal=20%
REACTOME_HOMOLOGY_DIRECTED_REPAIR	SCLC-P-SCLC-A	-0.62257	0.618831	0.996764	0.938849	NBN/TIPIN/RNF168/RAD17/SIRT6/RFC5/SLX4/XRCC3/ABL1/TP53BP1	BLM/HERC2/RPA1/ATM/PPP4R2/MRE11/CHEK1/RPS27A/POLD2		1	1	75	83	-0.307037	0.385754	0.928531	1	tags=13%, list=5%, signal=13%	tags=11%, list=13%, signal=10%
REACTOME_HOMOLOGY_DIRECTED_REPAIR	SCLC-Y-SCLC-A	-1.52438	0.609085	0.00663153	0.998638	DNA2/RFC4/UBE2V2/LIG3/RAD9A/CLSPN/RNF168/NSD2/EXO1/RMI2/RPS27A/BRCA1/KAT5/RAD17/HERC2/TIPIN	POLD4/POLE4/ERCC1/BABAM2/RPS27A	RPS27A	0.16371	1	75	83	-0.729355	0.293826	0.151211	0.865547	tags=21%, list=14%, signal=18%	tags=6%, list=11%, signal=5%
REACTOME_HOMOLOGY_DIRECTED_REPAIR	SCLC-P-SCLC-N	-1.21111	0.891859	0.167598	0.633939	RPA2/UIMC1/EXO1/CLSPN/RNF168/ABL1/SIRT6/ABRAXAS1/RAD51C/XRCC3	HERC2/BLM/H2AX/MRE11/CHEK1/POLD4/PPP4R2/ATM/CDK2/BRCC3/NSD2/RPA1/KAT5/NBN		0.604682	0.954259	75	83	-0.583873	0.552213	0.562107	0.949626	tags=13%, list=8%, signal=12%	tags=17%, list=14%, signal=15%
REACTOME_HOMOLOGY_DIRECTED_REPAIR	SCLC-Y-SCLC-N	-1.59162	0.799894	0.00186933	0.853168	POLD3/UBE2V2/SIRT6/UBE2I/POLE3/HUS1/RFC4/POLD1/RAD51AP1/ABRAXAS1/FEN1/DNA2/UBE2N/PCNA/RPA2/PARP1/TIMELESS/RAD17/KAT5/RPA3/RFC3/HERC2/TOPBP1/RNF168/POLE2/EXO1/BRCA1/CLSPN/PARP2/XRCC3/RAD51C/TIPIN	POLD4/POLE4/NBN/ERCC1/H2BC12/RNF4/MUS81/H4C8		0.0381712	0.950985	75	83	-0.698651	0.375984	0.0325199	0.786998	tags=43%, list=20%, signal=34%	tags=10%, list=15%, signal=8%
REACTOME_HOMOLOGY_DIRECTED_REPAIR	SCLC-Y-SCLC-P	-1.50338	-0.686115	0.00883544	0.937759	TOPBP1/PPP4C/RAD17/PPP4R2/TIMELESS/UBE2V2/RMI2/UBE2N/RPS27A/LIG3/POLE2/PARP1/POLD1/FEN1/KAT5/BRCA1/TIPIN/HERC2	RFC5/RAD51C/H4C11/CDK2/MRE11/KAT5/POLD3/CHEK1/TIMELESS/MDC1/TOPBP1/RFC3/TOP3A/PARP1/ATM/RPA1/LIG3/RBBP8/FEN1/H2AX/PCNA/BRCC3/BLM/HERC2	TOPBP1/TIMELESS/LIG3/PARP1/FEN1/KAT5/HERC2	0.216543	0.997838	75	83	-0.706706	-0.361154	0.199505	0.960765	tags=24%, list=15%, signal=21%	tags=29%, list=17%, signal=24%
REACTOME_INTERLEUKIN_12_FAMILY_SIGNALING	SCLC-N-SCLC-A	-0.886445	-0.948327	0.620451	0.508274	HSPA9/LCP1/HNRNPDL/TALDO1/STAT3/LMNB1/RALA/PSME2/HNRNPA2B1/ARF1/HNRNPF/RAP1B/CANX	RAP1B/VAMP7/CFL1/IL23A	RAP1B	0.861409	0.90356	42	44	-0.452274	-0.457923	0.78888	0.868522	tags=31%, list=17%, signal=26%	tags=9%, list=10%, signal=8%
REACTOME_INTERLEUKIN_12_FAMILY_SIGNALING	SCLC-P-SCLC-A	0.818405	0.855628	0.751825	0.66129	PAK2/SOD1/CFL1/CNN2/GSTO1	JAK1/TALDO1/PAK2/GSTO1/SOD1/SNRPA1/SOD2/BOLA2/TCP1/HNRNPF/CAPZA1/HSPA9/CNN2	PAK2/SOD1/CNN2/GSTO1	0.917365	0.944644	42	44	0.416176	0.540043	0.851801	0.944644	tags=12%, list=10%, signal=11%	tags=30%, list=20%, signal=24%
REACTOME_INTERLEUKIN_12_FAMILY_SIGNALING	SCLC-Y-SCLC-A	1.41394	1.52523	0.0529532	0.00903787	ANXA2/CNN2/MSN/CDC42/CAPZA1/STAT1/TYK2	CNN2/ANXA2/IL27RA/MSN/IL6ST/GSTO1/CAPZA1	ANXA2/CNN2/MSN/CAPZA1	0.408002	0.117915	42	44	0.728711	0.801067	0.376852	0.102061	tags=17%, list=8%, signal=15%	tags=16%, list=6%, signal=15%
REACTOME_INTERLEUKIN_12_FAMILY_SIGNALING	SCLC-P-SCLC-N	0.944956	0.889474	0.560345	0.636234	TALDO1/HNRNPF/JAK1/PSME2/STAT3/CDC42/PAK2/LMNB1/CFL1	JAK1/TALDO1/CFL1/HNRNPF/PAK2/GSTO1/VAMP7/SOD2/HNRNPA2B1	TALDO1/HNRNPF/JAK1/PAK2/CFL1	0.861348	0.954259	42	44	0.53275	0.572384	0.800701	0.949626	tags=21%, list=13%, signal=19%	tags=20%, list=17%, signal=17%
REACTOME_INTERLEUKIN_12_FAMILY_SIGNALING	SCLC-Y-SCLC-N	1.31077	1.615	0.108997	0.00717824	CNN2/ANXA2/CDC42/STAT1/PSME2/STAT3/MSN/TYK2/JAK1/CANX/CAPZA1/SERPINB2/P4HB/HNRNPF	CNN2/ANXA2/IL6ST/IL27RA/MSN/GSTO1/CAPZA1/VAMP7/CANX/CFL1/STAT1/JAK1/SERPINB2	CNN2/ANXA2/STAT1/MSN/JAK1/CANX/CAPZA1/SERPINB2	0.365671	0.0793974	42	44	0.665646	0.813272	0.311533	0.0657062	tags=33%, list=15%, signal=28%	tags=30%, list=13%, signal=26%
REACTOME_INTERLEUKIN_12_FAMILY_SIGNALING	SCLC-Y-SCLC-P	1.42849	1.61845	0.0324049	0.00207652	ANXA2/CNN2/MSN/SERPINB2/P4HB/STAT1/TYK2	ANXA2/CNN2/IL6ST/MSN	ANXA2/CNN2/MSN	0.317773	0.282086	42	44	0.744521	0.791413	0.29277	0.271606	tags=17%, list=9%, signal=15%	tags=9%, list=4%, signal=9%
REACTOME_MUSCLE_CONTRACTION	SCLC-N-SCLC-A	-0.737868	1.09087	0.919485	0.323993	ITPR3/ATP2A2/TMOD3/ATP2B1/KAT2B/TPM3/DYSF/SORBS1/ATP2A3/SCN3A/TRIM72/NEB/DMD/ATP1B1	SLC8A2/SCN1B/CACNA2D2/ATP1A3/ANXA6/ATP2B3/FGF11		0.989574	0.818797	72	86	-0.34523	0.510818	0.906254	0.787045	tags=19%, list=14%, signal=17%	tags=8%, list=4%, signal=8%
REACTOME_MUSCLE_CONTRACTION	SCLC-P-SCLC-A	1.36834	1.1329	0.0818563	0.342137	ANXA1/WWTR1/PAK2/SRI/KAT2B/VCL/ACTN3/AHCYL1/CACNA2D2	KAT2B/ANXA1/FGF13/ITGB5/CALD1/ITPR2	ANXA1/KAT2B	0.467821	0.916309	72	86	0.636552	0.705752	0.434386	0.916309	tags=12%, list=7%, signal=12%	tags=7%, list=3%, signal=7%
REACTOME_MUSCLE_CONTRACTION	SCLC-Y-SCLC-A	1.58698	1.37097	0.00413613	0.0483871	ANXA1/SORBS3/TPM2/ANXA2/ANXA6/WWTR1/VIM/DES/PXN/CALD1/ATP2B4/CACNA2D2/TPM4/TPM1/VCL/MYL12B/AKAP9/TLN1/ACTG2/SRI/ITGA1/ATP2B1/ITGB5/GUCY1A1/MYL6B	VIM/TPM2/ANXA1/MYL9/VCL/ITGB5/ANXA6/ANXA2/WWTR1/ACTA2/TPM4/PXN/TNNC1/MYL12A/CALD1/SORBS3/MYL12B/TMOD3/TPM3/MYLK/ACTC1/TLN1/FGF11	ANXA1/SORBS3/TPM2/ANXA2/ANXA6/WWTR1/VIM/PXN/CALD1/TPM4/VCL/MYL12B/TLN1/ITGB5	0.135917	0.27609	72	86	0.765011	0.658388	0.12554	0.238969	tags=35%, list=9%, signal=32%	tags=27%, list=9%, signal=25%
REACTOME_MUSCLE_CONTRACTION	SCLC-P-SCLC-N	1.04379	1.12798	0.386293	0.316364	ANXA1/KAT2B/SORBS1/ATP1B1/MYLK	KAT2B/ANXA1/FGF13/ITPR2/KCNJ11/ITGB5	ANXA1/KAT2B	0.789104	0.884825	72	86	0.548736	0.698367	0.733544	0.880529	tags=7%, list=5%, signal=7%	tags=7%, list=3%, signal=7%
REACTOME_MUSCLE_CONTRACTION	SCLC-Y-SCLC-N	1.68327	1.42231	0.00018913	0.0385681	ANXA1/SORBS3/VIM/TPM2/ATP2B4/ANXA2/TPM1/ATP2B1/TMOD3/TPM3/ITGA1/ACTG2/MYL12B/MYL6/WWTR1/PXN/MYL6B/DMD/DES/TLN1	VIM/TPM2/ANXA1/MYL9/VCL/ITGB5/ANXA2/MYL12A/WWTR1/PXN/TPM3/ACTA2/MYL12B/TLN1/TPM4	ANXA1/VIM/TPM2/ANXA2/TPM3/MYL12B/WWTR1/PXN/TLN1	0.00902368	0.207754	72	86	0.801108	0.663333	0.00768771	0.171929	tags=28%, list=8%, signal=26%	tags=17%, list=6%, signal=17%
REACTOME_MUSCLE_CONTRACTION	SCLC-Y-SCLC-P	1.71496	1.08086	8.23642e-05	0.284672	SORBS3/ANXA2/ANXA6/VIM/TPM2/DES/ATP2B4/ITGA1/ATP2B1/TLN1/ASPH/PXN/MYL12B/ITPR1/TMOD3/MYL6B/MYL6/TPM1/ACTG2/TPM4	VIM/TPM2/ANXA2/MYL9/ANXA6/PXN/TPM4/VCL/MYL12A/SCN1B/TLN1/WWTR1/ITGA1/ASPH/ACTC1/SORBS3/CACNG4/MYL6/TNNC1/MYL12B	SORBS3/ANXA2/ANXA6/VIM/TPM2/ITGA1/TLN1/ASPH/PXN/MYL12B/MYL6/TPM4	0.0340576	0.809198	72	86	0.82914	0.471952	0.0313779	0.779134	tags=28%, list=8%, signal=26%	tags=23%, list=6%, signal=22%
REACTOME_NEUTROPHIL_DEGRANULATION	SCLC-N-SCLC-A	-1.38822	0.724711	0.00409109	0.998569	CTSA/RAB3D/CAPN1/YPEL5/CYBA/SERPINA1/TMEM63A/TCIRG1/LAMTOR3/GCA/LAMTOR2/DNAJC3/DSP/SLC27A2/ARSA/NEU1/FUCA2/GNS/HEBP2/RAP1B/LAMTOR1/PSAP/SERPINB6/HLA-C/B4GALT1/LAMP1/PGM2/SURF4/GYG1/NCSTN/NPC2/CANT1/RAB4B/ARL8A/CEACAM6/MLEC/RAB6A/CTSD/STBD1/RNASET2/GUSB/ATP11B/DNAJC5/SERPINB1/CYSTM1/RAB5B/GALNS/AGA/HPSE/QPCT/B2M/HLA-B/HLA-A/FABP5	SYNGR1/PTX3/ACLY/IMPDH2/CD58/EEF2/IMPDH1/CRACR2A/NME2/ATP8A1/RAB3A/CTSH/MVP/CCT8/SLC2A5/PYGL/TXNDC5/RAP1A/STOM/EEF1A1/DYNC1H1/GPI/PRCP/LTA4H/PKM		0.12425	1	318	303	-0.567654	0.295364	0.113788	0.961222	tags=17%, list=10%, signal=16%	tags=8%, list=10%, signal=8%
REACTOME_NEUTROPHIL_DEGRANULATION	SCLC-P-SCLC-A	-1.16721	1.26077	0.129657	0.0940695	FAF2/CTSA/GGH/GNS/ARSB/ATG7/QSOX1/QPCT/HLA-A/CTSD/NRAS/GYG1/HGSNAT/B4GALT1/CD59/TCIRG1/CANT1/RAP1B/FLG2/ALDOC/COTL1/RAB3A/CD33/PGM2/CYSTM1/ALDOA/NCSTN/NDUFC2/DEGS1/PSAP/NEU1/STBD1/HRNR/PSEN1/AGPAT2/SNAP25/RAB3D/SERPINB1/CEACAM6/PTGES2/CYB5R3/HPSE/HEXB/SURF4/ARSA/FTL/AGA/GALNS	IRAG2/LGALS3/ALOX5/ARPC5/CTSZ/CTSC/PRDX6/VAMP8/NBEAL2/CMTM6/CAT/CTSH/TMEM63A/TMBIM1/MME/SERPINB6/GSTP1/HLA-B/IMPDH2/NME2/AP2A2		0.521613	0.916309	318	303	-0.495408	0.778404	0.484333	0.916309	tags=15%, list=9%, signal=14%	tags=7%, list=6%, signal=7%
REACTOME_NEUTROPHIL_DEGRANULATION	SCLC-Y-SCLC-A	1.20347	1.55374	0.0874751	5.34015e-05	ANXA2/CNN2/STOM/CMTM6/CD58/MOSPD2/ANPEP/CD44/PYGL/SLC2A3/GSN/MVP/SLC15A4/IQGAP1/HEXB/CKAP4/TXNDC5/SYNGR1/PRDX6/RAB31/SERPINA1/RAP2B/ITGAV/IMPDH2/AP2A2/TSPAN14/ACTR2/VCL/SNAP23/ARPC5/HLA-B/PKM/DYNC1LI1/BST1/TCIRG1/CD55/DYNC1H1/S100A11/VAT1/RAB18/B2M/CSTB/CD59/ALAD/IQGAP2/SDCBP/GRN/CAP1/BST2/CD33/STK10/SNAP29/ALOX5/CTSH/PTPN6/CTSA/MAPK1/ATG7/RHOA/ARSB	CNN2/TMBIM1/ADGRE5/CD68/STOM/RAB31/SLC2A3/VCL/PYGL/MME/ANPEP/C3/CD58/ANXA2/BST2/ITGAV/CD44/PLAU/SNAP23/IQGAP1/CTSZ/LGALS3/MVP/GLIPR1/HEXB/HLA-B/TMEM63A/ALDH3B1/ATG7/IMPDH2/CD36/PTX3/SERPINB6/ACTR2/GLB1/PRDX6/PGAM1/TXNDC5/RAP1A/PSMA5/KCMF1/S100A11/ADAM10/QSOX1/TIMP2/CTSA/GALNS/CKAP4/PKM/CXCL1/NFKB1/AGPAT2/TCIRG1/B4GALT1/IMPDH1/CREG1/PRCP/CTSH/FAF2/RAB24/ACAA1/GYG1/PDXK/CPNE1/RAC1/CD59/VAT1/RAB18/G…	ANXA2/CNN2/STOM/CD58/ANPEP/CD44/PYGL/SLC2A3/MVP/IQGAP1/HEXB/CKAP4/TXNDC5/PRDX6/RAB31/ITGAV/IMPDH2/ACTR2/VCL/SNAP23/HLA-B/PKM/TCIRG1/S100A11/VAT1/RAB18/CSTB/CD59/GRN/BST2/CTSH/CTSA/ATG7/RHOA	0.439839	0.0058878	318	303	0.491189	0.668195	0.406258	0.00509616	tags=19%, list=10%, signal=18%	tags=30%, list=15%, signal=26%
REACTOME_NEUTROPHIL_DEGRANULATION	SCLC-P-SCLC-N	1.44445	1.3192	0.00504097	0.0672976	FABP5/MAN2B1/GSTP1/HLA-B/CAPN1/SERPINB6/VAT1/OSTF1/RAB5B/RNASET2/ARL8A/B2M/MME/BST1/PTPRJ/ATP11A/HLA-A/HEBP2/RAB6A/PAFAH1B2/PFKL/LGALS3/DNAJC5/CMTM6/ALOX5/DNAJC3/LAMTOR1/TOLLIP/GCA/SLC27A2/ARPC5/CYBA/GSDMD/QPCT/LAMTOR3/ACAA1	IRAG2/VAMP8/LGALS3/ALOX5/CMTM6/TMEM63A/ARPC5/CTSZ/HLA-C/MME/JUP/GSDMD/HLA-B/FABP5/CTSC/HLA-A/PTPN6/DSP/ANO6/GSTP1/CAT/CAPN1/TCIRG1/PAFAH1B2/PKP1/LAMTOR1/FTH1/NBEAL2	FABP5/GSTP1/HLA-B/CAPN1/MME/HLA-A/PAFAH1B2/LGALS3/CMTM6/ALOX5/LAMTOR1/ARPC5/GSDMD	0.335516	0.868756	318	303	0.664213	0.801315	0.311893	0.864538	tags=11%, list=8%, signal=11%	tags=9%, list=6%, signal=9%
REACTOME_NEUTROPHIL_DEGRANULATION	SCLC-Y-SCLC-N	1.64994	1.61563	6.43563e-07	4.42352e-05	HLA-B/B2M/HLA-A/CNN2/ANXA2/HEXB/SERPINA1/SLC2A3/SERPINB6/GALNS/TCIRG1/CMTM6/ATP11B/MOSPD2/STBD1/HLA-C/CD44/FABP5/CTSA/TMEM63A/GRN/NPC2/SLC15A4/ACTR2/CKAP4/CTSS/ACAA1/CD55/ITGAV/CD33/B4GALT1/STOM/RAB5B/CAPN1/GYG1/HGSNAT/SDCBP/NRAS/CD58/TIMP2/TXNDC5/GSTP1/ARPC5/CD59/ANPEP/SURF4/IQGAP1/CAP1/BST1/MLEC/DNAJC5/LGALS3/GSN/OSTF1/VCP/COMMD3/PSAP/DEGS1/BST2/CTSD/VAT1/RAB5C/FAF2/CYSTM1/YPEL5/MVP/AP2A2/LAMP2…	CNN2/MME/CD68/TMBIM1/ADGRE5/VCL/C3/IQGAP1/BST2/ANPEP/ANXA2/TMEM63A/PLAU/HLA-B/GLIPR1/ITGAV/SLC2A3/TCIRG1/RAB31/HLA-C/SNAP23/CTSZ/STOM/PYGL/CD44/NPC2/LGALS3/HEXB/ACTR2/ALDH3B1/ATG7/B4GALT1/CTSA/S100A11/RHOF/CTSB/CD59/NFKB1/CTSD/GLB1/KCMF1/B2M/QSOX1/RHOG/ADAM10/PGAM1/CD36/ANO6/CXCL1/RAC1/CMTM6/CSTB/GYG1/GRN/HSPA1A/GALNS/SERPINB6/TRPM2/ACAA1/PSMC2/PSMA5/AGA/TIMP2/CD58/FAF2/ARHGAP45/RAB18/MVP/CTSS/CK…	HLA-B/B2M/HLA-A/CNN2/ANXA2/HEXB/SLC2A3/SERPINB6/GALNS/TCIRG1/CMTM6/HLA-C/CD44/FABP5/CTSA/TMEM63A/GRN/NPC2/ACTR2/CKAP4/CTSS/ACAA1/ITGAV/B4GALT1/STOM/GYG1/HGSNAT/SDCBP/CD58/TIMP2/CD59/ANPEP/SURF4/IQGAP1/LGALS3/GSN/BST2/CTSD/FAF2/MVP/LAMP2/RHOG	0.000145153	0.00297697	318	303	0.67156	0.664754	0.000123663	0.00246363	tags=22%, list=10%, signal=21%	tags=31%, list=13%, signal=28%
REACTOME_NEUTROPHIL_DEGRANULATION	SCLC-Y-SCLC-P	1.56565	-0.901239	3.88508e-05	0.638796	ANXA2/HEXB/GALNS/STOM/CD58/MOSPD2/CD33/CNN2/TCIRG1/SLC15A4/CD59/DEGS1/SURF4/CKAP4/CD44/ATG7/SLC2A3/PYGL/CYB5R3/STBD1/ARSB/B2M/MVP/CTSA/NRAS/S100A11/SERPINA1/CTSS/TXNDC5/HRNR/HGSNAT/FTL/ANPEP/FAF2/SNAP23/HLA-A/IQGAP2/ARSA/ITGAV/B4GALT1/MAGT1/PSEN1/HLA-C/BST2/GRN/AP1M1/PKM/AP2A2/STK10/TIMP2/HLA-B/PSAP/AGA/GYG1/COTL1/DYNC1H1/SDCBP/ATP11B/RAP2C/TMEM63A/RAB3D/GLB1/IQGAP1/VCP/CAP1	AMPD3/VAMP8/JUP/SVIP/PTPN6/DSP/ALOX5/IRAG2		0.0192778	0.939609	318	303	0.637385	-0.447863	0.017761	0.904699	tags=20%, list=8%, signal=20%	tags=3%, list=2%, signal=3%
REACTOME_REGULATION_OF_INSULIN_LIKE_GROWTH_FACTOR_IGF_TRANSPORT_AND_UPTAKE_BY_INSULIN_LIKE_GROWTH_FACTOR_BINDING_PROTEINS_IGFBPS	SCLC-N-SCLC-A	-1.34979	0.762114	0.0797963	0.873874	WFS1/QSOX1/CHGB/MGAT4A/SERPINA1/PRKCSH/DNAJC3/KTN1/FUCA2/SCG2/GOLM1/HSP90B1/TGOLN2/SCG3/IGFBP3	LAMB1/GPC3/MFGE8/RCN1/LTBP1/FSTL1/LAMC1/APOE		0.440718	1	59	78	-0.653307	0.361988	0.40361	0.961222	tags=25%, list=10%, signal=23%	tags=10%, list=8%, signal=10%
REACTOME_REGULATION_OF_INSULIN_LIKE_GROWTH_FACTOR_IGF_TRANSPORT_AND_UPTAKE_BY_INSULIN_LIKE_GROWTH_FACTOR_BINDING_PROTEINS_IGFBPS	SCLC-P-SCLC-A	-0.994026	0.945377	0.478964	0.553659	IGFBP2/TGOLN2/P4HB/ITIH2/C3/PDIA6/MGAT4A/QSOX1/CDH2/ANO8/SCG3/APOE/IGFBP4/SCG2/GOLM1	CHRDL1/MELTF/PRSS23/LAMC1/MFGE8		0.805192	0.928352	59	78	-0.510265	0.589892	0.747646	0.928352	tags=25%, list=11%, signal=23%	tags=6%, list=4%, signal=6%
REACTOME_REGULATION_OF_INSULIN_LIKE_GROWTH_FACTOR_IGF_TRANSPORT_AND_UPTAKE_BY_INSULIN_LIKE_GROWTH_FACTOR_BINDING_PROTEINS_IGFBPS	SCLC-Y-SCLC-A	1.56241	1.60262	0.00756838	0.000431578	LGALS1/FSTL1/CALU/RCN1/CKAP4/SERPINA1/ANO8/PRKCSH/MELTF	LGALS1/CCN1/MFGE8/IGFBP4/FSTL3/FSTL1/LAMB2/LTBP1/C3/IGFBP3/MMP2/FBN1/MMP1/LAMC1/TIMP1/IGFBP6/CALU/SHISA5/LAMB1/WFS1/IGFBP7/ADAM10/QSOX1/IL6/CKAP4	LGALS1/FSTL1/CALU/CKAP4	0.173061	0.0230561	59	78	0.771114	0.778861	0.159848	0.0199561	tags=15%, list=6%, signal=14%	tags=32%, list=8%, signal=30%
REACTOME_REGULATION_OF_INSULIN_LIKE_GROWTH_FACTOR_IGF_TRANSPORT_AND_UPTAKE_BY_INSULIN_LIKE_GROWTH_FACTOR_BINDING_PROTEINS_IGFBPS	SCLC-P-SCLC-N	1.00248	0.909086	0.4514	0.616049	IGFBP3/CHRDL1/MELTF/DNAJC3/TGOLN2/SCG3/HSP90B1/APOB	CHRDL1/MELTF/PRSS23	CHRDL1/MELTF	0.811346	0.954259	59	78	0.545657	0.567932	0.75422	0.949626	tags=14%, list=9%, signal=12%	tags=4%, list=2%, signal=4%
REACTOME_REGULATION_OF_INSULIN_LIKE_GROWTH_FACTOR_IGF_TRANSPORT_AND_UPTAKE_BY_INSULIN_LIKE_GROWTH_FACTOR_BINDING_PROTEINS_IGFBPS	SCLC-Y-SCLC-N	1.56605	1.5927	0.00616219	0.00234285	LGALS1/SERPINA1/FSTL1/CALU/PRKCSH/IGFBP3/TGOLN2/CKAP4/ANO8/WFS1/CHRDL1/MFGE8/MELTF/SCG3/APLP2/HSP90B1	LGALS1/CCN1/IGFBP6/LAMB2/C3/MFGE8/IGFBP4/APLP2/FSTL3/MMP1/FBN1/SHISA5/IGFBP3/TIMP1/CALU/FSTL1/GAS6/IL6/LTBP1/QSOX1/MMP2/ADAM10/IGFBP7	LGALS1/FSTL1/CALU/IGFBP3/MFGE8/APLP2	0.0836832	0.0400682	59	78	0.760846	0.755223	0.0712938	0.0331588	tags=27%, list=9%, signal=25%	tags=29%, list=7%, signal=28%
REACTOME_REGULATION_OF_INSULIN_LIKE_GROWTH_FACTOR_IGF_TRANSPORT_AND_UPTAKE_BY_INSULIN_LIKE_GROWTH_FACTOR_BINDING_PROTEINS_IGFBPS	SCLC-Y-SCLC-P	1.64828	1.53974	0.000689114	0.0202647	LGALS1/FSTL1/ANO8/CKAP4/CALU/SERPINA1/PRKCSH/IGFBP4/PDIA6/P4HB/ITIH2/TIMP1/MFGE8/VCAN/MGAT4A/LAMB1	LGALS1/CCN1/MMP2/C3/FBN1/IGFBP6/SHISA5/FSTL3/MMP1/IGFBP4/MFGE8/TIMP1/FSTL1/LAMB2/CKAP4/IGFBP3/LTBP1/PDIA6	LGALS1/FSTL1/CKAP4/IGFBP4/PDIA6/TIMP1/MFGE8	0.0796003	0.476894	59	78	0.814828	0.688191	0.0733371	0.459176	tags=27%, list=12%, signal=24%	tags=23%, list=5%, signal=22%
REACTOME_RESPIRATORY_ELECTRON_TRANSPORT_ATP_SYNTHESIS_BY_CHEMIOSMOTIC_COUPLING_AND_HEAT_PRODUCTION_BY_UNCOUPLING_PROTEINS	SCLC-N-SCLC-A	-1.53696	0.824572	0.00401824	0.790576	NDUFV1/CYC1/UQCRQ/TACO1/NDUFA11/SDHB/NDUFAF5/MT-ATP8/UQCRB/NDUFB6/NDUFS2/UQCRH/NDUFC2/NDUFA6/ATP5PO/UQCRC1/NDUFA7/NDUFS3/ATP5ME/NDUFAB1/ATP5PD/ATP5F1B/COX7C/NDUFS6/SCO2/ATP5MG/ATP5F1C/NUBPL/NDUFS8/NDUFS1/ATP5F1A/ATP5PF/NDUFA9/COX7A2L/COX7B/NDUFS4/NDUFB4/COX5A/NDUFA2/COX20/ATP5MF/NDUFA4/MT-CO3/TIMMDC1/MT-CO2/NDUFV3/COX6B1/COX16/NDUFV2/NDUFA12/NDUFA5/COX4I1/MT-ND2/MT-ND1/COX6C/COX5B/MT-CO1/SURF1/ND…	TRAP1/NDUFAF2/ETFA/LRPPRC/NDUFA10/SCO1/NDUFS7/UQCRH/ATP5PB/NDUFB10/ATP5PO/ECSIT/UQCRC2/UQCRFS1/NDUFV3/NDUFB11/ATP5MC2/COA1/COX7A2L/NDUFB5/ATP5MC3	UQCRH/ATP5PO/COX7A2L/NDUFV3	0.12425	0.979221	109	114	-0.685617	0.373732	0.113788	0.941249	tags=54%, list=17%, signal=46%	tags=18%, list=23%, signal=14%
REACTOME_RESPIRATORY_ELECTRON_TRANSPORT_ATP_SYNTHESIS_BY_CHEMIOSMOTIC_COUPLING_AND_HEAT_PRODUCTION_BY_UNCOUPLING_PROTEINS	SCLC-P-SCLC-A	-1.6957	0.99652	6.96512e-05	0.505108	NDUFB7/TIMMDC1/NDUFA10/COX7C/COX6B1/NDUFA11/NDUFA3/ATP5PF/COX5A/MT-CO2/NDUFS8/NDUFB11/NDUFA6/NDUFV3/MT-ND2/NDUFAF6/COA1/NDUFS2/COX6C/MT-CO3/NDUFA9/COX16/COX7B/NDUFS3/MT-ND5/NDUFA5/NDUFS1/MT-ND1/NDUFC2/NDUFV2/NDUFS4/NDUFB3/NDUFA7/NDUFAF7/SURF1/MT-ATP6/NDUFA2/NDUFS6/COX4I1/COX5B/NDUFA12/NDUFB8/MT-CO1	SDHD/NDUFA4/LRPPRC/MT-ND1/COX20/NDUFA10/ATP5PB/NDUFAF1/ATP5F1B/MT-ND6/SCO1/TMEM126B/ETFA/ATP5MC2/ATP5ME/MT-ND4/NDUFS1/MT-ND5/ATP5MC1/NDUFB4/TRAP1/SDHB/ATP5PO/CYCS/NDUFAF4/NDUFS3/NDUFS2/UQCRC1/ATP5MC3/NDUFAF2/COX5A/NDUFC1/ATP5F1C/NDUFV1/UQCRH/NDUFA2/ATP5MF/ATP5F1D/UQCRFS1/NDUFB8	NDUFA10/COX5A/NDUFS2/NDUFS3/MT-ND5/NDUFS1/MT-ND1/NDUFA2/NDUFB8	0.0643515	0.916309	109	114	-0.800891	0.617401	0.0597523	0.916309	tags=39%, list=11%, signal=36%	tags=35%, list=24%, signal=27%
REACTOME_RESPIRATORY_ELECTRON_TRANSPORT_ATP_SYNTHESIS_BY_CHEMIOSMOTIC_COUPLING_AND_HEAT_PRODUCTION_BY_UNCOUPLING_PROTEINS	SCLC-Y-SCLC-A	-1.73144	0.617757	4.51297e-05	1	MT-ND4/TMEM186/NDUFB6/MT-ND2/NDUFAF4/ATP5F1A/NDUFB1/UQCRC2/TIMMDC1/NDUFA7/NDUFS4/NDUFS5/ETFDH/SURF1/ATP5MG/ATP5PD/ATP5PO/ATP5PF/ATP5F1B/MT-CO1/NDUFS6/SCO2/ATP5F1C/NDUFA10/NDUFA12/NDUFAF1/ATP5MF/NDUFA2/COX6B1/COX7C/NDUFS1/NDUFB8/NDUFV2/NDUFA9/MT-CO3/NDUFS8/MT-CO2/MT-ATP8/ATP5ME/COA1/NDUFA3/COX6C/COX4I1/SLC25A14/NDUFV3/NDUFS3/COX7B/NDUFS2/NDUFA6/COX5A/ECSIT/MT-ND1/COX5B/NDUFA4/NDUFAF7/NDUFA5/NDUFAF3	NDUFAF2/ETFB/NDUFC1/SCO1/SDHB/ATP5F1C/ATP5PB/NDUFB8/NDUFS4/ETFA/UQCRC1/NDUFS8/TRAP1/COX20/ATP5MC2/NDUFA10/COX7A2L/UQCRB/NDUFA4/NDUFA12/ATP5F1E/ATP5PD/NDUFAF3/ATP5F1D/NDUFAF1/NDUFB10/UQCRC2	UQCRC2/NDUFS4/ATP5PD/ATP5F1C/NDUFA10/NDUFA12/NDUFAF1/NDUFB8/NDUFS8/NDUFA4/NDUFAF3	0.0130738	1	109	114	-0.786848	0.290399	0.0120756	0.865547	tags=52%, list=16%, signal=45%	tags=24%, list=29%, signal=17%
REACTOME_RESPIRATORY_ELECTRON_TRANSPORT_ATP_SYNTHESIS_BY_CHEMIOSMOTIC_COUPLING_AND_HEAT_PRODUCTION_BY_UNCOUPLING_PROTEINS	SCLC-P-SCLC-N	-0.770481	1.03356	0.941176	0.444316	NDUFS2/COX14/COX19/NDUFAF6/SDHD/ECSIT/NDUFB7/NDUFAF2/NDUFS3/NDUFB11/TRAP1/COA1/NDUFB5/NDUFAF1/NDUFA7/NDUFC2/COX11/NDUFAF4/NDUFS6/MT-ND4/NDUFB3/MT-ATP6/MT-ND5/NDUFA3/NDUFB8	COX20/NDUFA4/SDHD/MT-ND1/ATP5ME/ATP5MG/MT-ND6/COX8A/MT-ND5/COX6C/MT-ND4/TMEM126B/ATP5F1B/NDUFB4/NDUFAF5/CYCS/MT-CYB/NDUFS3/NDUFS8/COX6A1/NDUFB9/COX14/NDUFB3	COX14/SDHD/NDUFS3/MT-ND4/NDUFB3/MT-ND5	0.984219	0.931174	109	114	-0.3494	0.62894	0.914921	0.926653	tags=23%, list=24%, signal=18%	tags=20%, list=17%, signal=17%
REACTOME_RESPIRATORY_ELECTRON_TRANSPORT_ATP_SYNTHESIS_BY_CHEMIOSMOTIC_COUPLING_AND_HEAT_PRODUCTION_BY_UNCOUPLING_PROTEINS	SCLC-Y-SCLC-N	-1.2047	0.728522	0.131579	0.959941	TMEM186/MT-ATP8/LRPPRC/NDUFS3/NDUFA6/NDUFS5/NDUFB8/NDUFA4/COA1/COX18/NDUFS2/NDUFA5/SLC25A14/NDUFS7/MT-ND4/COX14/ETFDH/UQCRFS1/COX19/TRAP1/TMEM126B/NDUFAF1/NDUFA3/ECSIT/NDUFAF3/NDUFAF4	COX20/NDUFC1/NDUFS8/UQCRB/ETFB/NDUFB8/SDHB/ATP5F1C/ATP5F1E/NDUFAF3/NDUFAF2/NDUFA4/NDUFS4/NDUFA12/UQCRC1	NDUFB8/NDUFA4/NDUFAF3	0.394737	1	109	114	-0.496446	0.330274	0.336295	0.827561	tags=24%, list=26%, signal=18%	tags=13%, list=21%, signal=10%
REACTOME_RESPIRATORY_ELECTRON_TRANSPORT_ATP_SYNTHESIS_BY_CHEMIOSMOTIC_COUPLING_AND_HEAT_PRODUCTION_BY_UNCOUPLING_PROTEINS	SCLC-Y-SCLC-P	-0.853024	-0.970365	0.791489	0.479791	SCO2/ATP5MF/NDUFS7/ATP5MG/ETFDH/ATP5F1C/UQCRFS1/ATP5PD/ATP5F1B/MT-ATP8/TMEM126B/NDUFA5/ATP5PO/ATP5ME/UQCRC2/ATP5MC1/ECSIT/NDUFS5/NDUFA4/SLC25A14/NDUFAF4/NDUFAF3/LRPPRC	NDUFA7/NDUFS1/ATP5PO/COX6C/NDUFB4/UQCR10/NDUFS3/MT-CO1/NDUFB9/ATP5MC3/NDUFA3/COX8A/NDUFB3/TMEM126B/ATP5ME/ATP5PF/NDUFA4/NDUFA5/NDUFAF4/MT-ND4/LRPPRC/ATP5F1B/CYCS/SDHD/COX6A1/MT-ND6/MT-ND5/ATP5MG/NDUFAF5/MT-ND1/SLC25A27/UCP2	ATP5MG/ATP5F1B/TMEM126B/NDUFA5/ATP5PO/ATP5ME/NDUFA4/NDUFAF4/LRPPRC	0.916539	0.883239	109	114	-0.381612	-0.505158	0.844424	0.850424	tags=21%, list=28%, signal=15%	tags=28%, list=25%, signal=21%
REACTOME_RESPONSE_TO_ELEVATED_PLATELET_CYTOSOLIC_CA2	SCLC-N-SCLC-A	-1.4938	1.10645	0.0146511	0.307832	CD9/SERPINE1/SCCPDH/QSOX1/SERPINA1/TGFB2/GTPBP2/PSAP/ANXA5/NHLRC2/CYB5R1/SCG3/LGALS3BP	SPARC/SERPING1/TGFB3/TUBA4A/SYTL4		0.23006	0.808919	77	77	-0.695093	0.527798	0.210689	0.77755	tags=17%, list=8%, signal=16%	tags=6%, list=5%, signal=6%
REACTOME_RESPONSE_TO_ELEVATED_PLATELET_CYTOSOLIC_CA2	SCLC-P-SCLC-A	-0.889593	-0.789107	0.666667	0.855556	SERPINE1/CD63/TGFB2/QSOX1/GTPBP2/SYTL4/CYB5R1/SCG3/CLU/ALDOA/LGALS3BP/PSAP	SERPINA1/CAP1/LGALS3BP/SYTL4/CD109/TOR4A/ANXA5/ECM1/GTPBP2/TGFB2/A1BG/SCG3/TMSB4X	TGFB2/GTPBP2/SYTL4/SCG3/LGALS3BP	0.886222	0.988671	77	77	-0.436975	-0.361781	0.822884	0.988671	tags=16%, list=9%, signal=14%	tags=17%, list=14%, signal=15%
REACTOME_RESPONSE_TO_ELEVATED_PLATELET_CYTOSOLIC_CA2	SCLC-Y-SCLC-A	1.45218	1.50516	0.032831	0.00742315	TGFB1/CALU/ACTN1/SPARC/FLNA/ENDOD1/ACTN4/SERPINA1/TAGLN2/VCL/THBS1/TLN1/CD109/HABP4/PFN1/CAP1/SERPINE1/FAM3C/STX4	TGFB1/VCL/SERPINE1/HGF/SRGN/ACTN1/PCDH7/TIMP1/PROS1/CALU/SERPING1/CLU/CD36/CD109/CD9/PFN1/STX4/FLNA/TEX264/THBS1/QSOX1	TGFB1/CALU/ACTN1/FLNA/VCL/THBS1/CD109/PFN1/SERPINE1/STX4	0.314593	0.107731	77	77	0.691369	0.732224	0.290574	0.0932458	tags=25%, list=10%, signal=22%	tags=27%, list=7%, signal=26%
REACTOME_RESPONSE_TO_ELEVATED_PLATELET_CYTOSOLIC_CA2	SCLC-P-SCLC-N	0.915567	-0.936347	0.582946	0.580808	LGALS3BP/TAGLN2/CD9/NHLRC2/ENDOD1/RAB27B/SCG3/CYB5R1/CDC37L1/TMX3/ANXA5/CFL1/MANF	TGFB3/A1BG/TMSB4X/SPARC/SYTL4/SCG3/SERPING1	SCG3	0.866041	0.954131	77	77	0.477462	-0.438461	0.805064	0.949499	tags=17%, list=13%, signal=15%	tags=9%, list=6%, signal=9%
REACTOME_RESPONSE_TO_ELEVATED_PLATELET_CYTOSOLIC_CA2	SCLC-Y-SCLC-N	1.45264	1.53838	0.0171781	0.00944945	TGFB1/SERPINA1/CALU/ANXA5/ENDOD1/THBS1/SERPINE1/ACTN1/LGALS3BP/ACTN4/TAGLN2/CAP1/FAM3C/SCG3/APLP2/TMX3/SCCPDH/TLN1/NHLRC2/STX4/PSAP/SPARC/CHID1/CD9/LAMP2/CD109/CYB5R1/MANF/FLNA	TGFB1/SERPINE1/VCL/WDR1/SRGN/APLP2/PCDH7/HGF/TIMP1/ACTN1/ANXA5/CD9/CALU/PROS1/STX4/CD109/CLU/TEX264/FLNA/GAS6/TLN1/QSOX1/CD36/PFN1/TAGLN2/A2M	TGFB1/CALU/ANXA5/SERPINE1/ACTN1/TAGLN2/APLP2/TLN1/STX4/CD9/CD109/FLNA	0.145198	0.0902469	77	77	0.686737	0.728283	0.123702	0.0746848	tags=38%, list=11%, signal=34%	tags=34%, list=8%, signal=31%
REACTOME_RESPONSE_TO_ELEVATED_PLATELET_CYTOSOLIC_CA2	SCLC-Y-SCLC-P	1.4419	1.73093	0.0254501	0.000675267	TGFB1/SPARC/TLN1/CALU/SERPINA1/THBS1/SERPINE1/CLU/ACTN1/STX4/PSAP/CAP1/FAM3C/ACTN4/ANXA5/FLNA/TIMP1/CD63/CD109/SYTL4/HABP4/APLP2	TGFB1/HGF/SERPINE1/CD109/PROS1/SRGN/SERPING1/PCDH7/TIMP1/TMSB4X/ANXA5/VCL/TOR4A/CLU/TLN1/STX4/ECM1/CD36/A1BG/TGFB2/CALU/APLP2/HABP4/STXBP3/WDR1/ACTN1/THBS1/SERPINA1	TGFB1/TLN1/CALU/SERPINA1/THBS1/SERPINE1/CLU/ACTN1/STX4/ANXA5/TIMP1/CD109/HABP4/APLP2	0.289342	0.205837	77	77	0.687807	0.773133	0.266576	0.19819	tags=29%, list=12%, signal=25%	tags=36%, list=11%, signal=33%
REACTOME_RNA_POLYMERASE_III_TRANSCRIPTION	SCLC-N-SCLC-A	1.57757	0.864572	0.0065381	0.647059	NFIA/NFIX/BRF1/POLR3E/CRCP	POLR3D/SSB/GTF3C3/NFIA/GTF3C2/POLR2F	NFIA	0.163849	0.942662	36	30	0.767672	0.458381	0.150053	0.906107	tags=14%, list=7%, signal=13%	tags=20%, list=19%, signal=16%
REACTOME_RNA_POLYMERASE_III_TRANSCRIPTION	SCLC-P-SCLC-A	-0.920449	0.645769	0.59253	0.873547	SNAPC4/POLR3A/POLR3K/BRF1/NFIB/POU2F1/GTF3C5/POLR1C/NFIC/POLR3G/POLR3H	POLR2L/GTF3A/SSB/GTF3C2/POLR3C/GTF3C6/GTF3C3		0.856432	0.990644	36	30	-0.509711	0.414021	0.795224	0.990644	tags=31%, list=15%, signal=26%	tags=23%, list=18%, signal=19%
REACTOME_RNA_POLYMERASE_III_TRANSCRIPTION	SCLC-Y-SCLC-A	-1.10704	0.759371	0.333992	0.81458	POLR2F/GTF3C6/GTF3C5/POLR3H/POLR3C/POLR3G/POLR2H/POLR3D/POLR1D/POLR1C/POLR3A/POLR3F/POU2F1	SNAPC2/NFIC/POLR2L/SNAPC5/SSB/NFIX/POLR3C/POLR3H/POLR2E/POLR2F	POLR2F/POLR3H/POLR3C	0.686565	0.932803	36	30	-0.588871	0.412437	0.634147	0.807385	tags=36%, list=17%, signal=30%	tags=33%, list=30%, signal=24%
REACTOME_RNA_POLYMERASE_III_TRANSCRIPTION	SCLC-P-SCLC-N	-1.59333	0.690156	0.0049181	0.854325	SNAPC4/POLR3H/POLR2K/POLR3E/POLR1C/POLR3G/NFIB/NFIX/NFIC/BRF1/NFIA	POLR2L/GTF3A/GTF3C6/POLR3C		0.335516	0.99196	36	30	-0.84155	0.448389	0.311893	0.987144	tags=31%, list=6%, signal=29%	tags=13%, list=11%, signal=12%
REACTOME_RNA_POLYMERASE_III_TRANSCRIPTION	SCLC-Y-SCLC-N	-1.54469	0.764052	0.00945094	0.799669	ZNF143/GTF3C2/POLR3A/GTF3C5/POLR3C/SNAPC1/POLR3E/POLR3G/POLR2H/CRCP/POLR3F/POLR3D/NFIA/BRF1/POLR1C/POLR1D/POU2F1	POLR2L/SNAPC2/SNAPC5/NFIC/POLR3C	POLR3C	0.106581	0.922709	36	30	-0.752873	0.410787	0.0908014	0.763598	tags=47%, list=12%, signal=42%	tags=17%, list=19%, signal=14%
REACTOME_RNA_POLYMERASE_III_TRANSCRIPTION	SCLC-Y-SCLC-P	-0.805447	0.867326	0.784519	0.650794	SNAPC1/POLR3A/GTF3A/SSB/GTF3C6/CRCP/GTF3C2/ZNF143/POLR3D/POLR1D/POU2F1/POLR3C/POLR3F	SNAPC2/NFIA/NFIC/SNAPC5		0.914037	0.943288	36	30	-0.426993	0.445664	0.842118	0.908243	tags=36%, list=5%, signal=34%	tags=13%, list=15%, signal=11%
REACTOME_SIGNALING_BY_INTERLEUKINS	SCLC-N-SCLC-A	-0.898588	-1.19949	0.698649	0.0993976	BCL2L1/PSME2/HNRNPA2B1/ARF1/STAT6/PTPN13/UBE2V1/IRAK4/PSME1/ICAM1/HNRNPF/PSMB9/RELA/TBK1/ATF2/RAP1B/CANX/PTPN9/SHC1/YES1/YWHAZ/CSF2RA/HSP90B1/PSMB8/MUC1/INPPL1/BCL2	TOLLIP/PSMB9/CXCL8/PSMD9/VAMP7/GAB2/IKBKB/IRS2/SOX2/BCL6/GSDMD/STXBP2/SQSTM1/LIFR/CFL1/PSMB8/IL13RA1/STAT6/DUSP4/PTPN6/YWHAZ/SIGIRR/DUSP6/MUC1/SOCS3/IL23A/LCK/INPPL1/BCL2/SYK	STAT6/PSMB9/YWHAZ/PSMB8/MUC1/INPPL1/BCL2	0.901846	0.652075	238	260	-0.371752	-0.462116	0.825912	0.626789	tags=11%, list=12%, signal=10%	tags=12%, list=11%, signal=11%
REACTOME_SIGNALING_BY_INTERLEUKINS	SCLC-P-SCLC-A	1.38833	1.15038	0.0217731	0.255694	ANXA1/PELI2/FSCN1/ALOX5/PAK2/VAV1/HMGB1/CASP3/FOXO3/IL13RA1/HMOX1/STAT5B/TWIST1/PSMD10/CBL/SOD1	ANXA1/IL17RB/ALOX5/PTPN18/HCK/IL13RA1/CCND1/VAV1/INPP5D/JAK1/IL4R/HMOX1/MYC/LAMA5/PELI2/GAB2/TALDO1/MAPKAPK3/PSMB9/PPP2R1B/PSMA7/FSCN1/UBE2V1/PSME4	ANXA1/PELI2/FSCN1/ALOX5/VAV1/IL13RA1/HMOX1	0.309564	0.916309	238	260	0.570489	0.713208	0.28744	0.916309	tags=7%, list=4%, signal=7%	tags=9%, list=7%, signal=9%
REACTOME_SIGNALING_BY_INTERLEUKINS	SCLC-Y-SCLC-A	1.50805	1.51122	0.00187482	0.000420207	IL18/ANXA1/MAP2K6/ANXA2/HMOX1/TGFB1/CNN2/VIM/BCL2L1/MSN/PSMD8/DUSP3/IL1RAP/PSMB9/ITGB1/SYK/SMAD3/MAP2K3/JUNB/SDC1/SHC1/CDC42/CAPZA1/RIPK2/IRS2/STAT1/NFKB2/ICAM1/ZEB1/SQSTM1/FSCN1/MAPK10/CCND1/TYK2	VIM/CNN2/ANXA1/TGFB1/HMOX1/OSMR/NFKB2/IL4R/SMAD3/HGF/STAT6/CCND1/PSMB9/ANXA2/MMP2/IL32/SHC1/MMP1/CCL2/TIMP1/DUSP6/ITGB1/IL27RA/IL7R/SAA1/DUSP3/CCL20/MSN/CD36/IL6ST/IL18/TNFRSF1A/TWIST1/PTPN12/IL11/GSTO1/PSMA5/CAPZA1/STX4/LAMA5/PSMA4/MYC/MAPKAPK3/IL6/LIF/TNIP2/CXCL1/FSCN1/NFKB1/ZEB1/CXCL2/PSMB10/SDC1/SQSTM1/UBE2V1/ICAM1/JUNB	IL18/ANXA1/ANXA2/HMOX1/TGFB1/CNN2/VIM/MSN/DUSP3/PSMB9/ITGB1/SMAD3/JUNB/SDC1/SHC1/CAPZA1/NFKB2/ICAM1/ZEB1/SQSTM1/FSCN1/CCND1	0.0869424	0.0228873	238	260	0.630981	0.655753	0.0803044	0.01981	tags=14%, list=8%, signal=14%	tags=22%, list=10%, signal=20%
REACTOME_SIGNALING_BY_INTERLEUKINS	SCLC-P-SCLC-N	1.22331	1.16355	0.103311	0.239915	ANXA1/BCL2/VAV1/IL13RA1/YWHAZ/PSMB9/PSMB8/BCL2L1/PELI2/TALDO1/CASP3/ALOX5/STX3/MYD88/HNRNPF/TOLLIP/GSDMD/FOXO3/TWIST1/RELA/IL1RAPL1/JAK1/PSME2/HSP90B1	ANXA1/IL13RA1/IL17RB/VAV1/BCL2/PTPN18/ALOX5/INPP5D/HCK/SIGIRR/GAB2/PSMB9/CCND1/PSMB8/GSDMD/JAK1/PELI2/PPP2R1B/PTPN6/TALDO1	ANXA1/BCL2/VAV1/IL13RA1/PSMB9/PSMB8/PELI2/TALDO1/ALOX5/GSDMD/JAK1	0.508351	0.86888	238	260	0.577086	0.707642	0.472558	0.864662	tags=10%, list=9%, signal=9%	tags=8%, list=5%, signal=8%
REACTOME_SIGNALING_BY_INTERLEUKINS	SCLC-Y-SCLC-N	1.54554	1.68306	0.000351631	8.27564e-06	ANXA1/IL18/VIM/PSMB9/TGFB1/BCL2L1/CNN2/MAP2K6/SHC1/ANXA2/ICAM1/ITGB1/SDC1/SQSTM1/HMOX1/SMAD3/RELA/PSMB8/IRS2/IL1RAP/JUNB/CDC42/PTPN9/NFKB2/CCND1/MAP2K3/STAT1/NDN/PSME2	VIM/CNN2/ANXA1/TGFB1/STAT6/OSMR/HMOX1/PSMB9/DUSP6/SMAD3/NFKB2/SOCS3/ITGB1/ANXA2/CCL2/MMP1/HGF/TNFRSF1A/IL32/SQSTM1/IL4R/SHC1/TIMP1/PTPN12/CXCL2/SAA1/CCL20/IL7R/STX4/CCND1/LIF/IL6ST/TNIP2/PSMD9/ICAM1/IL6/SDC1/NFKB1/PSMB10/IL18/IL27RA/IL13RA1/MSN/MMP2/TWIST1/GSTO1/CD36/CXCL1/IL11/CAPZA1/JUNB/CXCL8	ANXA1/IL18/VIM/PSMB9/TGFB1/CNN2/SHC1/ANXA2/ICAM1/ITGB1/SDC1/SQSTM1/HMOX1/SMAD3/JUNB/NFKB2/CCND1	0.013319	0.000794155	238	260	0.642248	0.701586	0.0113471	0.000657212	tags=12%, list=7%, signal=12%	tags=20%, list=7%, signal=19%
REACTOME_SIGNALING_BY_INTERLEUKINS	SCLC-Y-SCLC-P	1.40635	1.04922	0.00753704	0.283333	ANXA2/IL18/TGFB1/VIM/MAP2K6/CNN2/NFKB2/NDN/SQSTM1/SDC1/SHC1/HMOX1/ICAM1/ITGB1/DUSP3/SMAD3/IRS2/ZEB1/PTPN9/MSN/IL1RAP/MAOA/SERPINB2/CXCL8/STX4/JUN/P4HB/MAP2K3/BCL2L1/CCND1/STAT1/PSMB9	VIM/TGFB1/ANXA2/CNN2/MMP2/ZEB1/HGF/DUSP6/IL6ST/NFKB2/MMP1/CCL2/IL32/STAT6/TIMP1/SQSTM1/OSMR/ICAM1/PTPN12/IL7R/ITGB1/CCL20/IL11/MSN/HMOX1/CXCL2/SHC1/FOS/S1PR1/JUNB/STX4/SMAD3/SOCS3/IL18/NFKB1/CD36/SAA1/CXCL8/IL6/LIF/DUSP3	ANXA2/IL18/TGFB1/VIM/CNN2/NFKB2/SQSTM1/SHC1/HMOX1/ICAM1/ITGB1/DUSP3/SMAD3/ZEB1/MSN/CXCL8/STX4	0.20569	0.809198	238	260	0.590855	0.405521	0.189506	0.779134	tags=13%, list=8%, signal=13%	tags=16%, list=6%, signal=15%
REACTOME_SIGNALING_BY_RHO_GTPASES_MIRO_GTPASES_AND_RHOBTB3	SCLC-N-SCLC-A	-0.904878	-0.866904	0.755662	0.946565	LEMD3/RAB9B/TMOD3/TUBA3D/KIDINS220/PMF1/SRGAP1/MTX1/KCTD3/TXNL1/ARHGAP1/MFN1/ACBD5/SH3BP1/SCRIB/ARPC1A/PTPN13/MYH14/CYBA/WIPF1/BAIAP2L1/TPM3/DIAPH3/RHOBTB3/TMEM87A/DSP/MCF2L/PIK3R4/CDKN1B/PLD2/MIS12/STEAP3/KTN1/CTNNA1/LRRC1/NDUFA5/DVL3/SRC/LAMTOR1/STX5/MPP7/LMAN1/CPD/YWHAZ/SPTBN1/TMEM59/ARPC1B/ESYT1/ANKLE2/STBD1/KALRN/AKAP13/PLEKHG3/PLEKHG5/VRK2/MUC13/HINT2/MYO6/CDH1/WDR11	ATP6AP1/ARPC1B/BUB3/ZWINT/UBXN11/ARHGAP45/ARHGEF12/ARHGEF19/FAM13A/PAK6/LEMD3/RHOF/SKA1/RHOJ/CFL1/CIT/ARHGEF7/ARHGAP27/H2AZ2/EFHD2/DYNC1I1/MTMR1/PLEKHG1/ARHGEF10/CHN2/TWF1/CENPS/ARHGEF16/YWHAZ/RHPN1/SCRIB/HINT2/H2AX/FARP1/DSP/MYH14/GRB7/JUP/CDH1/TJP2/MCF2L/LCK/SFN/PLEKHG5/FGD3	LEMD3/SCRIB/MYH14/DSP/MCF2L/YWHAZ/ARPC1B/PLEKHG5/HINT2/CDH1	0.922974	1	500	473	-0.358211	-0.317642	0.845261	0.961222	tags=12%, list=13%, signal=11%	tags=10%, list=9%, signal=9%
REACTOME_SIGNALING_BY_RHO_GTPASES_MIRO_GTPASES_AND_RHOBTB3	SCLC-P-SCLC-A	1.16979	0.998927	0.0869565	0.511066	DOCK1/CDC42EP1/CSK/DIAPH2/STK38/EPHA2/RTKN/SPEN/PAK2/VAV1/GNA13/ARHGEF5/CHN2/WDR81/NCK1/WDR91/XPO1/WASF3/ARHGEF28/PAK6/NISCH/MYO19/STIP1/LIMK2/RAC3/PKN2/DSG1/TUBB2B/TMEM87A/DST/RRAS2/RCC2/ARHGEF18/CFL1/MAD2L1/GRB7/SPC25/WASF1/NUF2/DOCK8/ZNF512B/ACTN1/ALS2/ARPC5/PCDH7/ARHGAP11A/PFN1/PPP2R1A/ARHGDIA/NDE1/TJP2/FERMT2/RAC2/RNF20/SPC24/ABI2/CKAP5/NUP160/TXNL1/DYNC1LI1/SKA2/ACTR3/RPS27/COPS4/TUBB4B/MYH…	DSG2/CDC42EP1/VAV1/CSK/ARHGEF4/CCDC115/TMEM87A/PAK6/ARHGEF19/PREX1/ARPC5/RND3/STK38/RRAS2/PLEKHG5/RAC3/ANLN/ZW10/RTKN/ZNF512B/ARHGEF17/EPHA2/CDC42EP4/RND2/NCK2/ARHGAP8/C1QBP/NOXO1/ACTN1/PPP2R1B/NSFL1C/VANGL2/GIT1/SPTBN1/PFN1/ARHGEF12/VRK2/DVL1/PPP1R14A/MEN1/PAK2/PLIN3/SHMT2/CYBA/KTN1/LETM1/AAAS/CUL3/NUP160/FMNL2/CCT2/PICALM/SNAP23/RAC2	CDC42EP1/CSK/STK38/EPHA2/RTKN/PAK2/VAV1/PAK6/RAC3/TMEM87A/RRAS2/ZNF512B/ACTN1/ARPC5/PFN1/RAC2/NUP160/NSFL1C/GIT1	0.472087	0.916422	500	473	0.451988	0.625702	0.438347	0.916422	tags=16%, list=13%, signal=14%	tags=11%, list=10%, signal=11%
REACTOME_SIGNALING_BY_RHO_GTPASES_MIRO_GTPASES_AND_RHOBTB3	SCLC-Y-SCLC-A	1.54608	1.40267	2.59094e-05	0.000799994	CAVIN1/EPHA2/CAV1/STOM/PLIN3/RHOC/VIM/AKAP12/DOCK1/CDC42EP1/ACTN1/MOSPD2/FERMT2/FLOT1/RRAS2/FLNA/ARHGAP29/TUBB4A/RND3/TFRC/LRRC41/FNBP1/TAX1BP3/ITGB1/TPM4/IQGAP1/VAMP3/GIT2/CKAP4/NCKAP1/CAPZB/CDC42/ACTR2/ACTR3/RANBP2/SNAP23/ARPC5/MYL12B/ARPC4/COPS4/NF2/CDC42EP4/MYH9/SWAP70/ARPC2/SOWAHC/CENPC/DYNC1LI1/ARHGEF28/ARPC3/DYNC1H1/UACA/ARHGAP10/TWF1/SEC13/DIAPH2/KIF5A/IQGAP2/DOCK9/WDR91/ARHGAP12/PFN1/ARH…	EPHA2/VIM/SYDE1/CAV1/PLIN3/CAVIN1/MYL9/TUBB6/STOM/CDC42EP1/RHOC/TRIP10/DOCK1/UACA/ACTN1/PCDH7/GJA1/IL32/ANLN/SNAP23/FERMT2/IQGAP1/RRAS2/TAX1BP3/RND3/SWAP70/SPDL1/ITGB1/PPP1R14A/ARHGEF17/ARPC1B/TPM4/AKAP12/ACTR2/FMNL1/PFN1/FLNA/CLIP1/ACTB/RHOQ/ARHGDIB/ARPC2/MYL12B/H2AJ/NUP37/CKAP4/TMOD3/TPM3/CTNNA1/MYLK/ACTC1/COPS2/ITSN1/LIMK1/DNMBP/TUBA1C/RASAL2/FAF2/SEC13	CAVIN1/EPHA2/CAV1/STOM/PLIN3/RHOC/VIM/AKAP12/DOCK1/CDC42EP1/ACTN1/FERMT2/RRAS2/FLNA/RND3/TAX1BP3/ITGB1/TPM4/IQGAP1/CKAP4/ACTR2/SNAP23/MYL12B/SWAP70/ARPC2/UACA/SEC13/PFN1/ANLN/ARPC1B	0.0098894	0.0326834	500	473	0.60608	0.589067	0.00913436	0.028289	tags=17%, list=11%, signal=16%	tags=12%, list=10%, signal=12%
REACTOME_SIGNALING_BY_RHO_GTPASES_MIRO_GTPASES_AND_RHOBTB3	SCLC-P-SCLC-N	1.23224	1.12263	0.0597372	0.270434	DOCK1/PLEKHG5/STK38/CHN2/TMEM87A/VRK2/MYO6/VAV1/RTKN/WDR11/YWHAZ/ARHGEF5/TXNL1/STEAP3/GRB7/ANKLE2/CTTN/SRGAP1/DOCK10/MCAM/ARHGAP8/CTNNA1/SRC/BAIAP2L1/WWP2/RHOBTB3/ARPC1B/NOXO1/TOR1AIP1/ACTR3/CDH1/PLEKHG3/NSFL1C/CENPA/SRRM1/MYLK/PAFAH1B1/DOCK8/TMEM59/ARHGAP35/LAMTOR1/SPEN/TUBB6/LEMD3/ARPC5/ARPC1A/CYBA/KIF14/ZNF512B/SCRIB/WIPF1/ACTR2/ARPC2/SPTBN1/CDKN1B/KLC3/ARHGAP1/UACA/PRKCZ/SH3BP1/STX5/PAK6/DSP/…	PLEKHG5/VAV1/PAK6/TMEM87A/ARHGEF19/CCDC115/STK38/CSK/CDH1/ARPC5/CDC42EP1/ARHGEF12/TJP2/RTKN/ANLN/JUP/ZW10/NSFL1C/DSG2/SPTBN1/BUB3/ARHGEF16/H2AX/CHN2/ARHGAP8/PPP2R1B/DSP/ARHGAP27/SCRIB/CTTN/ARFGAP2/LAMTOR1/NOXO1/MSI2/RRAS2/ARHGEF10/CDC42EP4/CFL1/DYNC1I1/PICALM/YWHAZ/BAIAP2L1/GRB7/ZWINT/CYBA/ARPC4/STIP1/RAC3/INCENP/LBR/MYH14/KTN1/NCK2/MCF2L/ARAP1/NUP160/TXNL1/RHOG/ATP6AP1/TWF1/ARHGEF4/EPHA2/MEN1/TA…	PLEKHG5/STK38/CHN2/TMEM87A/VRK2/VAV1/RTKN/YWHAZ/TXNL1/GRB7/CTTN/ARHGAP8/BAIAP2L1/ARPC1B/NOXO1/TOR1AIP1/CDH1/NSFL1C/LAMTOR1/ARPC5/CYBA/SCRIB/SPTBN1/PAK6/DSP	0.433991	0.876014	500	473	0.552452	0.686764	0.403434	0.871761	tags=13%, list=10%, signal=13%	tags=15%, list=11%, signal=14%
REACTOME_SIGNALING_BY_RHO_GTPASES_MIRO_GTPASES_AND_RHOBTB3	SCLC-Y-SCLC-N	1.47228	1.57007	9.32814e-05	8.83651e-06	CAVIN1/VIM/EPHA2/RHOC/FLOT1/PLIN3/DOCK1/ARPC1B/ITGB1/CAV1/MOSPD2/STBD1/STX5/VRK2/UACA/ARPC1A/ACTR2/ARPC3/ACTN1/CKAP4/ACTR3/ARPC2/CTTN/TMOD3/AKAP12/VAMP3/STOM/ARPC4/WDR11/ARHGAP1/MYH9/MIS12/CENPC/TPM3/CDC42/MYH14/GIT2/SRGAP1/CDC42EP4/CLTC/MYL12B/TOR1AIP1/TWF1/ARPC5/ANLN/ARHGAP29/TAX1BP3/IQGAP1/RANBP2/LRRC41/NCKAP1/MYL6/WASF2/MFN2/DIAPH3/SPTBN1/ESYT1/CAPZB/PLEKHG3/YWHAZ/VCP/KALRN/TMEM87A/CTNNA1/FAF…	VIM/EPHA2/SYDE1/CAV1/MYL9/PLIN3/RHOC/CAVIN1/ARPC1B/GJA1/ANLN/IQGAP1/ITGB1/TRIP10/CDC42EP1/TAX1BP3/UACA/PCDH7/IL32/TUBB6/SNAP23/STOM/H2AJ/CLIP1/TPM3/TWF1/TUBA1C/ACTN1/MYL12B/DOCK1/ACTR2/SPDL1/CTTN/VAMP3/FLNA/CTNNA1/RHOF/RRAS2/TPM4/ARPC4/FERMT2/RHOG/SWAP70/ACTB/ARHGDIB/RAC1/MYH9/PFN1/JAG1/ACTR3/FMNL1/DOCK5/MAD1L1/ARPC2/TMOD3/NUP37/CAPZB/TMEM87A/LIMK1/CENPS/DNMBP/CDC20/CENPN/FAF2/ARHGAP45/ARHGAP27/E…	CAVIN1/VIM/EPHA2/RHOC/PLIN3/DOCK1/ARPC1B/ITGB1/CAV1/UACA/ACTR2/ARPC3/ACTN1/CKAP4/ACTR3/ARPC2/CTTN/TMOD3/AKAP12/VAMP3/STOM/ARPC4/MYH9/TPM3/MYL12B/TWF1/ANLN/TAX1BP3/IQGAP1/MYL6/MFN2/CAPZB/YWHAZ/TMEM87A/CTNNA1/FAF2/RRAS2/ARHGEF40/RHOG/TPM4/SWAP70/FLNA	0.00538212	0.000817693	500	473	0.579985	0.62404	0.00458529	0.000676691	tags=16%, list=11%, signal=15%	tags=18%, list=12%, signal=16%
REACTOME_SIGNALING_BY_RHO_GTPASES_MIRO_GTPASES_AND_RHOBTB3	SCLC-Y-SCLC-P	1.30026	-0.781222	0.00855658	0.874346	CAVIN1/STOM/VIM/CAV1/RHOC/AKAP12/PLIN3/MOSPD2/EPHA2/GIT2/VAMP3/LRRC41/FLOT1/CKAP4/STBD1/FNBP1/ARHGAP29/ARHGAP32/ARL13B/FAF2/ITGB1/SNAP23/RANBP2/TFRC/IQGAP2/MYL12B/NF2/MYH9/ACTN1/TWF1/MYH14/CLTC/DOCK4/CDC42EP3/STK10/TMOD3/FGD4/DYNC1H1/MYL6/CTNNB1/NCKAP1/CENPC/PGRMC2/IQGAP1/VCP/TPM4/FERMT2/MRTFA/PLXNA1/VHL/PIK3R4/TAX1BP3/RAB9A/STX5/TUBB4A/FLNA/CDC42EP4/SWAP70/SEC13/ARHGEF40/ARHGAP10/WASF2/PEAK1/ACT…	RCC2/INCENP/PPP2R1B/DAAM1/MEN1/RBMX/MYH14/WASF1/CSK/RND2/H2AX/ARHGEF12/NOXO1/EVL/CYFIP2/RHOU/DYNLL2/LBR/ARHGAP32/TMEM87A/SCRIB/NUP160/ARPC5/TUBA4A/H3-3A/STK38/NCK2/MYO6/GRB7/JUP/PLEKHG4B/TJP2/ARHGEF4/RTKN/ARHGAP8/ARHGEF19/VAV1/VANGL2/RAC3/CCDC115/MCF2L/DSP/DYNC1I1/MSI2/DSG2/CDH1/PLEKHG5/CHN2/TUBB2B/PAK6	ARHGAP32/MYH14	0.214433	0.980069	500	473	0.508094	-0.385258	0.197561	0.943657	tags=15%, list=11%, signal=14%	tags=11%, list=10%, signal=10%
REACTOME_SMOOTH_MUSCLE_CONTRACTION	SCLC-N-SCLC-A	0.960454	1.30005	0.510297	0.143382	ANXA6/GUCY1A1/VCL/CALD1/PXN/PAK2/TPM2/ANXA2/ITGB5	ANXA6/LMOD1/CALD1	ANXA6/CALD1	0.823027	0.725593	27	27	0.494486	0.700539	0.75373	0.697456	tags=33%, list=16%, signal=28%	tags=11%, list=10%, signal=10%
REACTOME_SMOOTH_MUSCLE_CONTRACTION	SCLC-P-SCLC-A	1.4427	1.36125	0.0511894	0.119225	ANXA1/PAK2	ANXA1/ITGB5/CALD1	ANXA1	0.426177	0.916309	27	27	0.78287	0.880196	0.395718	0.916309	tags=7%, list=1%, signal=7%	tags=11%, list=3%, signal=11%
REACTOME_SMOOTH_MUSCLE_CONTRACTION	SCLC-Y-SCLC-A	1.45624	1.60342	0.0354649	0.00249679	ANXA1/SORBS3/TPM2/ANXA2/ANXA6/PXN/CALD1/TPM4/TPM1/VCL/MYL12B/TLN1/ACTG2/ITGA1/ITGB5/GUCY1A1/MYL6B	TPM2/ANXA1/MYL9/VCL/ITGB5/ANXA6/ANXA2/ACTA2/TPM4/PXN/MYL12A/CALD1/SORBS3/MYL12B/TPM3/MYLK/TLN1	ANXA1/SORBS3/TPM2/ANXA2/ANXA6/PXN/CALD1/TPM4/VCL/MYL12B/TLN1/ITGB5	0.323487	0.0596562	27	27	0.821632	0.883497	0.298789	0.0516352	tags=63%, list=9%, signal=58%	tags=63%, list=8%, signal=58%
REACTOME_SMOOTH_MUSCLE_CONTRACTION	SCLC-P-SCLC-N	0.972588	1.26948	0.526587	0.162539	ANXA1	ANXA1/ITGB5	ANXA1	0.847853	0.868756	27	27	0.581067	0.836181	0.788157	0.864538	tags=4%, list=0%, signal=4%	tags=7%, list=3%, signal=7%
REACTOME_SMOOTH_MUSCLE_CONTRACTION	SCLC-Y-SCLC-N	1.57479	1.5913	0.00552099	0.00377451	ANXA1/SORBS3/TPM2/ANXA2/TPM1/TPM3/ITGA1/ACTG2/MYL12B/MYL6/PXN/MYL6B/TLN1	TPM2/ANXA1/MYL9/VCL/ITGB5/ANXA2/MYL12A/PXN/TPM3/ACTA2/MYL12B/TLN1/TPM4	ANXA1/TPM2/ANXA2/TPM3/MYL12B/PXN/TLN1	0.0776066	0.055622	27	27	0.861749	0.878651	0.0661168	0.0460306	tags=48%, list=8%, signal=44%	tags=48%, list=6%, signal=46%
REACTOME_SMOOTH_MUSCLE_CONTRACTION	SCLC-Y-SCLC-P	1.56481	1.6739	0.00374555	0.00198447	SORBS3/ANXA2/ANXA6/TPM2/ITGA1/TLN1/PXN/MYL12B/MYL6B/MYL6/TPM1/ACTG2/TPM4	TPM2/ANXA2/MYL9/ANXA6/PXN/TPM4/VCL/MYL12A/TLN1/ITGA1/SORBS3/MYL6/MYL12B/ACTA2/MYLK/ITGB5/TPM3	SORBS3/ANXA2/ANXA6/TPM2/ITGA1/TLN1/PXN/MYL12B/MYL6/TPM4	0.157504	0.282086	27	27	0.86925	0.871784	0.145111	0.271606	tags=48%, list=8%, signal=44%	tags=63%, list=11%, signal=56%
REACTOME_SYNDECAN_INTERACTIONS	SCLC-N-SCLC-A	-0.604085	0.499238	0.977193	0.996409	COL3A1/COL5A3/SDC1/THBS1/ITGB1/FN1/TRAPPC4	COL1A2/ACTN1/COL5A1/THBS1	THBS1	0.999347	1	25	23	-0.334013	0.279839	0.915204	0.961222	tags=28%, list=25%, signal=21%	tags=17%, list=19%, signal=14%
REACTOME_SYNDECAN_INTERACTIONS	SCLC-P-SCLC-A	-0.661161	1.13473	0.926621	0.347826	FN1/THBS1/TRAPPC4/VTN	ITGB5/ACTN1/ITGB4/SDC3		0.979039	0.916309	25	23	-0.384259	0.735416	0.909068	0.916309	tags=16%, list=13%, signal=14%	tags=17%, list=12%, signal=15%
REACTOME_SYNDECAN_INTERACTIONS	SCLC-Y-SCLC-A	1.41604	1.62129	0.0663984	0.000915365	TGFB1/ACTN1/COL5A1/COL5A2/ITGB1/COL3A1/SDC4/SDC1/ITGAV/THBS1/ITGB5/ITGA2	TGFB1/COL5A1/COL3A1/COL5A2/ITGB5/ACTN1/ITGAV/ITGB4/ITGB1/COL5A3/THBS1/COL1A1/SDC1	TGFB1/ACTN1/COL5A1/COL5A2/ITGB1/COL3A1/SDC1/ITGAV/THBS1/ITGB5	0.41701	0.0337355	25	23	0.811926	0.903975	0.385172	0.0291997	tags=48%, list=8%, signal=44%	tags=57%, list=9%, signal=52%
REACTOME_SYNDECAN_INTERACTIONS	SCLC-P-SCLC-N	-0.986686	0.855721	0.483645	0.679873	SDC2/VTN	ITGB5/TRAPPC4/ITGB4/SDC4		0.827031	0.963734	25	23	-0.555874	0.576441	0.768801	0.959056	tags=8%, list=10%, signal=7%	tags=17%, list=8%, signal=16%
REACTOME_SYNDECAN_INTERACTIONS	SCLC-Y-SCLC-N	1.42309	1.60931	0.0587156	0.00227509	TGFB1/ITGB1/COL3A1/SDC1/THBS1/ACTN1/SDC4/ITGAV/COL5A2/COL5A1	TGFB1/COL5A1/COL3A1/ITGB5/ITGB1/COL5A2/ITGB4/ITGAV/ACTN1/COL5A3/SDC1/SDC4	TGFB1/ITGB1/COL3A1/SDC1/ACTN1/SDC4/ITGAV/COL5A2/COL5A1	0.281468	0.0395622	25	23	0.783734	0.906009	0.239796	0.0327401	tags=40%, list=6%, signal=38%	tags=52%, list=5%, signal=49%
REACTOME_SYNDECAN_INTERACTIONS	SCLC-Y-SCLC-P	1.52544	1.60505	0.0112804	0.00503005	TGFB1/COL3A1/SDC1/THBS1/COL5A1/ITGB1/ITGAV/ACTN1/COL5A2	TGFB1/COL5A1/COL5A2/COL3A1/ITGB1/COL5A3/ITGAV/COL1A1/SDC1/ACTN1/ITGB5/THBS1	TGFB1/COL3A1/SDC1/THBS1/COL5A1/ITGB1/ITGAV/ACTN1/COL5A2	0.232857	0.393803	25	23	0.856166	0.859458	0.214535	0.379172	tags=36%, list=6%, signal=34%	tags=52%, list=11%, signal=47%
STK33_SKM_UP	SCLC-N-SCLC-A	1.04275	0.918169	0.351648	0.594502	PPP1R17/SOWAHC/CFL2/FGD4/RND3/UNK/ARL5B/HMOX1	PPP1R17/ACSL6/CFL2/RND3/TRIB1/CD58/RHOB/DUSP5/RTN1/SULF2	PPP1R17/CFL2/RND3	0.730205	0.928312	84	117	0.443037	0.413038	0.668723	0.892314	tags=10%, list=7%, signal=9%	tags=9%, list=7%, signal=8%
STK33_SKM_UP	SCLC-P-SCLC-A	1.26884	1.02023	0.121447	0.467342	ANXA1/HMOX1/GDPD1/UNK/STX6	ANXA1/RGS2/RND3/TNFAIP2/TRIB1/TNFRSF21/HMOX1/CD9	ANXA1/HMOX1	0.505921	0.916309	84	117	0.579922	0.630571	0.469763	0.916309	tags=6%, list=5%, signal=6%	tags=7%, list=3%, signal=7%
STK33_SKM_UP	SCLC-Y-SCLC-A	1.59452	1.60958	0.00196381	0.000218401	LGALS1/ANXA1/HMOX1/RHOC/CD58/CFL2/UPP1/RND3/FCHSD1/ARID5B/JUNB/NBEAL1/SLC7A11/HBEGF/GBP2/SOWAHC/TRIP11/SQSTM1/TWF1	LGALS1/ANXA1/EMP3/HMOX1/PLK2/RHOC/ADM/SYCP2/CD58/GNG11/PLAU/DUSP5/TFPI2/GLIPR1/CMTM3/RND3/BCL3/HBEGF/ACTA2/UPP1/ZFP36/MIR22HG/CD36/CFL2/KLF6/ERRFI1/CD9/SGK1	LGALS1/ANXA1/HMOX1/RHOC/CD58/CFL2/UPP1/RND3/HBEGF	0.0893982	0.0138019	84	117	0.748528	0.755691	0.0825728	0.0119462	tags=23%, list=7%, signal=21%	tags=24%, list=6%, signal=23%
STK33_SKM_UP	SCLC-P-SCLC-N	0.957926	0.909971	0.513889	0.616454	ANXA1/PPCS/CD9/LPXN/APPL2/GDPD1	ANXA1/TNFAIP2/RGS2/TNFRSF21/CD9	ANXA1/CD9	0.844423	0.954259	84	117	0.49398	0.553537	0.784968	0.949626	tags=7%, list=5%, signal=7%	tags=4%, list=3%, signal=4%
STK33_SKM_UP	SCLC-Y-SCLC-N	1.42713	1.58053	0.0182827	0.00123468	LGALS1/ANXA1/RHOC/SQSTM1/HMOX1/SLC7A11/STX12/TMTC3/UPP1/ARID5B/JUNB/CD58/NBEAL1/TWF1/CLDN1	LGALS1/ANXA1/EMP3/HMOX1/RHOC/BCL3/ADM/PLK2/MIR22HG/PLAU/ZFP36/GLIPR1/SQSTM1/HBEGF/KLF6/GNG11/CLDN1/SYCP2/TWF1/ACTA2/CD9/ERRFI1/SGK1/TFPI2/IRF1/CMTM3/IFI16/UPP1/CD36/TGFB1I1/EGR1/JUNB/TFPI	LGALS1/ANXA1/RHOC/SQSTM1/HMOX1/UPP1/JUNB/TWF1/CLDN1	0.149701	0.0269345	84	117	0.66209	0.714759	0.127538	0.0222899	tags=18%, list=6%, signal=17%	tags=28%, list=7%, signal=26%
STK33_SKM_UP	SCLC-Y-SCLC-P	1.49032	1.72801	0.0120035	8.57788e-05	LGALS1/RHOC/CD58/SLC7A11/ASPH/SQSTM1/ARID5B/FCHSD1/CFL2/HMOX1/STX12/TWF1/NMNAT1/FGD4/IRF9/NBEAL1/UPP1/TMTC3	LGALS1/EMP3/RHOC/GNG11/GLIPR1/PLK2/DUSP5/PLAU/ADM/KLF6/SQSTM1/CD58/TFPI2/MIR22HG/H2BC4/UPP1/EGR1/CMTM3/SGK1/HMOX1/ERRFI1/ETV1/DUSP1/CFL2/FOS/H4C8/PHLDA1/JUNB/TGFB1I1/ASPH/CD36/SYCP2/TFPI/BCL3/ZFP36/GBP2/IFI16/H2AC6/ACTA2	LGALS1/RHOC/CD58/ASPH/SQSTM1/CFL2/HMOX1/UPP1	0.237179	0.125577	84	117	0.706269	0.717051	0.218517	0.120911	tags=21%, list=8%, signal=20%	tags=33%, list=8%, signal=31%
STK33_UP	SCLC-N-SCLC-A	-0.784249	0.998607	0.875188	0.435352	GJA1/NFXL1/BTN2A1/CD9/SQSTM1/ACVR1/DPY19L4/AKTIP/MAFF/ZMYND11/PPCS/ICAM1/LMBRD2/CDKN1B/STX12/SCG2/CPEB4/GDF15/VWA5A/LFNG/MANBAL	GLCE/PPP1R17/ZEB2/CFL2/RND3/TRIB1/RHOB/CLVS1/DUSP5/RTN1		0.971567	0.870901	107	135	-0.349434	0.437037	0.889763	0.837129	tags=20%, list=12%, signal=18%	tags=7%, list=6%, signal=7%
STK33_UP	SCLC-P-SCLC-A	1.18633	0.893809	0.179028	0.648107	ANXA1/MTSS1/HMOX1/UNK/STX6	ANXA1/RGS2/RND3/TRIB1/HMOX1/CD9/DAPK1	ANXA1/HMOX1	0.575721	0.942016	107	135	0.523339	0.552897	0.534575	0.942016	tags=5%, list=5%, signal=5%	tags=5%, list=4%, signal=5%
STK33_UP	SCLC-Y-SCLC-A	1.20269	1.51628	0.152749	0.00271887	ANXA1/HMOX1/RHOC/CFL2/UPP1/RND3/ZFP36L1/ARID5B/JUNB/CCDC71L/NBEAL1/SLC7A11/HBEGF/TRIP11/ICAM1/SQSTM1/TWF1	ANXA1/EMP1/HMOX1/RHOC/ADM/SEPTIN10/GNG11/ZFP36L1/GJA1/PLAU/OSTM1/DUSP5/TFPI2/MMP1/GLIPR1/CMTM3/RND3/BCL3/HBEGF/ZEB2/UPP1/ZFP36/MIR22HG/CD36/IL6ST/CFL2/C15orf48/KLF6/GALNT4/CD9/SGK1/CLDN1/NCEH1/CXCL1/CXCL2/SQSTM1/LIMK1/ICAM1/JUNB/GASK1B/TFPI/TGIF1/DUSP1	ANXA1/HMOX1/RHOC/CFL2/UPP1/RND3/ZFP36L1/JUNB/HBEGF/ICAM1/SQSTM1	0.527815	0.0620669	107	135	0.546753	0.700163	0.487517	0.0537218	tags=16%, list=7%, signal=15%	tags=32%, list=11%, signal=29%
STK33_UP	SCLC-P-SCLC-N	0.931983	0.783453	0.561271	0.8	ANXA1/MTSS1/MANBAL/PPCS/CD9/APPL2	ANXA1/RGS2/DAPK1/CD9/NRP1/HBEGF/PANX1/BMF/MTSS1/HMOX1/BCL3	ANXA1/MTSS1/CD9	0.861704	0.983365	107	135	0.46908	0.479185	0.801032	0.978591	tags=6%, list=4%, signal=5%	tags=8%, list=7%, signal=8%
STK33_UP	SCLC-Y-SCLC-N	1.17908	1.5409	0.191011	0.00304063	ANXA1/RHOC/ICAM1/SQSTM1/HMOX1/SLC7A11/NCEH1/STX12/UPP1/ARID5B/CCDC71L/MAFF/BTN2A1/JUNB/NBEAL1/MANBAL/TWF1/CLDN1	ANXA1/EMP1/HMOX1/RHOC/BCL3/ZFP36L1/ADM/GJA1/MIR22HG/PLAU/MMP1/ZFP36/GLIPR1/SQSTM1/HBEGF/KLF6/NCEH1/GALNT4/GNG11/CLDN1/CXCL2/TWF1/SEPTIN10/CD9/SGK1/TGIF1/OSTM1/TFPI2/IL6ST/CMTM3/C15orf48/IFI16/ICAM1/UPP1/GASK1B/PPP1R15A/CD36/CXCL1/EGR1/NRP1/JUNB/TFPI	ANXA1/RHOC/ICAM1/SQSTM1/HMOX1/NCEH1/UPP1/JUNB/TWF1/CLDN1	0.463978	0.0473106	107	135	0.530781	0.686807	0.395285	0.0391524	tags=17%, list=6%, signal=16%	tags=31%, list=7%, signal=29%
STK33_UP	SCLC-Y-SCLC-P	1.06963	1.67317	0.337121	0.000364166	RHOC/SLC7A11/ASPH/SQSTM1/ARID5B/NCEH1/CFL2/HMOX1/ICAM1/STX12/TWF1/DOCK4/ACVR1/BTN2A1/STC1/JUN/IRF9/CC2D1B/KYNU/NBEAL1/UPP1/ZFP36L1	SEPTIN10/EMP1/RHOC/IL6ST/GNG11/MMP1/GLIPR1/GJA1/DUSP5/PLAU/ADM/KLF6/SQSTM1/TFPI2/ICAM1/ZEB2/OSTM1/MIR22HG/H2BC4/UPP1/EGR1/C15orf48/CMTM3/ZFP36L1/SGK1/HMOX1/DUSP1/CXCL2/CFL2/FOS/GALNT4/PHLDA1/NCEH1/JUNB/ASPH/NUAK1/PPP1R15A/CD36/TGIF1/TFPI/BCL3/ZFP36/ACVR1/IFI16/LIMK1/H2AC6/HBP1/CXCL1	RHOC/ASPH/SQSTM1/NCEH1/CFL2/HMOX1/ICAM1/ACVR1/UPP1/ZFP36L1	0.687827	0.145162	107	135	0.491158	0.688137	0.633707	0.139769	tags=21%, list=8%, signal=19%	tags=36%, list=9%, signal=33%
TBK1.DF_UP	SCLC-N-SCLC-A	-0.943436	-0.985768	0.579856	0.481894	CHGB/ACVR1/TMEM41B/SLC30A1/GALNT12/CRIP2/GCA/SACS/GPR107/TUFT1/RAB21/CORO1A/STX12/GCC2/TP53I3/C1GALT1C1/SLC35A2/RAB4B/EOGT/ADGRG1/GCH1/ATP11B/AKR1C3/LPXN/PIP4K2C	CXCL8/PXDN/CASP7/TBC1D13/TNS3/SLC39A6/TUFT1/PLPP2/DLG3/GPR107/CORO1A/CHIC2/TRIM36/TP53I3/SLCO3A1/PIP4K2C/TNFAIP2/ISL1/RGS3/CLDN4/AOPEP/MRTFB/CRIP2/SMCO4/GCH1/PID1/GPX2/SLC37A1/ADGRG1	CRIP2/GPR107/TUFT1/CORO1A/TP53I3/ADGRG1/GCH1/PIP4K2C	0.84567	0.890439	175	195	-0.404081	-0.390823	0.774467	0.855909	tags=14%, list=12%, signal=13%	tags=15%, list=11%, signal=14%
TBK1.DF_UP	SCLC-P-SCLC-A	-0.860964	-0.808952	0.762422	0.9375	BBS1/C1GALT1C1/MTCL1/ACVR1/GALNT12/PEG10/CRIP2/SLC35A2/TMEM50A/ABR/ISL1/GINS1/RIT1/CDC42EP3/STX12/TP53BP2/TEX2/AKR1C3/MGLL/IGSF3/DEGS1/ADGRG1/ZDHHC6/PIP4K2C/CORO1A/GCH1	CLDN4/IFT57/SLC39A6/DERA/TUFT1/GPR107/LAPTM4A/MYBL1/C3orf14/PCLO/GCH1/PEG10/GPX2/CRIP2/MGLL/ISL1/PID1/CHGB/PXDN/ADGRG1	PEG10/CRIP2/ISL1/MGLL/ADGRG1/GCH1	0.922942	1	175	195	-0.389904	-0.341312	0.85698	1	tags=15%, list=9%, signal=14%	tags=10%, list=9%, signal=10%
TBK1.DF_UP	SCLC-Y-SCLC-A	1.12199	1.47864	0.219561	0.0020854	HMOX1/ANXA6/WWTR1/TRAM2/ANPEP/FERMT2/TFE3/SLC2A3/ENDOD1/DUSP3/ZFYVE16/SLC39A6/VAMP3/TNS3/DDAH2/TNFRSF10B/ITGAV/SNCA/SNAP23/DAB2/HBEGF/NF2/SWAP70/TNFAIP3	TNFRSF10B/RRAS/EMP3/MICA/HMOX1/ADGRE5/SLC2A3/ANXA6/ANPEP/CIB1/GNG11/ITGAV/WWTR1/PLAU/OSTM1/SNAP23/DUSP5/FERMT2/TMEM45A/SWAP70/PROS1/GALNT10/HBEGF/TFE3/SRPX/SAA1/DUSP3/IGF1R/DPY19L1/PXDC1/TRAM2/ZC3H12A/CASP7/NFKB1/CXCL2/PTHLH/STEAP1	HMOX1/ANXA6/WWTR1/TRAM2/ANPEP/FERMT2/TFE3/SLC2A3/DUSP3/TNFRSF10B/ITGAV/SNAP23/HBEGF/SWAP70	0.592423	0.0555219	175	195	0.48508	0.65235	0.547192	0.0480568	tags=14%, list=6%, signal=13%	tags=19%, list=9%, signal=18%
TBK1.DF_UP	SCLC-P-SCLC-N	-1.13451	0.729205	0.21831	0.871739	EML1/SAP30BP/DEGS1/NF2/DNAJC17/TEX2/TMEM50A/RIT1/ZDHHC6/ISL1/GINS1/MTCL1/OCRL/PEG10/USP10/DUSP3/PNP/MGLL/TP53BP2/NUDT4/IGSF3/ANXA6	TNFAIP2/TNFRSF10B/SLC37A1/NKAPD1/PLPP2/CPTP/HBEGF/DPY19L1/SLC39A4/HMOX1/EFNA1/TRIM36/GTF2H1/BTG1/TP53I3/DAB2/DLG3/NCK2/AVL9/SMCO4/RGS3/ARIH2/SLCO3A1/AOPEP/RAB4B		0.660788	0.99196	175	195	-0.491688	0.442144	0.614263	0.987144	tags=13%, list=9%, signal=12%	tags=13%, list=12%, signal=12%
TBK1.DF_UP	SCLC-Y-SCLC-N	0.999182	1.50473	0.463811	0.00167151	SLC2A3/EOGT/ATP11B/TP53I3/ENDOD1/HMOX1/DAB2/STX12/ITGAV/VAMP3/C1GALT1C1/GOLPH3L/TFE3/CRIP2/ZFYVE16/SLC39A6/NRBF2/TRAM2/SLC30A1/GALNT12/ANPEP/MRPL58/WWTR1/ACVR1/MCUB/CASP7/DEGS1/SACS/TNS3/SNX11/GALNT10	TNFRSF10B/MICA/RRAS/EMP3/HMOX1/ADGRE5/CIB1/ANPEP/PLAU/TMEM45A/ITGAV/HBEGF/WWTR1/SLC2A3/GALNT10/CASP7/SNAP23/GNG11/TFE3/CXCL2/SAA1/PROS1/OSTM1/VAMP3/NFKB1/DPY19L1/FERMT2/SWAP70/PTHLH/ZC3H12A/RB1/CPTP/TP53I3/CXCL8/TRAM2	SLC2A3/TP53I3/HMOX1/ITGAV/VAMP3/TFE3/TRAM2/ANPEP/WWTR1/CASP7/GALNT10	0.697054	0.032441	175	195	0.421776	0.645412	0.593854	0.0268469	tags=18%, list=10%, signal=16%	tags=18%, list=8%, signal=17%
TBK1.DF_UP	SCLC-Y-SCLC-P	1.07927	1.47561	0.287456	0.00176792	ANXA6/VAMP3/TFE3/DEGS1/TNS3/ZFYVE16/SLC2A3/ANPEP/HMOX1/CRIP2/SNAP23/STX12/DAB2/SLC39A6/DUSP3/NF2/ITGAV/SNX11/GALNT12/TRAM2/CXCL8/ACVR1/CDC42EP3/MRPL58/ZDHHC6/ATP11B/C1GALT1C1/GINS1/GOLPH3L/MICA/FERMT2/MGLL/IGSF3/SWAP70/TP53BP2	EMP3/RRAS/SLC2A3/MICA/ANPEP/GNG11/LAPTM4A/PROS1/GALNT10/ADGRE5/ANXA6/TMEM45A/DUSP5/PXDN/PLAU/CIB1/FERMT2/TNFRSF10B/TFE3/VAMP3/OSTM1/HMOX1/CXCL2/ITGAV/DNAJB6/WWTR1/MYBL1/MGLL/CRIP2/SWAP70/NFKB1/SAA1/CXCL8/PXDC1/DUSP3/ACVR1/SRPX/PTHLH/SNAP23	ANXA6/VAMP3/TFE3/SLC2A3/ANPEP/HMOX1/CRIP2/SNAP23/DUSP3/ITGAV/CXCL8/ACVR1/MICA/FERMT2/MGLL/SWAP70	0.647027	0.282086	175	195	0.464609	0.576717	0.596117	0.271606	tags=20%, list=10%, signal=18%	tags=20%, list=7%, signal=19%

## Sheet: pGSEA_summarized
Supplementary Table 4. The summarized pGSEA results for both proteomics and transcriptomics, showing only subtype-specific processes.
Subtype	Significance	GeneSet	Avr.NES_Proteomics	Avr.NES_Transcriptomics	Core.Enrichment_Proteomics	Core.Enrichment_Transcriptomics	Core.Enrichment_Both	Selected.for.ssGSEA
SCLC-A	Only.Proteomics	GOBP_CELLULAR_RESPIRATION	1.58988	-0.875925	NDUFC2/NDUFA6/DLST/UQCRC1/NDUFA7/NDUFS3/COQ9/NDUFAB1/OGDH/COX7C/SHMT2/NDUFS6/SCO2/SUCLA2/NDUFS8/NDUFS1/NDUFA9/COX7A2L/COX7B/NDUFS4/NDUFB4/COX5A/ISCU/NDUFA2/NDUFA4/MT-CO3/GPD2/MT-CO2/NDUFV3/COX6B1/SDHAF2/NDUFV2/SIRT3/NDUFA12/NDUFA5/COX4I1/MT-ND2/MT-ND1/CS/ETFRF1/CISD1/IDH3B/IDH2/BNIP3/COX6C/COX5B/NNT/MT-CO1/SURF1/DHTKD1/GHITM/MTFR1/NDUFA11/NDUFA3/NDUFB11/NFATC4/NDUFS2/MT-ND5/NDUFB3/NDUFB8/PNPT1/MT…			*
SCLC-A	Only.Proteomics	GOBP_OXIDATIVE_PHOSPHORYLATION	1.63032	-1.08523	NDUFC2/NDUFA6/ATP5PO/UQCRC1/NDUFA7/NDUFS3/ATP5ME/COQ9/AK4/NDUFAB1/ATP5PD/ATP5F1B/COX7C/SHMT2/NDUFS6/ATP5MG/ATP5F1C/NDUFS8/NDUFS1/ATP5F1A/ATP5PF/NDUFA9/COX7A2L/STOML2/COX7B/NDUFS4/NDUFB4/COX5A/ISCU/NDUFA2/ATP5MF/NDUFA4/MT-CO3/MT-CO2/DNAJC30/NDUFV3/COX6B1/SDHAF2/NDUFV2/NDUFA12/NDUFA5/COX4I1/MT-ND2/COX7A2/MT-ND1/COX6C/COX5B/MT-CO1/SURF1/GHITM/PPIF/NDUFA11/NDUFA3/NDUFB11/NDUFS2/MT-ND5/NDUFB3/MT-ATP6/…
SCLC-A	Only.Transcriptomics	GOBP_POSITIVE_REGULATION_OF_NEURAL_PRECURSOR_CELL_PROLIFERATION	1.40419	1.6793		PROX1/TOX/DLL4/ADGRG1/ASCL1/FOXG1/INSM1/DRD2
SCLC-A	Both	GOBP_REGULATION_OF_NEURAL_PRECURSOR_CELL_PROLIFERATION	1.49152	1.76537	SIRT2/CTNNA1/INSM1/ADGRG1/DLL4/SPINT2/MDK/SPINT1/CDH2/CEND1/LYN/PTBP2	PTN/PROX1/ADCYAP1/TOX/SPINT2/DLL4/ID2/SPINT1/ADGRG1/ASCL1/BTG2/FOXG1/INSM1/CDH2/DRD2	INSM1/ADGRG1/DLL4/SPINT2/SPINT1/CDH2	*
SCLC-A	Only.Transcriptomics	GOBP_SUBPALLIUM_DEVELOPMENT	0	1.52516		DLX2/ASCL1/DLX1/CNTNAP2/DRD2		*
SCLC-A	Only.Proteomics	KEGG_ALZHEIMERS_DISEASE	1.58956	-0.346617	NDUFC2/NDUFA6/ATP5PO/UQCRC1/NDUFA7/NDUFS3/NDUFAB1/ATP5PD/ATP5F1B/ITPR3/COX7C/ATP2A2/NDUFS6/ATP5F1C/ATF6/NDUFS8/NDUFS1/ATP5F1A/ATP5PF/NDUFA9/COX7A2L/COX7B/NDUFS4/NDUFB4/COX5A/CAPN1/NDUFA2/NDUFA4/MT-CO3/MT-CO2/NDUFV3/CASP8/COX6B1/NDUFV2/ATP2A3/APH1A/NDUFA5/COX4I1/COX7A2/NDUFA4L2/GNAQ/NCSTN/COX6C/COX5B/BAD/CAPN2/MT-CO1/EIF2AK3/LPL/NDUFB7/NDUFA10/NDUFA3/HSD17B10/LRP1/APOE/NDUFS2/ERN1/ITPR1/PLCB4/NDUF…
SCLC-A	Only.Proteomics	KEGG_OXIDATIVE_PHOSPHORYLATION	1.65956	-0.300416	NDUFV1/CYC1/UQCRQ/ATP6V0A4/NDUFA11/SDHB/MT-ATP8/UQCRB/NDUFB6/NDUFS2/UQCRH/ATP6V1F/PPA2/NDUFC2/NDUFA6/ATP5PO/UQCRC1/NDUFA7/NDUFS3/ATP5ME/NDUFAB1/ATP5PD/ATP5F1B/COX7C/NDUFS6/ATP5MG/ATP5F1C/NDUFS8/NDUFS1/ATP5F1A/ATP5PF/NDUFA9/COX7A2L/COX7B/NDUFS4/NDUFB4/COX5A/NDUFA2/TCIRG1/ATP5MF/ATP6V1C1/NDUFA4/MT-CO3/MT-CO2/NDUFV3/COX6B1/NDUFV2/NDUFA5/COX4I1/MT-ND2/COX7A2/MT-ND1/NDUFA4L2/COX6C/COX17/COX5B/MT-CO1/N…			*
SCLC-A	Only.Proteomics	REACTOME_RESPIRATORY_ELECTRON_TRANSPORT_ATP_SYNTHESIS_BY_CHEMIOSMOTIC_COUPLING_AND_HEAT_PRODUCTION_BY_UNCOUPLING_PROTEINS	1.6547	-0.81295	NDUFV1/CYC1/UQCRQ/TACO1/NDUFA11/SDHB/NDUFAF5/MT-ATP8/UQCRB/NDUFB6/NDUFS2/UQCRH/NDUFC2/NDUFA6/ATP5PO/UQCRC1/NDUFA7/NDUFS3/ATP5ME/NDUFAB1/ATP5PD/ATP5F1B/COX7C/NDUFS6/SCO2/ATP5MG/ATP5F1C/NUBPL/NDUFS8/NDUFS1/ATP5F1A/ATP5PF/NDUFA9/COX7A2L/COX7B/NDUFS4/NDUFB4/COX5A/NDUFA2/COX20/ATP5MF/NDUFA4/MT-CO3/TIMMDC1/MT-CO2/NDUFV3/COX6B1/COX16/NDUFV2/NDUFA12/NDUFA5/COX4I1/MT-ND2/MT-ND1/COX6C/COX5B/MT-CO1/SURF1/ND…
SCLC-N	Only.Proteomics	ESC_V6.5_UP_EARLY.V1_DN	-1.68888	-1.25623	DSP/MYO7B/KIT/ZADH2/SLC41A3/ESRRA/ANXA5/YES1/RASSF8/CAPN2/CPE/PRCC/ALCAM/CSRP1/IGFBP3/B2M/MAPK13/ANXA1/ANXA3/AHNAK/CAVIN1/PARVA/ANXA2/FBXO6/CAV1/COL3A1/CD44/SERPINE1/B4GALT7/JUNB/TIMP2/S100A6/SMARCD3/NAB2/FHL2
SCLC-N	Only.Proteomics	GOBP_ACTIN_CYTOSKELETON_REORGANIZATION	-1.5632	-1.12285	KIT/SHC1/MCU/RAP2A/CDC42BPG/CD2AP/MDK/CLDN3/F11R/ANXA1/CTTN/BAIAP2L1/TJP1/PARVA/GAB1/MYH9/CDC42/GSN			*
SCLC-N	Only.Proteomics	GOBP_ACTIN_FILAMENT_BASED_PROCESS	-1.42873	-1.21598	SPTB/WIPF1/SLIT2/BAIAP2L1/CORO1C/TPM3/DIAPH3/RHOBTB3/ICAM1/PDE4B/WASHC3/DSP/ARFGEF1/MYO7B/SORBS1/ABLIM2/KIT/CTNNA1/CORO1A/SRC/CALR/SHC1/TACSTD2/FLNB/CAPG/MCU/MSRB2/PAM/ARFIP1/SPTBN1/ARPC1B/MPRIP/RAP2A/LLGL2/HSP90B1/NEB/GBA2/CORO7/CDC42BPG/PICK1/AKAP13/DMD/CD2AP/EHD2/MYO1C/SORBS2/SHTN1/MYO6/INPPL1/CSRP1/MDK/VIL1/CLDN3/BCL2/F11R/KRT19/KRT8/AVIL/ANXA1/ESPN/MTSS1/SSH3/RTKN/ARHGEF5/SMTN/AIF1L/BST1/CTT…
SCLC-N	Only.Proteomics	GOBP_CELL_ACTIVATION_INVOLVED_IN_IMMUNE_RESPONSE	-1.48968	-1.36031	SNX4/HGSNAT/CPLX2/CTSA/RAB3D/CAPN1/YPEL5/TP53BP1/CYBA/SERPINA1/ANXA3/TMEM63A/TCIRG1/LAMTOR3/GCA/LAMTOR2/DNAJC3/ICAM1/DSP/SLC27A2/ARSA/DYSF/NEU1/LIG4/FUCA2/KIT/GNS/HEBP2/CORO1A/RAP1B/LAMTOR1/PSAP/SERPINB6/CHGA/HLA-C/B4GALT1/LAMP1/PGM2/SURF4/GYG1/NCSTN/NPC2/S100A13/CANT1/RAB4B/ARL8A/CEACAM6/MLEC/RAB6A/CTSD/STBD1/RNASET2/GUSB/LFNG/ATP11B/DNAJC5/SERPINB1/CYSTM1/RAB5B/GALNS/AGA/HPSE/QPCT/ZBTB7B/MDK/B2…			*
SCLC-N	Only.Proteomics	GOBP_CELL_CELL_ADHESION	-1.50889	-1.2434	CLIC1/ICAM1/TGFB2/DSP/RELA/ADAM9/ZDHHC21/CDH11/VMP1/KIT/CTNNA1/CORO1A/GCNT1/CD200/SRC/SHC1/YES1/RIC8A/ZBTB1/LRP6/HLA-G/CEACAM6/PTPRF/TRIM29/BAD/PCDHB8/CD2AP/SPINT2/ALCAM/ZBTB7B/CSRP1/MDK/CLDN7/CAMSAP3/CDH1/HLA-A/CLDN3/BCL2/F11R/KRT18/CEACAM5/EPCAM/ANXA1/SOX9/NECTIN2/VAV1/PLEKHA7/PVR/ARVCF/THY1/BAIAP2L1/CD9/PKP3/CD46/CASP3/PPP1CA/TJP1/LGALS3/ALOX5/PARVA/DOCK8/CLDN11/SDC4/EGFR/DLG1/LGALS1/IL18/MYAD…			*
SCLC-N	Only.Proteomics	GOBP_CYTOKINE_MEDIATED_SIGNALING_PATHWAY	-1.54688	-1.47443	SLIT2/IFI30/PSME1/ICAM1/HNRNPF/PSMB9/RELA/CASP8/BBS2/TBK1/MT2A/ST18/KIT/RAP1B/CANX/SRC/SHC1/HLA-C/ADAR/MX2/YWHAZ/HLA-G/CSF2RA/HSP90B1/PSMB8/BAD/SPPL2B/MUC1/ELF1/VRK2/INPPL1/B2M/HLA-B/HLA-A/BCL2/KRT18/KRT8/ANXA1/GSTP1/VAV1/IL13RA1/CTR9/BCL2L1/PELI2/TALDO1/APPL2/ISG15/IRF2/CASP3/LSM14A/STK39/ALOX5/SP100/RIPK1/STX3/MYD88/TOLLIP/IFITM3/IL18/VIM/TGFB1/CNN2/ANXA2/ITGB1/GBP1/CAV1/LIMS1/CD44/SDC1/SQSTM1/…			*
SCLC-N	Only.Proteomics	GOBP_DNA_REPLICATION	1.5114	-1.0149	DACH1/NFIA/NFIX/PCLAF/MCM9/CHAF1A/CDC7/ORC6/RBMS1/DNAJC2/USP37/RRM2/CINP/GINS3/DTL/PTMS/CHAF1B/ORC5/RPA2/POLE3/BARD1/POLD2/SENP2/MCM7/NASP/MCM6/SSRP1/TONSL/TTF1/ING5/GINS2/RPA3/CHTF18/SUPT16H/ANKRD17/MCM4/PRIM1/CDC45/TERF2/SDE2/GINS1/TWNK/MCM5/S100A11/NFIB/NFIC/CCNE2/MCM3/ZNF830/PCNA/WAPL/MCM10/DTD1/TIMELESS/RAD17/KAT5/GRWD1/BRPF3/RFC3/ORC2/TOPBP1/THOC1/FAF1/POLE2/EXO1/MCM2/LIG1/RBBP4/BRCA1/CLSPN…			*
SCLC-N	Both	GOBP_EPIDERMIS_DEVELOPMENT	-1.65193	-1.49293	TGFB2/DSP/RELA/ADAM9/ZDHHC21/CAPNS1/MAFG/NUMA1/EXPH5/POU3F2/TPRN/KLK14/SULT2B1/KDF1/AKR1C3/HPSE/MYO6/ESRP1/KRT15/BCL2/KRT19/KRT18/KRT8/FABP5/ANXA1/POU2F3/SOX9/SRSF6/CAPN1/GRHL2/PKP3/KRT72/CASP3/TRIM16/EPHA2/EGFR/TRIOBP/PLOD1/MAFF/PPL/NAB2	KRT7/TPRN/KRTAP3-1/PPL/FABP5/HES1/KRT19/DSP/KRT15/PERP/JUP/KLF4/KRT40/USH1C/KLK12/KRT18/ESRP1/IGFBP5/SFN/KRT8/DLL1/OVOL2/ST14/BCL2/POU2F3/SOX9/PKP3/ANXA1/PITX2/SOSTDC1/NCOA3/DSG2/FURIN/FGF7/KRT17/YAP1/EPHA2/EMP1/CCN2/EGFR/ADAM9/ZFP36L1/ETV4/PLOD1/NAB2/ZFP36/CTSL/COL7A1/ERRFI1/CD109/KRTAP2-3/PLOD3/EREG/AP3B1/PTHLH/CAPNS1/JAG1/FOSL2/TRIOBP/INHBA/COL17A1/KRT16	DSP/ADAM9/CAPNS1/TPRN/ESRP1/KRT15/BCL2/KRT19/KRT18/KRT8/FABP5/ANXA1/POU2F3/SOX9/PKP3/EPHA2/EGFR/TRIOBP/PLOD1/PPL/NAB2	*
SCLC-N	Only.Proteomics	GOBP_EPITHELIAL_CELL_DIFFERENTIATION	-1.58089	-1.25708	TRIM16/KRT7/SH3BP1/SCRIB/PKP3/GPX1/IFT20/KRT72/CAPN1/RHEB/PPL/MAFF/HSD17B4/ICAM1/PTER/CASP6/ANXA7/DSP/ADAM9/ZDHHC21/CAPNS1/MAFG/RAP1B/SRC/PSAP/B4GALT1/NUMA1/EXPH5/NR0B1/GSTK1/ACADVL/PROM1/TPP1/BAD/HOXB5/DLX5/TPRN/INSM1/KLK14/SULT2B1/KDF1/MARVELD2/SPINT2/AKR1C3/MYO6/ESRP1/VIL1/CAMSAP3/KRT15/AKR1C2/CLDN3/F11R/KRT19/KRT18/KRT8/ANXA1/SOX9/ANXA4/SRSF6/MTSS1/RFX3/GRHL2/TAGLN2/HYDIN/CASP3/TJP1/LGALS3/CP…			*
SCLC-N	Only.Proteomics	GOBP_MULTICELLULAR_ORGANISMAL_HOMEOSTASIS	-1.46904	-0.452321	COL2A1/PRKACG/GPX1/LIPA/RAB3D/RHEB/TCIRG1/YBX2/ERCC6/BTBD9/DECR1/P2RX4/BBS2/POTEJ/DRAM2/CORO1A/ELOVL1/PPP1R13L/SRC/ACADVL/PROM1/SLC25A44/ACP5/TPP1/GBA/LSR/CALCA/SCNN1A/DMD/KDF1/MUC13/ZBTB7B/BSCL2/B2M/CLDN3/BCL2/F11R/FABP5/SOX9/ALDH1A1/HOXC10/HSF1/APPL2/CHMP4B/TJP1/STK39/EGFR/IGF1R/NOTCH1/CLDN12/PRKAR2A/SLC12A2/IL18/MAP2K6/ITGB1/CAV1/PRKAR1A/TFE3/WFS1/SLC27A1/TNS2/HSPB1/CLDN1/NDN/POTEI/WWTR1/MFN2/…
SCLC-N	Both	GOBP_SKIN_DEVELOPMENT	-1.59455	-1.51078	TGFB2/DSP/RELA/ADAM9/ZDHHC21/CAPNS1/ELOVL1/NUMA1/EXPH5/ITGA3/GBA/LSR/ASH1L/KLK14/KDF1/AKR1C3/HPSE/KRT15/BCL2/KRT19/KRT18/KRT8/ANXA1/SOX9/SRSF6/CAPN1/GRHL2/PKP3/KRT72/CASP3/TRIM16/EPHA2/EGFR/COL3A1/COL5A2/PPL/COL5A1/CLDN1	KRT7/KRTAP3-1/PPL/FRAS1/ATP8A2/CLDN4/KRT19/DSP/KRT15/PERP/JUP/LSR/KRT40/KLK12/KRT18/IGFBP5/SFN/KRT8/DLL1/OVOL2/ST14/BCL2/SOX9/PKP3/ANXA1/SOSTDC1/NCOA3/DSG2/FURIN/FGF7/KRT17/TFAP2B/CAPN1/PKP1/MET/ETV4/CASP3/ITGB4/YAP1/GAL/LAMA5/EPHA2/EGFR/COL5A1/ADAM9/COL3A1/ZFP36L1/COL5A2/ZFP36/CTSL/CLDN1/ELOVL1/ITGA3/ERRFI1/COL5A3/CD109/KRTAP2-3/EREG/GBA/AP3B1/CAPNS1/JAG1/FOSL2/INHBA/KRT16/KRT14/RELA/COL1A1/KRT80	DSP/RELA/ADAM9/CAPNS1/ELOVL1/ITGA3/GBA/LSR/KRT15/BCL2/KRT19/KRT18/KRT8/ANXA1/SOX9/CAPN1/PKP3/CASP3/EPHA2/EGFR/COL3A1/COL5A2/PPL/COL5A1/CLDN1
SCLC-N	Only.Proteomics	REACTOME_NEUTROPHIL_DEGRANULATION	-1.4942	-0.736707	CTSA/RAB3D/CAPN1/YPEL5/CYBA/SERPINA1/TMEM63A/TCIRG1/LAMTOR3/GCA/LAMTOR2/DNAJC3/DSP/SLC27A2/ARSA/NEU1/FUCA2/GNS/HEBP2/RAP1B/LAMTOR1/PSAP/SERPINB6/HLA-C/B4GALT1/LAMP1/PGM2/SURF4/GYG1/NCSTN/NPC2/CANT1/RAB4B/ARL8A/CEACAM6/MLEC/RAB6A/CTSD/STBD1/RNASET2/GUSB/ATP11B/DNAJC5/SERPINB1/CYSTM1/RAB5B/GALNS/AGA/HPSE/QPCT/B2M/HLA-B/HLA-A/FABP5/MAN2B1/GSTP1/VAT1/OSTF1/MME/BST1/PTPRJ/ATP11A/PAFAH1B2/PFKL/LGALS3/C…			*
SCLC-N	Only.Proteomics	REACTOME_RNA_POLYMERASE_III_TRANSCRIPTION	1.57186	-0.196545	NFIA/NFIX/BRF1/POLR3E/CRCP/SNAPC4/POLR3H/POLR2K/POLR1C/POLR3G/NFIB/NFIC/ZNF143/GTF3C2/POLR3A/GTF3C5/POLR3C/SNAPC1/POLR2H/POLR3F/POLR3D/POLR1D/POU2F1			*
SCLC-P	Both	GOBP_POSITIVE_REGULATION_OF_LAMELLIPODIUM_ORGANIZATION	1.56262	1.5234	AVIL/FSCN1/VIL1/RREB1/SRC/ACTR3/HDAC4	AVIL/MSTN/VIL1	AVIL/VIL1	*
SCLC-P	Both	KEGG_NEUROTROPHIN_SIGNALING_PATHWAY	1.58839	1.40236	PLCG2/PIK3CG/CSK/RAF1/FOXO3/MAPK13/BCL2/YWHAZ/MAP2K7	PLCG2/PIK3R5/CSK/BCL2/MAPK13/HRAS	PLCG2/CSK/MAPK13/BCL2	*
SCLC-Y	Only.Transcriptomics	CAHOY_ASTROGLIAL	0.602788	1.64394		TNFRSF12A/ANXA1/EMP3/HMOX1/COL5A1/ADGRG6/SERPINE1/LTBP2/C3/BST2/IGFBP3/LOXL2/LGALS3/MYOF/ANXA4/TIMP1/ACTA2/SERPING1/MSN/SLC66A3/TSPO/CD109/EREG/GLIPR2/CTTN/COL8A1/TAGLN/KAZALD1/TOR4A
SCLC-Y	Only.Transcriptomics	CORDENONSI_YAP_CONSERVED_SIGNATURE	1.17081	1.71978		CCN1/AXL/CRIM1/CCN2/GADD45B/SERPINE1/ITGB5/FSTL1/TGM2/PMP22/PDLIM2/HEXB/ANKRD1/ETV5/AMOTL2/TK1/SHCBP1/SGK1/FLNA/THBS1/FSCN1/ASAP1/GAS6/LHFPL6/DUSP1/TGFB2/CDC20
SCLC-Y	Only.Transcriptomics	CYCLIN_D1_KE_.V1_UP	1.1726	1.56405		EPHA2/RRAS/ZYX/RAB31/COL5A2/TGFBR2/PLOD1/DUSP5/COL18A1/HSPG2/FOSL2/PPM1F/CCL20/GLB1/IFRD2/SNX17/BIRC2/PPIB/GNAI2/MAD1L1/PTPRH/DNASE2/DYRK4/SMTN/TRIM25/STT3A/S100A2/HSPA1B/NRG1
SCLC-Y	Both	EGFR_UP.V1_UP	1.65857	1.67799	SLC12A2/PAPSS2/AKAP12/IGF2BP2/FERMT2/ITGA3/FNDC3B/COL5A2/PSMB9/SEC23A/GBP1/PDLIM7/TNS3/ARID5B/JUNB/CAPN2/ETHE1/EGFR/SLC7A11/HBEGF/PTPRE/GBP2/SOWAHC/ACTG2/NFKB2/ICAM1/APOBEC3B/GLRX/SDCBP/ITGA2/SGPP1/SQOR/CLDN1/TAP1/SCCPDH/CASP7/WIPI1/ASPH/MAOA/COTL1/ISG20/MGLL	CCN1/PDLIM7/PAPSS2/CCN2/NFKB2/IL4R/COL5A2/ADM/IGF2BP2/ELK3/AOX1/TAP1/EXT1/PSMB9/SEPTIN10/ANGPTL4/GJA1/ETHE1/DUSP5/FERMT2/MMP1/LOXL2/EGFR/TMEM45A/CCL2/FADS3/DUSP6/FNDC3B/APOBEC3B/BCL3/HBEGF/ETV5/FHOD1/MIR22HG/SEC23A/AKAP12/ABCC3/CYP1B1/RHOQ/CLDN1/ITGA3/CASP7/LIF/PSMB10/INHBA/ELL2/ICAM1/JUNB/A2M/TFPI/GLRX/EPAS1/IRF1/MMP10/SAT1/CAPN2/TCIM/PHLDA1/MGLL/ASPH/CSGALNACT1/GBP2/COTL1	PAPSS2/AKAP12/IGF2BP2/FERMT2/ITGA3/FNDC3B/COL5A2/PSMB9/SEC23A/PDLIM7/JUNB/CAPN2/ETHE1/EGFR/HBEGF/GBP2/NFKB2/ICAM1/APOBEC3B/GLRX/CLDN1/TAP1/CASP7/ASPH/COTL1/MGLL
SCLC-Y	Only.Transcriptomics	ESC_J1_UP_EARLY.V1_DN	0.384483	1.65957		CCN1/TNFRSF12A/ANXA1/NAB2/MYL9/SERPINE1/ERF/ANGPTL4/SPRY4/IGFBP3/ZFP36L1/BMP1/ETV4/LIMS2/RNASE4/DUSP6/BCL3/RELB/ZFP36/C11orf24/DIMT1/MRAS/SOCS3/ANXA5/HYAL2/TAGLN/EGR1/JUNB/MAD1L1/H2BC4/ID3/GBP2/NUDT11
SCLC-Y	Only.Proteomics	GOBP_ANATOMICAL_STRUCTURE_FORMATION_INVOLVED_IN_MORPHOGENESIS	1.50411	0	EPHA2/IL18/ANXA1/SLC12A2/CAV1/ANXA2/C5/HMOX1/TGFB1/HMGA2/EHD1/LUZP1/ACTN1/ANPEP/HSPB1/ITGA3/COL5A1/CNTNAP1/FLOT1/SPARC/MMP14/PARVA/NF1/FLNA/ITGA5/CFL2/CALD1/COL5A2/ATP2B4/CAMK1/POFUT2/VASP/ITGB1/TGM2/EPHB4/SYK/SMAD3/SDC4/PLCD3/JUNB/GAB1/DAG1/ERBB2/TPM1/CAPN2/SHC1/BSG/CDC42/ITGAV/RNH1/EMILIN1/CLIC4/RTN4/THBS1/NF2/MYH9/PKM/HDAC7/TNFAIP3/CD109/TULP3/TCIRG1/POFUT1/STAT1/NFKB2/CD81/COL11A1/NUS1/HLA-G/…
SCLC-Y	Only.Proteomics	GOBP_ANIMAL_ORGAN_MORPHOGENESIS	1.49382	0	EPHA2/SHANK2/CAV1/TGFB1/ANXA6/FHL1/WWTR1/SERPINH1/PKD2/TRIOBP/AP2M1/DLG1/COL5A1/NAB2/MMP14/PARVA/NF1/FLNA/COL5A2/BCAR3/SRSF6/MSN/PSMD8/PSMB9/TGM2/EPHB4/SYK/SMAD3/ARID5B/DAG1/STX2/TPM1/ESRP2/SDC1/CHSY1/BSG/CDC42/AP2A2/DAB2/AGRN/RTN4/NF2/CEBPB/TRIP11/TNFAIP3/TULP3/TCIRG1/LRIG1/STAT1/ACTG2/GLG1/AP2S1/COL11A1/BMP1/RAB23/PLOD3/EXOC4/PFN1/ITGA2/SMARCD3/HCCS/DCHS1/SERPINE1/NOTCH1/TWIST1/CTSH/RELA/PSMB8/…
SCLC-Y	Only.Transcriptomics	GOBP_APOPTOTIC_CELL_CLEARANCE	1.36783	1.6078		ANXA1/AXL/MFGE8/TGM2/LRP1/C3/ITGAV/CCL2/CD36/TXNDC5/TYRO3/THBS1/GAS6/RHOG/RAC1
SCLC-Y	Both	GOBP_BIOLOGICAL_PROCESS_INVOLVED_IN_INTERACTION_WITH_HOST	1.59195	1.61666	LGALS1/EPHA2/CAV1/IFITM3/CAV2/ANPEP/CTSL/ITGA5/BCL2L1/TFRC/GSN/EIF2AK4/ITGB1/KPNA4/DAG1/BSG/ITGAV/EGFR/TRIM22/THOC7/TRIM25/ITCH/CD55/CD81/ICAM1/ATG5/CLDN1/NECTIN2/ATG7/CXCL8/CHMP3/CTNNB1/P4HB	LGALS1/EPHA2/ITGA5/IFITM3/CAV1/AXL/IFITM2/CAV2/ITGB5/EIF2AK4/ANPEP/TRIM6/CTSL/ITGAV/EGFR/ITGB1/SNX3/TNIP1/LY6E/ATG7/PTX3/NPC1/TYRO3/DAG1/CLDN1/PML/HYAL2/CASP8/NECTIN2/ICAM1/GAS6/HSPA1A/HSPA1B/CXCL8	LGALS1/EPHA2/CAV1/IFITM3/CAV2/ANPEP/CTSL/ITGA5/EIF2AK4/ITGB1/DAG1/ITGAV/EGFR/ICAM1/CLDN1/NECTIN2/ATG7/CXCL8
SCLC-Y	Both	GOBP_BLOOD_VESSEL_MORPHOGENESIS	1.69989	1.57145	EPHA2/IL18/ANXA1/SLC12A2/CAV1/ANXA2/C5/HMOX1/TGFB1/HMGA2/PKD2/ANPEP/HSPB1/SPARC/MMP14/PARVA/NF1/FLNA/ITGA5/CALD1/ATP2B4/ZFP36L1/ITGB1/EPHB4/SYK/PLCD3/JUNB/GAB1/DAG1/ERBB2/SHC1/BSG/CDC42/ITGAV/RNH1/EMILIN1/CLIC4/THBS1/MYH9/PKM/HDAC7/TNFAIP3/POFUT1/STAT1/NUS1/HLA-G/MFGE8/GRN/PRKD2/CUL7/PIK3CG/ALOX5/PAK4/TYMP/SERPINE1/NOTCH1/TWIST1/CTSH/B4GALT1/MYDGF/ANXA3/THY1/UBP1/TJP1/WASF2/ACVR1/KRIT1/SLIT2/BAK1…	YAP1/CCN1/EPHA2/ITGA5/TNFRSF12A/RRAS/ANXA1/SPHK1/TGFB1/CAV1/HMOX1/MFGE8/EPHB4/NOTCH2/EFEMP2/PLCD3/CCN2/HMGA2/PLK2/SERPINE1/HGF/TEAD2/ADM/TGFBR2/ANPEP/LRP1/TNFSF12/ELK3/CIB1/C3/ANGPTL4/ANXA2/ITGAV/ZFP36L1/MMP14/TGFBI/MMP2/SHC1/QKI/LOXL2/COL18A1/CCL2/HSPG2/ITGB1/HEG1/DCN/AMOTL2/HSPB1/HDAC7/IL18/TWIST1/EGFL7/FAP/PTEN/RAP1A/CALD1/RNH1/FLNA/CYP1B1/FKBP10/EREG/THBS1/DAG1/ADGRA2/IL6/ZC3H12A/NOS3/PML/HOX…	EPHA2/IL18/ANXA1/CAV1/ANXA2/HMOX1/TGFB1/HMGA2/ANPEP/HSPB1/MMP14/FLNA/ITGA5/CALD1/ZFP36L1/ITGB1/EPHB4/PLCD3/JUNB/DAG1/ERBB2/SHC1/ITGAV/RNH1/CLIC4/THBS1/MYH9/PKM/HDAC7/MFGE8/GRN/CUL7/SERPINE1/TWIST1/B4GALT1/MYDGF/ACVR1/CASP8/CXCL8/ROBO1/LRP1/PML
SCLC-Y	Both	GOBP_CELL_SUBSTRATE_ADHESION	1.61714	1.71501	LGALS1/SORBS3/ZYX/MYADM/LIMS1/DOCK1/ACTN1/TRIOBP/PXN/FERMT2/PTPRA/ITGA3/MMP14/PARVA/NF1/FLNA/ITGA5/CD44/PPM1F/DUSP3/ITGB1/GBP1/TBCD/IQGAP1/VAMP3/COL3A1/SMAD3/SDC4/ACTN4/TRIP6/CDK6/DAG1/CDC42/ITGAV/VCL/EMILIN1/THBS1/NF2/SLC9A1/MELTF/ARPC2/BST1/SERPINE1/ADAM9/CTTN/KANK1/BCAM/ITGA1/THY1/UTRN/CALR/CDKN2A/PTPRK/SGCE/LRP1	LGALS1/CCN1/AJUBA/ITGA5/RRAS/AXL/ZYX/EFEMP2/MYADM/COL3A1/CCN2/SMAD3/VCL/SERPINE1/ITGB5/LAMB2/DOCK1/LRP1/CIB1/SPRY4/ACTN1/ITGAV/ADAM9/CD44/PLAU/MMP14/PPARD/EPDR1/FERMT2/IQGAP1/LIMS2/LAMC1/RSU1/ITGB4/TRIP6/ITGB1/PARVB/PRKCE/COL5A3/PPM1F/CCDC80/DUSP3/PXN/TRIOBP/CD36/LAMB1/S100A10/PTEN/SORBS3/TYRO3/FLNA/LAMA5/THBS1/DAG1/FBLN1/ARPC2/COL1A1/ITGA3/CTTN/MICALL2/ILK/VAMP3/GAS6/SDC4/NID1/COL8A1/RAC1/JAG1/N…	LGALS1/SORBS3/ZYX/MYADM/LIMS1/DOCK1/ACTN1/TRIOBP/PXN/FERMT2/ITGA3/MMP14/FLNA/ITGA5/CD44/PPM1F/DUSP3/ITGB1/IQGAP1/VAMP3/COL3A1/SMAD3/SDC4/TRIP6/DAG1/ITGAV/VCL/THBS1/ARPC2/SERPINE1/ADAM9/CTTN/ITGA1/UTRN/SGCE/LRP1	*
SCLC-Y	Only.Transcriptomics	GOBP_CELLULAR_RESPONSE_TO_MOLECULE_OF_BACTERIAL_ORIGIN	1.44049	1.61964		VIM/TGFB1/AXL/CD68/SERPINE1/ADAM9/PPARD/CCL2/CEBPB/ANKRD1/PRKCE/ZFP36/CD36/IL18/TSPO/CXCL5/IL6/ZC3H12A/TNIP2/CXCL1/NFKB1/PLSCR3/CXCL2/ICAM1/CAPN2/SELENOS/TFPI/CXCL8/CXCL3/RELA/SIGIRR/LITAF/RHOA/IL1B/LDOC1/ABL1
SCLC-Y	Only.Proteomics	GOBP_CIRCULATORY_SYSTEM_DEVELOPMENT	1.52577	0	EPHA2/IL18/CAD/ANXA1/SLC12A2/CAV1/ANXA2/C5/HMOX1/TGFB1/HMGA2/LUZP1/PKD2/DNMT1/ANPEP/HSPB1/ITGA3/COL5A1/SPARC/MMP14/PARVA/NF1/FLNA/ITGA5/CALD1/ATP2B4/CTH/ZFP36L1/ITGB1/PDLIM7/RAF1/EPHB4/SYK/COL3A1/SMAD3/PLCD3/JUNB/GAB1/DAG1/ERBB2/TPM1/SHC1/BSG/CRELD1/CDC42/ITGAV/RNH1/CCNB1/EMILIN1/EGFR/CLIC4/RTN4/THBS1/SLC9A1/MYH9/PKM/HDAC7/TRIP11/TNFAIP3/POFUT1/STAT1/PDLIM4/COL11A1/GYS1/SRI/G6PD/HEXIM1/NUS1/HLA-G…
SCLC-Y	Both	GOBP_CYTOKINE_MEDIATED_SIGNALING_PATHWAY	1.55767	1.55188	IL18/ANXA1/CAV1/ANXA2/IFITM3/HMOX1/TGFB1/CNN2/VIM/LIMS1/SLC27A1/CD44/PALM3/NUMBL/BCL2L1/MSN/PSMD8/IL1RAP/PSMB9/ITGB1/GBP1/SYK/TRADD/ACTN4/TXK/JUNB/SDC1/MID1/SHC1/CDC42/HLA-B/TRIM22/CAPZA1/HLA-F/GBP2/TRIM25/BIRC2/TNFAIP3/RIPK2/IRS2/STAT1/ICAM1/ZEB1/SQSTM1/B2M/FSCN1/HLA-G/CCND1/TYK2/CASP4/BST2/SPPL2A/ALOX5/DOK1/ISG15/TWIST1/NMI/ZC3H15/PTPN6/ILK/UGCG/FAS/HLA-A/HLA-C/VRK2/RELA/PSMB8/IRF2/BBS2/GSTP1/N…	YAP1/VIM/CNN2/CD70/TNFRSF12A/ANXA1/SPHK1/TGFB1/IFITM3/CAV1/HMOX1/AXL/OSMR/HLA-E/IFITM2/IL4R/HGF/HLA-F/STAT6/TNFSF12/TRIM6/CIB1/CCND1/PSMB9/ANXA2/BIRC3/ISG15/BST2/CD44/RPS6KA4/MMP2/IL32/SHC1/MMP1/IFI35/CCL2/TIMP1/ITGB1/HLA-B/IL27RA/MT2A/IL7R/SAA1/CCL20/MSN/CD36/IL6ST/IL18/TNFRSF1A/TWIST1/CXCL5/IL11/GSTO1/IFI6/PSMA5/CAPZA1/STX4/LAMA5/NUMBL/EREG/PSMA4/MYC/IL6/SPPL2A/PML/BIRC2/FADD/LIF/TNIP2/CXCL1/FS…	IL18/ANXA1/CAV1/ANXA2/IFITM3/HMOX1/TGFB1/CNN2/VIM/CD44/NUMBL/MSN/PSMB9/ITGB1/JUNB/SDC1/SHC1/HLA-B/CAPZA1/HLA-F/BIRC2/ICAM1/ZEB1/SQSTM1/B2M/FSCN1/CCND1/CASP4/BST2/SPPL2A/ISG15/TWIST1/ILK/HLA-C/MT2A/MX2/CASP8/STX4/AXL/PLP2/CXCL8/RPS6KA4/ROBO1/PML	*
SCLC-Y	Only.Transcriptomics	GOBP_ENDODERM_DEVELOPMENT	1.18316	1.5961		ITGA5/COL5A1/HMGA2/SMAD3/COL5A2/ITGB5/EXT1/DKK1/COL12A1/ITGAV/COL6A1/ZFP36L1/MMP14/MMP2/DUSP5/LAMC1/LAMB1/LEO1/COL7A1/COL8A1/INHBA/COL4A2/COL11A1/LAMB3/DUSP1
SCLC-Y	Only.Transcriptomics	GOBP_ENDODERM_FORMATION	1.26009	1.57844		ITGA5/COL5A1/HMGA2/COL5A2/ITGB5/DKK1/COL12A1/ITGAV/COL6A1/MMP14/MMP2/DUSP5/LAMB1/LEO1/COL7A1/COL8A1/INHBA/COL4A2/COL11A1/LAMB3/DUSP1
SCLC-Y	Only.Transcriptomics	GOBP_ENDODERMAL_CELL_DIFFERENTIATION	1.24597	1.60207		ITGA5/COL5A1/HMGA2/COL5A2/ITGB5/DKK1/COL12A1/ITGAV/COL6A1/MMP14/MMP2/LAMB1/LEO1/COL7A1/COL8A1/INHBA/COL4A2/COL11A1
SCLC-Y	Both	GOBP_ENTRY_INTO_HOST	1.56934	1.6131	LGALS1/EPHA2/CAV1/IFITM3/CAV2/ANPEP/CTSL/ITGA5/TFRC/GSN/ITGB1/DAG1/BSG/ITGAV/EGFR/TRIM22/TRIM25/ITCH/CD55/CD81/ICAM1/CLDN1/NECTIN2/CXCL8/CTNNB1/P4HB	LGALS1/EPHA2/ITGA5/IFITM3/CAV1/AXL/IFITM2/CAV2/ITGB5/ANPEP/TRIM6/CTSL/ITGAV/EGFR/ITGB1/SNX3/LY6E/PTX3/NPC1/TYRO3/DAG1/CLDN1/HYAL2/NECTIN2/ICAM1/GAS6/HSPA1A/HSPA1B/CXCL8	LGALS1/EPHA2/CAV1/IFITM3/CAV2/ANPEP/CTSL/ITGA5/ITGB1/DAG1/ITGAV/EGFR/ICAM1/CLDN1/NECTIN2/CXCL8
SCLC-Y	Both	GOBP_EXTERNAL_ENCAPSULATING_STRUCTURE_ORGANIZATION	1.47927	1.67675	CAV1/TGFB1/CAV2/SERPINH1/MPV17/ITGA3/COL5A1/FLOT1/SPARC/CTSL/MMP14/COLGALT1/NF1/ITGA5/CD44/SLC39A8/COL5A2/ITGB1/COL3A1/SMAD3/CAPNS1/DAG1/CAPN2/BSG/ITGAV/EMILIN1/AGRN/THBS1/MELTF/NFKB2/ICAM1/COL11A1/BMP1/FSCN1/ITGA1/PLOD3/ITGB5/P3H4/ICAM5/ITGA2/COL14A1/SERPINE1/NOTCH1/CTSS/B4GALT1/CAPN1/TIMP2/HRNR/LRP1	CCN1/ITGA5/TGFB1/CAV1/COL6A2/COL5A1/EFEMP2/CAV2/COL3A1/CCN2/CRTAP/NFKB2/SERPINH1/SMAD3/COL5A2/SERPINE1/ITGB5/LAMB2/AGRN/LRP1/EXT1/HTRA1/CTSL/COL12A1/ITGAV/LUM/CD44/COL6A1/MMP14/TGFBI/MMP2/BMP1/FBN1/MMP1/LOXL2/COL27A1/COL18A1/ICAM5/LAMC1/TIMP1/HSPG2/ITGB4/ADAM19/ITGB1/BCL3/DCN/COL5A3/CCDC80/COLGALT1/LAMB1/PTX3/TNFRSF1A/FAP/ADAMTSL4/CYP1B1/LAMA5/FKBP10/THBS1/DAG1/PLOD3/FBLN1/ADAM10/QSOX1/TIMP2/COL7…	CAV1/TGFB1/CAV2/SERPINH1/MPV17/ITGA3/COL5A1/CTSL/MMP14/COLGALT1/ITGA5/CD44/COL5A2/ITGB1/COL3A1/SMAD3/CAPNS1/DAG1/CAPN2/ITGAV/AGRN/THBS1/NFKB2/ICAM1/COL11A1/BMP1/FSCN1/ITGA1/PLOD3/ITGB5/P3H4/ICAM5/COL14A1/SERPINE1/CTSS/B4GALT1/TIMP2/LRP1
SCLC-Y	Both	GOBP_FORMATION_OF_PRIMARY_GERM_LAYER	1.55851	1.55555	EPHA2/HMGA2/ITGA3/COL5A1/MMP14/ITGA5/COL5A2/POFUT2/ITGB1/SMAD3/ITGAV/NF2/COL11A1/EXOC4/ITGB5/ITGA2/PRKAR1A/TXNRD1/ACVR1/LAMA3/MMP15/COL6A1/ITGA7/LAMB1	EPHA2/ITGA5/COL5A1/HMGA2/SMAD3/COL5A2/ITGB5/DKK1/COL12A1/ITGAV/COL6A1/GJA1/MMP14/MMP2/DUSP5/ITGB4/ITGB1/LAMB1/LEO1/COL7A1/ITGA3/EXT2/COL8A1/INHBA/DUSP1/TWSG1/ACVR1	EPHA2/HMGA2/ITGA3/COL5A1/MMP14/ITGA5/COL5A2/ITGB1/SMAD3/ITGAV/ITGB5/ACVR1/COL6A1/LAMB1
SCLC-Y	Both	GOBP_GASTRULATION	1.62938	1.55406	EPHA2/MYADM/HMGA2/ITGA3/COL5A1/MMP14/ITGA5/COL5A2/POFUT2/ITGB1/SMAD3/DAG1/ITGAV/NF2/COL11A1/EXOC4/ITGB5/ITGA2/PRKAR1A/ARFRP1/TXNRD1/TGIF2/ACVR1/LAMA3/MMP15	EPHA2/ITGA5/COL5A1/MYADM/HMGA2/SMAD3/COL5A2/ITGB5/TGFBR2/EXT1/DKK1/COL12A1/ITGAV/COL6A1/GJA1/MMP14/MMP2/DUSP5/ITGB4/ITGB1/LAMB1/LEO1/DAG1/COL7A1/ITGA3/EXT2/COL8A1/INHBA/TGIF2/RACK1/PHLDB1/DUSP1/TWSG1/ACVR1/PHLDB2	EPHA2/MYADM/HMGA2/ITGA3/COL5A1/MMP14/ITGA5/COL5A2/ITGB1/SMAD3/DAG1/ITGAV/ITGB5/TGIF2/ACVR1
SCLC-Y	Both	GOBP_I_KAPPAB_KINASE_NF_KAPPAB_SIGNALING	1.47028	1.66138	LGALS1/HMOX1/RHOC/HSPB1/FLNA/CTH/TFRC/TGM2/EEF1D/CARD19/TRADD/TNFRSF10B/RELB/TRIM22/TRIM25/ZFAND6/BIRC2/TNFAIP3/RIPK2/STAT1/OPTN/SQSTM1/S100A13/RELA/SLC35B2/GSTP1/RIPK1/CASP8/BST2/ERC1/TANK/IRAK2/ZDHHC17/NLRC3/TBK1/LAMTOR5/NLRX1/DDRGK1/CANT1/F2R/MYD88/AZI2/IFIT5/TFG	LGALS1/TNFRSF10B/AJUBA/HMOX1/PLK2/RHOC/TGM2/TRIM6/F2R/BIRC3/BST2/GJA1/BCL3/RELB/PRKCE/SHISA5/TNIP1/HSPB1/CD36/OPTN/TNFRSF1A/FLNA/EEF1D/ZC3H12A/BIRC2/FADD/TNIP2/SQSTM1/UBE2V1/DDX21/NEK6/CASP8/S100A4/TMEM101/ECM1	LGALS1/HMOX1/RHOC/HSPB1/FLNA/TGM2/EEF1D/TNFRSF10B/RELB/BIRC2/OPTN/SQSTM1/CASP8/BST2/F2R
SCLC-Y	Only.Proteomics	GOBP_LENS_DEVELOPMENT_IN_CAMERA_TYPE_EYE	1.59232	1.18618	EPHA2/VIM/DLG1/BCAR3/SMAD3/SLC7A11/NF2
SCLC-Y	Both	GOBP_MEMBRANE_RAFT_ORGANIZATION	1.50735	1.57073	CAV1/ANXA2/MYADM/CAV2/DLG1/FLOT1/GSN	CAV1/CAV2/MYADM/ANXA2/S100A10/NPC1/RFTN1	CAV1/ANXA2/MYADM/CAV2
SCLC-Y	Only.Proteomics	GOBP_MESODERM_MORPHOGENESIS	1.54848	1.28442	EPHA2/HMGA2/ITGA3/POFUT2/ITGB1/SMAD3/NF2/PRKAR1A/TXNRD1/ACVR1/EXOC4
SCLC-Y	Both	GOBP_MODULATION_BY_SYMBIONT_OF_ENTRY_INTO_HOST	1.54552	1.68114	LGALS1/CAV1/IFITM3/GSN/ITGAV/TRIM22/TRIM25/NECTIN2/CXCL8/P4HB	LGALS1/IFITM3/CAV1/IFITM2/TRIM6/ITGAV/SNX3/LY6E/PTX3/NECTIN2/CXCL8	LGALS1/CAV1/IFITM3/ITGAV/NECTIN2/CXCL8
SCLC-Y	Both	GOBP_MOVEMENT_IN_HOST_ENVIRONMENT	1.59199	1.61218	LGALS1/EPHA2/CAV1/IFITM3/CAV2/ANPEP/CTSL/ITGA5/TFRC/GSN/ITGB1/DAG1/BSG/ITGAV/EGFR/TRIM22/TRIM25/ITCH/CD55/CD81/ICAM1/CLDN1/NECTIN2/CXCL8/CHMP3/CTNNB1/P4HB	LGALS1/EPHA2/ITGA5/IFITM3/CAV1/AXL/IFITM2/CAV2/ITGB5/ANPEP/TRIM6/CTSL/ITGAV/EGFR/ITGB1/SNX3/LY6E/PTX3/NPC1/TYRO3/DAG1/CLDN1/PML/HYAL2/NECTIN2/ICAM1/GAS6/HSPA1A/HSPA1B/CXCL8	LGALS1/EPHA2/CAV1/IFITM3/CAV2/ANPEP/CTSL/ITGA5/ITGB1/DAG1/ITGAV/EGFR/ICAM1/CLDN1/NECTIN2/CXCL8
SCLC-Y	Only.Proteomics	GOBP_MUSCLE_CELL_PROLIFERATION	1.55701	1.29951	IL18/HMOX1/PAXBP1/DNMT1/TGM2/TPM1/NQO2/CCNB1/EGFR/HBEGF/THBS1/TNFAIP3/STAT1/ITGA2/MFN2/NOTCH1/PRKAR1A/GNAI2/MAPK1/IGFBP3/GSTP1/JUN/CTNNB1/ERBB4
SCLC-Y	Only.Transcriptomics	GOBP_NEGATIVE_REGULATION_OF_EXTRINSIC_APOPTOTIC_SIGNALING_PATHWAY_VIA_DEATH_DOMAIN_RECEPTORS	1.14576	1.63129		TNFRSF10B/TMBIM1/HMOX1/SERPINE1/HGF/CASP8/FADD/NOS3/ICAM1/PEA15		*
SCLC-Y	Only.Transcriptomics	GOBP_OSTEOBLAST_DIFFERENTIATION	1.23245	1.62045		YAP1/CCN1/MRC2/EPHA2/PDLIM7/CRIM1/SMAD3/HGF/IGFBP3/WWTR1/COL6A1/FERMT2/RRAS2/SEMA7A/CEBPB/BCAP29/TPM4/HDAC7/IL6ST/TWIST1/MEF2D/IL6/COL1A1/SKI/TCIRG1/PTHLH/GTPBP4/FHL2/CLIC1/RRBP1/DDX21/JUNB/JAG1/CREB3L1/SHOX2/ID3/TWSG1/CTHRC1/ACVR1
SCLC-Y	Only.Proteomics	GOBP_PEPTIDYL_LYSINE_ACETYLATION	-1.58236	-0.949791	SPHK2/WBP2/MEAF6/ATAT1/TAF10/MBIP/USP22/TAF5/KAT6A/GTF2B/PHF14/YEATS4/TRIM16/KAT14/BRPF1/AUTS2/ING3/BEND3/CTCF/ING4/YEATS2/EPC2/ACTL6B/SMAD4/HINT2/EPC1/SOX4/BRD1/BRCA1/MCRS1/SMARCB1/KAT5/MUC1/ATF2/ACTL6A/MBD3/TAF6/BAZ1A/POLE3/TAF1/ISL1/APBB1/HCFC1/JADE3/NOC2L/SIN3A/BRD7/RUVBL2/KAT2A/RPS6KA5/DR1/HDAC2/MSL2/BRPF3/PAXIP1/FLCN/KAT8/SUPT7L/NAA50/LDB1/PRKAA2/SIRT1/TADA1/DMAP1/NAA40/TADA2B/KAT2B			*
SCLC-Y	Both	GOBP_POSITIVE_REGULATION_OF_BLOOD_VESSEL_ENDOTHELIAL_CELL_MIGRATION	1.5075	1.638	ANXA1/HMOX1/TGFB1/HSPB1/MAP2K3/THBS1/HDAC7/P2RX4	ANXA1/TGFB1/HMOX1/PLK2/CIB1/HSPB1/HDAC7/THBS1/NOS3/TMSB4X	ANXA1/HMOX1/TGFB1/HSPB1/THBS1/HDAC7
SCLC-Y	Only.Transcriptomics	GOBP_POSITIVE_REGULATION_OF_CELL_SUBSTRATE_ADHESION	1.43437	1.66733		CCN1/ITGA5/RRAS/EFEMP2/MYADM/SMAD3/DOCK1/CIB1/FERMT2/IQGAP1/LIMS2/RSU1/PRKCE/PPM1F/CCDC80/TRIOBP/CD36/S100A10/FLNA/DAG1/ARPC2/ITGA3/COL8A1/ARL2/ILK/SDC4/NID1/RAC1/NRP1/DOCK5/UTRN/COL16A1/EDIL3/LIMS1/ABL1		*
SCLC-Y	Both	GOBP_POSITIVE_REGULATION_OF_INTRACELLULAR_SIGNAL_TRANSDUCTION	1.53036	1.42545	LGALS1/IL18/SORBS3/MAP2K6/CAV1/C5/HMOX1/TGFB1/CAV2/RHOC/LIMS1/AKAP12/FERMT2/NFAT5/FLNA/CD44/MAP3K20/BCL2L1/BCAR3/CTH/TFRC/ITGB1/SLC15A4/IQGAP1/TGM2/EEF1D/SYK/RGL2/COL3A1/TRADD/ACTN4/MAP2K3/TRIP6/GAB1/GSDME/ERBB2/MID1/SHC1/TNFRSF10B/GLIPR2/CDC42/NQO2/EZH2/EGFR/RTN4/HBEGF/THBS1/DAXX/TRIM22/SLC9A1/TRIM25/BIRC2/RIPK2/IRS2/CD81/ICAM1/ARL6IP5/SEC13/ITGA1/MAPK10/HEXIM1/PEA15/SDCBP/BST2/PRKD2/GUCY1A1/PIK…	LGALS1/TNFRSF10B/AJUBA/PDGFC/SPHK1/TGFB1/CAV1/HMOX1/AXL/NOTCH2/CAV2/COL3A1/CCN2/IGFBP4/PLK2/RHOC/GADD45B/NEDD4/HGF/TGM2/AVPI1/LRP1/TRIM6/SEMA3A/CIB1/DKK1/F2R/BIRC3/BST2/NQO2/IGFBP3/CD44/GJA1/SHC1/PPARD/ADORA2B/DUSP5/FERMT2/IQGAP1/BCAR3/IFI35/EGFR/CCL2/DUSP6/TRIP6/SEMA7A/ITGB1/ANKRD1/DCN/HBEGF/IGFBP6/GSDME/PRKCE/SHISA5/SAA1/CCL20/IGF1R/CD36/IL18/TNFRSF1A/AKAP12/PDE8A/IL11/PTEN/RAP1A/SORBS3/NDST1/F…	LGALS1/IL18/SORBS3/CAV1/HMOX1/TGFB1/CAV2/RHOC/AKAP12/FERMT2/FLNA/CD44/MAP3K20/BCAR3/ITGB1/IQGAP1/TGM2/EEF1D/COL3A1/TRIP6/GSDME/ERBB2/SHC1/TNFRSF10B/GLIPR2/NQO2/EGFR/RTN4/HBEGF/THBS1/BIRC2/ICAM1/ITGA1/PEA15/BST2/F2R/ILK/GNAI2/TPBG/IGFBP3/S100A13/MYDGF/TIMP2/CASP8/AXL/RHOG/ROBO1/IGFBP4/LRP1
SCLC-Y	Only.Proteomics	GOBP_POSITIVE_REGULATION_OF_MAPK_CASCADE	1.51692	1.35523	SORBS3/MAP2K6/C5/TGFB1/CAV2/AKAP12/FERMT2/CD44/MAP3K20/BCAR3/IQGAP1/SYK/MAP2K3/GSDME/ERBB2/MID1/SHC1/GLIPR2/CDC42/NQO2/EZH2/EGFR/THBS1/DAXX/RIPK2/CD81/ICAM1/ARL6IP5/ITGA1/MAPK10/PEA15/SDCBP/PRKD2/PIK3CG/NOTCH1/NMNAT1/F2R/GNAI2/GPNMB/MAPK1/TPBG/IGFBP3/NPTN/ERCC6/MYDGF/TIMP2/PSEN1/ROBO1/IGFBP4/LRP1/ERBB4
SCLC-Y	Both	GOBP_POSITIVE_REGULATION_OF_NF_KAPPAB_TRANSCRIPTION_FACTOR_ACTIVITY	1.59552	1.52161	IL18/CAV1/FLOT1/CTH/TFRC/IL1RAP/TRADD/TRIM22/TRIM25/RIPK2/NFKB2/ICAM1/RELA/LRRFIP1/RIPK1/STAT3/ERC1/ZBTB7A/IRAK2/PRKD2/LAMTOR5/DDRGK1/MYD88/CLU/RPS6KA4/CLOCK	SPHK1/CAV1/NFKB2/TRIM6/CIB1/RPS6KA4/CLU/CD36/IL18/NPM1/NFKB1/UBE2V1/ICAM1/HSPA1A/RELA/EIF2AK2/IL1B/HSPA1B	IL18/CAV1/NFKB2/ICAM1/RELA/CLU/RPS6KA4
SCLC-Y	Only.Transcriptomics	GOBP_POSITIVE_REGULATION_OF_OSTEOBLAST_DIFFERENTIATION	1.13697	1.56741		YAP1/CCN1/PDLIM7/HGF/WWTR1/FERMT2/CEBPB/IL6ST/CLIC1/IL6/JAG1/CTHRC1/ACVR1
SCLC-Y	Both	GOBP_POSITIVE_REGULATION_OF_PRODUCTION_OF_MOLECULAR_MEDIATOR_OF_IMMUNE_RESPONSE	1.48784	1.57472	IL18/TGFB1/TFRC/HLA-F/CD81/B2M/HLA-G/HLA-A/STX4/HK1/TP53BP1	TGFB1/HLA-E/IL4R/HLA-F/TRIM6/SEMA7A/CD36/IL18/STX4/IL6/B2M/MLH1	IL18/TGFB1/HLA-F/B2M/STX4
SCLC-Y	Only.Transcriptomics	GOBP_POSITIVE_REGULATION_OF_VASCULATURE_DEVELOPMENT	1.36621	1.58765		ITGA5/RRAS/SPHK1/HMOX1/HMGA2/SERPINE1/HGF/ADM/TGFBR2/TNFSF12/C3/ANGPTL4/ITGB1/HSPB1/TWIST1/CYP1B1/THBS1/ZC3H12A/NOS3/PKM/MYDGF/CXCL8/GRN/ECM1/ENG
SCLC-Y	Both	GOBP_POSITIVE_REGULATION_OF_VIRAL_LIFE_CYCLE	1.59799	1.62382	LGALS1/CAV2	LGALS1/AXL/CAV2	LGALS1/CAV2
SCLC-Y	Both	GOBP_POSITIVE_REGULATION_OF_VIRAL_PROCESS	1.49776	1.71817	LGALS1/CAV2	LGALS1/AXL/CAV2	LGALS1/CAV2
SCLC-Y	Both	GOBP_POST_TRANSLATIONAL_PROTEIN_MODIFICATION	1.48568	1.58737	LGALS1/P3H1/FBXO6/FSTL1/CALU/RCN1/ATG12/SUMF1/LRRC41/PTP4A2/PSMD8/PSMB9/CKAP4/COMMD1/SERPINA1/ANO8/PRKCSH/COPS4/MELTF/IGFBP3/TGOLN2/PSMB8/WFS1/CHRDL1/CUL7/RAB11B/ATG5/MFGE8/LMO7/PSME2/SCG3/FBXL8/APLP2/ATG7/ASB6/IGFBP4/PDIA6/P4HB/DDA1/RAB11A/ELOB/VHL/ITIH2/TIMP1/FBXL13	LGALS1/CCN1/MFGE8/FBXO17/FBXO2/CRTAP/IGFBP4/FSTL3/FSTL1/LAMB2/LTBP1/PSMB9/C3/KLHL5/IGFBP3/FBN1/LAMC1/TIMP1/CALU/SHISA5/P3H1/ATG7/LAMB1/FBXO22/WFS1/PSMA5/IGFBP7/FBXO6/COMMD1/PSMA4/ADAM10/QSOX1/IL6/CKAP4/DCAF6/CUL7/PSMB10/COPS2/PDIA6/MXRA8/ATG12/FBXO44/EPAS1/RCN1/BTBD1/PSMC2/SUMF2/RAB13/PSMC5/APLP2/FBXO27/SOCS3/PSMD9/GAS6/FBXW5/COPS5/PRSS23/PSMB8/ASB6/PSMD2/MBTPS1	LGALS1/P3H1/FBXO6/FSTL1/CALU/RCN1/ATG12/PSMB9/CKAP4/COMMD1/IGFBP3/PSMB8/WFS1/CUL7/MFGE8/APLP2/ATG7/ASB6/IGFBP4/PDIA6/TIMP1
SCLC-Y	Only.Proteomics	GOBP_PROTEIN_ACETYLATION	-1.56568	-0.312167	SPHK2/WBP2/MEAF6/ATAT1/TAF10/MBIP/USP22/TAF5/KAT6A/GTF2B/PHF14/YEATS4/TRIM16/KAT14/BRPF1/AUTS2/ING3/BEND3/CTCF/ING4/YEATS2/EPC2/MAPT/ACTL6B/SMAD4/HINT2/EPC1/SOX4/TERF2IP/BRD1/BRCA1/MCRS1/SMARCB1/KAT5/MUC1/ATF2/ACTL6A/MBD3/TAF6/BAZ1A/HDAC2/MSL2/BRPF3/PAXIP1/FLCN/KAT8/NAA10/SUPT7L/NAA50/LDB1/PRKAA2/SIRT1/TADA1/RPS6KA5/DMAP1/NAA40/TADA2B/KAT2B
[truncated: 52 more rows]
